# Supplementary material for: Dual-specific autophosphorylation of kinase IKK2 enables phosphorylation of substrate IκBα through a phosphoenzyme intermediate
Source: eLife. 2025 Jun 30;13:RP98009. doi: 10.7554/eLife.98009 (PMC12208667; doi:10.7554/eLife.98009)
Supplement: Figure 1—source data 1. [file elife-98009-fig1-data1.zip]

Archive with 9 entries (8 files):
- Figure 1-source data 1/
- Figure 1-source data 1/Fig1E-coomassie.tif
- Figure 1-source data 1/Fig1D_right-autorad.tif
- Figure 1-source data 1/Fig1E-autorad.tif
- Figure 1-source data 1/Fig1D_left-coomassie.tif
- Figure 1-source data 1/Fig1F-autorad.tif
- Figure 1-source data 1/Fig1C-autorad.tif
- Figure 1-source data 1/Fig1D_right-coomassie.tif
- Figure 1-source data 1/Fig1D_left.tif
