# Supplementary material for: Dual-specific autophosphorylation of kinase IKK2 enables phosphorylation of substrate IκBα through a phosphoenzyme intermediate
Source: eLife. 2025 Jun 30;13:RP98009. doi: 10.7554/eLife.98009 (PMC12208667; doi:10.7554/eLife.98009)
Supplement: Figure 2—source data 1. [file elife-98009-fig2-data1.zip]

Archive with 22 entries (21 files):
- Figure 2-source data 1/
- Figure 2-source data 1/Fig2C-6xHis.tif
- Figure 2-source data 1/Fig2F-pSer.tif
- Figure 2-source data 1/Fig2G-pSer.tif
- Figure 2-source data 1/Fig2G-IKK2.tif
- Figure 2-source data 1/Fig2C-pTyr.tif
- Figure 2-source data 1/Fig2B-pTyr.tif
- Figure 2-source data 1/Fig2D-pTyr.tif
- Figure 2-source data 1/Fig2E-pTyr.tif
- Figure 2-source data 1/Fig2FpSer-gray.tif
- Figure 2-source data 1/Fig2D-6xHis.tif
- Figure 2-source data 1/Fig2A-pTyr.tif
- Figure 2-source data 1/Fig2E-pIkBa.tif
- Figure 2-source data 1/Fig2A-6xHis.tif
- Figure 2-source data 1/Fig2F-pTyr-gray.tif
- Figure 2-source data 1/Fig2F-Ponceau.tif
- Figure 2-source data 1/Fig2E-GST.tif
- Figure 2-source data 1/Fig2E-IKK.tif
- Figure 2-source data 1/Fig2A-pSerIKK2.tif
- Figure 2-source data 1/Fig2G-pTyr.tif
- Figure 2-source data 1/Fig2F-pTyr.tif
- Figure 2-source data 1/Fig2B-IKK2.tif
