# Supplementary material for: Dual-specific autophosphorylation of kinase IKK2 enables phosphorylation of substrate IκBα through a phosphoenzyme intermediate
Source: eLife. 2025 Jun 30;13:RP98009. doi: 10.7554/eLife.98009 (PMC12208667; doi:10.7554/eLife.98009)
Supplement: Figure 2—source data 2. [file elife-98009-fig2-data2.zip]

Archive with 7 entries (6 files):
- Figure 2-source data 2/
- Figure 2-source data 2/Fig2B and Fig2C.pdf
- Figure 2-source data 2/Fig2E.pdf
- Figure 2-source data 2/Fig2D.pdf
- Figure 2-source data 2/Fig2F.pdf
- Figure 2-source data 2/Fig2G.pdf
- Figure 2-source data 2/Fig2A.pdf
