# Supplementary material for: Dual-specific autophosphorylation of kinase IKK2 enables phosphorylation of substrate IκBα through a phosphoenzyme intermediate
Source: eLife. 2025 Jun 30;13:RP98009. doi: 10.7554/eLife.98009 (PMC12208667; doi:10.7554/eLife.98009)
Supplement: Figure 2—figure supplement 1—source data 1. [file elife-98009-fig2-figsupp1-data1.zip]

Archive with 15 entries (12 files):
- Figure 2-figure supplement 1-source data 1/
- Figure 2-figure supplement 1-source data 1/Fig2-fig supp 1D-pIkBa.tif
- Figure 2-figure supplement 1-source data 1/.DS_Store
- __MACOSX/
- __MACOSX/Figure 2-figure supplement 1-source data 1/
- __MACOSX/Figure 2-figure supplement 1-source data 1/._.DS_Store
- Figure 2-figure supplement 1-source data 1/Fig2-fig supp 1B-autorad.tif
- Figure 2-figure supplement 1-source data 1/Fig2-fig supp 1C-pIkBa.tif
- Figure 2-figure supplement 1-source data 1/Fig2-fig supp 1A-6xHis.tif
- Figure 2-figure supplement 1-source data 1/Fig2-fig supp 1C-pTyr.tif
- Figure 2-figure supplement 1-source data 1/Fig2-fig supp 1B-coomassie.tif
- Figure 2-figure supplement 1-source data 1/Fig2-fig supp 1D-gst.tif
- Figure 2-figure supplement 1-source data 1/Fig2-fig supp 1C-GST and IKK.tif
- Figure 2-figure supplement 1-source data 1/Fig2-fig supp 1A-pTyr.tif
- Figure 2-figure supplement 1-source data 1/Fig2-fig supp 1D-IKK2.tif
