# Supplementary material for: Dual-specific autophosphorylation of kinase IKK2 enables phosphorylation of substrate IκBα through a phosphoenzyme intermediate
Source: eLife. 2025 Jun 30;13:RP98009. doi: 10.7554/eLife.98009 (PMC12208667; doi:10.7554/eLife.98009)
Supplement: Figure 2—figure supplement 1—source data 2. [file elife-98009-fig2-figsupp1-data2.zip]

Archive with 4 entries (3 files):
- Figure 2-figure supplement 1-source data 2/
- Figure 2-figure supplement 1-source data 2/Fig2-figure supplement 1A and 1B.pdf
- Figure 2-figure supplement 1-source data 2/Fig2-figure supplement 1C.pdf
- Figure 2-figure supplement 1-source data 2/Fig2-figure supplement 1D.pdf
