# Supplementary material for: Dual-specific autophosphorylation of kinase IKK2 enables phosphorylation of substrate IκBα through a phosphoenzyme intermediate
Source: eLife. 2025 Jun 30;13:RP98009. doi: 10.7554/eLife.98009 (PMC12208667; doi:10.7554/eLife.98009)
Supplement: Figure 3—source data 1. [file elife-98009-fig3-data1.zip]

Archive with 12 entries (11 files):
- Figure 3-source data 1/
- Figure 3-source data 1/Fig3E-KA-autorad-gray.tif
- Figure 3-source data 1/Fig3G-autorad.tif
- Figure 3-source data 1/Fig3G-Tubulin.tif
- Figure 3-source data 1/Fig3D-IkBa.tif
- Figure 3-source data 1/Fig3G-HA.tif
- Figure 3-source data 1/Fig3D-pIkBa.tif
- Figure 3-source data 1/Fig3C-autorad.tif
- Figure 3-source data 1/Fig3G-IKK.tif
- Figure 3-source data 1/Fig3F-autorad.tif
- Figure 3-source data 1/Fig3C-coomassie.tif
- Figure 3-source data 1/Fig3D-IKK2.tif
