# Supplementary material for: Dual-specific autophosphorylation of kinase IKK2 enables phosphorylation of substrate IκBα through a phosphoenzyme intermediate
Source: eLife. 2025 Jun 30;13:RP98009. doi: 10.7554/eLife.98009 (PMC12208667; doi:10.7554/eLife.98009)
Supplement: Figure 3—source data 2. [file elife-98009-fig3-data2.zip]

Archive with 5 entries (4 files):
- Figure 3-source data 2/
- Figure 3-source data 2/Fig3E and 3F.pdf
- Figure 3-source data 2/Fig3C.pdf
- Figure 3-source data 2/Fig3G.pdf
- Figure 3-source data 2/Fig3D.pdf
