# Supplementary material for: Dual-specific autophosphorylation of kinase IKK2 enables phosphorylation of substrate IκBα through a phosphoenzyme intermediate
Source: eLife. 2025 Jun 30;13:RP98009. doi: 10.7554/eLife.98009 (PMC12208667; doi:10.7554/eLife.98009)
Supplement: Figure 3—figure supplement 1—source data 1. [file elife-98009-fig3-figsupp1-data1.zip]

Archive with 8 entries (7 files):
- Figure 3-figure supplement 1-source data 1/
- Figure 3-figure supplement 1-source data 1/Fig3-fig supp 1F-wt and muts IKK2.tif
- Figure 3-figure supplement 1-source data 1/Fig3-fig supp 1G-(P)-Ser-IKK2.tif
- Figure 3-figure supplement 1-source data 1/Fig3-fig supp 1D-IKK2.tif
- Figure 3-figure supplement 1-source data 1/Fig3-fig supp 1D-pSer.tif
- Figure 3-figure supplement 1-source data 1/Fig3-fig supp 1E-coomassie.tif
- Figure 3-figure supplement 1-source data 1/Fig3-fig supp 1A.tif
- Figure 3-figure supplement 1-source data 1/Fig3-fig supp 1G-IKK.tif
