# Supplementary material for: Dual-specific autophosphorylation of kinase IKK2 enables phosphorylation of substrate IκBα through a phosphoenzyme intermediate
Source: eLife. 2025 Jun 30;13:RP98009. doi: 10.7554/eLife.98009 (PMC12208667; doi:10.7554/eLife.98009)
Supplement: Figure 4—source data 1. [file elife-98009-fig4-data1.zip]

Archive with 15 entries (12 files):
- Source pdbs /
- Source pdbs /UnPIKK2-0ns.pdb
- __MACOSX/
- __MACOSX/Source pdbs /
- __MACOSX/Source pdbs /._UnPIKK2-0ns.pdb
- Source pdbs /pIKK2-ADP.pdb
- __MACOSX/Source pdbs /._pIKK2-ADP.pdb
- Source pdbs /PIKK2_200ns.pdb
- Source pdbs /UnPIKK2-200ns.pdb
- Source pdbs /pIKK2-200ns.pdb
- Source pdbs /PIKK2_0ns.pdb
- __MACOSX/Source pdbs /._PIKK2_0ns.pdb
- Source pdbs /pIKK2-ATP.pdb
- Source pdbs /pIKK2-0ns.pdb
- __MACOSX/Source pdbs /._pIKK2-0ns.pdb
