# Supplementary material for: Dual-specific autophosphorylation of kinase IKK2 enables phosphorylation of substrate IκBα through a phosphoenzyme intermediate
Source: eLife. 2025 Jun 30;13:RP98009. doi: 10.7554/eLife.98009 (PMC12208667; doi:10.7554/eLife.98009)
Supplement: Figure 4—source data 1. [file elife-98009-fig4-data1.zip › Source pdbs /UnPIKK2-0ns.pdb]

HEADER    TRANSFERASE                             09-MAR-12   4E3C              
TITLE     X-RAY CRYSTAL STRUCTURE OF HUMAN IKK2 IN AN ACTIVE CONFORMATION       
COMPND    MOL_ID: 1;                                                            
COMPND   2 MOLECULE: INHIBITOR OF NUCLEAR FACTOR KAPPA-B KINASE SUBUNIT BETA;   
COMPND   3 CHAIN: A, B, C, D, E, F;                                             
COMPND   4 FRAGMENT: UNP RESIDUES 11-669;                                       
COMPND   5 SYNONYM: I-KAPPA-B-KINASE BETA, IKK-B, IKK-BETA, IKBKB, I-KAPPA-B    
COMPND   6 KINASE 2, IKK2, NUCLEAR FACTOR NF-KAPPA-B INHIBITOR KINASE BETA,     
COMPND   7 NFKBIKB;                                                             
COMPND   8 EC: 2.7.11.10;                                                       
COMPND   9 ENGINEERED: YES;                                                     
COMPND  10 MUTATION: YES                                                        
SOURCE    MOL_ID: 1;                                                            
SOURCE   2 ORGANISM_SCIENTIFIC: HOMO SAPIENS;                                   
SOURCE   3 ORGANISM_COMMON: HUMAN;                                              
SOURCE   4 ORGANISM_TAXID: 9606;                                                
SOURCE   5 GENE: IKBKB, IKKB;                                                   
SOURCE   6 EXPRESSION_SYSTEM: SPODOPTERA FRUGIPERDA;                            
SOURCE   7 EXPRESSION_SYSTEM_COMMON: FALL ARMYWORM;                             
SOURCE   8 EXPRESSION_SYSTEM_TAXID: 7108;                                       
SOURCE   9 EXPRESSION_SYSTEM_STRAIN: SF9;                                       
SOURCE  10 EXPRESSION_SYSTEM_VECTOR_TYPE: BACULOVIRUS;                          
SOURCE  11 EXPRESSION_SYSTEM_PLASMID: PFASTBAC HTB                              
KEYWDS    KANASE, AUTO-PHOSPHORYLATION, NEMO BINDING, TRANSFERASE               
EXPDTA    X-RAY DIFFRACTION                                                     
AUTHOR    S.POLLEY,D.B.HUANG,A.V.HAUENSTEIN,G.GHOSH,T.HUXFORD                   
REVDAT   1   19-JUN-13 4E3C    0                                                
JRNL        AUTH   S.POLLEY,D.B.HUANG,A.V.HAUENSTEIN,A.J.FUSCO,X.ZHONG,D.VU,    
JRNL        AUTH 2 A.HOFFMANN,I.V.VERMA,G.GHOSH,T.HUAFORD                       
JRNL        TITL   X-RAY CRYSTAL STRUCTURE OF HUMAN IKK2 IN AN ACTIVE           
JRNL        TITL 2 CONFORMATION                                                 
JRNL        REF    PLOS.BIOL.                                 2013              
JRNL        REFN                                                                
REMARK   2                                                                      
REMARK   2 RESOLUTION.    3.98 ANGSTROMS.                                       
REMARK   3                                                                      
REMARK   3 REFINEMENT.                                                          
REMARK   3   PROGRAM     : CNS 1.3                                              
REMARK   3   AUTHORS     : BRUNGER,ADAMS,CLORE,DELANO,GROS,GROSSE-              
REMARK   3               : KUNSTLEVE,JIANG,KUSZEWSKI,NILGES,PANNU,              
REMARK   3               : READ,RICE,SIMONSON,WARREN                            
REMARK   3                                                                      
REMARK   3  REFINEMENT TARGET : ENGH & HUBER                                    
REMARK   3                                                                      
REMARK   3  DATA USED IN REFINEMENT.                                            
REMARK   3   RESOLUTION RANGE HIGH (ANGSTROMS) : 3.98                           
REMARK   3   RESOLUTION RANGE LOW  (ANGSTROMS) : 29.84                          
REMARK   3   DATA CUTOFF            (SIGMA(F)) : 1.000                          
REMARK   3   DATA CUTOFF HIGH         (ABS(F)) : 27933.470                      
REMARK   3   DATA CUTOFF LOW          (ABS(F)) : 0.0000                         
REMARK   3   COMPLETENESS (WORKING+TEST)   (%) : 81.0                           
REMARK   3   NUMBER OF REFLECTIONS             : 53076                          
REMARK   3                                                                      
REMARK   3  FIT TO DATA USED IN REFINEMENT.                                     
REMARK   3   CROSS-VALIDATION METHOD          : THROUGHOUT                      
REMARK   3   FREE R VALUE TEST SET SELECTION  : RANDOM                          
REMARK   3   R VALUE            (WORKING SET) : 0.267                           
REMARK   3   FREE R VALUE                     : 0.299                           
REMARK   3   FREE R VALUE TEST SET SIZE   (%) : 3.800                           
REMARK   3   FREE R VALUE TEST SET COUNT      : 2032                            
REMARK   3   ESTIMATED ERROR OF FREE R VALUE  : 0.007                           
REMARK   3                                                                      
REMARK   3  FIT IN THE HIGHEST RESOLUTION BIN.                                  
REMARK   3   TOTAL NUMBER OF BINS USED           : 6                            
REMARK   3   BIN RESOLUTION RANGE HIGH       (A) : 3.98                         
REMARK   3   BIN RESOLUTION RANGE LOW        (A) : 4.23                         
REMARK   3   BIN COMPLETENESS (WORKING+TEST) (%) : 67.30                        
REMARK   3   REFLECTIONS IN BIN    (WORKING SET) : 6951                         
REMARK   3   BIN R VALUE           (WORKING SET) : 0.3760                       
REMARK   3   BIN FREE R VALUE                    : 0.3930                       
REMARK   3   BIN FREE R VALUE TEST SET SIZE  (%) : 3.40                         
REMARK   3   BIN FREE R VALUE TEST SET COUNT     : 246                          
REMARK   3   ESTIMATED ERROR OF BIN FREE R VALUE : 0.025                        
REMARK   3                                                                      
REMARK   3  NUMBER OF NON-HYDROGEN ATOMS USED IN REFINEMENT.                    
REMARK   3   PROTEIN ATOMS            : 30416                                   
REMARK   3   NUCLEIC ACID ATOMS       : 0                                       
REMARK   3   HETEROGEN ATOMS          : 0                                       
REMARK   3   SOLVENT ATOMS            : 0                                       
REMARK   3                                                                      
REMARK   3  B VALUES.                                                           
REMARK   3   FROM WILSON PLOT           (A**2) : NULL                           
REMARK   3   MEAN B VALUE      (OVERALL, A**2) : 140.40                         
REMARK   3   OVERALL ANISOTROPIC B VALUE.                                       
REMARK   3    B11 (A**2) : 1.27000                                              
REMARK   3    B22 (A**2) : 1.27000                                              
REMARK   3    B33 (A**2) : -2.54000                                             
REMARK   3    B12 (A**2) : 0.00000                                              
REMARK   3    B13 (A**2) : 0.00000                                              
REMARK   3    B23 (A**2) : 0.00000                                              
REMARK   3                                                                      
REMARK   3  ESTIMATED COORDINATE ERROR.                                         
REMARK   3   ESD FROM LUZZATI PLOT        (A) : 0.59                            
REMARK   3   ESD FROM SIGMAA              (A) : 1.05                            
REMARK   3   LOW RESOLUTION CUTOFF        (A) : 5.00                            
REMARK   3                                                                      
REMARK   3  CROSS-VALIDATED ESTIMATED COORDINATE ERROR.                         
REMARK   3   ESD FROM C-V LUZZATI PLOT    (A) : 0.67                            
REMARK   3   ESD FROM C-V SIGMAA          (A) : 1.04                            
REMARK   3                                                                      
REMARK   3  RMS DEVIATIONS FROM IDEAL VALUES.                                   
REMARK   3   BOND LENGTHS                 (A) : 0.009                           
REMARK   3   BOND ANGLES            (DEGREES) : 1.10                            
REMARK   3   DIHEDRAL ANGLES        (DEGREES) : 22.30                           
REMARK   3   IMPROPER ANGLES        (DEGREES) : 0.74                            
REMARK   3                                                                      
REMARK   3  ISOTROPIC THERMAL MODEL : RESTRAINED                                
REMARK   3                                                                      
REMARK   3  ISOTROPIC THERMAL FACTOR RESTRAINTS.    RMS    SIGMA                
REMARK   3   MAIN-CHAIN BOND              (A**2) : NULL  ; NULL                 
REMARK   3   MAIN-CHAIN ANGLE             (A**2) : NULL  ; NULL                 
REMARK   3   SIDE-CHAIN BOND              (A**2) : NULL  ; NULL                 
REMARK   3   SIDE-CHAIN ANGLE             (A**2) : NULL  ; NULL                 
REMARK   3                                                                      
REMARK   3  BULK SOLVENT MODELING.                                              
REMARK   3   METHOD USED : FLAT MODEL                                           
REMARK   3   KSOL        : 0.30                                                 
REMARK   3   BSOL        : 93.53                                                
REMARK   3                                                                      
REMARK   3  NCS MODEL : NONE                                                    
REMARK   3                                                                      
REMARK   3  NCS RESTRAINTS.                         RMS   SIGMA/WEIGHT          
REMARK   3   GROUP  1  POSITIONAL            (A) : NULL  ; NULL                 
REMARK   3   GROUP  1  B-FACTOR           (A**2) : NULL  ; NULL                 
REMARK   3                                                                      
REMARK   3  PARAMETER FILE  1  : PROTEIN_REP.PARAM                              
REMARK   3  PARAMETER FILE  2  : DNA-RNA_REP.PARAM                              
REMARK   3  PARAMETER FILE  3  : WATER_REP.PARAM                                
REMARK   3  PARAMETER FILE  4  : ION.PARAM                                      
REMARK   3  PARAMETER FILE  5  : CARBOHYDRATE.PARAM                             
REMARK   3  PARAMETER FILE  6  : NULL                                           
REMARK   3  TOPOLOGY FILE  1   : PROTEIN.TOP                                    
REMARK   3  TOPOLOGY FILE  2   : DNA-RNA.TOP                                    
REMARK   3  TOPOLOGY FILE  3   : WATER.TOP                                      
REMARK   3  TOPOLOGY FILE  4   : ION.TOP                                        
REMARK   3  TOPOLOGY FILE  5   : CARBOHYDRATE.TOP                               
REMARK   3  TOPOLOGY FILE  6   : NULL                                           
REMARK   3                                                                      
REMARK   3  OTHER REFINEMENT REMARKS: BULK SOLVENT MODEL USED                   
REMARK   4                                                                      
REMARK   4 4E3C COMPLIES WITH FORMAT V. 3.30, 13-JUL-11                         
REMARK 100                                                                      
REMARK 100 THIS ENTRY HAS BEEN PROCESSED BY RCSB ON 12-MAR-12.                  
REMARK 100 THE RCSB ID CODE IS RCSB071116.                                      
REMARK 200                                                                      
REMARK 200 EXPERIMENTAL DETAILS                                                 
REMARK 200  EXPERIMENT TYPE                : X-RAY DIFFRACTION                  
REMARK 200  DATE OF DATA COLLECTION        : 01-JAN-11                          
REMARK 200  TEMPERATURE           (KELVIN) : 97.0                               
REMARK 200  PH                             : 6.5                                
REMARK 200  NUMBER OF CRYSTALS USED        : 1                                  
REMARK 200                                                                      
REMARK 200  SYNCHROTRON              (Y/N) : Y                                  
REMARK 200  RADIATION SOURCE               : APS                                
REMARK 200  BEAMLINE                       : 19-ID                              
REMARK 200  X-RAY GENERATOR MODEL          : NULL                               
REMARK 200  MONOCHROMATIC OR LAUE    (M/L) : M                                  
REMARK 200  WAVELENGTH OR RANGE        (A) : 1.0                                
REMARK 200  MONOCHROMATOR                  : GRAPHITE                           
REMARK 200  OPTICS                         : NULL                               
REMARK 200                                                                      
REMARK 200  DETECTOR TYPE                  : CCD                                
REMARK 200  DETECTOR MANUFACTURER          : AGILENT ATLAS CCD                  
REMARK 200  INTENSITY-INTEGRATION SOFTWARE : HKL-2000                           
REMARK 200  DATA SCALING SOFTWARE          : HKL-2000                           
REMARK 200                                                                      
REMARK 200  NUMBER OF UNIQUE REFLECTIONS   : 53076                              
REMARK 200  RESOLUTION RANGE HIGH      (A) : 3.980                              
REMARK 200  RESOLUTION RANGE LOW       (A) : 30.000                             
REMARK 200  REJECTION CRITERIA  (SIGMA(I)) : 1.000                              
REMARK 200                                                                      
REMARK 200 OVERALL.                                                             
REMARK 200  COMPLETENESS FOR RANGE     (%) : 81.0                               
REMARK 200  DATA REDUNDANCY                : 4.000                              
REMARK 200  R MERGE                    (I) : 0.13900                            
REMARK 200  R SYM                      (I) : 0.13900                            
REMARK 200  <I/SIGMA(I)> FOR THE DATA SET  : 6.4000                             
REMARK 200                                                                      
REMARK 200 IN THE HIGHEST RESOLUTION SHELL.                                     
REMARK 200  HIGHEST RESOLUTION SHELL, RANGE HIGH (A) : 3.98                     
REMARK 200  HIGHEST RESOLUTION SHELL, RANGE LOW  (A) : 4.12                     
REMARK 200  COMPLETENESS FOR SHELL     (%) : 97.9                               
REMARK 200  DATA REDUNDANCY IN SHELL       : 4.00                               
REMARK 200  R MERGE FOR SHELL          (I) : 0.72900                            
REMARK 200  R SYM FOR SHELL            (I) : 0.73000                            
REMARK 200  <I/SIGMA(I)> FOR SHELL         : 2.500                              
REMARK 200                                                                      
REMARK 200 DIFFRACTION PROTOCOL: SINGLE WAVELENGTH                              
REMARK 200 METHOD USED TO DETERMINE THE STRUCTURE: MOLECULAR REPLACEMENT        
REMARK 200 SOFTWARE USED: MOLREP                                                
REMARK 200 STARTING MODEL: PDB ENTRY 3QA8                                       
REMARK 200                                                                      
REMARK 200 REMARK: NULL                                                         
REMARK 280                                                                      
REMARK 280 CRYSTAL                                                              
REMARK 280 SOLVENT CONTENT, VS   (%): 69.36                                     
REMARK 280 MATTHEWS COEFFICIENT, VM (ANGSTROMS**3/DA): 4.01                     
REMARK 280                                                                      
REMARK 280 CRYSTALLIZATION CONDITIONS: 1.2M SODIUM MALONATE, 250MM AMMONIUM     
REMARK 280  ACETATE, 10MM DTT, PH 6.5, VAPOR DIFFUSION, HANGING DROP,           
REMARK 280  TEMPERATURE 291K                                                    
REMARK 290                                                                      
REMARK 290 CRYSTALLOGRAPHIC SYMMETRY                                            
REMARK 290 SYMMETRY OPERATORS FOR SPACE GROUP: P 41 2 2                         
REMARK 290                                                                      
REMARK 290      SYMOP   SYMMETRY                                                
REMARK 290     NNNMMM   OPERATOR                                                
REMARK 290       1555   X,Y,Z                                                   
REMARK 290       2555   -X,-Y,Z+1/2                                             
REMARK 290       3555   -Y,X,Z+1/4                                              
REMARK 290       4555   Y,-X,Z+3/4                                              
REMARK 290       5555   -X,Y,-Z                                                 
REMARK 290       6555   X,-Y,-Z+1/2                                             
REMARK 290       7555   Y,X,-Z+3/4                                              
REMARK 290       8555   -Y,-X,-Z+1/4                                            
REMARK 290                                                                      
REMARK 290     WHERE NNN -> OPERATOR NUMBER                                     
REMARK 290           MMM -> TRANSLATION VECTOR                                  
REMARK 290                                                                      
REMARK 290 CRYSTALLOGRAPHIC SYMMETRY TRANSFORMATIONS                            
REMARK 290 THE FOLLOWING TRANSFORMATIONS OPERATE ON THE ATOM/HETATM             
REMARK 290 RECORDS IN THIS ENTRY TO PRODUCE CRYSTALLOGRAPHICALLY                
REMARK 290 RELATED MOLECULES.                                                   
REMARK 290   SMTRY1   1  1.000000  0.000000  0.000000        0.00000            
REMARK 290   SMTRY2   1  0.000000  1.000000  0.000000        0.00000            
REMARK 290   SMTRY3   1  0.000000  0.000000  1.000000        0.00000            
REMARK 290   SMTRY1   2 -1.000000  0.000000  0.000000        0.00000            
REMARK 290   SMTRY2   2  0.000000 -1.000000  0.000000        0.00000            
REMARK 290   SMTRY3   2  0.000000  0.000000  1.000000      254.78000            
REMARK 290   SMTRY1   3  0.000000 -1.000000  0.000000        0.00000            
REMARK 290   SMTRY2   3  1.000000  0.000000  0.000000        0.00000            
REMARK 290   SMTRY3   3  0.000000  0.000000  1.000000      127.39000            
REMARK 290   SMTRY1   4  0.000000  1.000000  0.000000        0.00000            
REMARK 290   SMTRY2   4 -1.000000  0.000000  0.000000        0.00000            
REMARK 290   SMTRY3   4  0.000000  0.000000  1.000000      382.17000            
REMARK 290   SMTRY1   5 -1.000000  0.000000  0.000000        0.00000            
REMARK 290   SMTRY2   5  0.000000  1.000000  0.000000        0.00000            
REMARK 290   SMTRY3   5  0.000000  0.000000 -1.000000        0.00000            
REMARK 290   SMTRY1   6  1.000000  0.000000  0.000000        0.00000            
REMARK 290   SMTRY2   6  0.000000 -1.000000  0.000000        0.00000            
REMARK 290   SMTRY3   6  0.000000  0.000000 -1.000000      254.78000            
REMARK 290   SMTRY1   7  0.000000  1.000000  0.000000        0.00000            
REMARK 290   SMTRY2   7  1.000000  0.000000  0.000000        0.00000            
REMARK 290   SMTRY3   7  0.000000  0.000000 -1.000000      382.17000            
REMARK 290   SMTRY1   8  0.000000 -1.000000  0.000000        0.00000            
REMARK 290   SMTRY2   8 -1.000000  0.000000  0.000000        0.00000            
REMARK 290   SMTRY3   8  0.000000  0.000000 -1.000000      127.39000            
REMARK 290                                                                      
REMARK 290 REMARK: NULL                                                         
REMARK 300                                                                      
REMARK 300 BIOMOLECULE: 1, 2, 3                                                 
REMARK 300 SEE REMARK 350 FOR THE AUTHOR PROVIDED AND/OR PROGRAM                
REMARK 300 GENERATED ASSEMBLY INFORMATION FOR THE STRUCTURE IN                  
REMARK 300 THIS ENTRY. THE REMARK MAY ALSO PROVIDE INFORMATION ON               
REMARK 300 BURIED SURFACE AREA.                                                 
REMARK 350                                                                      
REMARK 350 COORDINATES FOR A COMPLETE MULTIMER REPRESENTING THE KNOWN           
REMARK 350 BIOLOGICALLY SIGNIFICANT OLIGOMERIZATION STATE OF THE                
REMARK 350 MOLECULE CAN BE GENERATED BY APPLYING BIOMT TRANSFORMATIONS          
REMARK 350 GIVEN BELOW.  BOTH NON-CRYSTALLOGRAPHIC AND                          
REMARK 350 CRYSTALLOGRAPHIC OPERATIONS ARE GIVEN.                               
REMARK 350                                                                      
REMARK 350 BIOMOLECULE: 1                                                       
REMARK 350 AUTHOR DETERMINED BIOLOGICAL UNIT: DIMERIC                           
REMARK 350 SOFTWARE DETERMINED QUATERNARY STRUCTURE: DIMERIC                    
REMARK 350 SOFTWARE USED: PISA                                                  
REMARK 350 TOTAL BURIED SURFACE AREA: 2210 ANGSTROM**2                          
REMARK 350 SURFACE AREA OF THE COMPLEX: 65060 ANGSTROM**2                       
REMARK 350 CHANGE IN SOLVENT FREE ENERGY: -18.0 KCAL/MOL                        
REMARK 350 APPLY THE FOLLOWING TO CHAINS: A, F                                  
REMARK 350   BIOMT1   1  1.000000  0.000000  0.000000        0.00000            
REMARK 350   BIOMT2   1  0.000000  1.000000  0.000000        0.00000            
REMARK 350   BIOMT3   1  0.000000  0.000000  1.000000        0.00000            
REMARK 350                                                                      
REMARK 350 BIOMOLECULE: 2                                                       
REMARK 350 AUTHOR DETERMINED BIOLOGICAL UNIT: DIMERIC                           
REMARK 350 SOFTWARE DETERMINED QUATERNARY STRUCTURE: DIMERIC                    
REMARK 350 SOFTWARE USED: PISA                                                  
REMARK 350 TOTAL BURIED SURFACE AREA: 3070 ANGSTROM**2                          
REMARK 350 SURFACE AREA OF THE COMPLEX: 63580 ANGSTROM**2                       
REMARK 350 CHANGE IN SOLVENT FREE ENERGY: -20.0 KCAL/MOL                        
REMARK 350 APPLY THE FOLLOWING TO CHAINS: B, C                                  
REMARK 350   BIOMT1   1  1.000000  0.000000  0.000000        0.00000            
REMARK 350   BIOMT2   1  0.000000  1.000000  0.000000        0.00000            
REMARK 350   BIOMT3   1  0.000000  0.000000  1.000000        0.00000            
REMARK 350                                                                      
REMARK 350 BIOMOLECULE: 3                                                       
REMARK 350 AUTHOR DETERMINED BIOLOGICAL UNIT: DIMERIC                           
REMARK 350 SOFTWARE DETERMINED QUATERNARY STRUCTURE: DIMERIC                    
REMARK 350 SOFTWARE USED: PISA                                                  
REMARK 350 TOTAL BURIED SURFACE AREA: 2590 ANGSTROM**2                          
REMARK 350 SURFACE AREA OF THE COMPLEX: 64490 ANGSTROM**2                       
REMARK 350 CHANGE IN SOLVENT FREE ENERGY: -20.0 KCAL/MOL                        
REMARK 350 APPLY THE FOLLOWING TO CHAINS: D, E                                  
REMARK 350   BIOMT1   1  1.000000  0.000000  0.000000        0.00000            
REMARK 350   BIOMT2   1  0.000000  1.000000  0.000000        0.00000            
REMARK 350   BIOMT3   1  0.000000  0.000000  1.000000        0.00000            
REMARK 465                                                                      
REMARK 465 MISSING RESIDUES                                                     
REMARK 465 THE FOLLOWING RESIDUES WERE NOT LOCATED IN THE                       
REMARK 465 EXPERIMENT. (M=MODEL NUMBER; RES=RESIDUE NAME; C=CHAIN               
REMARK 465 IDENTIFIER; SSSEQ=SEQUENCE NUMBER; I=INSERTION CODE.)                
REMARK 465                                                                      
REMARK 465   M RES C SSSEQI                                                     
REMARK 465     ASN A     1                                                      
REMARK 465     LEU A     2                                                      
REMARK 465     TYR A     3                                                      
REMARK 465     PHE A     4                                                      
REMARK 465     GLN A     5                                                      
REMARK 465     GLY A     6                                                      
REMARK 465     ALA A     7                                                      
REMARK 465     MET A     8                                                      
REMARK 465     GLY A     9                                                      
REMARK 465     SER A    10                                                      
REMARK 465     THR A    11                                                      
REMARK 465     CYS A    12                                                      
REMARK 465     GLY A    13                                                      
REMARK 465     ALA A    14                                                      
REMARK 465     TRP A    15                                                      
REMARK 465     GLN A   287                                                      
REMARK 465     ARG A   288                                                      
REMARK 465     GLY A   289                                                      
REMARK 465     GLY A   374                                                      
REMARK 465     LYS A   375                                                      
REMARK 465     LEU A   376                                                      
REMARK 465     ASN A   377                                                      
REMARK 465     GLU A   378                                                      
REMARK 465     GLY A   379                                                      
REMARK 465     HIS A   380                                                      
REMARK 465     THR A   381                                                      
REMARK 465     LEU A   382                                                      
REMARK 465     ILE A   395                                                      
REMARK 465     THR A   396                                                      
REMARK 465     TYR A   397                                                      
REMARK 465     GLU A   398                                                      
REMARK 465     THR A   399                                                      
REMARK 465     GLN A   400                                                      
REMARK 465     PRO A   551                                                      
REMARK 465     MET A   552                                                      
REMARK 465     GLY A   553                                                      
REMARK 465     ARG A   554                                                      
REMARK 465     LYS A   555                                                      
REMARK 465     GLN A   556                                                      
REMARK 465     GLY A   557                                                      
REMARK 465     GLY A   558                                                      
REMARK 465     ARG A   666                                                      
REMARK 465     GLY A   667                                                      
REMARK 465     PRO A   668                                                      
REMARK 465     VAL A   669                                                      
REMARK 465     ASN B     1                                                      
REMARK 465     LEU B     2                                                      
REMARK 465     TYR B     3                                                      
REMARK 465     PHE B     4                                                      
REMARK 465     GLN B     5                                                      
REMARK 465     GLY B     6                                                      
REMARK 465     ALA B     7                                                      
REMARK 465     MET B     8                                                      
REMARK 465     GLY B     9                                                      
REMARK 465     SER B    10                                                      
REMARK 465     THR B    11                                                      
REMARK 465     CYS B    12                                                      
REMARK 465     GLY B    13                                                      
REMARK 465     ALA B    14                                                      
REMARK 465     TRP B    15                                                      
REMARK 465     GLN B   287                                                      
REMARK 465     ARG B   288                                                      
REMARK 465     GLY B   289                                                      
REMARK 465     GLY B   374                                                      
REMARK 465     LYS B   375                                                      
REMARK 465     LEU B   376                                                      
REMARK 465     ASN B   377                                                      
REMARK 465     GLU B   378                                                      
REMARK 465     GLY B   379                                                      
REMARK 465     HIS B   380                                                      
REMARK 465     THR B   381                                                      
REMARK 465     LEU B   382                                                      
REMARK 465     ILE B   395                                                      
REMARK 465     THR B   396                                                      
REMARK 465     TYR B   397                                                      
REMARK 465     GLU B   398                                                      
REMARK 465     THR B   399                                                      
REMARK 465     GLN B   400                                                      
REMARK 465     ARG B   666                                                      
REMARK 465     GLY B   667                                                      
REMARK 465     PRO B   668                                                      
REMARK 465     VAL B   669                                                      
REMARK 465     ASN C     1                                                      
REMARK 465     LEU C     2                                                      
REMARK 465     TYR C     3                                                      
REMARK 465     PHE C     4                                                      
REMARK 465     GLN C     5                                                      
REMARK 465     GLY C     6                                                      
REMARK 465     ALA C     7                                                      
REMARK 465     MET C     8                                                      
REMARK 465     GLY C     9                                                      
REMARK 465     SER C    10                                                      
REMARK 465     THR C    11                                                      
REMARK 465     CYS C    12                                                      
REMARK 465     GLY C    13                                                      
REMARK 465     ALA C    14                                                      
REMARK 465     TRP C    15                                                      
REMARK 465     GLN C   287                                                      
REMARK 465     ARG C   288                                                      
REMARK 465     GLY C   289                                                      
REMARK 465     GLY C   374                                                      
REMARK 465     LYS C   375                                                      
REMARK 465     LEU C   376                                                      
REMARK 465     ASN C   377                                                      
REMARK 465     GLU C   378                                                      
REMARK 465     GLY C   379                                                      
REMARK 465     HIS C   380                                                      
REMARK 465     THR C   381                                                      
REMARK 465     LEU C   382                                                      
REMARK 465     ILE C   395                                                      
REMARK 465     THR C   396                                                      
REMARK 465     TYR C   397                                                      
REMARK 465     GLU C   398                                                      
REMARK 465     THR C   399                                                      
REMARK 465     GLN C   400                                                      
REMARK 465     PRO C   551                                                      
REMARK 465     MET C   552                                                      
REMARK 465     GLY C   553                                                      
REMARK 465     ARG C   554                                                      
REMARK 465     LYS C   555                                                      
REMARK 465     GLN C   556                                                      
REMARK 465     GLY C   557                                                      
REMARK 465     GLY C   558                                                      
REMARK 465     ARG C   666                                                      
REMARK 465     GLY C   667                                                      
REMARK 465     PRO C   668                                                      
REMARK 465     VAL C   669                                                      
REMARK 465     ASN D     1                                                      
REMARK 465     LEU D     2                                                      
REMARK 465     TYR D     3                                                      
REMARK 465     PHE D     4                                                      
REMARK 465     GLN D     5                                                      
REMARK 465     GLY D     6                                                      
REMARK 465     ALA D     7                                                      
REMARK 465     MET D     8                                                      
REMARK 465     GLY D     9                                                      
REMARK 465     SER D    10                                                      
REMARK 465     THR D    11                                                      
REMARK 465     CYS D    12                                                      
REMARK 465     GLY D    13                                                      
REMARK 465     ALA D    14                                                      
REMARK 465     TRP D    15                                                      
REMARK 465     GLN D   287                                                      
REMARK 465     ARG D   288                                                      
REMARK 465     GLY D   289                                                      
REMARK 465     GLY D   374                                                      
REMARK 465     LYS D   375                                                      
REMARK 465     LEU D   376                                                      
REMARK 465     ASN D   377                                                      
REMARK 465     GLU D   378                                                      
REMARK 465     GLY D   379                                                      
REMARK 465     HIS D   380                                                      
REMARK 465     THR D   381                                                      
REMARK 465     LEU D   382                                                      
REMARK 465     ILE D   395                                                      
REMARK 465     THR D   396                                                      
REMARK 465     TYR D   397                                                      
REMARK 465     GLU D   398                                                      
REMARK 465     THR D   399                                                      
REMARK 465     GLN D   400                                                      
REMARK 465     PRO D   551                                                      
REMARK 465     MET D   552                                                      
REMARK 465     GLY D   553                                                      
REMARK 465     ARG D   554                                                      
REMARK 465     LYS D   555                                                      
REMARK 465     GLN D   556                                                      
REMARK 465     GLY D   557                                                      
REMARK 465     GLY D   558                                                      
REMARK 465     ARG D   666                                                      
REMARK 465     GLY D   667                                                      
REMARK 465     PRO D   668                                                      
REMARK 465     VAL D   669                                                      
REMARK 465     ASN E     1                                                      
REMARK 465     LEU E     2                                                      
REMARK 465     TYR E     3                                                      
REMARK 465     PHE E     4                                                      
REMARK 465     GLN E     5                                                      
REMARK 465     GLY E     6                                                      
REMARK 465     ALA E     7                                                      
REMARK 465     MET E     8                                                      
REMARK 465     GLY E     9                                                      
REMARK 465     SER E    10                                                      
REMARK 465     THR E    11                                                      
REMARK 465     CYS E    12                                                      
REMARK 465     GLY E    13                                                      
REMARK 465     ALA E    14                                                      
REMARK 465     TRP E    15                                                      
REMARK 465     GLN E   287                                                      
REMARK 465     ARG E   288                                                      
REMARK 465     GLY E   289                                                      
REMARK 465     GLY E   374                                                      
REMARK 465     LYS E   375                                                      
REMARK 465     LEU E   376                                                      
REMARK 465     ASN E   377                                                      
REMARK 465     GLU E   378                                                      
REMARK 465     GLY E   379                                                      
REMARK 465     HIS E   380                                                      
REMARK 465     THR E   381                                                      
REMARK 465     LEU E   382                                                      
REMARK 465     ILE E   395                                                      
REMARK 465     THR E   396                                                      
REMARK 465     TYR E   397                                                      
REMARK 465     GLU E   398                                                      
REMARK 465     THR E   399                                                      
REMARK 465     GLN E   400                                                      
REMARK 465     PRO E   551                                                      
REMARK 465     MET E   552                                                      
REMARK 465     GLY E   553                                                      
REMARK 465     ARG E   554                                                      
REMARK 465     LYS E   555                                                      
REMARK 465     GLN E   556                                                      
REMARK 465     GLY E   557                                                      
REMARK 465     GLY E   558                                                      
REMARK 465     ARG E   666                                                      
REMARK 465     GLY E   667                                                      
REMARK 465     PRO E   668                                                      
REMARK 465     VAL E   669                                                      
REMARK 465     ASN F     1                                                      
REMARK 465     LEU F     2                                                      
REMARK 465     TYR F     3                                                      
REMARK 465     PHE F     4                                                      
REMARK 465     GLN F     5                                                      
REMARK 465     GLY F     6                                                      
REMARK 465     ALA F     7                                                      
REMARK 465     MET F     8                                                      
REMARK 465     GLY F     9                                                      
REMARK 465     SER F    10                                                      
REMARK 465     THR F    11                                                      
REMARK 465     CYS F    12                                                      
REMARK 465     GLY F    13                                                      
REMARK 465     ALA F    14                                                      
REMARK 465     TRP F    15                                                      
REMARK 465     GLN F   287                                                      
REMARK 465     ARG F   288                                                      
REMARK 465     GLY F   289                                                      
REMARK 465     GLY F   374                                                      
REMARK 465     LYS F   375                                                      
REMARK 465     LEU F   376                                                      
REMARK 465     ASN F   377                                                      
REMARK 465     GLU F   378                                                      
REMARK 465     GLY F   379                                                      
REMARK 465     HIS F   380                                                      
REMARK 465     THR F   381                                                      
REMARK 465     LEU F   382                                                      
REMARK 465     ILE F   395                                                      
REMARK 465     THR F   396                                                      
REMARK 465     TYR F   397                                                      
REMARK 465     GLU F   398                                                      
REMARK 465     THR F   399                                                      
REMARK 465     GLN F   400                                                      
REMARK 465     PRO F   551                                                      
REMARK 465     MET F   552                                                      
REMARK 465     GLY F   553                                                      
REMARK 465     ARG F   554                                                      
REMARK 465     LYS F   555                                                      
REMARK 465     GLN F   556                                                      
REMARK 465     GLY F   557                                                      
REMARK 465     GLY F   558                                                      
REMARK 465     ARG F   666                                                      
REMARK 465     GLY F   667                                                      
REMARK 465     PRO F   668                                                      
REMARK 465     VAL F   669                                                      
REMARK 470                                                                      
REMARK 470 MISSING ATOM                                                         
REMARK 470 THE FOLLOWING RESIDUES HAVE MISSING ATOMS (M=MODEL NUMBER;           
REMARK 470 RES=RESIDUE NAME; C=CHAIN IDENTIFIER; SSEQ=SEQUENCE NUMBER;          
REMARK 470 I=INSERTION CODE):                                                   
REMARK 470   M RES CSSEQI  ATOMS                                                
REMARK 470     ASP A 291    CG   OD1  OD2                                       
REMARK 470     ASP B 291    CG   OD1  OD2                                       
REMARK 470     ASP C 291    CG   OD1  OD2                                       
REMARK 470     ASP D 291    CG   OD1  OD2                                       
REMARK 470     ASP E 291    CG   OD1  OD2                                       
REMARK 470     ASP F 291    CG   OD1  OD2                                       
REMARK 500                                                                      
REMARK 500 GEOMETRY AND STEREOCHEMISTRY                                         
REMARK 500 SUBTOPIC: CLOSE CONTACTS IN SAME ASYMMETRIC UNIT                     
REMARK 500                                                                      
REMARK 500 THE FOLLOWING ATOMS ARE IN CLOSE CONTACT.                            
REMARK 500                                                                      
REMARK 500  ATM1  RES C  SSEQI   ATM2  RES C  SSEQI           DISTANCE          
REMARK 500   O    TRP A   655     OE1  GLN F   500              2.16            
REMARK 500                                                                      
REMARK 500 REMARK: NULL                                                         
REMARK 500                                                                      
REMARK 500 GEOMETRY AND STEREOCHEMISTRY                                         
REMARK 500 SUBTOPIC: COVALENT BOND ANGLES                                       
REMARK 500                                                                      
REMARK 500 THE STEREOCHEMICAL PARAMETERS OF THE FOLLOWING RESIDUES              
REMARK 500 HAVE VALUES WHICH DEVIATE FROM EXPECTED VALUES BY MORE               
REMARK 500 THAN 6*RMSD (M=MODEL NUMBER; RES=RESIDUE NAME; C=CHAIN               
REMARK 500 IDENTIFIER; SSEQ=SEQUENCE NUMBER; I=INSERTION CODE).                 
REMARK 500                                                                      
REMARK 500 STANDARD TABLE:                                                      
REMARK 500 FORMAT: (10X,I3,1X,A3,1X,A1,I4,A1,3(1X,A4,2X),12X,F5.1)              
REMARK 500                                                                      
REMARK 500 EXPECTED VALUES PROTEIN: ENGH AND HUBER, 1999                        
REMARK 500 EXPECTED VALUES NUCLEIC ACID: CLOWNEY ET AL 1996                     
REMARK 500                                                                      
REMARK 500  M RES CSSEQI ATM1   ATM2   ATM3                                     
REMARK 500    PRO A  92   C   -  N   -  CA  ANGL. DEV. =  11.3 DEGREES          
REMARK 500    ALA A 422   N   -  CA  -  C   ANGL. DEV. = -17.1 DEGREES          
REMARK 500    GLN A 500   CA  -  C   -  N   ANGL. DEV. = -16.0 DEGREES          
REMARK 500    ARG B 144   CD  -  NE  -  CZ  ANGL. DEV. =  12.1 DEGREES          
REMARK 500    ARG B 144   NE  -  CZ  -  NH1 ANGL. DEV. = -10.5 DEGREES          
REMARK 500    ARG B 144   NE  -  CZ  -  NH2 ANGL. DEV. =  10.0 DEGREES          
REMARK 500    PRO C 578   C   -  N   -  CA  ANGL. DEV. =  11.3 DEGREES          
REMARK 500    ARG D 118   CD  -  NE  -  CZ  ANGL. DEV. =  13.8 DEGREES          
REMARK 500    ARG D 118   NE  -  CZ  -  NH1 ANGL. DEV. = -10.9 DEGREES          
REMARK 500    ARG D 118   NE  -  CZ  -  NH2 ANGL. DEV. =  10.9 DEGREES          
REMARK 500    CYS F 299   CA  -  CB  -  SG  ANGL. DEV. =   7.1 DEGREES          
REMARK 500                                                                      
REMARK 500 REMARK: NULL                                                         
REMARK 500                                                                      
REMARK 500 GEOMETRY AND STEREOCHEMISTRY                                         
REMARK 500 SUBTOPIC: TORSION ANGLES                                             
REMARK 500                                                                      
REMARK 500 TORSION ANGLES OUTSIDE THE EXPECTED RAMACHANDRAN REGIONS:            
REMARK 500 (M=MODEL NUMBER; RES=RESIDUE NAME; C=CHAIN IDENTIFIER;               
REMARK 500 SSEQ=SEQUENCE NUMBER; I=INSERTION CODE).                             
REMARK 500                                                                      
REMARK 500 STANDARD TABLE:                                                      
REMARK 500 FORMAT:(10X,I3,1X,A3,1X,A1,I4,A1,4X,F7.2,3X,F7.2)                    
REMARK 500                                                                      
REMARK 500 EXPECTED VALUES: GJ KLEYWEGT AND TA JONES (1996). PHI/PSI-           
REMARK 500 CHOLOGY: RAMACHANDRAN REVISITED. STRUCTURE 4, 1395 - 1400            
REMARK 500                                                                      
REMARK 500  M RES CSSEQI        PSI       PHI                                   
REMARK 500    MET A  17      123.88     55.42                                   
REMARK 500    LYS A  18     -133.13   -152.73                                   
REMARK 500    GLU A  19     -145.70    -87.19                                   
REMARK 500    LEU A  21      -73.72    -49.90                                   
REMARK 500    THR A  23      159.87    -49.38                                   
REMARK 500    ASN A  28      109.37   -164.29                                   
REMARK 500    ASN A  34       92.17    -48.22                                   
REMARK 500    GLN A  35      -87.30     10.27                                   
REMARK 500    GLU A  36     -135.18    -76.27                                   
REMARK 500    THR A  37      -82.40     46.93                                   
REMARK 500    GLU A  49      117.16    -39.08                                   
REMARK 500    LEU A  50     -162.36   -105.35                                   
REMARK 500    SER A  51      163.79    -48.45                                   
REMARK 500    LEU A  68       98.92     43.78                                   
REMARK 500    PRO A  71      168.67    -49.42                                   
REMARK 500    ASN A  72       -1.13     68.70                                   
REMARK 500    MET A  83       93.03    -37.95                                   
REMARK 500    GLN A  84       54.75   -117.66                                   
REMARK 500    ASN A  85     -143.43   -146.04                                   
REMARK 500    ALA A  87      112.40   -171.16                                   
REMARK 500    PRO A  92     -178.42    -43.19                                   
REMARK 500    LEU A 104      -47.51    -21.50                                   
REMARK 500    CYS A 114     -178.04    -57.91                                   
REMARK 500    CYS A 115       22.23     46.61                                   
REMARK 500    ARG A 118       33.06    -92.93                                   
REMARK 500    ARG A 140       40.34     76.14                                   
REMARK 500    ARG A 144      -70.59     66.88                                   
REMARK 500    LEU A 146       64.63   -119.16                                   
REMARK 500    PRO A 148       -7.88    -52.57                                   
REMARK 500    LEU A 153       61.27   -103.55                                   
REMARK 500    GLU A 157      -86.05    -61.76                                   
REMARK 500    GLN A 158      -85.65    -92.37                                   
REMARK 500    ARG A 159     -154.86    -72.90                                   
REMARK 500    ILE A 165     -152.86   -102.88                                   
REMARK 500    ASP A 166      129.81    -13.03                                   
REMARK 500    ALA A 170     -178.70    -57.22                                   
REMARK 500    GLN A 175       59.78   -103.02                                   
REMARK 500    CYS A 179       91.84   -162.86                                   
REMARK 500    GLU A 181      120.29   -178.56                                   
REMARK 500    PHE A 182      -94.60    -50.60                                   
REMARK 500    VAL A 183      176.72     54.47                                   
REMARK 500    LEU A 186      -31.91     71.19                                   
REMARK 500    GLN A 187      -58.21    -19.53                                   
REMARK 500    TYR A 188     -142.44    -69.46                                   
REMARK 500    LEU A 189      112.51     60.77                                   
REMARK 500    GLU A 192       -9.28    -58.59                                   
REMARK 500    LEU A 194       66.09    -65.75                                   
REMARK 500    GLN A 196     -162.08    -73.57                                   
REMARK 500    GLN A 197     -148.67    -68.85                                   
REMARK 500    LYS A 198     -177.86    -59.90                                   
REMARK 500                                                                      
REMARK 500 THIS ENTRY HAS     863 RAMACHANDRAN OUTLIERS.                        
REMARK 500                                                                      
REMARK 500 REMARK: NULL                                                         
REMARK 500                                                                      
REMARK 500 GEOMETRY AND STEREOCHEMISTRY                                         
REMARK 500 SUBTOPIC: CHIRAL CENTERS                                             
REMARK 500                                                                      
REMARK 500 UNEXPECTED CONFIGURATION OF THE FOLLOWING CHIRAL                     
REMARK 500 CENTER(S) USING IMPROPER CA--C--CB--N CHIRALITY                      
REMARK 500 FOR AMINO ACIDS AND C1'--O4'--N1(N9)--C2' FOR                        
REMARK 500 NUCLEIC ACIDS OR EQUIVALENT ANGLE                                    
REMARK 500 M=MODEL NUMBER; RES=RESIDUE NAME; C=CHAIN                            
REMARK 500 IDENTIFIER; SSEQ=SEQUENCE NUMBER; I=INSERTION CODE                   
REMARK 500                                                                      
REMARK 500 STANDARD TABLE:                                                      
REMARK 500 FORMAT: (10X,I3,1X,A3,1X,A1,I4,A1,6X,F5.1,6X,A1,10X,A1,3X,A16)       
REMARK 500                                                                      
REMARK 500  M RES CSSEQI    IMPROPER   EXPECTED   FOUND DETAILS                 
REMARK 500    GLN A 500        21.9      L          L   OUTSIDE RANGE           
REMARK 500                                                                      
REMARK 500 REMARK: NULL                                                         
DBREF  4E3C A   11   669  UNP    O14920   IKKB_HUMAN      11    669             
DBREF  4E3C B   11   669  UNP    O14920   IKKB_HUMAN      11    669             
DBREF  4E3C C   11   669  UNP    O14920   IKKB_HUMAN      11    669             
DBREF  4E3C D   11   669  UNP    O14920   IKKB_HUMAN      11    669             
DBREF  4E3C E   11   669  UNP    O14920   IKKB_HUMAN      11    669             
DBREF  4E3C F   11   669  UNP    O14920   IKKB_HUMAN      11    669             
SEQADV 4E3C ASN A    1  UNP  O14920              EXPRESSION TAG                 
SEQADV 4E3C LEU A    2  UNP  O14920              EXPRESSION TAG                 
SEQADV 4E3C TYR A    3  UNP  O14920              EXPRESSION TAG                 
SEQADV 4E3C PHE A    4  UNP  O14920              EXPRESSION TAG                 
SEQADV 4E3C GLN A    5  UNP  O14920              EXPRESSION TAG                 
SEQADV 4E3C GLY A    6  UNP  O14920              EXPRESSION TAG                 
SEQADV 4E3C ALA A    7  UNP  O14920              EXPRESSION TAG                 
SEQADV 4E3C MET A    8  UNP  O14920              EXPRESSION TAG                 
SEQADV 4E3C GLY A    9  UNP  O14920              EXPRESSION TAG                 
SEQADV 4E3C SER A   10  UNP  O14920              EXPRESSION TAG                 
SEQADV 4E3C GLU A  177  UNP  O14920    SER   177 ENGINEERED MUTATION            
SEQADV 4E3C GLU A  181  UNP  O14920    SER   181 ENGINEERED MUTATION            
SEQADV 4E3C ASN B    1  UNP  O14920              EXPRESSION TAG                 
SEQADV 4E3C LEU B    2  UNP  O14920              EXPRESSION TAG                 
SEQADV 4E3C TYR B    3  UNP  O14920              EXPRESSION TAG                 
SEQADV 4E3C PHE B    4  UNP  O14920              EXPRESSION TAG                 
SEQADV 4E3C GLN B    5  UNP  O14920              EXPRESSION TAG                 
SEQADV 4E3C GLY B    6  UNP  O14920              EXPRESSION TAG                 
SEQADV 4E3C ALA B    7  UNP  O14920              EXPRESSION TAG                 
SEQADV 4E3C MET B    8  UNP  O14920              EXPRESSION TAG                 
SEQADV 4E3C GLY B    9  UNP  O14920              EXPRESSION TAG                 
SEQADV 4E3C SER B   10  UNP  O14920              EXPRESSION TAG                 
SEQADV 4E3C GLU B  177  UNP  O14920    SER   177 ENGINEERED MUTATION            
SEQADV 4E3C GLU B  181  UNP  O14920    SER   181 ENGINEERED MUTATION            
SEQADV 4E3C ASN C    1  UNP  O14920              EXPRESSION TAG                 
SEQADV 4E3C LEU C    2  UNP  O14920              EXPRESSION TAG                 
SEQADV 4E3C TYR C    3  UNP  O14920              EXPRESSION TAG                 
SEQADV 4E3C PHE C    4  UNP  O14920              EXPRESSION TAG                 
SEQADV 4E3C GLN C    5  UNP  O14920              EXPRESSION TAG                 
SEQADV 4E3C GLY C    6  UNP  O14920              EXPRESSION TAG                 
SEQADV 4E3C ALA C    7  UNP  O14920              EXPRESSION TAG                 
SEQADV 4E3C MET C    8  UNP  O14920              EXPRESSION TAG                 
SEQADV 4E3C GLY C    9  UNP  O14920              EXPRESSION TAG                 
SEQADV 4E3C SER C   10  UNP  O14920              EXPRESSION TAG                 
SEQADV 4E3C GLU C  177  UNP  O14920    SER   177 ENGINEERED MUTATION            
SEQADV 4E3C GLU C  181  UNP  O14920    SER   181 ENGINEERED MUTATION            
SEQADV 4E3C ASN D    1  UNP  O14920              EXPRESSION TAG                 
SEQADV 4E3C LEU D    2  UNP  O14920              EXPRESSION TAG                 
SEQADV 4E3C TYR D    3  UNP  O14920              EXPRESSION TAG                 
SEQADV 4E3C PHE D    4  UNP  O14920              EXPRESSION TAG                 
SEQADV 4E3C GLN D    5  UNP  O14920              EXPRESSION TAG                 
SEQADV 4E3C GLY D    6  UNP  O14920              EXPRESSION TAG                 
SEQADV 4E3C ALA D    7  UNP  O14920              EXPRESSION TAG                 
SEQADV 4E3C MET D    8  UNP  O14920              EXPRESSION TAG                 
SEQADV 4E3C GLY D    9  UNP  O14920              EXPRESSION TAG                 
SEQADV 4E3C SER D   10  UNP  O14920              EXPRESSION TAG                 
SEQADV 4E3C GLU D  177  UNP  O14920    SER   177 ENGINEERED MUTATION            
SEQADV 4E3C GLU D  181  UNP  O14920    SER   181 ENGINEERED MUTATION            
SEQADV 4E3C ASN E    1  UNP  O14920              EXPRESSION TAG                 
SEQADV 4E3C LEU E    2  UNP  O14920              EXPRESSION TAG                 
SEQADV 4E3C TYR E    3  UNP  O14920              EXPRESSION TAG                 
SEQADV 4E3C PHE E    4  UNP  O14920              EXPRESSION TAG                 
SEQADV 4E3C GLN E    5  UNP  O14920              EXPRESSION TAG                 
SEQADV 4E3C GLY E    6  UNP  O14920              EXPRESSION TAG                 
SEQADV 4E3C ALA E    7  UNP  O14920              EXPRESSION TAG                 
SEQADV 4E3C MET E    8  UNP  O14920              EXPRESSION TAG                 
SEQADV 4E3C GLY E    9  UNP  O14920              EXPRESSION TAG                 
SEQADV 4E3C SER E   10  UNP  O14920              EXPRESSION TAG                 
SEQADV 4E3C GLU E  177  UNP  O14920    SER   177 ENGINEERED MUTATION            
SEQADV 4E3C GLU E  181  UNP  O14920    SER   181 ENGINEERED MUTATION            
SEQADV 4E3C ASN F    1  UNP  O14920              EXPRESSION TAG                 
SEQADV 4E3C LEU F    2  UNP  O14920              EXPRESSION TAG                 
SEQADV 4E3C TYR F    3  UNP  O14920              EXPRESSION TAG                 
SEQADV 4E3C PHE F    4  UNP  O14920              EXPRESSION TAG                 
SEQADV 4E3C GLN F    5  UNP  O14920              EXPRESSION TAG                 
SEQADV 4E3C GLY F    6  UNP  O14920              EXPRESSION TAG                 
SEQADV 4E3C ALA F    7  UNP  O14920              EXPRESSION TAG                 
SEQADV 4E3C MET F    8  UNP  O14920              EXPRESSION TAG                 
SEQADV 4E3C GLY F    9  UNP  O14920              EXPRESSION TAG                 
SEQADV 4E3C SER F   10  UNP  O14920              EXPRESSION TAG                 
SEQADV 4E3C GLU F  177  UNP  O14920    SER   177 ENGINEERED MUTATION            
SEQADV 4E3C GLU F  181  UNP  O14920    SER   181 ENGINEERED MUTATION            
SEQRES   1 A  669  ASN LEU TYR PHE GLN GLY ALA MET GLY SER THR CYS GLY          
SEQRES   2 A  669  ALA TRP GLU MET LYS GLU ARG LEU GLY THR GLY GLY PHE          
SEQRES   3 A  669  GLY ASN VAL ILE ARG TRP HIS ASN GLN GLU THR GLY GLU          
SEQRES   4 A  669  GLN ILE ALA ILE LYS GLN CYS ARG GLN GLU LEU SER PRO          
SEQRES   5 A  669  ARG ASN ARG GLU ARG TRP CYS LEU GLU ILE GLN ILE MET          
SEQRES   6 A  669  ARG ARG LEU THR HIS PRO ASN VAL VAL ALA ALA ARG ASP          
SEQRES   7 A  669  VAL PRO GLU GLY MET GLN ASN LEU ALA PRO ASN ASP LEU          
SEQRES   8 A  669  PRO LEU LEU ALA MET GLU TYR CYS GLN GLY GLY ASP LEU          
SEQRES   9 A  669  ARG LYS TYR LEU ASN GLN PHE GLU ASN CYS CYS GLY LEU          
SEQRES  10 A  669  ARG GLU GLY ALA ILE LEU THR LEU LEU SER ASP ILE ALA          
SEQRES  11 A  669  SER ALA LEU ARG TYR LEU HIS GLU ASN ARG ILE ILE HIS          
SEQRES  12 A  669  ARG ASP LEU LYS PRO GLU ASN ILE VAL LEU GLN GLN GLY          
SEQRES  13 A  669  GLU GLN ARG LEU ILE HIS LYS ILE ILE ASP LEU GLY TYR          
SEQRES  14 A  669  ALA LYS GLU LEU ASP GLN GLY GLU LEU CYS THR GLU PHE          
SEQRES  15 A  669  VAL GLY THR LEU GLN TYR LEU ALA PRO GLU LEU LEU GLU          
SEQRES  16 A  669  GLN GLN LYS TYR THR VAL THR VAL ASP TYR TRP SER PHE          
SEQRES  17 A  669  GLY THR LEU ALA PHE GLU CYS ILE THR GLY PHE ARG PRO          
SEQRES  18 A  669  PHE LEU PRO ASN TRP GLN PRO VAL GLN TRP HIS SER LYS          
SEQRES  19 A  669  VAL ARG GLN LYS SER GLU VAL ASP ILE VAL VAL SER GLU          
SEQRES  20 A  669  ASP LEU ASN GLY THR VAL LYS PHE SER SER SER LEU PRO          
SEQRES  21 A  669  TYR PRO ASN ASN LEU ASN SER VAL LEU ALA GLU ARG LEU          
SEQRES  22 A  669  GLU LYS TRP LEU GLN LEU MET LEU MET TRP HIS PRO ARG          
SEQRES  23 A  669  GLN ARG GLY THR ASP PRO THR TYR GLY PRO ASN GLY CYS          
SEQRES  24 A  669  PHE LYS ALA LEU ASP ASP ILE LEU ASN LEU LYS LEU VAL          
SEQRES  25 A  669  HIS ILE LEU ASN MET VAL THR GLY THR ILE HIS THR TYR          
SEQRES  26 A  669  PRO VAL THR GLU ASP GLU SER LEU GLN SER LEU LYS ALA          
SEQRES  27 A  669  ARG ILE GLN GLN ASP THR GLY ILE PRO GLU GLU ASP GLN          
SEQRES  28 A  669  GLU LEU LEU GLN GLU ALA GLY LEU ALA LEU ILE PRO ASP          
SEQRES  29 A  669  LYS PRO ALA THR GLN CYS ILE SER ASP GLY LYS LEU ASN          
SEQRES  30 A  669  GLU GLY HIS THR LEU ASP MET ASP LEU VAL PHE LEU PHE          
SEQRES  31 A  669  ASP ASN SER LYS ILE THR TYR GLU THR GLN ILE SER PRO          
SEQRES  32 A  669  ARG PRO GLN PRO GLU SER VAL SER CYS ILE LEU GLN GLU          
SEQRES  33 A  669  PRO LYS ARG ASN LEU ALA PHE PHE GLN LEU ARG LYS VAL          
SEQRES  34 A  669  TRP GLY GLN VAL TRP HIS SER ILE GLN THR LEU LYS GLU          
SEQRES  35 A  669  ASP CYS ASN ARG LEU GLN GLN GLY GLN ARG ALA ALA MET          
SEQRES  36 A  669  MET ASN LEU LEU ARG ASN ASN SER CYS LEU SER LYS MET          
SEQRES  37 A  669  LYS ASN SER MET ALA SER MET SER GLN GLN LEU LYS ALA          
SEQRES  38 A  669  LYS LEU ASP PHE PHE LYS THR SER ILE GLN ILE ASP LEU          
SEQRES  39 A  669  GLU LYS TYR SER GLU GLN THR GLU PHE GLY ILE THR SER          
SEQRES  40 A  669  ASP LYS LEU LEU LEU ALA TRP ARG GLU MET GLU GLN ALA          
SEQRES  41 A  669  VAL GLU LEU CYS GLY ARG GLU ASN GLU VAL LYS LEU LEU          
SEQRES  42 A  669  VAL GLU ARG MET MET ALA LEU GLN THR ASP ILE VAL ASP          
SEQRES  43 A  669  LEU GLN ARG SER PRO MET GLY ARG LYS GLN GLY GLY THR          
SEQRES  44 A  669  LEU ASP ASP LEU GLU GLU GLN ALA ARG GLU LEU TYR ARG          
SEQRES  45 A  669  ARG LEU ARG GLU LYS PRO ARG ASP GLN ARG THR GLU GLY          
SEQRES  46 A  669  ASP SER GLN GLU MET VAL ARG LEU LEU LEU GLN ALA ILE          
SEQRES  47 A  669  GLN SER PHE GLU LYS LYS VAL ARG VAL ILE TYR THR GLN          
SEQRES  48 A  669  LEU SER LYS THR VAL VAL CYS LYS GLN LYS ALA LEU GLU          
SEQRES  49 A  669  LEU LEU PRO LYS VAL GLU GLU VAL VAL SER LEU MET ASN          
SEQRES  50 A  669  GLU ASP GLU LYS THR VAL VAL ARG LEU GLN GLU LYS ARG          
SEQRES  51 A  669  GLN LYS GLU LEU TRP ASN LEU LEU LYS ILE ALA CYS SER          
SEQRES  52 A  669  LYS VAL ARG GLY PRO VAL                                      
SEQRES   1 B  669  ASN LEU TYR PHE GLN GLY ALA MET GLY SER THR CYS GLY          
SEQRES   2 B  669  ALA TRP GLU MET LYS GLU ARG LEU GLY THR GLY GLY PHE          
SEQRES   3 B  669  GLY ASN VAL ILE ARG TRP HIS ASN GLN GLU THR GLY GLU          
SEQRES   4 B  669  GLN ILE ALA ILE LYS GLN CYS ARG GLN GLU LEU SER PRO          
SEQRES   5 B  669  ARG ASN ARG GLU ARG TRP CYS LEU GLU ILE GLN ILE MET          
SEQRES   6 B  669  ARG ARG LEU THR HIS PRO ASN VAL VAL ALA ALA ARG ASP          
SEQRES   7 B  669  VAL PRO GLU GLY MET GLN ASN LEU ALA PRO ASN ASP LEU          
SEQRES   8 B  669  PRO LEU LEU ALA MET GLU TYR CYS GLN GLY GLY ASP LEU          
SEQRES   9 B  669  ARG LYS TYR LEU ASN GLN PHE GLU ASN CYS CYS GLY LEU          
SEQRES  10 B  669  ARG GLU GLY ALA ILE LEU THR LEU LEU SER ASP ILE ALA          
SEQRES  11 B  669  SER ALA LEU ARG TYR LEU HIS GLU ASN ARG ILE ILE HIS          
SEQRES  12 B  669  ARG ASP LEU LYS PRO GLU ASN ILE VAL LEU GLN GLN GLY          
SEQRES  13 B  669  GLU GLN ARG LEU ILE HIS LYS ILE ILE ASP LEU GLY TYR          
SEQRES  14 B  669  ALA LYS GLU LEU ASP GLN GLY GLU LEU CYS THR GLU PHE          
SEQRES  15 B  669  VAL GLY THR LEU GLN TYR LEU ALA PRO GLU LEU LEU GLU          
SEQRES  16 B  669  GLN GLN LYS TYR THR VAL THR VAL ASP TYR TRP SER PHE          
SEQRES  17 B  669  GLY THR LEU ALA PHE GLU CYS ILE THR GLY PHE ARG PRO          
SEQRES  18 B  669  PHE LEU PRO ASN TRP GLN PRO VAL GLN TRP HIS SER LYS          
SEQRES  19 B  669  VAL ARG GLN LYS SER GLU VAL ASP ILE VAL VAL SER GLU          
SEQRES  20 B  669  ASP LEU ASN GLY THR VAL LYS PHE SER SER SER LEU PRO          
SEQRES  21 B  669  TYR PRO ASN ASN LEU ASN SER VAL LEU ALA GLU ARG LEU          
SEQRES  22 B  669  GLU LYS TRP LEU GLN LEU MET LEU MET TRP HIS PRO ARG          
SEQRES  23 B  669  GLN ARG GLY THR ASP PRO THR TYR GLY PRO ASN GLY CYS          
SEQRES  24 B  669  PHE LYS ALA LEU ASP ASP ILE LEU ASN LEU LYS LEU VAL          
SEQRES  25 B  669  HIS ILE LEU ASN MET VAL THR GLY THR ILE HIS THR TYR          
SEQRES  26 B  669  PRO VAL THR GLU ASP GLU SER LEU GLN SER LEU LYS ALA          
SEQRES  27 B  669  ARG ILE GLN GLN ASP THR GLY ILE PRO GLU GLU ASP GLN          
SEQRES  28 B  669  GLU LEU LEU GLN GLU ALA GLY LEU ALA LEU ILE PRO ASP          
SEQRES  29 B  669  LYS PRO ALA THR GLN CYS ILE SER ASP GLY LYS LEU ASN          
SEQRES  30 B  669  GLU GLY HIS THR LEU ASP MET ASP LEU VAL PHE LEU PHE          
SEQRES  31 B  669  ASP ASN SER LYS ILE THR TYR GLU THR GLN ILE SER PRO          
SEQRES  32 B  669  ARG PRO GLN PRO GLU SER VAL SER CYS ILE LEU GLN GLU          
SEQRES  33 B  669  PRO LYS ARG ASN LEU ALA PHE PHE GLN LEU ARG LYS VAL          
SEQRES  34 B  669  TRP GLY GLN VAL TRP HIS SER ILE GLN THR LEU LYS GLU          
SEQRES  35 B  669  ASP CYS ASN ARG LEU GLN GLN GLY GLN ARG ALA ALA MET          
SEQRES  36 B  669  MET ASN LEU LEU ARG ASN ASN SER CYS LEU SER LYS MET          
SEQRES  37 B  669  LYS ASN SER MET ALA SER MET SER GLN GLN LEU LYS ALA          
SEQRES  38 B  669  LYS LEU ASP PHE PHE LYS THR SER ILE GLN ILE ASP LEU          
SEQRES  39 B  669  GLU LYS TYR SER GLU GLN THR GLU PHE GLY ILE THR SER          
SEQRES  40 B  669  ASP LYS LEU LEU LEU ALA TRP ARG GLU MET GLU GLN ALA          
SEQRES  41 B  669  VAL GLU LEU CYS GLY ARG GLU ASN GLU VAL LYS LEU LEU          
SEQRES  42 B  669  VAL GLU ARG MET MET ALA LEU GLN THR ASP ILE VAL ASP          
SEQRES  43 B  669  LEU GLN ARG SER PRO MET GLY ARG LYS GLN GLY GLY THR          
SEQRES  44 B  669  LEU ASP ASP LEU GLU GLU GLN ALA ARG GLU LEU TYR ARG          
SEQRES  45 B  669  ARG LEU ARG GLU LYS PRO ARG ASP GLN ARG THR GLU GLY          
SEQRES  46 B  669  ASP SER GLN GLU MET VAL ARG LEU LEU LEU GLN ALA ILE          
SEQRES  47 B  669  GLN SER PHE GLU LYS LYS VAL ARG VAL ILE TYR THR GLN          
SEQRES  48 B  669  LEU SER LYS THR VAL VAL CYS LYS GLN LYS ALA LEU GLU          
SEQRES  49 B  669  LEU LEU PRO LYS VAL GLU GLU VAL VAL SER LEU MET ASN          
SEQRES  50 B  669  GLU ASP GLU LYS THR VAL VAL ARG LEU GLN GLU LYS ARG          
SEQRES  51 B  669  GLN LYS GLU LEU TRP ASN LEU LEU LYS ILE ALA CYS SER          
SEQRES  52 B  669  LYS VAL ARG GLY PRO VAL                                      
SEQRES   1 C  669  ASN LEU TYR PHE GLN GLY ALA MET GLY SER THR CYS GLY          
SEQRES   2 C  669  ALA TRP GLU MET LYS GLU ARG LEU GLY THR GLY GLY PHE          
SEQRES   3 C  669  GLY ASN VAL ILE ARG TRP HIS ASN GLN GLU THR GLY GLU          
SEQRES   4 C  669  GLN ILE ALA ILE LYS GLN CYS ARG GLN GLU LEU SER PRO          
SEQRES   5 C  669  ARG ASN ARG GLU ARG TRP CYS LEU GLU ILE GLN ILE MET          
SEQRES   6 C  669  ARG ARG LEU THR HIS PRO ASN VAL VAL ALA ALA ARG ASP          
SEQRES   7 C  669  VAL PRO GLU GLY MET GLN ASN LEU ALA PRO ASN ASP LEU          
SEQRES   8 C  669  PRO LEU LEU ALA MET GLU TYR CYS GLN GLY GLY ASP LEU          
SEQRES   9 C  669  ARG LYS TYR LEU ASN GLN PHE GLU ASN CYS CYS GLY LEU          
SEQRES  10 C  669  ARG GLU GLY ALA ILE LEU THR LEU LEU SER ASP ILE ALA          
SEQRES  11 C  669  SER ALA LEU ARG TYR LEU HIS GLU ASN ARG ILE ILE HIS          
SEQRES  12 C  669  ARG ASP LEU LYS PRO GLU ASN ILE VAL LEU GLN GLN GLY          
SEQRES  13 C  669  GLU GLN ARG LEU ILE HIS LYS ILE ILE ASP LEU GLY TYR          
SEQRES  14 C  669  ALA LYS GLU LEU ASP GLN GLY GLU LEU CYS THR GLU PHE          
SEQRES  15 C  669  VAL GLY THR LEU GLN TYR LEU ALA PRO GLU LEU LEU GLU          
SEQRES  16 C  669  GLN GLN LYS TYR THR VAL THR VAL ASP TYR TRP SER PHE          
SEQRES  17 C  669  GLY THR LEU ALA PHE GLU CYS ILE THR GLY PHE ARG PRO          
SEQRES  18 C  669  PHE LEU PRO ASN TRP GLN PRO VAL GLN TRP HIS SER LYS          
SEQRES  19 C  669  VAL ARG GLN LYS SER GLU VAL ASP ILE VAL VAL SER GLU          
SEQRES  20 C  669  ASP LEU ASN GLY THR VAL LYS PHE SER SER SER LEU PRO          
SEQRES  21 C  669  TYR PRO ASN ASN LEU ASN SER VAL LEU ALA GLU ARG LEU          
SEQRES  22 C  669  GLU LYS TRP LEU GLN LEU MET LEU MET TRP HIS PRO ARG          
SEQRES  23 C  669  GLN ARG GLY THR ASP PRO THR TYR GLY PRO ASN GLY CYS          
SEQRES  24 C  669  PHE LYS ALA LEU ASP ASP ILE LEU ASN LEU LYS LEU VAL          
SEQRES  25 C  669  HIS ILE LEU ASN MET VAL THR GLY THR ILE HIS THR TYR          
SEQRES  26 C  669  PRO VAL THR GLU ASP GLU SER LEU GLN SER LEU LYS ALA          
SEQRES  27 C  669  ARG ILE GLN GLN ASP THR GLY ILE PRO GLU GLU ASP GLN          
SEQRES  28 C  669  GLU LEU LEU GLN GLU ALA GLY LEU ALA LEU ILE PRO ASP          
SEQRES  29 C  669  LYS PRO ALA THR GLN CYS ILE SER ASP GLY LYS LEU ASN          
SEQRES  30 C  669  GLU GLY HIS THR LEU ASP MET ASP LEU VAL PHE LEU PHE          
SEQRES  31 C  669  ASP ASN SER LYS ILE THR TYR GLU THR GLN ILE SER PRO          
SEQRES  32 C  669  ARG PRO GLN PRO GLU SER VAL SER CYS ILE LEU GLN GLU          
SEQRES  33 C  669  PRO LYS ARG ASN LEU ALA PHE PHE GLN LEU ARG LYS VAL          
SEQRES  34 C  669  TRP GLY GLN VAL TRP HIS SER ILE GLN THR LEU LYS GLU          
SEQRES  35 C  669  ASP CYS ASN ARG LEU GLN GLN GLY GLN ARG ALA ALA MET          
SEQRES  36 C  669  MET ASN LEU LEU ARG ASN ASN SER CYS LEU SER LYS MET          
SEQRES  37 C  669  LYS ASN SER MET ALA SER MET SER GLN GLN LEU LYS ALA          
SEQRES  38 C  669  LYS LEU ASP PHE PHE LYS THR SER ILE GLN ILE ASP LEU          
SEQRES  39 C  669  GLU LYS TYR SER GLU GLN THR GLU PHE GLY ILE THR SER          
SEQRES  40 C  669  ASP LYS LEU LEU LEU ALA TRP ARG GLU MET GLU GLN ALA          
SEQRES  41 C  669  VAL GLU LEU CYS GLY ARG GLU ASN GLU VAL LYS LEU LEU          
SEQRES  42 C  669  VAL GLU ARG MET MET ALA LEU GLN THR ASP ILE VAL ASP          
SEQRES  43 C  669  LEU GLN ARG SER PRO MET GLY ARG LYS GLN GLY GLY THR          
SEQRES  44 C  669  LEU ASP ASP LEU GLU GLU GLN ALA ARG GLU LEU TYR ARG          
SEQRES  45 C  669  ARG LEU ARG GLU LYS PRO ARG ASP GLN ARG THR GLU GLY          
SEQRES  46 C  669  ASP SER GLN GLU MET VAL ARG LEU LEU LEU GLN ALA ILE          
SEQRES  47 C  669  GLN SER PHE GLU LYS LYS VAL ARG VAL ILE TYR THR GLN          
SEQRES  48 C  669  LEU SER LYS THR VAL VAL CYS LYS GLN LYS ALA LEU GLU          
SEQRES  49 C  669  LEU LEU PRO LYS VAL GLU GLU VAL VAL SER LEU MET ASN          
SEQRES  50 C  669  GLU ASP GLU LYS THR VAL VAL ARG LEU GLN GLU LYS ARG          
SEQRES  51 C  669  GLN LYS GLU LEU TRP ASN LEU LEU LYS ILE ALA CYS SER          
SEQRES  52 C  669  LYS VAL ARG GLY PRO VAL                                      
SEQRES   1 D  669  ASN LEU TYR PHE GLN GLY ALA MET GLY SER THR CYS GLY          
SEQRES   2 D  669  ALA TRP GLU MET LYS GLU ARG LEU GLY THR GLY GLY PHE          
SEQRES   3 D  669  GLY ASN VAL ILE ARG TRP HIS ASN GLN GLU THR GLY GLU          
SEQRES   4 D  669  GLN ILE ALA ILE LYS GLN CYS ARG GLN GLU LEU SER PRO          
SEQRES   5 D  669  ARG ASN ARG GLU ARG TRP CYS LEU GLU ILE GLN ILE MET          
SEQRES   6 D  669  ARG ARG LEU THR HIS PRO ASN VAL VAL ALA ALA ARG ASP          
SEQRES   7 D  669  VAL PRO GLU GLY MET GLN ASN LEU ALA PRO ASN ASP LEU          
SEQRES   8 D  669  PRO LEU LEU ALA MET GLU TYR CYS GLN GLY GLY ASP LEU          
SEQRES   9 D  669  ARG LYS TYR LEU ASN GLN PHE GLU ASN CYS CYS GLY LEU          
SEQRES  10 D  669  ARG GLU GLY ALA ILE LEU THR LEU LEU SER ASP ILE ALA          
SEQRES  11 D  669  SER ALA LEU ARG TYR LEU HIS GLU ASN ARG ILE ILE HIS          
SEQRES  12 D  669  ARG ASP LEU LYS PRO GLU ASN ILE VAL LEU GLN GLN GLY          
SEQRES  13 D  669  GLU GLN ARG LEU ILE HIS LYS ILE ILE ASP LEU GLY TYR          
SEQRES  14 D  669  ALA LYS GLU LEU ASP GLN GLY GLU LEU CYS THR GLU PHE          
SEQRES  15 D  669  VAL GLY THR LEU GLN TYR LEU ALA PRO GLU LEU LEU GLU          
SEQRES  16 D  669  GLN GLN LYS TYR THR VAL THR VAL ASP TYR TRP SER PHE          
SEQRES  17 D  669  GLY THR LEU ALA PHE GLU CYS ILE THR GLY PHE ARG PRO          
SEQRES  18 D  669  PHE LEU PRO ASN TRP GLN PRO VAL GLN TRP HIS SER LYS          
SEQRES  19 D  669  VAL ARG GLN LYS SER GLU VAL ASP ILE VAL VAL SER GLU          
SEQRES  20 D  669  ASP LEU ASN GLY THR VAL LYS PHE SER SER SER LEU PRO          
SEQRES  21 D  669  TYR PRO ASN ASN LEU ASN SER VAL LEU ALA GLU ARG LEU          
SEQRES  22 D  669  GLU LYS TRP LEU GLN LEU MET LEU MET TRP HIS PRO ARG          
SEQRES  23 D  669  GLN ARG GLY THR ASP PRO THR TYR GLY PRO ASN GLY CYS          
SEQRES  24 D  669  PHE LYS ALA LEU ASP ASP ILE LEU ASN LEU LYS LEU VAL          
SEQRES  25 D  669  HIS ILE LEU ASN MET VAL THR GLY THR ILE HIS THR TYR          
SEQRES  26 D  669  PRO VAL THR GLU ASP GLU SER LEU GLN SER LEU LYS ALA          
SEQRES  27 D  669  ARG ILE GLN GLN ASP THR GLY ILE PRO GLU GLU ASP GLN          
SEQRES  28 D  669  GLU LEU LEU GLN GLU ALA GLY LEU ALA LEU ILE PRO ASP          
SEQRES  29 D  669  LYS PRO ALA THR GLN CYS ILE SER ASP GLY LYS LEU ASN          
SEQRES  30 D  669  GLU GLY HIS THR LEU ASP MET ASP LEU VAL PHE LEU PHE          
SEQRES  31 D  669  ASP ASN SER LYS ILE THR TYR GLU THR GLN ILE SER PRO          
SEQRES  32 D  669  ARG PRO GLN PRO GLU SER VAL SER CYS ILE LEU GLN GLU          
SEQRES  33 D  669  PRO LYS ARG ASN LEU ALA PHE PHE GLN LEU ARG LYS VAL          
SEQRES  34 D  669  TRP GLY GLN VAL TRP HIS SER ILE GLN THR LEU LYS GLU          
SEQRES  35 D  669  ASP CYS ASN ARG LEU GLN GLN GLY GLN ARG ALA ALA MET          
SEQRES  36 D  669  MET ASN LEU LEU ARG ASN ASN SER CYS LEU SER LYS MET          
SEQRES  37 D  669  LYS ASN SER MET ALA SER MET SER GLN GLN LEU LYS ALA          
SEQRES  38 D  669  LYS LEU ASP PHE PHE LYS THR SER ILE GLN ILE ASP LEU          
SEQRES  39 D  669  GLU LYS TYR SER GLU GLN THR GLU PHE GLY ILE THR SER          
SEQRES  40 D  669  ASP LYS LEU LEU LEU ALA TRP ARG GLU MET GLU GLN ALA          
SEQRES  41 D  669  VAL GLU LEU CYS GLY ARG GLU ASN GLU VAL LYS LEU LEU          
SEQRES  42 D  669  VAL GLU ARG MET MET ALA LEU GLN THR ASP ILE VAL ASP          
SEQRES  43 D  669  LEU GLN ARG SER PRO MET GLY ARG LYS GLN GLY GLY THR          
SEQRES  44 D  669  LEU ASP ASP LEU GLU GLU GLN ALA ARG GLU LEU TYR ARG          
SEQRES  45 D  669  ARG LEU ARG GLU LYS PRO ARG ASP GLN ARG THR GLU GLY          
SEQRES  46 D  669  ASP SER GLN GLU MET VAL ARG LEU LEU LEU GLN ALA ILE          
SEQRES  47 D  669  GLN SER PHE GLU LYS LYS VAL ARG VAL ILE TYR THR GLN          
SEQRES  48 D  669  LEU SER LYS THR VAL VAL CYS LYS GLN LYS ALA LEU GLU          
SEQRES  49 D  669  LEU LEU PRO LYS VAL GLU GLU VAL VAL SER LEU MET ASN          
SEQRES  50 D  669  GLU ASP GLU LYS THR VAL VAL ARG LEU GLN GLU LYS ARG          
SEQRES  51 D  669  GLN LYS GLU LEU TRP ASN LEU LEU LYS ILE ALA CYS SER          
SEQRES  52 D  669  LYS VAL ARG GLY PRO VAL                                      
SEQRES   1 E  669  ASN LEU TYR PHE GLN GLY ALA MET GLY SER THR CYS GLY          
SEQRES   2 E  669  ALA TRP GLU MET LYS GLU ARG LEU GLY THR GLY GLY PHE          
SEQRES   3 E  669  GLY ASN VAL ILE ARG TRP HIS ASN GLN GLU THR GLY GLU          
SEQRES   4 E  669  GLN ILE ALA ILE LYS GLN CYS ARG GLN GLU LEU SER PRO          
SEQRES   5 E  669  ARG ASN ARG GLU ARG TRP CYS LEU GLU ILE GLN ILE MET          
SEQRES   6 E  669  ARG ARG LEU THR HIS PRO ASN VAL VAL ALA ALA ARG ASP          
SEQRES   7 E  669  VAL PRO GLU GLY MET GLN ASN LEU ALA PRO ASN ASP LEU          
SEQRES   8 E  669  PRO LEU LEU ALA MET GLU TYR CYS GLN GLY GLY ASP LEU          
SEQRES   9 E  669  ARG LYS TYR LEU ASN GLN PHE GLU ASN CYS CYS GLY LEU          
SEQRES  10 E  669  ARG GLU GLY ALA ILE LEU THR LEU LEU SER ASP ILE ALA          
SEQRES  11 E  669  SER ALA LEU ARG TYR LEU HIS GLU ASN ARG ILE ILE HIS          
SEQRES  12 E  669  ARG ASP LEU LYS PRO GLU ASN ILE VAL LEU GLN GLN GLY          
SEQRES  13 E  669  GLU GLN ARG LEU ILE HIS LYS ILE ILE ASP LEU GLY TYR          
SEQRES  14 E  669  ALA LYS GLU LEU ASP GLN GLY GLU LEU CYS THR GLU PHE          
SEQRES  15 E  669  VAL GLY THR LEU GLN TYR LEU ALA PRO GLU LEU LEU GLU          
SEQRES  16 E  669  GLN GLN LYS TYR THR VAL THR VAL ASP TYR TRP SER PHE          
SEQRES  17 E  669  GLY THR LEU ALA PHE GLU CYS ILE THR GLY PHE ARG PRO          
SEQRES  18 E  669  PHE LEU PRO ASN TRP GLN PRO VAL GLN TRP HIS SER LYS          
SEQRES  19 E  669  VAL ARG GLN LYS SER GLU VAL ASP ILE VAL VAL SER GLU          
SEQRES  20 E  669  ASP LEU ASN GLY THR VAL LYS PHE SER SER SER LEU PRO          
SEQRES  21 E  669  TYR PRO ASN ASN LEU ASN SER VAL LEU ALA GLU ARG LEU          
SEQRES  22 E  669  GLU LYS TRP LEU GLN LEU MET LEU MET TRP HIS PRO ARG          
SEQRES  23 E  669  GLN ARG GLY THR ASP PRO THR TYR GLY PRO ASN GLY CYS          
SEQRES  24 E  669  PHE LYS ALA LEU ASP ASP ILE LEU ASN LEU LYS LEU VAL          
SEQRES  25 E  669  HIS ILE LEU ASN MET VAL THR GLY THR ILE HIS THR TYR          
SEQRES  26 E  669  PRO VAL THR GLU ASP GLU SER LEU GLN SER LEU LYS ALA          
SEQRES  27 E  669  ARG ILE GLN GLN ASP THR GLY ILE PRO GLU GLU ASP GLN          
SEQRES  28 E  669  GLU LEU LEU GLN GLU ALA GLY LEU ALA LEU ILE PRO ASP          
SEQRES  29 E  669  LYS PRO ALA THR GLN CYS ILE SER ASP GLY LYS LEU ASN          
SEQRES  30 E  669  GLU GLY HIS THR LEU ASP MET ASP LEU VAL PHE LEU PHE          
SEQRES  31 E  669  ASP ASN SER LYS ILE THR TYR GLU THR GLN ILE SER PRO          
SEQRES  32 E  669  ARG PRO GLN PRO GLU SER VAL SER CYS ILE LEU GLN GLU          
SEQRES  33 E  669  PRO LYS ARG ASN LEU ALA PHE PHE GLN LEU ARG LYS VAL          
SEQRES  34 E  669  TRP GLY GLN VAL TRP HIS SER ILE GLN THR LEU LYS GLU          
SEQRES  35 E  669  ASP CYS ASN ARG LEU GLN GLN GLY GLN ARG ALA ALA MET          
SEQRES  36 E  669  MET ASN LEU LEU ARG ASN ASN SER CYS LEU SER LYS MET          
SEQRES  37 E  669  LYS ASN SER MET ALA SER MET SER GLN GLN LEU LYS ALA          
SEQRES  38 E  669  LYS LEU ASP PHE PHE LYS THR SER ILE GLN ILE ASP LEU          
SEQRES  39 E  669  GLU LYS TYR SER GLU GLN THR GLU PHE GLY ILE THR SER          
SEQRES  40 E  669  ASP LYS LEU LEU LEU ALA TRP ARG GLU MET GLU GLN ALA          
SEQRES  41 E  669  VAL GLU LEU CYS GLY ARG GLU ASN GLU VAL LYS LEU LEU          
SEQRES  42 E  669  VAL GLU ARG MET MET ALA LEU GLN THR ASP ILE VAL ASP          
SEQRES  43 E  669  LEU GLN ARG SER PRO MET GLY ARG LYS GLN GLY GLY THR          
SEQRES  44 E  669  LEU ASP ASP LEU GLU GLU GLN ALA ARG GLU LEU TYR ARG          
SEQRES  45 E  669  ARG LEU ARG GLU LYS PRO ARG ASP GLN ARG THR GLU GLY          
SEQRES  46 E  669  ASP SER GLN GLU MET VAL ARG LEU LEU LEU GLN ALA ILE          
SEQRES  47 E  669  GLN SER PHE GLU LYS LYS VAL ARG VAL ILE TYR THR GLN          
SEQRES  48 E  669  LEU SER LYS THR VAL VAL CYS LYS GLN LYS ALA LEU GLU          
SEQRES  49 E  669  LEU LEU PRO LYS VAL GLU GLU VAL VAL SER LEU MET ASN          
SEQRES  50 E  669  GLU ASP GLU LYS THR VAL VAL ARG LEU GLN GLU LYS ARG          
SEQRES  51 E  669  GLN LYS GLU LEU TRP ASN LEU LEU LYS ILE ALA CYS SER          
SEQRES  52 E  669  LYS VAL ARG GLY PRO VAL                                      
SEQRES   1 F  669  ASN LEU TYR PHE GLN GLY ALA MET GLY SER THR CYS GLY          
SEQRES   2 F  669  ALA TRP GLU MET LYS GLU ARG LEU GLY THR GLY GLY PHE          
SEQRES   3 F  669  GLY ASN VAL ILE ARG TRP HIS ASN GLN GLU THR GLY GLU          
SEQRES   4 F  669  GLN ILE ALA ILE LYS GLN CYS ARG GLN GLU LEU SER PRO          
SEQRES   5 F  669  ARG ASN ARG GLU ARG TRP CYS LEU GLU ILE GLN ILE MET          
SEQRES   6 F  669  ARG ARG LEU THR HIS PRO ASN VAL VAL ALA ALA ARG ASP          
SEQRES   7 F  669  VAL PRO GLU GLY MET GLN ASN LEU ALA PRO ASN ASP LEU          
SEQRES   8 F  669  PRO LEU LEU ALA MET GLU TYR CYS GLN GLY GLY ASP LEU          
SEQRES   9 F  669  ARG LYS TYR LEU ASN GLN PHE GLU ASN CYS CYS GLY LEU          
SEQRES  10 F  669  ARG GLU GLY ALA ILE LEU THR LEU LEU SER ASP ILE ALA          
SEQRES  11 F  669  SER ALA LEU ARG TYR LEU HIS GLU ASN ARG ILE ILE HIS          
SEQRES  12 F  669  ARG ASP LEU LYS PRO GLU ASN ILE VAL LEU GLN GLN GLY          
SEQRES  13 F  669  GLU GLN ARG LEU ILE HIS LYS ILE ILE ASP LEU GLY TYR          
SEQRES  14 F  669  ALA LYS GLU LEU ASP GLN GLY GLU LEU CYS THR GLU PHE          
SEQRES  15 F  669  VAL GLY THR LEU GLN TYR LEU ALA PRO GLU LEU LEU GLU          
SEQRES  16 F  669  GLN GLN LYS TYR THR VAL THR VAL ASP TYR TRP SER PHE          
SEQRES  17 F  669  GLY THR LEU ALA PHE GLU CYS ILE THR GLY PHE ARG PRO          
SEQRES  18 F  669  PHE LEU PRO ASN TRP GLN PRO VAL GLN TRP HIS SER LYS          
SEQRES  19 F  669  VAL ARG GLN LYS SER GLU VAL ASP ILE VAL VAL SER GLU          
SEQRES  20 F  669  ASP LEU ASN GLY THR VAL LYS PHE SER SER SER LEU PRO          
SEQRES  21 F  669  TYR PRO ASN ASN LEU ASN SER VAL LEU ALA GLU ARG LEU          
SEQRES  22 F  669  GLU LYS TRP LEU GLN LEU MET LEU MET TRP HIS PRO ARG          
SEQRES  23 F  669  GLN ARG GLY THR ASP PRO THR TYR GLY PRO ASN GLY CYS          
SEQRES  24 F  669  PHE LYS ALA LEU ASP ASP ILE LEU ASN LEU LYS LEU VAL          
SEQRES  25 F  669  HIS ILE LEU ASN MET VAL THR GLY THR ILE HIS THR TYR          
SEQRES  26 F  669  PRO VAL THR GLU ASP GLU SER LEU GLN SER LEU LYS ALA          
SEQRES  27 F  669  ARG ILE GLN GLN ASP THR GLY ILE PRO GLU GLU ASP GLN          
SEQRES  28 F  669  GLU LEU LEU GLN GLU ALA GLY LEU ALA LEU ILE PRO ASP          
SEQRES  29 F  669  LYS PRO ALA THR GLN CYS ILE SER ASP GLY LYS LEU ASN          
SEQRES  30 F  669  GLU GLY HIS THR LEU ASP MET ASP LEU VAL PHE LEU PHE          
SEQRES  31 F  669  ASP ASN SER LYS ILE THR TYR GLU THR GLN ILE SER PRO          
SEQRES  32 F  669  ARG PRO GLN PRO GLU SER VAL SER CYS ILE LEU GLN GLU          
SEQRES  33 F  669  PRO LYS ARG ASN LEU ALA PHE PHE GLN LEU ARG LYS VAL          
SEQRES  34 F  669  TRP GLY GLN VAL TRP HIS SER ILE GLN THR LEU LYS GLU          
SEQRES  35 F  669  ASP CYS ASN ARG LEU GLN GLN GLY GLN ARG ALA ALA MET          
SEQRES  36 F  669  MET ASN LEU LEU ARG ASN ASN SER CYS LEU SER LYS MET          
SEQRES  37 F  669  LYS ASN SER MET ALA SER MET SER GLN GLN LEU LYS ALA          
SEQRES  38 F  669  LYS LEU ASP PHE PHE LYS THR SER ILE GLN ILE ASP LEU          
SEQRES  39 F  669  GLU LYS TYR SER GLU GLN THR GLU PHE GLY ILE THR SER          
SEQRES  40 F  669  ASP LYS LEU LEU LEU ALA TRP ARG GLU MET GLU GLN ALA          
SEQRES  41 F  669  VAL GLU LEU CYS GLY ARG GLU ASN GLU VAL LYS LEU LEU          
SEQRES  42 F  669  VAL GLU ARG MET MET ALA LEU GLN THR ASP ILE VAL ASP          
SEQRES  43 F  669  LEU GLN ARG SER PRO MET GLY ARG LYS GLN GLY GLY THR          
SEQRES  44 F  669  LEU ASP ASP LEU GLU GLU GLN ALA ARG GLU LEU TYR ARG          
SEQRES  45 F  669  ARG LEU ARG GLU LYS PRO ARG ASP GLN ARG THR GLU GLY          
SEQRES  46 F  669  ASP SER GLN GLU MET VAL ARG LEU LEU LEU GLN ALA ILE          
SEQRES  47 F  669  GLN SER PHE GLU LYS LYS VAL ARG VAL ILE TYR THR GLN          
SEQRES  48 F  669  LEU SER LYS THR VAL VAL CYS LYS GLN LYS ALA LEU GLU          
SEQRES  49 F  669  LEU LEU PRO LYS VAL GLU GLU VAL VAL SER LEU MET ASN          
SEQRES  50 F  669  GLU ASP GLU LYS THR VAL VAL ARG LEU GLN GLU LYS ARG          
SEQRES  51 F  669  GLN LYS GLU LEU TRP ASN LEU LEU LYS ILE ALA CYS SER          
SEQRES  52 F  669  LYS VAL ARG GLY PRO VAL                                      
HELIX    1   1 SER D   51  ARG D   66  1                                  16
HELIX    2   2 ASP D  103  ASN D  109  1                                   7
HELIX    3   3 GLY D  120  GLU D  138  1                                  19
HELIX    4   4 LYS D  147  GLU D  149  1                                   3
HELIX    5   5 ALA D  190  LEU D  194  1                                   5
HELIX    6   6 VAL D  201  THR D  217  1                                  17
HELIX    7   7 PRO D  228  GLN D  237  1                                  10
HELIX    8   8 ASN D  266  MET D  280  1                                  15
HELIX    9   9 ASN D  297  ASN D  308  1                                  12
SHEET    1   1 1 GLY D  27  HIS D  33  0
SHEET    2   2 1 GLN D  40  CYS D  46  0
SHEET    3   3 1 LEU D  94  GLU D  97  0
SHEET    4   4 1 ILE D 141  ILE D 142  0
SHEET    5   5 1 ILE D 151  VAL D 152  0
SHEET    6   6 1 LYS D 163  ILE D 164  0
SHEET    7   7 1 LYS D 171  GLU D 172  0
SSBOND   1 CYS E  114    CYS E  115                          1555   1555  2.05  
SSBOND   2 CYS F  114    CYS F  115                          1555   1555  2.05  
CRYST1  170.810  170.810  509.560  90.00  90.00  90.00 P 41 2 2     48          
ORIGX1      1.000000  0.000000  0.000000        0.00000                         
ORIGX2      0.000000  1.000000  0.000000        0.00000                         
ORIGX3      0.000000  0.000000  1.000000        0.00000                         
SCALE1      0.005854  0.000000  0.000000        0.00000                         
SCALE2      0.000000  0.005854  0.000000        0.00000                         
SCALE3      0.000000  0.000000  0.001962        0.00000                         
ATOM      1  N   GLU D  16     -17.584  23.587-129.490  1.00147.41           N
ATOM      2  CA  GLU D  16     -16.508  24.599-129.412  1.00147.41           C
ATOM      3  C   GLU D  16     -16.963  25.968-128.857  1.00147.41           C
ATOM      4  O   GLU D  16     -16.161  26.886-128.827  1.00147.41           O
ATOM      5  CB  GLU D  16     -15.783  24.791-130.766  1.00130.81           C
ATOM      6  CG  GLU D  16     -15.812  23.646-131.805  1.00130.81           C
ATOM      7  CD  GLU D  16     -17.222  23.394-132.369  1.00130.81           C
ATOM      8  OE1 GLU D  16     -17.861  24.443-132.597  1.00130.81           O
ATOM      9  OE2 GLU D  16     -17.836  22.459-131.811  1.00130.81           O
ATOM     10  HA  GLU D  16     -15.751  24.231-128.721  1.00  0.00           H
ATOM     11  HB2 GLU D  16     -16.193  25.679-131.245  1.00  0.00           H
ATOM     12  HB3 GLU D  16     -14.745  25.012-130.536  1.00  0.00           H
ATOM     13  HG2 GLU D  16     -15.409  22.737-131.366  1.00  0.00           H
ATOM     14  HG3 GLU D  16     -15.149  23.912-132.626  1.00  0.00           H
ATOM     15  H1  GLU D  16     -18.017  23.385-128.606  1.00  0.00           H
ATOM     16  H2  GLU D  16     -17.186  22.718-129.854  1.00  0.00           H
ATOM     17  H3  GLU D  16     -18.248  23.817-130.224  1.00  0.00           H
ATOM     18  N   MET D  17     -18.212  26.166-128.389  1.00177.28           N
ATOM     19  CA  MET D  17     -18.695  27.487-127.915  1.00177.28           C
ATOM     20  C   MET D  17     -20.063  27.390-127.206  1.00177.28           C
ATOM     21  O   MET D  17     -21.121  27.275-127.835  1.00177.28           O
ATOM     22  CB  MET D  17     -18.782  28.487-129.090  1.00207.26           C
ATOM     23  CG  MET D  17     -19.507  27.938-130.328  1.00207.26           C
ATOM     24  SD  MET D  17     -20.144  29.218-131.432  1.00207.26           S
ATOM     25  CE  MET D  17     -19.101  28.870-132.869  1.00207.26           C
ATOM     26  H   MET D  17     -18.879  25.416-128.390  1.00  0.00           H
ATOM     27  HA  MET D  17     -17.976  27.890-127.199  1.00  0.00           H
ATOM     28  HB2 MET D  17     -17.779  28.792-129.390  1.00  0.00           H
ATOM     29  HB3 MET D  17     -19.294  29.385-128.741  1.00  0.00           H
ATOM     30  HG2 MET D  17     -18.820  27.291-130.875  1.00  0.00           H
ATOM     31  HG3 MET D  17     -20.352  27.324-130.031  1.00  0.00           H
ATOM     32  HE1 MET D  17     -19.316  29.590-133.657  1.00  0.00           H
ATOM     33  HE2 MET D  17     -19.307  27.861-133.232  1.00  0.00           H
ATOM     34  HE3 MET D  17     -18.052  28.941-132.584  1.00  0.00           H
ATOM     35  N   LYS D  18     -20.052  27.256-125.879  1.00181.17           N
ATOM     36  CA  LYS D  18     -21.262  26.994-125.085  1.00181.17           C
ATOM     37  C   LYS D  18     -21.396  27.949-123.887  1.00181.17           C
ATOM     38  O   LYS D  18     -20.916  29.085-123.894  1.00181.17           O
ATOM     39  CB  LYS D  18     -21.293  25.478-124.733  1.00156.89           C
ATOM     40  CG  LYS D  18     -22.322  24.661-125.524  1.00156.89           C
ATOM     41  CD  LYS D  18     -21.873  24.238-126.933  1.00156.89           C
ATOM     42  CE  LYS D  18     -23.033  24.161-127.938  1.00156.89           C
ATOM     43  NZ  LYS D  18     -23.796  25.435-128.003  1.00156.89           N
ATOM     44  H   LYS D  18     -19.156  27.175-125.409  1.00  0.00           H
ATOM     45  HA  LYS D  18     -22.148  27.223-125.674  1.00  0.00           H
ATOM     46  HB2 LYS D  18     -20.314  25.022-124.856  1.00  0.00           H
ATOM     47  HB3 LYS D  18     -21.551  25.350-123.690  1.00  0.00           H
ATOM     48  HG2 LYS D  18     -23.234  25.241-125.578  1.00  0.00           H
ATOM     49  HG3 LYS D  18     -22.551  23.757-124.964  1.00  0.00           H
ATOM     50  HD2 LYS D  18     -21.391  23.262-126.866  1.00  0.00           H
ATOM     51  HD3 LYS D  18     -21.128  24.927-127.312  1.00  0.00           H
ATOM     52  HE2 LYS D  18     -23.694  23.337-127.660  1.00  0.00           H
ATOM     53  HE3 LYS D  18     -22.614  23.936-128.921  1.00  0.00           H
ATOM     54  HZ1 LYS D  18     -24.355  25.551-127.163  1.00  0.00           H
ATOM     55  HZ2 LYS D  18     -23.158  26.225-128.059  1.00  0.00           H
ATOM     56  HZ3 LYS D  18     -24.410  25.451-128.806  1.00  0.00           H
ATOM     57  N   GLU D  19     -22.225  27.540-122.939  1.00180.40           N
ATOM     58  CA  GLU D  19     -22.345  28.060-121.585  1.00180.40           C
ATOM     59  C   GLU D  19     -20.995  28.050-120.845  1.00180.40           C
ATOM     60  O   GLU D  19     -19.913  27.931-121.420  1.00180.40           O
ATOM     61  CB  GLU D  19     -23.389  27.239-120.789  1.00218.76           C
ATOM     62  CG  GLU D  19     -24.658  26.813-121.552  1.00218.76           C
ATOM     63  CD  GLU D  19     -24.440  25.689-122.594  1.00218.76           C
ATOM     64  OE1 GLU D  19     -23.649  24.749-122.320  1.00218.76           O
ATOM     65  OE2 GLU D  19     -24.635  26.008-123.787  1.00218.76           O
ATOM     66  H   GLU D  19     -22.697  26.663-123.125  1.00  0.00           H
ATOM     67  HA  GLU D  19     -22.685  29.095-121.633  1.00  0.00           H
ATOM     68  HB2 GLU D  19     -23.705  27.856-119.946  1.00  0.00           H
ATOM     69  HB3 GLU D  19     -22.914  26.350-120.372  1.00  0.00           H
ATOM     70  HG2 GLU D  19     -25.074  27.704-122.031  1.00  0.00           H
ATOM     71  HG3 GLU D  19     -25.391  26.472-120.819  1.00  0.00           H
ATOM     72  N   ARG D  20     -21.046  28.307-119.546  1.00188.88           N
ATOM     73  CA  ARG D  20     -19.902  28.596-118.696  1.00188.88           C
ATOM     74  C   ARG D  20     -20.045  27.691-117.490  1.00188.88           C
ATOM     75  O   ARG D  20     -21.139  27.627-116.950  1.00188.88           O
ATOM     76  CB  ARG D  20     -19.946  30.068-118.260  1.00172.62           C
ATOM     77  CG  ARG D  20     -20.565  31.086-119.237  1.00172.62           C
ATOM     78  CD  ARG D  20     -19.742  31.352-120.505  1.00172.62           C
ATOM     79  NE  ARG D  20     -20.550  32.042-121.530  1.00172.62           N
ATOM     80  CZ  ARG D  20     -21.043  33.267-121.460  1.00172.62           C
ATOM     81  NH1 ARG D  20     -20.799  34.070-120.456  1.00172.62           N
ATOM     82  NH2 ARG D  20     -21.828  33.712-122.399  1.00172.62           N
ATOM     83  H   ARG D  20     -21.947  28.269-119.080  1.00  0.00           H
ATOM     84  HA  ARG D  20     -18.962  28.386-119.207  1.00  0.00           H
ATOM     85  HB2 ARG D  20     -18.937  30.377-118.005  1.00  0.00           H
ATOM     86  HB3 ARG D  20     -20.537  30.127-117.345  1.00  0.00           H
ATOM     87  HG2 ARG D  20     -20.695  32.028-118.711  1.00  0.00           H
ATOM     88  HG3 ARG D  20     -21.568  30.762-119.515  1.00  0.00           H
ATOM     89  HD2 ARG D  20     -19.390  30.404-120.915  1.00  0.00           H
ATOM     90  HD3 ARG D  20     -18.866  31.952-120.253  1.00  0.00           H
ATOM     91  HE  ARG D  20     -20.775  31.491-122.348  1.00  0.00           H
ATOM     92 HH11 ARG D  20     -21.324  34.918-120.350  1.00  0.00           H
ATOM     93 HH12 ARG D  20     -20.285  33.700-119.672  1.00  0.00           H
ATOM     94 HH21 ARG D  20     -22.204  34.641-122.356  1.00  0.00           H
ATOM     95 HH22 ARG D  20     -22.072  33.110-123.168  1.00  0.00           H
ATOM     96  N   LEU D  21     -18.979  27.004-117.095  1.00139.72           N
ATOM     97  CA  LEU D  21     -19.022  26.132-115.926  1.00139.72           C
ATOM     98  C   LEU D  21     -19.313  26.970-114.662  1.00139.72           C
ATOM     99  O   LEU D  21     -20.379  26.843-114.084  1.00139.72           O
ATOM    100  CB  LEU D  21     -17.714  25.308-115.918  1.00 56.87           C
ATOM    101  CG  LEU D  21     -17.711  24.021-115.070  1.00 56.87           C
ATOM    102  CD1 LEU D  21     -18.681  22.966-115.570  1.00 56.87           C
ATOM    103  CD2 LEU D  21     -16.318  23.385-115.123  1.00 56.87           C
ATOM    104  H   LEU D  21     -18.135  27.045-117.638  1.00  0.00           H
ATOM    105  HA  LEU D  21     -19.869  25.456-116.041  1.00  0.00           H
ATOM    106  HB2 LEU D  21     -16.898  25.951-115.590  1.00  0.00           H
ATOM    107  HB3 LEU D  21     -17.492  25.007-116.944  1.00  0.00           H
ATOM    108  HG  LEU D  21     -17.969  24.248-114.043  1.00  0.00           H
ATOM    109 HD11 LEU D  21     -19.695  23.351-115.645  1.00  0.00           H
ATOM    110 HD12 LEU D  21     -18.698  22.164-114.839  1.00  0.00           H
ATOM    111 HD13 LEU D  21     -18.355  22.563-116.521  1.00  0.00           H
ATOM    112 HD21 LEU D  21     -16.314  22.434-114.589  1.00  0.00           H
ATOM    113 HD22 LEU D  21     -15.586  24.029-114.645  1.00  0.00           H
ATOM    114 HD23 LEU D  21     -16.009  23.209-116.153  1.00  0.00           H
ATOM    115  N   GLY D  22     -18.464  27.960-114.363  1.00115.83           N
ATOM    116  CA  GLY D  22     -18.596  28.905-113.241  1.00115.83           C
ATOM    117  C   GLY D  22     -18.125  30.306-113.637  1.00115.83           C
ATOM    118  O   GLY D  22     -16.977  30.661-113.410  1.00115.83           O
ATOM    119  H   GLY D  22     -17.602  27.987-114.874  1.00  0.00           H
ATOM    120  HA2 GLY D  22     -19.632  28.961-112.904  1.00  0.00           H
ATOM    121  HA3 GLY D  22     -17.992  28.567-112.399  1.00  0.00           H
ATOM    122  N   THR D  23     -18.878  30.967-114.515  1.00161.24           N
ATOM    123  CA  THR D  23     -18.517  32.275-115.103  1.00161.24           C
ATOM    124  C   THR D  23     -18.241  33.373-114.072  1.00161.24           C
ATOM    125  O   THR D  23     -18.834  33.415-112.998  1.00161.24           O
ATOM    126  CB  THR D  23     -19.590  32.727-116.103  1.00137.08           C
ATOM    127  OG1 THR D  23     -19.437  34.033-116.623  1.00137.08           O
ATOM    128  CG2 THR D  23     -21.017  32.560-115.568  1.00137.08           C
ATOM    129  H   THR D  23     -19.791  30.579-114.705  1.00  0.00           H
ATOM    130  HA  THR D  23     -17.594  32.138-115.661  1.00  0.00           H
ATOM    131  HB  THR D  23     -19.483  32.083-116.954  1.00  0.00           H
ATOM    132  HG1 THR D  23     -18.554  34.148-116.996  1.00  0.00           H
ATOM    133 HG21 THR D  23     -21.724  33.109-116.186  1.00  0.00           H
ATOM    134 HG22 THR D  23     -21.077  32.921-114.541  1.00  0.00           H
ATOM    135 HG23 THR D  23     -21.297  31.507-115.578  1.00  0.00           H
ATOM    136  N   GLY D  24     -17.429  34.355-114.476  1.00 99.75           N
ATOM    137  CA  GLY D  24     -17.003  35.459-113.626  1.00 99.75           C
ATOM    138  C   GLY D  24     -15.589  35.211-113.127  1.00 99.75           C
ATOM    139  O   GLY D  24     -14.689  35.004-113.943  1.00 99.75           O
ATOM    140  H   GLY D  24     -16.906  34.219-115.325  1.00  0.00           H
ATOM    141  HA2 GLY D  24     -17.680  35.579-112.781  1.00  0.00           H
ATOM    142  HA3 GLY D  24     -16.998  36.381-114.202  1.00  0.00           H
ATOM    143  N   GLY D  25     -15.373  35.369-111.821  1.00132.66           N
ATOM    144  CA  GLY D  25     -14.038  35.279-111.247  1.00132.66           C
ATOM    145  C   GLY D  25     -13.149  36.399-111.771  1.00132.66           C
ATOM    146  O   GLY D  25     -13.437  37.578-111.566  1.00132.66           O
ATOM    147  H   GLY D  25     -16.138  35.614-111.208  1.00  0.00           H
ATOM    148  HA2 GLY D  25     -14.079  35.355-110.165  1.00  0.00           H
ATOM    149  HA3 GLY D  25     -13.605  34.316-111.507  1.00  0.00           H
ATOM    150  N   PHE D  26     -12.109  36.019-112.514  1.00119.43           N
ATOM    151  CA  PHE D  26     -11.170  36.963-113.127  1.00119.43           C
ATOM    152  C   PHE D  26     -11.377  37.129-114.647  1.00119.43           C
ATOM    153  O   PHE D  26     -11.312  38.237-115.179  1.00119.43           O
ATOM    154  CB  PHE D  26      -9.741  36.500-112.784  1.00141.33           C
ATOM    155  CG  PHE D  26      -8.645  37.557-112.745  1.00141.33           C
ATOM    156  CD1 PHE D  26      -7.349  37.153-112.367  1.00141.33           C
ATOM    157  CD2 PHE D  26      -8.890  38.923-113.009  1.00141.33           C
ATOM    158  CE1 PHE D  26      -6.313  38.097-112.256  1.00141.33           C
ATOM    159  CE2 PHE D  26      -7.858  39.868-112.883  1.00141.33           C
ATOM    160  CZ  PHE D  26      -6.570  39.455-112.506  1.00141.33           C
ATOM    161  H   PHE D  26     -11.994  35.030-112.672  1.00  0.00           H
ATOM    162  HA  PHE D  26     -11.335  37.935-112.667  1.00  0.00           H
ATOM    163  HB2 PHE D  26      -9.756  36.043-111.792  1.00  0.00           H
ATOM    164  HB3 PHE D  26      -9.444  35.717-113.484  1.00  0.00           H
ATOM    165  HD1 PHE D  26      -7.153  36.110-112.151  1.00  0.00           H
ATOM    166  HD2 PHE D  26      -9.866  39.271-113.310  1.00  0.00           H
ATOM    167  HE1 PHE D  26      -5.320  37.775-111.971  1.00  0.00           H
ATOM    168  HE2 PHE D  26      -8.060  40.911-113.084  1.00  0.00           H
ATOM    169  HZ  PHE D  26      -5.773  40.175-112.418  1.00  0.00           H
ATOM    170  N   GLY D  27     -11.665  36.028-115.347  1.00141.11           N
ATOM    171  CA  GLY D  27     -11.829  35.974-116.801  1.00141.11           C
ATOM    172  C   GLY D  27     -13.255  35.610-117.205  1.00141.11           C
ATOM    173  O   GLY D  27     -14.230  36.263-116.825  1.00141.11           O
ATOM    174  H   GLY D  27     -11.839  35.185-114.826  1.00  0.00           H
ATOM    175  HA2 GLY D  27     -11.577  36.932-117.250  1.00  0.00           H
ATOM    176  HA3 GLY D  27     -11.139  35.233-117.206  1.00  0.00           H
ATOM    177  N   ASN D  28     -13.377  34.599-118.061  1.00147.13           N
ATOM    178  CA  ASN D  28     -14.652  34.011-118.436  1.00147.13           C
ATOM    179  C   ASN D  28     -14.435  32.559-118.896  1.00147.13           C
ATOM    180  O   ASN D  28     -13.923  32.338-119.991  1.00147.13           O
ATOM    181  CB  ASN D  28     -15.282  34.905-119.529  1.00138.11           C
ATOM    182  CG  ASN D  28     -16.786  35.019-119.398  1.00138.11           C
ATOM    183  OD1 ASN D  28     -17.344  35.192-118.322  1.00138.11           O
ATOM    184  ND2 ASN D  28     -17.490  35.051-120.504  1.00138.11           N
ATOM    185  H   ASN D  28     -12.539  34.249-118.518  1.00  0.00           H
ATOM    186  HA  ASN D  28     -15.294  34.001-117.553  1.00  0.00           H
ATOM    187  HB2 ASN D  28     -15.017  34.530-120.517  1.00  0.00           H
ATOM    188  HB3 ASN D  28     -14.886  35.918-119.464  1.00  0.00           H
ATOM    189 HD21 ASN D  28     -17.027  34.928-121.389  1.00  0.00           H
ATOM    190 HD22 ASN D  28     -18.460  35.285-120.430  1.00  0.00           H
ATOM    191  N   VAL D  29     -14.802  31.576-118.064  1.00121.26           N
ATOM    192  CA  VAL D  29     -14.829  30.153-118.462  1.00121.26           C
ATOM    193  C   VAL D  29     -15.899  29.928-119.537  1.00121.26           C
ATOM    194  O   VAL D  29     -16.972  30.532-119.474  1.00121.26           O
ATOM    195  CB  VAL D  29     -15.030  29.193-117.267  1.00148.37           C
ATOM    196  CG1 VAL D  29     -13.909  29.278-116.225  1.00148.37           C
ATOM    197  CG2 VAL D  29     -16.348  29.398-116.528  1.00148.37           C
ATOM    198  H   VAL D  29     -15.150  31.810-117.147  1.00  0.00           H
ATOM    199  HA  VAL D  29     -13.869  29.902-118.902  1.00  0.00           H
ATOM    200  HB  VAL D  29     -15.039  28.172-117.651  1.00  0.00           H
ATOM    201 HG11 VAL D  29     -14.245  28.944-115.242  1.00  0.00           H
ATOM    202 HG12 VAL D  29     -13.557  30.301-116.114  1.00  0.00           H
ATOM    203 HG13 VAL D  29     -13.093  28.624-116.521  1.00  0.00           H
ATOM    204 HG21 VAL D  29     -17.190  29.252-117.195  1.00  0.00           H
ATOM    205 HG22 VAL D  29     -16.374  30.390-116.085  1.00  0.00           H
ATOM    206 HG23 VAL D  29     -16.398  28.664-115.732  1.00  0.00           H
ATOM    207  N   ILE D  30     -15.651  29.035-120.496  1.00135.74           N
ATOM    208  CA  ILE D  30     -16.569  28.701-121.595  1.00135.74           C
ATOM    209  C   ILE D  30     -16.435  27.207-121.905  1.00135.74           C
ATOM    210  O   ILE D  30     -15.330  26.727-122.153  1.00135.74           O
ATOM    211  CB  ILE D  30     -16.306  29.540-122.878  1.00111.70           C
ATOM    212  CG1 ILE D  30     -16.061  31.046-122.616  1.00111.70           C
ATOM    213  CG2 ILE D  30     -17.501  29.360-123.836  1.00111.70           C
ATOM    214  CD1 ILE D  30     -15.552  31.826-123.835  1.00111.70           C
ATOM    215  H   ILE D  30     -14.702  28.677-120.571  1.00  0.00           H
ATOM    216  HA  ILE D  30     -17.588  28.894-121.267  1.00  0.00           H
ATOM    217  HB  ILE D  30     -15.412  29.146-123.365  1.00  0.00           H
ATOM    218 HG12 ILE D  30     -15.288  31.157-121.861  1.00  0.00           H
ATOM    219 HG13 ILE D  30     -16.975  31.511-122.243  1.00  0.00           H
ATOM    220 HG21 ILE D  30     -17.335  29.893-124.770  1.00  0.00           H
ATOM    221 HG22 ILE D  30     -18.411  29.741-123.369  1.00  0.00           H
ATOM    222 HG23 ILE D  30     -17.645  28.309-124.079  1.00  0.00           H
ATOM    223 HD11 ILE D  30     -15.345  32.852-123.534  1.00  0.00           H
ATOM    224 HD12 ILE D  30     -14.629  31.375-124.204  1.00  0.00           H
ATOM    225 HD13 ILE D  30     -16.294  31.843-124.631  1.00  0.00           H
ATOM    226  N   ARG D  31     -17.553  26.473-121.916  1.00143.64           N
ATOM    227  CA  ARG D  31     -17.616  25.074-122.362  1.00143.64           C
ATOM    228  C   ARG D  31     -17.274  25.006-123.849  1.00143.64           C
ATOM    229  O   ARG D  31     -17.940  25.620-124.686  1.00143.64           O
ATOM    230  CB  ARG D  31     -19.007  24.499-122.038  1.00125.11           C
ATOM    231  CG  ARG D  31     -19.284  23.083-122.585  1.00125.11           C
ATOM    232  CD  ARG D  31     -20.753  22.716-122.329  1.00125.11           C
ATOM    233  NE  ARG D  31     -21.169  21.474-123.002  1.00125.11           N
ATOM    234  CZ  ARG D  31     -22.417  21.173-123.324  1.00125.11           C
ATOM    235  NH1 ARG D  31     -23.426  21.981-123.145  1.00125.11           N
ATOM    236  NH2 ARG D  31     -22.691  20.033-123.883  1.00125.11           N
ATOM    237  H   ARG D  31     -18.430  26.958-121.754  1.00  0.00           H
ATOM    238  HA  ARG D  31     -16.867  24.490-121.822  1.00  0.00           H
ATOM    239  HB2 ARG D  31     -19.750  25.185-122.437  1.00  0.00           H
ATOM    240  HB3 ARG D  31     -19.130  24.482-120.954  1.00  0.00           H
ATOM    241  HG2 ARG D  31     -19.101  23.053-123.659  1.00  0.00           H
ATOM    242  HG3 ARG D  31     -18.630  22.360-122.093  1.00  0.00           H
ATOM    243  HD2 ARG D  31     -20.919  22.621-121.260  1.00  0.00           H
ATOM    244  HD3 ARG D  31     -21.383  23.531-122.675  1.00  0.00           H
ATOM    245  HE  ARG D  31     -20.459  20.772-123.175  1.00  0.00           H
ATOM    246 HH11 ARG D  31     -23.295  22.917-122.747  1.00  0.00           H
ATOM    247 HH12 ARG D  31     -24.350  21.697-123.386  1.00  0.00           H
ATOM    248 HH21 ARG D  31     -21.951  19.336-123.955  1.00  0.00           H
ATOM    249 HH22 ARG D  31     -23.617  19.758-124.130  1.00  0.00           H
ATOM    250  N   TRP D  32     -16.277  24.204-124.174  1.00146.40           N
ATOM    251  CA  TRP D  32     -15.937  23.766-125.516  1.00146.40           C
ATOM    252  C   TRP D  32     -16.267  22.269-125.668  1.00146.40           C
ATOM    253  O   TRP D  32     -16.704  21.585-124.743  1.00146.40           O
ATOM    254  CB  TRP D  32     -14.481  24.159-125.846  1.00161.62           C
ATOM    255  CG  TRP D  32     -14.237  25.590-126.275  1.00161.62           C
ATOM    256  CD1 TRP D  32     -14.975  26.686-125.967  1.00161.62           C
ATOM    257  CD2 TRP D  32     -13.128  26.109-127.086  1.00161.62           C
ATOM    258  NE1 TRP D  32     -14.449  27.808-126.579  1.00161.62           N
ATOM    259  CE2 TRP D  32     -13.312  27.511-127.290  1.00161.62           C
ATOM    260  CE3 TRP D  32     -11.989  25.531-127.685  1.00161.62           C
ATOM    261  CZ2 TRP D  32     -12.447  28.292-128.073  1.00161.62           C
ATOM    262  CZ3 TRP D  32     -11.098  26.308-128.449  1.00161.62           C
ATOM    263  CH2 TRP D  32     -11.325  27.680-128.654  1.00161.62           C
ATOM    264  H   TRP D  32     -15.843  23.686-123.417  1.00  0.00           H
ATOM    265  HA  TRP D  32     -16.561  24.290-126.232  1.00  0.00           H
ATOM    266  HB2 TRP D  32     -13.853  23.951-124.978  1.00  0.00           H
ATOM    267  HB3 TRP D  32     -14.114  23.523-126.652  1.00  0.00           H
ATOM    268  HD1 TRP D  32     -15.865  26.691-125.362  1.00  0.00           H
ATOM    269  HE3 TRP D  32     -11.795  24.475-127.558  1.00  0.00           H
ATOM    270  HZ2 TRP D  32     -12.635  29.344-128.224  1.00  0.00           H
ATOM    271  HZ3 TRP D  32     -10.232  25.839-128.891  1.00  0.00           H
ATOM    272  HH2 TRP D  32     -10.631  28.257-129.253  1.00  0.00           H
ATOM    273  HE1 TRP D  32     -14.917  28.700-126.625  1.00  0.00           H
ATOM    274  N   HIS D  33     -16.369  21.864-126.923  1.00158.37           N
ATOM    275  CA  HIS D  33     -16.704  20.524-127.391  1.00158.37           C
ATOM    276  C   HIS D  33     -15.885  20.404-128.673  1.00158.37           C
ATOM    277  O   HIS D  33     -16.057  21.290-129.504  1.00158.37           O
ATOM    278  CB  HIS D  33     -18.222  20.376-127.658  1.00131.06           C
ATOM    279  CG  HIS D  33     -18.609  18.976-128.078  1.00131.06           C
ATOM    280  ND1 HIS D  33     -17.807  18.173-128.872  1.00131.06           N
ATOM    281  CD2 HIS D  33     -19.795  18.325-127.862  1.00131.06           C
ATOM    282  CE1 HIS D  33     -18.489  17.050-129.116  1.00131.06           C
ATOM    283  NE2 HIS D  33     -19.688  17.108-128.509  1.00131.06           N
ATOM    284  H   HIS D  33     -15.883  22.415-127.613  1.00  0.00           H
ATOM    285  HA  HIS D  33     -16.382  19.757-126.691  1.00  0.00           H
ATOM    286  HB2 HIS D  33     -18.527  21.054-128.458  1.00  0.00           H
ATOM    287  HB3 HIS D  33     -18.782  20.647-126.769  1.00  0.00           H
ATOM    288  HD2 HIS D  33     -20.657  18.696-127.329  1.00  0.00           H
ATOM    289  HE1 HIS D  33     -18.121  16.231-129.725  1.00  0.00           H
ATOM    290  HE2 HIS D  33     -20.381  16.375-128.558  1.00  0.00           H
ATOM    291  N   ASN D  34     -14.719  19.768-128.595  1.00158.20           N
ATOM    292  CA  ASN D  34     -13.775  19.671-129.716  1.00158.20           C
ATOM    293  C   ASN D  34     -14.385  18.860-130.883  1.00158.20           C
ATOM    294  O   ASN D  34     -14.147  17.666-130.973  1.00158.20           O
ATOM    295  CB  ASN D  34     -12.468  19.024-129.201  1.00 94.03           C
ATOM    296  CG  ASN D  34     -11.368  19.998-128.842  1.00 94.03           C
ATOM    297  OD1 ASN D  34     -11.582  21.157-128.513  1.00 94.03           O
ATOM    298  ND2 ASN D  34     -10.141  19.590-129.060  1.00 94.03           N
ATOM    299  H   ASN D  34     -14.531  19.205-127.779  1.00  0.00           H
ATOM    300  HA  ASN D  34     -13.553  20.668-130.101  1.00  0.00           H
ATOM    301  HB2 ASN D  34     -12.062  18.387-129.985  1.00  0.00           H
ATOM    302  HB3 ASN D  34     -12.660  18.370-128.353  1.00  0.00           H
ATOM    303 HD21 ASN D  34      -9.397  20.216-128.846  1.00  0.00           H
ATOM    304 HD22 ASN D  34      -9.998  18.595-129.168  1.00  0.00           H
ATOM    305  N   GLN D  35     -15.111  19.518-131.797  1.00163.58           N
ATOM    306  CA  GLN D  35     -15.815  18.977-132.980  1.00163.58           C
ATOM    307  C   GLN D  35     -16.263  17.497-132.910  1.00163.58           C
ATOM    308  O   GLN D  35     -17.454  17.233-132.770  1.00163.58           O
ATOM    309  CB  GLN D  35     -15.047  19.260-134.290  1.00131.03           C
ATOM    310  CG  GLN D  35     -14.881  20.748-134.638  1.00131.03           C
ATOM    311  CD  GLN D  35     -13.588  21.348-134.094  1.00131.03           C
ATOM    312  OE1 GLN D  35     -13.443  21.630-132.917  1.00131.03           O
ATOM    313  NE2 GLN D  35     -12.619  21.635-134.937  1.00131.03           N
ATOM    314  H   GLN D  35     -15.143  20.522-131.687  1.00  0.00           H
ATOM    315  HA  GLN D  35     -16.749  19.535-133.046  1.00  0.00           H
ATOM    316  HB2 GLN D  35     -14.068  18.777-134.273  1.00  0.00           H
ATOM    317  HB3 GLN D  35     -15.622  18.808-135.101  1.00  0.00           H
ATOM    318  HG2 GLN D  35     -14.874  20.843-135.725  1.00  0.00           H
ATOM    319  HG3 GLN D  35     -15.732  21.320-134.267  1.00  0.00           H
ATOM    320 HE21 GLN D  35     -11.822  22.099-134.539  1.00  0.00           H
ATOM    321 HE22 GLN D  35     -12.711  21.437-135.915  1.00  0.00           H
ATOM    322  N   GLU D  36     -15.352  16.576-133.255  1.00179.84           N
ATOM    323  CA  GLU D  36     -15.525  15.118-133.162  1.00179.84           C
ATOM    324  C   GLU D  36     -15.303  14.650-131.702  1.00179.84           C
ATOM    325  O   GLU D  36     -15.705  15.356-130.782  1.00179.84           O
ATOM    326  CB  GLU D  36     -14.581  14.476-134.210  1.00167.78           C
ATOM    327  CG  GLU D  36     -14.782  12.982-134.520  1.00167.78           C
ATOM    328  CD  GLU D  36     -16.250  12.555-134.447  1.00167.78           C
ATOM    329  OE1 GLU D  36     -17.021  13.059-135.292  1.00167.78           O
ATOM    330  OE2 GLU D  36     -16.615  12.064-133.357  1.00167.78           O
ATOM    331  H   GLU D  36     -14.400  16.902-133.259  1.00  0.00           H
ATOM    332  HA  GLU D  36     -16.557  14.876-133.424  1.00  0.00           H
ATOM    333  HB2 GLU D  36     -14.723  15.011-135.149  1.00  0.00           H
ATOM    334  HB3 GLU D  36     -13.545  14.634-133.907  1.00  0.00           H
ATOM    335  HG2 GLU D  36     -14.383  12.770-135.515  1.00  0.00           H
ATOM    336  HG3 GLU D  36     -14.196  12.387-133.816  1.00  0.00           H
ATOM    337  N   THR D  37     -14.537  13.578-131.440  1.00138.29           N
ATOM    338  CA  THR D  37     -14.150  13.023-130.114  1.00138.29           C
ATOM    339  C   THR D  37     -15.290  12.779-129.110  1.00138.29           C
ATOM    340  O   THR D  37     -15.443  11.667-128.619  1.00138.29           O
ATOM    341  CB  THR D  37     -13.028  13.819-129.412  1.00127.35           C
ATOM    342  OG1 THR D  37     -13.078  15.205-129.648  1.00127.35           O
ATOM    343  CG2 THR D  37     -11.623  13.338-129.776  1.00127.35           C
ATOM    344  H   THR D  37     -14.243  13.047-132.245  1.00  0.00           H
ATOM    345  HA  THR D  37     -13.744  12.033-130.307  1.00  0.00           H
ATOM    346  HB  THR D  37     -13.127  13.664-128.337  1.00  0.00           H
ATOM    347  HG1 THR D  37     -13.884  15.442-130.134  1.00  0.00           H
ATOM    348 HG21 THR D  37     -10.887  13.928-129.222  1.00  0.00           H
ATOM    349 HG22 THR D  37     -11.446  13.458-130.845  1.00  0.00           H
ATOM    350 HG23 THR D  37     -11.508  12.292-129.496  1.00  0.00           H
ATOM    351  N   GLY D  38     -15.935  13.845-128.637  1.00130.85           N
ATOM    352  CA  GLY D  38     -16.997  13.883-127.636  1.00130.85           C
ATOM    353  C   GLY D  38     -16.578  14.556-126.327  1.00130.85           C
ATOM    354  O   GLY D  38     -17.430  14.850-125.486  1.00130.85           O
ATOM    355  H   GLY D  38     -15.732  14.717-129.116  1.00  0.00           H
ATOM    356  HA2 GLY D  38     -17.326  12.870-127.414  1.00  0.00           H
ATOM    357  HA3 GLY D  38     -17.834  14.440-128.049  1.00  0.00           H
ATOM    358  N   GLU D  39     -15.288  14.866-126.165  1.00150.04           N
ATOM    359  CA  GLU D  39     -14.752  15.510-124.967  1.00150.04           C
ATOM    360  C   GLU D  39     -15.355  16.904-124.730  1.00150.04           C
ATOM    361  O   GLU D  39     -15.378  17.798-125.582  1.00150.04           O
ATOM    362  CB  GLU D  39     -13.214  15.531-124.962  1.00156.16           C
ATOM    363  CG  GLU D  39     -12.576  16.186-126.203  1.00156.16           C
ATOM    364  CD  GLU D  39     -11.064  16.436-126.080  1.00156.16           C
ATOM    365  OE1 GLU D  39     -10.473  16.940-127.058  1.00156.16           O
ATOM    366  OE2 GLU D  39     -10.592  16.545-124.926  1.00156.16           O
ATOM    367  H   GLU D  39     -14.650  14.663-126.920  1.00  0.00           H
ATOM    368  HA  GLU D  39     -15.055  14.892-124.121  1.00  0.00           H
ATOM    369  HB2 GLU D  39     -12.908  16.063-124.060  1.00  0.00           H
ATOM    370  HB3 GLU D  39     -12.855  14.504-124.878  1.00  0.00           H
ATOM    371  HG2 GLU D  39     -13.055  17.144-126.383  1.00  0.00           H
ATOM    372  HG3 GLU D  39     -12.766  15.540-127.055  1.00  0.00           H
ATOM    373  N   GLN D  40     -15.820  17.107-123.500  1.00144.98           N
ATOM    374  CA  GLN D  40     -16.276  18.398-123.023  1.00144.98           C
ATOM    375  C   GLN D  40     -15.117  19.061-122.275  1.00144.98           C
ATOM    376  O   GLN D  40     -14.703  18.599-121.213  1.00144.98           O
ATOM    377  CB  GLN D  40     -17.539  18.219-122.167  1.00143.47           C
ATOM    378  CG  GLN D  40     -18.730  17.529-122.857  1.00143.47           C
ATOM    379  CD  GLN D  40     -19.498  18.383-123.850  1.00143.47           C
ATOM    380  OE1 GLN D  40     -20.695  18.237-124.004  1.00143.47           O
ATOM    381  NE2 GLN D  40     -18.989  19.478-124.372  1.00143.47           N
ATOM    382  H   GLN D  40     -15.704  16.372-122.819  1.00  0.00           H
ATOM    383  HA  GLN D  40     -16.513  19.029-123.874  1.00  0.00           H
ATOM    384  HB2 GLN D  40     -17.857  19.203-121.831  1.00  0.00           H
ATOM    385  HB3 GLN D  40     -17.277  17.617-121.297  1.00  0.00           H
ATOM    386  HG2 GLN D  40     -18.402  16.633-123.379  1.00  0.00           H
ATOM    387  HG3 GLN D  40     -19.430  17.217-122.083  1.00  0.00           H
ATOM    388 HE21 GLN D  40     -18.000  19.644-124.261  1.00  0.00           H
ATOM    389 HE22 GLN D  40     -19.395  19.737-125.246  1.00  0.00           H
ATOM    390  N   ILE D  41     -14.553  20.109-122.875  1.00120.98           N
ATOM    391  CA  ILE D  41     -13.458  20.900-122.298  1.00120.98           C
ATOM    392  C   ILE D  41     -14.047  22.221-121.783  1.00120.98           C
ATOM    393  O   ILE D  41     -15.130  22.632-122.207  1.00120.98           O
ATOM    394  CB  ILE D  41     -12.289  21.090-123.310  1.00148.66           C
ATOM    395  CG1 ILE D  41     -11.914  19.794-124.078  1.00148.66           C
ATOM    396  CG2 ILE D  41     -11.044  21.638-122.574  1.00148.66           C
ATOM    397  CD1 ILE D  41     -10.996  20.048-125.282  1.00148.66           C
ATOM    398  H   ILE D  41     -14.968  20.438-123.735  1.00  0.00           H
ATOM    399  HA  ILE D  41     -13.059  20.366-121.435  1.00  0.00           H
ATOM    400  HB  ILE D  41     -12.603  21.826-124.051  1.00  0.00           H
ATOM    401 HG12 ILE D  41     -12.809  19.325-124.485  1.00  0.00           H
ATOM    402 HG13 ILE D  41     -11.443  19.081-123.400  1.00  0.00           H
ATOM    403 HD11 ILE D  41     -11.436  20.800-125.933  1.00  0.00           H
ATOM    404 HD12 ILE D  41     -10.881  19.129-125.848  1.00  0.00           H
ATOM    405 HD13 ILE D  41     -10.007  20.375-124.972  1.00  0.00           H
ATOM    406 HG21 ILE D  41     -10.149  21.558-123.186  1.00  0.00           H
ATOM    407 HG22 ILE D  41     -11.170  22.690-122.335  1.00  0.00           H
ATOM    408 HG23 ILE D  41     -10.872  21.075-121.656  1.00  0.00           H
ATOM    409  N   ALA D  42     -13.345  22.942-120.918  1.00115.31           N
ATOM    410  CA  ALA D  42     -13.701  24.295-120.513  1.00115.31           C
ATOM    411  C   ALA D  42     -12.454  25.195-120.550  1.00115.31           C
ATOM    412  O   ALA D  42     -11.421  24.833-119.994  1.00115.31           O
ATOM    413  CB  ALA D  42     -14.386  24.207-119.142  1.00 79.79           C
ATOM    414  H   ALA D  42     -12.506  22.538-120.508  1.00  0.00           H
ATOM    415  HA  ALA D  42     -14.420  24.705-121.217  1.00  0.00           H
ATOM    416  HB1 ALA D  42     -14.642  25.200-118.778  1.00  0.00           H
ATOM    417  HB2 ALA D  42     -13.722  23.714-118.432  1.00  0.00           H
ATOM    418  HB3 ALA D  42     -15.292  23.605-119.227  1.00  0.00           H
ATOM    419  N   ILE D  43     -12.517  26.331-121.259  1.00108.53           N
ATOM    420  CA  ILE D  43     -11.405  27.295-121.357  1.00108.53           C
ATOM    421  C   ILE D  43     -11.807  28.616-120.697  1.00108.53           C
ATOM    422  O   ILE D  43     -12.869  29.161-120.999  1.00108.53           O
ATOM    423  CB  ILE D  43     -10.901  27.521-122.806  1.00137.11           C
ATOM    424  CG1 ILE D  43     -10.426  26.244-123.539  1.00137.11           C
ATOM    425  CG2 ILE D  43      -9.720  28.511-122.795  1.00137.11           C
ATOM    426  CD1 ILE D  43     -11.577  25.379-124.057  1.00137.11           C
ATOM    427  H   ILE D  43     -13.383  26.553-121.741  1.00  0.00           H
ATOM    428  HA  ILE D  43     -10.562  26.898-120.799  1.00  0.00           H
ATOM    429  HB  ILE D  43     -11.698  27.980-123.392  1.00  0.00           H
ATOM    430 HG12 ILE D  43      -9.847  26.537-124.417  1.00  0.00           H
ATOM    431 HG13 ILE D  43      -9.777  25.651-122.895  1.00  0.00           H
ATOM    432 HD11 ILE D  43     -11.250  24.823-124.935  1.00  0.00           H
ATOM    433 HD12 ILE D  43     -12.417  26.013-124.330  1.00  0.00           H
ATOM    434 HD13 ILE D  43     -11.895  24.672-123.295  1.00  0.00           H
ATOM    435 HG21 ILE D  43      -9.292  28.598-123.794  1.00  0.00           H
ATOM    436 HG22 ILE D  43     -10.053  29.505-122.502  1.00  0.00           H
ATOM    437 HG23 ILE D  43      -8.946  28.165-122.107  1.00  0.00           H
ATOM    438  N   LYS D  44     -10.942  29.167-119.841  1.00125.87           N
ATOM    439  CA  LYS D  44     -11.058  30.504-119.245  1.00125.87           C
ATOM    440  C   LYS D  44     -10.139  31.485-119.966  1.00125.87           C
ATOM    441  O   LYS D  44      -8.974  31.632-119.613  1.00125.87           O
ATOM    442  CB  LYS D  44     -10.781  30.405-117.737  1.00116.20           C
ATOM    443  CG  LYS D  44     -11.085  31.699-116.959  1.00116.20           C
ATOM    444  CD  LYS D  44     -10.845  31.465-115.464  1.00116.20           C
ATOM    445  CE  LYS D  44     -11.002  32.724-114.610  1.00116.20           C
ATOM    446  NZ  LYS D  44     -10.713  32.404-113.199  1.00116.20           N
ATOM    447  H   LYS D  44     -10.096  28.637-119.643  1.00  0.00           H
ATOM    448  HA  LYS D  44     -12.072  30.866-119.375  1.00  0.00           H
ATOM    449  HB2 LYS D  44      -9.742  30.128-117.581  1.00  0.00           H
ATOM    450  HB3 LYS D  44     -11.382  29.598-117.331  1.00  0.00           H
ATOM    451  HG2 LYS D  44     -10.429  32.497-117.309  1.00  0.00           H
ATOM    452  HG3 LYS D  44     -12.122  31.992-117.115  1.00  0.00           H
ATOM    453  HD2 LYS D  44     -11.516  30.690-115.093  1.00  0.00           H
ATOM    454  HD3 LYS D  44      -9.831  31.107-115.354  1.00  0.00           H
ATOM    455  HE2 LYS D  44     -10.287  33.472-114.955  1.00  0.00           H
ATOM    456  HE3 LYS D  44     -12.028  33.092-114.699  1.00  0.00           H
ATOM    457  HZ1 LYS D  44     -10.185  31.547-113.156  1.00  0.00           H
ATOM    458  HZ2 LYS D  44     -11.563  32.291-112.647  1.00  0.00           H
ATOM    459  HZ3 LYS D  44     -10.053  33.050-112.766  1.00  0.00           H
ATOM    460  N   GLN D  45     -10.682  32.164-120.972  1.00171.51           N
ATOM    461  CA  GLN D  45     -10.058  33.359-121.550  1.00171.51           C
ATOM    462  C   GLN D  45     -10.191  34.554-120.585  1.00171.51           C
ATOM    463  O   GLN D  45     -11.200  34.682-119.880  1.00171.51           O
ATOM    464  CB  GLN D  45     -10.636  33.637-122.955  1.00182.41           C
ATOM    465  CG  GLN D  45     -12.174  33.640-123.052  1.00182.41           C
ATOM    466  CD  GLN D  45     -12.674  34.275-124.348  1.00182.41           C
ATOM    467  OE1 GLN D  45     -12.156  34.072-125.429  1.00182.41           O
ATOM    468  NE2 GLN D  45     -13.770  35.002-124.318  1.00182.41           N
ATOM    469  H   GLN D  45     -11.655  31.991-121.177  1.00  0.00           H
ATOM    470  HA  GLN D  45      -8.991  33.170-121.675  1.00  0.00           H
ATOM    471  HB2 GLN D  45     -10.260  32.879-123.644  1.00  0.00           H
ATOM    472  HB3 GLN D  45     -10.260  34.603-123.294  1.00  0.00           H
ATOM    473  HG2 GLN D  45     -12.592  34.186-122.207  1.00  0.00           H
ATOM    474  HG3 GLN D  45     -12.542  32.614-123.014  1.00  0.00           H
ATOM    475 HE21 GLN D  45     -14.010  35.426-125.198  1.00  0.00           H
ATOM    476 HE22 GLN D  45     -14.181  35.251-123.445  1.00  0.00           H
ATOM    477  N   CYS D  46      -9.186  35.434-120.529  1.00177.01           N
ATOM    478  CA  CYS D  46      -9.274  36.696-119.787  1.00177.01           C
ATOM    479  C   CYS D  46     -10.409  37.583-120.343  1.00177.01           C
ATOM    480  O   CYS D  46     -10.712  37.538-121.533  1.00177.01           O
ATOM    481  CB  CYS D  46      -7.930  37.442-119.840  1.00133.82           C
ATOM    482  SG  CYS D  46      -6.570  36.427-119.207  1.00133.82           S
ATOM    483  H   CYS D  46      -8.357  35.277-121.087  1.00  0.00           H
ATOM    484  HA  CYS D  46      -9.495  36.466-118.744  1.00  0.00           H
ATOM    485  HB2 CYS D  46      -7.992  38.343-119.231  1.00  0.00           H
ATOM    486  HB3 CYS D  46      -7.706  37.727-120.870  1.00  0.00           H
ATOM    487  HG  CYS D  46      -6.200  35.862-120.374  1.00  0.00           H
ATOM    488  N   ARG D  47     -11.014  38.448-119.512  1.00207.68           N
ATOM    489  CA  ARG D  47     -12.053  39.401-119.967  1.00207.68           C
ATOM    490  C   ARG D  47     -11.539  40.355-121.043  1.00207.68           C
ATOM    491  O   ARG D  47     -12.218  40.584-122.035  1.00207.68           O
ATOM    492  CB  ARG D  47     -12.575  40.231-118.780  1.00199.92           C
ATOM    493  CG  ARG D  47     -13.543  39.470-117.879  1.00199.92           C
ATOM    494  CD  ARG D  47     -14.912  39.278-118.549  1.00199.92           C
ATOM    495  NE  ARG D  47     -15.869  38.628-117.636  1.00199.92           N
ATOM    496  CZ  ARG D  47     -16.436  39.160-116.569  1.00199.92           C
ATOM    497  NH1 ARG D  47     -16.210  40.388-116.187  1.00199.92           N
ATOM    498  NH2 ARG D  47     -17.269  38.454-115.865  1.00199.92           N
ATOM    499  H   ARG D  47     -10.730  38.458-118.543  1.00  0.00           H
ATOM    500  HA  ARG D  47     -12.863  38.851-120.446  1.00  0.00           H
ATOM    501  HB2 ARG D  47     -13.081  41.124-119.156  1.00  0.00           H
ATOM    502  HB3 ARG D  47     -11.727  40.566-118.179  1.00  0.00           H
ATOM    503  HG2 ARG D  47     -13.120  38.503-117.622  1.00  0.00           H
ATOM    504  HG3 ARG D  47     -13.662  40.042-116.960  1.00  0.00           H
ATOM    505  HD2 ARG D  47     -14.791  38.651-119.434  1.00  0.00           H
ATOM    506  HD3 ARG D  47     -15.303  40.244-118.876  1.00  0.00           H
ATOM    507  HE  ARG D  47     -15.954  37.625-117.723  1.00  0.00           H
ATOM    508 HH11 ARG D  47     -16.567  40.724-115.312  1.00  0.00           H
ATOM    509 HH12 ARG D  47     -15.528  40.924-116.691  1.00  0.00           H
ATOM    510 HH21 ARG D  47     -17.704  38.845-115.052  1.00  0.00           H
ATOM    511 HH22 ARG D  47     -17.462  37.507-116.146  1.00  0.00           H
ATOM    512  N   GLN D  48     -10.467  41.053-120.690  1.00204.84           N
ATOM    513  CA  GLN D  48      -9.717  42.006-121.491  1.00204.84           C
ATOM    514  C   GLN D  48      -8.385  42.224-120.753  1.00204.84           C
ATOM    515  O   GLN D  48      -8.320  42.084-119.530  1.00204.84           O
ATOM    516  CB  GLN D  48     -10.521  43.315-121.662  1.00219.79           C
ATOM    517  CG  GLN D  48     -10.182  44.085-122.951  1.00219.79           C
ATOM    518  CD  GLN D  48      -8.828  44.773-122.879  1.00219.79           C
ATOM    519  OE1 GLN D  48      -8.589  45.583-122.006  1.00219.79           O
ATOM    520  NE2 GLN D  48      -7.877  44.410-123.714  1.00219.79           N
ATOM    521  H   GLN D  48     -10.055  40.841-119.794  1.00  0.00           H
ATOM    522  HA  GLN D  48      -9.522  41.565-122.469  1.00  0.00           H
ATOM    523  HB2 GLN D  48     -11.584  43.082-121.714  1.00  0.00           H
ATOM    524  HB3 GLN D  48     -10.376  43.960-120.792  1.00  0.00           H
ATOM    525  HG2 GLN D  48     -10.933  44.862-123.099  1.00  0.00           H
ATOM    526  HG3 GLN D  48     -10.227  43.412-123.808  1.00  0.00           H
ATOM    527 HE21 GLN D  48      -8.043  43.782-124.480  1.00  0.00           H
ATOM    528 HE22 GLN D  48      -6.977  44.838-123.552  1.00  0.00           H
ATOM    529  N   GLU D  49      -7.294  42.365-121.493  1.00209.99           N
ATOM    530  CA  GLU D  49      -5.934  42.543-120.977  1.00209.99           C
ATOM    531  C   GLU D  49      -5.796  43.786-120.095  1.00209.99           C
ATOM    532  O   GLU D  49      -5.828  44.919-120.567  1.00209.99           O
ATOM    533  CB  GLU D  49      -4.955  42.640-122.140  1.00259.28           C
ATOM    534  CG  GLU D  49      -5.100  41.373-122.971  1.00259.28           C
ATOM    535  CD  GLU D  49      -4.002  41.217-124.002  1.00259.28           C
ATOM    536  OE1 GLU D  49      -2.864  41.587-123.652  1.00259.28           O
ATOM    537  OE2 GLU D  49      -4.222  40.321-124.838  1.00259.28           O
ATOM    538  H   GLU D  49      -7.382  42.343-122.496  1.00  0.00           H
ATOM    539  HA  GLU D  49      -5.666  41.668-120.383  1.00  0.00           H
ATOM    540  HB2 GLU D  49      -3.951  42.732-121.726  1.00  0.00           H
ATOM    541  HB3 GLU D  49      -5.179  43.513-122.754  1.00  0.00           H
ATOM    542  HG2 GLU D  49      -5.079  40.525-122.296  1.00  0.00           H
ATOM    543  HG3 GLU D  49      -6.055  41.385-123.482  1.00  0.00           H
ATOM    544  N   LEU D  50      -5.543  43.567-118.804  1.00167.54           N
ATOM    545  CA  LEU D  50      -5.329  44.645-117.843  1.00167.54           C
ATOM    546  C   LEU D  50      -3.835  44.966-117.645  1.00167.54           C
ATOM    547  O   LEU D  50      -2.951  44.414-118.295  1.00167.54           O
ATOM    548  CB  LEU D  50      -6.064  44.282-116.538  1.00169.52           C
ATOM    549  CG  LEU D  50      -7.589  44.099-116.661  1.00169.52           C
ATOM    550  CD1 LEU D  50      -8.159  43.865-115.261  1.00169.52           C
ATOM    551  CD2 LEU D  50      -8.296  45.316-117.260  1.00169.52           C
ATOM    552  H   LEU D  50      -5.515  42.613-118.484  1.00  0.00           H
ATOM    553  HA  LEU D  50      -5.773  45.557-118.241  1.00  0.00           H
ATOM    554  HB2 LEU D  50      -5.645  43.350-116.165  1.00  0.00           H
ATOM    555  HB3 LEU D  50      -5.885  45.064-115.803  1.00  0.00           H
ATOM    556  HG  LEU D  50      -7.805  43.223-117.267  1.00  0.00           H
ATOM    557 HD21 LEU D  50      -9.375  45.165-117.231  1.00  0.00           H
ATOM    558 HD22 LEU D  50      -8.012  45.430-118.308  1.00  0.00           H
ATOM    559 HD23 LEU D  50      -8.041  46.221-116.711  1.00  0.00           H
ATOM    560 HD11 LEU D  50      -9.235  43.708-115.331  1.00  0.00           H
ATOM    561 HD12 LEU D  50      -7.707  42.976-114.824  1.00  0.00           H
ATOM    562 HD13 LEU D  50      -7.967  44.729-114.625  1.00  0.00           H
ATOM    563  N   SER D  51      -3.562  45.814-116.649  1.00182.88           N
ATOM    564  CA  SER D  51      -2.228  46.171-116.148  1.00182.88           C
ATOM    565  C   SER D  51      -1.280  44.962-116.021  1.00182.88           C
ATOM    566  O   SER D  51      -1.728  43.876-115.644  1.00182.88           O
ATOM    567  CB  SER D  51      -2.399  46.877-114.792  1.00156.59           C
ATOM    568  OG  SER D  51      -3.044  46.042-113.845  1.00156.59           O
ATOM    569  H   SER D  51      -4.352  46.198-116.162  1.00  0.00           H
ATOM    570  HA  SER D  51      -1.790  46.875-116.854  1.00  0.00           H
ATOM    571  HB2 SER D  51      -3.001  47.774-114.936  1.00  0.00           H
ATOM    572  HB3 SER D  51      -1.429  47.170-114.397  1.00  0.00           H
ATOM    573  HG  SER D  51      -3.141  46.534-113.022  1.00  0.00           H
ATOM    574  N   PRO D  52       0.052  45.148-116.155  1.00178.23           N
ATOM    575  CA  PRO D  52       1.027  44.048-116.174  1.00178.23           C
ATOM    576  C   PRO D  52       0.954  43.163-114.921  1.00178.23           C
ATOM    577  O   PRO D  52       0.878  41.947-115.051  1.00178.23           O
ATOM    578  CB  PRO D  52       2.399  44.725-116.321  1.00158.36           C
ATOM    579  CG  PRO D  52       2.167  46.121-115.743  1.00158.36           C
ATOM    580  CD  PRO D  52       0.754  46.421-116.237  1.00158.36           C
ATOM    581  HA  PRO D  52       0.852  43.414-117.045  1.00  0.00           H
ATOM    582  HB2 PRO D  52       3.190  44.191-115.792  1.00  0.00           H
ATOM    583  HB3 PRO D  52       2.651  44.816-117.379  1.00  0.00           H
ATOM    584  HG2 PRO D  52       2.893  46.848-116.109  1.00  0.00           H
ATOM    585  HG3 PRO D  52       2.180  46.079-114.652  1.00  0.00           H
ATOM    586  HD2 PRO D  52       0.302  47.187-115.609  1.00  0.00           H
ATOM    587  HD3 PRO D  52       0.787  46.757-117.275  1.00  0.00           H
ATOM    588  N   ARG D  53       0.649  43.761-113.760  1.00183.64           N
ATOM    589  CA  ARG D  53       0.386  43.048-112.501  1.00183.64           C
ATOM    590  C   ARG D  53      -0.865  42.167-112.531  1.00183.64           C
ATOM    591  O   ARG D  53      -0.960  41.239-111.747  1.00183.64           O
ATOM    592  CB  ARG D  53       0.277  44.066-111.357  1.00187.89           C
ATOM    593  CG  ARG D  53       0.434  43.407-109.971  1.00187.89           C
ATOM    594  CD  ARG D  53      -0.784  43.589-109.052  1.00187.89           C
ATOM    595  NE  ARG D  53      -1.948  42.771-109.450  1.00187.89           N
ATOM    596  CZ  ARG D  53      -3.120  42.749-108.837  1.00187.89           C
ATOM    597  NH1 ARG D  53      -3.372  43.501-107.801  1.00187.89           N
ATOM    598  NH2 ARG D  53      -4.093  41.992-109.244  1.00187.89           N
ATOM    599  H   ARG D  53       0.663  44.767-113.749  1.00  0.00           H
ATOM    600  HA  ARG D  53       1.234  42.380-112.301  1.00  0.00           H
ATOM    601  HB2 ARG D  53       1.070  44.808-111.468  1.00  0.00           H
ATOM    602  HB3 ARG D  53      -0.679  44.591-111.429  1.00  0.00           H
ATOM    603  HG2 ARG D  53       1.292  43.869-109.481  1.00  0.00           H
ATOM    604  HG3 ARG D  53       0.664  42.344-110.063  1.00  0.00           H
ATOM    605  HD2 ARG D  53      -0.484  43.297-108.045  1.00  0.00           H
ATOM    606  HD3 ARG D  53      -1.059  44.646-109.040  1.00  0.00           H
ATOM    607  HE  ARG D  53      -1.784  42.076-110.175  1.00  0.00           H
ATOM    608 HH11 ARG D  53      -2.661  44.131-107.481  1.00  0.00           H
ATOM    609 HH12 ARG D  53      -4.278  43.488-107.373  1.00  0.00           H
ATOM    610 HH21 ARG D  53      -4.044  41.577-110.164  1.00  0.00           H
ATOM    611 HH22 ARG D  53      -5.006  42.085-108.854  1.00  0.00           H
ATOM    612  N   ASN D  54      -1.943  42.556-113.208  1.00173.45           N
ATOM    613  CA  ASN D  54      -3.104  41.671-113.361  1.00173.45           C
ATOM    614  C   ASN D  54      -2.812  40.509-114.317  1.00173.45           C
ATOM    615  O   ASN D  54      -3.311  39.413-114.090  1.00173.45           O
ATOM    616  CB  ASN D  54      -4.323  42.474-113.834  1.00171.90           C
ATOM    617  CG  ASN D  54      -5.029  43.201-112.708  1.00171.90           C
ATOM    618  OD1 ASN D  54      -5.299  42.650-111.655  1.00171.90           O
ATOM    619  ND2 ASN D  54      -5.322  44.467-112.867  1.00171.90           N
ATOM    620  H   ASN D  54      -1.840  43.321-113.864  1.00  0.00           H
ATOM    621  HA  ASN D  54      -3.346  41.210-112.403  1.00  0.00           H
ATOM    622  HB2 ASN D  54      -4.017  43.179-114.605  1.00  0.00           H
ATOM    623  HB3 ASN D  54      -5.052  41.791-114.270  1.00  0.00           H
ATOM    624 HD21 ASN D  54      -4.985  44.951-113.683  1.00  0.00           H
ATOM    625 HD22 ASN D  54      -5.884  44.904-112.160  1.00  0.00           H
ATOM    626  N   ARG D  55      -1.952  40.715-115.319  1.00154.24           N
ATOM    627  CA  ARG D  55      -1.542  39.663-116.260  1.00154.24           C
ATOM    628  C   ARG D  55      -0.584  38.645-115.636  1.00154.24           C
ATOM    629  O   ARG D  55      -0.858  37.457-115.685  1.00154.24           O
ATOM    630  CB  ARG D  55      -0.916  40.284-117.513  1.00202.59           C
ATOM    631  CG  ARG D  55      -1.792  41.356-118.184  1.00202.59           C
ATOM    632  CD  ARG D  55      -1.430  41.677-119.646  1.00202.59           C
ATOM    633  NE  ARG D  55       0.021  41.817-119.917  1.00202.59           N
ATOM    634  CZ  ARG D  55       0.890  40.878-120.273  1.00202.59           C
ATOM    635  NH1 ARG D  55       0.607  39.609-120.332  1.00202.59           N
ATOM    636  NH2 ARG D  55       2.125  41.193-120.533  1.00202.59           N
ATOM    637  H   ARG D  55      -1.566  41.644-115.439  1.00  0.00           H
ATOM    638  HA  ARG D  55      -2.425  39.091-116.558  1.00  0.00           H
ATOM    639  HB2 ARG D  55      -0.745  39.465-118.200  1.00  0.00           H
ATOM    640  HB3 ARG D  55       0.049  40.727-117.264  1.00  0.00           H
ATOM    641  HG2 ARG D  55      -2.836  41.037-118.159  1.00  0.00           H
ATOM    642  HG3 ARG D  55      -1.712  42.269-117.602  1.00  0.00           H
ATOM    643  HD2 ARG D  55      -1.868  40.924-120.290  1.00  0.00           H
ATOM    644  HD3 ARG D  55      -1.924  42.615-119.911  1.00  0.00           H
ATOM    645  HE  ARG D  55       0.336  42.762-120.037  1.00  0.00           H
ATOM    646 HH11 ARG D  55      -0.362  39.343-120.310  1.00  0.00           H
ATOM    647 HH12 ARG D  55       1.260  38.967-120.746  1.00  0.00           H
ATOM    648 HH21 ARG D  55       2.370  42.153-120.680  1.00  0.00           H
ATOM    649 HH22 ARG D  55       2.738  40.477-120.883  1.00  0.00           H
ATOM    650  N   GLU D  56       0.404  39.127-114.885  1.00158.81           N
ATOM    651  CA  GLU D  56       1.330  38.334-114.062  1.00158.81           C
ATOM    652  C   GLU D  56       0.596  37.506-112.990  1.00158.81           C
ATOM    653  O   GLU D  56       0.674  36.279-113.018  1.00158.81           O
ATOM    654  CB  GLU D  56       2.351  39.332-113.488  1.00219.62           C
ATOM    655  CG  GLU D  56       3.289  38.828-112.380  1.00219.62           C
ATOM    656  CD  GLU D  56       2.866  39.402-111.004  1.00219.62           C
ATOM    657  OE1 GLU D  56       2.937  40.649-110.873  1.00219.62           O
ATOM    658  OE2 GLU D  56       2.056  38.750-110.305  1.00219.62           O
ATOM    659  H   GLU D  56       0.556  40.128-114.912  1.00  0.00           H
ATOM    660  HA  GLU D  56       1.863  37.623-114.695  1.00  0.00           H
ATOM    661  HB2 GLU D  56       2.956  39.693-114.321  1.00  0.00           H
ATOM    662  HB3 GLU D  56       1.802  40.194-113.110  1.00  0.00           H
ATOM    663  HG2 GLU D  56       3.328  37.737-112.385  1.00  0.00           H
ATOM    664  HG3 GLU D  56       4.299  39.172-112.618  1.00  0.00           H
ATOM    665  N   ARG D  57      -0.405  38.109-112.339  1.00162.95           N
ATOM    666  CA  ARG D  57      -1.367  37.394-111.485  1.00162.95           C
ATOM    667  C   ARG D  57      -2.179  36.332-112.212  1.00162.95           C
ATOM    668  O   ARG D  57      -2.478  35.296-111.634  1.00162.95           O
ATOM    669  CB  ARG D  57      -2.342  38.399-110.886  1.00167.20           C
ATOM    670  CG  ARG D  57      -1.700  39.225-109.782  1.00167.20           C
ATOM    671  CD  ARG D  57      -1.552  38.456-108.487  1.00167.20           C
ATOM    672  NE  ARG D  57      -1.584  39.376-107.348  1.00167.20           N
ATOM    673  CZ  ARG D  57      -0.659  40.208-106.948  1.00167.20           C
ATOM    674  NH1 ARG D  57       0.422  40.438-107.641  1.00167.20           N
ATOM    675  NH2 ARG D  57      -0.875  40.855-105.834  1.00167.20           N
ATOM    676  H   ARG D  57      -0.418  39.119-112.342  1.00  0.00           H
ATOM    677  HA  ARG D  57      -0.823  36.875-110.694  1.00  0.00           H
ATOM    678  HB2 ARG D  57      -3.210  37.872-110.493  1.00  0.00           H
ATOM    679  HB3 ARG D  57      -2.696  39.069-111.667  1.00  0.00           H
ATOM    680  HG2 ARG D  57      -0.708  39.563-110.072  1.00  0.00           H
ATOM    681  HG3 ARG D  57      -2.346  40.080-109.614  1.00  0.00           H
ATOM    682  HD2 ARG D  57      -0.633  37.868-108.489  1.00  0.00           H
ATOM    683  HD3 ARG D  57      -2.392  37.768-108.390  1.00  0.00           H
ATOM    684  HE  ARG D  57      -2.223  39.059-106.630  1.00  0.00           H
ATOM    685 HH11 ARG D  57       0.624  39.825-108.433  1.00  0.00           H
ATOM    686 HH12 ARG D  57       1.203  40.922-107.253  1.00  0.00           H
ATOM    687 HH21 ARG D  57      -1.676  40.575-105.281  1.00  0.00           H
ATOM    688 HH22 ARG D  57      -0.154  41.432-105.452  1.00  0.00           H
ATOM    689  N   TRP D  58      -2.655  36.605-113.419  1.00132.57           N
ATOM    690  CA  TRP D  58      -3.448  35.620-114.149  1.00132.57           C
ATOM    691  C   TRP D  58      -2.592  34.442-114.656  1.00132.57           C
ATOM    692  O   TRP D  58      -2.987  33.294-114.474  1.00132.57           O
ATOM    693  CB  TRP D  58      -4.252  36.310-115.250  1.00143.24           C
ATOM    694  CG  TRP D  58      -5.192  35.351-115.891  1.00143.24           C
ATOM    695  CD1 TRP D  58      -6.406  35.001-115.410  1.00143.24           C
ATOM    696  CD2 TRP D  58      -4.902  34.421-116.970  1.00143.24           C
ATOM    697  NE1 TRP D  58      -6.891  33.916-116.114  1.00143.24           N
ATOM    698  CE2 TRP D  58      -6.009  33.532-117.103  1.00143.24           C
ATOM    699  CE3 TRP D  58      -3.789  34.218-117.813  1.00143.24           C
ATOM    700  CZ2 TRP D  58      -6.024  32.502-118.048  1.00143.24           C
ATOM    701  CZ3 TRP D  58      -3.796  33.184-118.761  1.00143.24           C
ATOM    702  CH2 TRP D  58      -4.908  32.332-118.879  1.00143.24           C
ATOM    703  H   TRP D  58      -2.422  37.482-113.863  1.00  0.00           H
ATOM    704  HA  TRP D  58      -4.175  35.186-113.461  1.00  0.00           H
ATOM    705  HB2 TRP D  58      -3.569  36.708-116.003  1.00  0.00           H
ATOM    706  HB3 TRP D  58      -4.822  37.138-114.826  1.00  0.00           H
ATOM    707  HD1 TRP D  58      -6.864  35.425-114.528  1.00  0.00           H
ATOM    708  HE3 TRP D  58      -2.925  34.862-117.726  1.00  0.00           H
ATOM    709  HZ2 TRP D  58      -6.885  31.862-118.138  1.00  0.00           H
ATOM    710  HZ3 TRP D  58      -2.951  33.059-119.421  1.00  0.00           H
ATOM    711  HH2 TRP D  58      -4.905  31.558-119.625  1.00  0.00           H
ATOM    712  HE1 TRP D  58      -7.628  33.316-115.755  1.00  0.00           H
ATOM    713  N   CYS D  59      -1.322  34.697-114.994  1.00132.07           N
ATOM    714  CA  CYS D  59      -0.293  33.671-115.208  1.00132.07           C
ATOM    715  C   CYS D  59       0.002  32.820-113.955  1.00132.07           C
ATOM    716  O   CYS D  59       0.341  31.645-114.087  1.00132.07           O
ATOM    717  CB  CYS D  59       0.990  34.334-115.717  1.00186.64           C
ATOM    718  SG  CYS D  59       0.794  34.825-117.452  1.00186.64           S
ATOM    719  H   CYS D  59      -1.040  35.666-115.088  1.00  0.00           H
ATOM    720  HA  CYS D  59      -0.640  32.986-115.978  1.00  0.00           H
ATOM    721  HB2 CYS D  59       1.232  35.203-115.108  1.00  0.00           H
ATOM    722  HB3 CYS D  59       1.807  33.616-115.635  1.00  0.00           H
ATOM    723  HG  CYS D  59       2.101  34.817-117.747  1.00  0.00           H
ATOM    724  N   LEU D  60      -0.237  33.351-112.753  1.00134.17           N
ATOM    725  CA  LEU D  60      -0.286  32.563-111.524  1.00134.17           C
ATOM    726  C   LEU D  60      -1.549  31.679-111.439  1.00134.17           C
ATOM    727  O   LEU D  60      -1.399  30.480-111.244  1.00134.17           O
ATOM    728  CB  LEU D  60      -0.089  33.505-110.324  1.00136.27           C
ATOM    729  CG  LEU D  60      -0.524  32.915-108.978  1.00136.27           C
ATOM    730  CD1 LEU D  60       0.447  31.823-108.551  1.00136.27           C
ATOM    731  CD2 LEU D  60      -0.617  34.031-107.941  1.00136.27           C
ATOM    732  H   LEU D  60      -0.436  34.340-112.700  1.00  0.00           H
ATOM    733  HA  LEU D  60       0.562  31.876-111.529  1.00  0.00           H
ATOM    734  HB2 LEU D  60       0.964  33.789-110.274  1.00  0.00           H
ATOM    735  HB3 LEU D  60      -0.643  34.420-110.480  1.00  0.00           H
ATOM    736  HG  LEU D  60      -1.520  32.483-109.049  1.00  0.00           H
ATOM    737 HD11 LEU D  60       0.416  30.992-109.255  1.00  0.00           H
ATOM    738 HD12 LEU D  60       0.147  31.462-107.574  1.00  0.00           H
ATOM    739 HD13 LEU D  60       1.465  32.213-108.519  1.00  0.00           H
ATOM    740 HD21 LEU D  60      -1.396  34.732-108.235  1.00  0.00           H
ATOM    741 HD22 LEU D  60      -0.879  33.611-106.971  1.00  0.00           H
ATOM    742 HD23 LEU D  60       0.332  34.563-107.871  1.00  0.00           H
ATOM    743  N   GLU D  61      -2.770  32.203-111.645  1.00117.61           N
ATOM    744  CA  GLU D  61      -4.030  31.411-111.609  1.00117.61           C
ATOM    745  C   GLU D  61      -3.928  30.125-112.442  1.00117.61           C
ATOM    746  O   GLU D  61      -4.122  29.025-111.922  1.00117.61           O
ATOM    747  CB  GLU D  61      -5.225  32.255-112.120  1.00130.02           C
ATOM    748  CG  GLU D  61      -6.591  31.549-112.157  1.00130.02           C
ATOM    749  CD  GLU D  61      -7.634  32.385-112.915  1.00130.02           C
ATOM    750  OE1 GLU D  61      -8.317  33.236-112.296  1.00130.02           O
ATOM    751  OE2 GLU D  61      -8.066  31.941-114.000  1.00130.02           O
ATOM    752  H   GLU D  61      -2.827  33.203-111.799  1.00  0.00           H
ATOM    753  HA  GLU D  61      -4.224  31.108-110.578  1.00  0.00           H
ATOM    754  HB2 GLU D  61      -5.004  32.593-113.128  1.00  0.00           H
ATOM    755  HB3 GLU D  61      -5.333  33.133-111.506  1.00  0.00           H
ATOM    756  HG2 GLU D  61      -6.937  31.352-111.141  1.00  0.00           H
ATOM    757  HG3 GLU D  61      -6.485  30.591-112.660  1.00  0.00           H
ATOM    758  N   ILE D  62      -3.483  30.255-113.694  1.00132.82           N
ATOM    759  CA  ILE D  62      -3.282  29.126-114.611  1.00132.82           C
ATOM    760  C   ILE D  62      -2.200  28.141-114.124  1.00132.82           C
ATOM    761  O   ILE D  62      -2.408  26.927-114.195  1.00132.82           O
ATOM    762  CB  ILE D  62      -3.040  29.649-116.050  1.00121.14           C
ATOM    763  CG1 ILE D  62      -2.932  28.494-117.067  1.00121.14           C
ATOM    764  CG2 ILE D  62      -1.799  30.546-116.137  1.00121.14           C
ATOM    765  CD1 ILE D  62      -2.770  28.956-118.522  1.00121.14           C
ATOM    766  H   ILE D  62      -3.296  31.196-114.029  1.00  0.00           H
ATOM    767  HA  ILE D  62      -4.215  28.572-114.616  1.00  0.00           H
ATOM    768  HB  ILE D  62      -3.903  30.261-116.321  1.00  0.00           H
ATOM    769 HG12 ILE D  62      -2.081  27.861-116.817  1.00  0.00           H
ATOM    770 HG13 ILE D  62      -3.835  27.889-117.004  1.00  0.00           H
ATOM    771 HG21 ILE D  62      -1.784  31.085-117.083  1.00  0.00           H
ATOM    772 HG22 ILE D  62      -1.841  31.286-115.350  1.00  0.00           H
ATOM    773 HG23 ILE D  62      -0.884  29.964-116.026  1.00  0.00           H
ATOM    774 HD11 ILE D  62      -2.823  28.092-119.182  1.00  0.00           H
ATOM    775 HD12 ILE D  62      -3.561  29.658-118.781  1.00  0.00           H
ATOM    776 HD13 ILE D  62      -1.801  29.433-118.662  1.00  0.00           H
ATOM    777  N   GLN D  63      -1.120  28.637-113.511  1.00128.08           N
ATOM    778  CA  GLN D  63      -0.058  27.829-112.899  1.00128.08           C
ATOM    779  C   GLN D  63      -0.504  27.090-111.626  1.00128.08           C
ATOM    780  O   GLN D  63       0.055  26.034-111.321  1.00128.08           O
ATOM    781  CB  GLN D  63       1.149  28.744-112.619  1.00154.17           C
ATOM    782  CG  GLN D  63       2.380  28.028-112.035  1.00154.17           C
ATOM    783  CD  GLN D  63       2.574  28.293-110.543  1.00154.17           C
ATOM    784  OE1 GLN D  63       3.063  29.324-110.119  1.00154.17           O
ATOM    785  NE2 GLN D  63       2.331  27.325-109.688  1.00154.17           N
ATOM    786  H   GLN D  63      -1.053  29.642-113.408  1.00  0.00           H
ATOM    787  HA  GLN D  63       0.249  27.070-113.619  1.00  0.00           H
ATOM    788  HB2 GLN D  63       0.853  29.543-111.941  1.00  0.00           H
ATOM    789  HB3 GLN D  63       1.444  29.205-113.562  1.00  0.00           H
ATOM    790  HG2 GLN D  63       2.327  26.956-112.225  1.00  0.00           H
ATOM    791  HG3 GLN D  63       3.267  28.400-112.548  1.00  0.00           H
ATOM    792 HE21 GLN D  63       1.939  26.460-110.025  1.00  0.00           H
ATOM    793 HE22 GLN D  63       2.639  27.483-108.746  1.00  0.00           H
ATOM    794  N   ILE D  64      -1.501  27.600-110.893  1.00130.57           N
ATOM    795  CA  ILE D  64      -2.130  26.870-109.783  1.00130.57           C
ATOM    796  C   ILE D  64      -2.956  25.706-110.301  1.00130.57           C
ATOM    797  O   ILE D  64      -2.654  24.583-109.933  1.00130.57           O
ATOM    798  CB  ILE D  64      -2.969  27.776-108.853  1.00 98.64           C
ATOM    799  CG1 ILE D  64      -2.142  28.940-108.272  1.00 98.64           C
ATOM    800  CG2 ILE D  64      -3.585  26.947-107.705  1.00 98.64           C
ATOM    801  CD1 ILE D  64      -0.843  28.490-107.610  1.00 98.64           C
ATOM    802  H   ILE D  64      -1.866  28.514-111.148  1.00  0.00           H
ATOM    803  HA  ILE D  64      -1.344  26.413-109.185  1.00  0.00           H
ATOM    804  HB  ILE D  64      -3.791  28.206-109.424  1.00  0.00           H
ATOM    805 HG12 ILE D  64      -1.899  29.644-109.058  1.00  0.00           H
ATOM    806 HG13 ILE D  64      -2.742  29.476-107.536  1.00  0.00           H
ATOM    807 HG21 ILE D  64      -4.332  26.253-108.090  1.00  0.00           H
ATOM    808 HG22 ILE D  64      -4.075  27.604-106.986  1.00  0.00           H
ATOM    809 HG23 ILE D  64      -2.820  26.368-107.187  1.00  0.00           H
ATOM    810 HD11 ILE D  64      -0.167  28.030-108.328  1.00  0.00           H
ATOM    811 HD12 ILE D  64      -0.338  29.344-107.170  1.00  0.00           H
ATOM    812 HD13 ILE D  64      -1.095  27.779-106.830  1.00  0.00           H
ATOM    813  N   MET D  65      -3.835  25.911-111.286  1.00136.47           N
ATOM    814  CA  MET D  65      -4.705  24.818-111.750  1.00136.47           C
ATOM    815  C   MET D  65      -3.899  23.625-112.294  1.00136.47           C
ATOM    816  O   MET D  65      -4.247  22.473-112.054  1.00136.47           O
ATOM    817  CB  MET D  65      -5.689  25.313-112.820  1.00128.07           C
ATOM    818  CG  MET D  65      -6.455  26.575-112.456  1.00128.07           C
ATOM    819  SD  MET D  65      -7.301  26.563-110.861  1.00128.07           S
ATOM    820  CE  MET D  65      -7.613  28.336-110.758  1.00128.07           C
ATOM    821  H   MET D  65      -4.012  26.862-111.588  1.00  0.00           H
ATOM    822  HA  MET D  65      -5.282  24.453-110.897  1.00  0.00           H
ATOM    823  HB2 MET D  65      -6.435  24.543-112.996  1.00  0.00           H
ATOM    824  HB3 MET D  65      -5.141  25.499-113.744  1.00  0.00           H
ATOM    825  HG2 MET D  65      -5.760  27.407-112.478  1.00  0.00           H
ATOM    826  HG3 MET D  65      -7.200  26.744-113.226  1.00  0.00           H
ATOM    827  HE1 MET D  65      -6.849  28.872-111.313  1.00  0.00           H
ATOM    828  HE2 MET D  65      -7.561  28.644-109.717  1.00  0.00           H
ATOM    829  HE3 MET D  65      -8.594  28.562-111.176  1.00  0.00           H
ATOM    830  N   ARG D  66      -2.776  23.895-112.976  1.00151.20           N
ATOM    831  CA  ARG D  66      -1.853  22.881-113.525  1.00151.20           C
ATOM    832  C   ARG D  66      -1.232  21.929-112.488  1.00151.20           C
ATOM    833  O   ARG D  66      -0.609  20.952-112.897  1.00151.20           O
ATOM    834  CB  ARG D  66      -0.722  23.602-114.285  1.00166.41           C
ATOM    835  CG  ARG D  66      -1.147  24.198-115.634  1.00166.41           C
ATOM    836  CD  ARG D  66      -1.427  23.109-116.683  1.00166.41           C
ATOM    837  NE  ARG D  66      -1.893  23.669-117.963  1.00166.41           N
ATOM    838  CZ  ARG D  66      -3.091  24.152-118.234  1.00166.41           C
ATOM    839  NH1 ARG D  66      -4.035  24.251-117.340  1.00166.41           N
ATOM    840  NH2 ARG D  66      -3.339  24.619-119.421  1.00166.41           N
ATOM    841  H   ARG D  66      -2.540  24.874-113.092  1.00  0.00           H
ATOM    842  HA  ARG D  66      -2.405  22.223-114.196  1.00  0.00           H
ATOM    843  HB2 ARG D  66       0.098  22.905-114.470  1.00  0.00           H
ATOM    844  HB3 ARG D  66      -0.333  24.400-113.650  1.00  0.00           H
ATOM    845  HG2 ARG D  66      -2.034  24.812-115.498  1.00  0.00           H
ATOM    846  HG3 ARG D  66      -0.340  24.838-115.997  1.00  0.00           H
ATOM    847  HD2 ARG D  66      -2.166  22.400-116.308  1.00  0.00           H
ATOM    848  HD3 ARG D  66      -0.501  22.555-116.860  1.00  0.00           H
ATOM    849  HE  ARG D  66      -1.320  23.443-118.761  1.00  0.00           H
ATOM    850 HH11 ARG D  66      -3.823  23.898-116.426  1.00  0.00           H
ATOM    851 HH12 ARG D  66      -4.997  24.251-117.647  1.00  0.00           H
ATOM    852 HH21 ARG D  66      -4.231  25.017-119.618  1.00  0.00           H
ATOM    853 HH22 ARG D  66      -2.628  24.573-120.124  1.00  0.00           H
ATOM    854  N   ARG D  67      -1.296  22.230-111.186  1.00142.21           N
ATOM    855  CA  ARG D  67      -0.677  21.447-110.103  1.00142.21           C
ATOM    856  C   ARG D  67      -1.665  21.225-108.966  1.00142.21           C
ATOM    857  O   ARG D  67      -2.358  22.153-108.591  1.00142.21           O
ATOM    858  CB  ARG D  67       0.639  22.112-109.639  1.00116.36           C
ATOM    859  CG  ARG D  67       0.558  23.561-109.093  1.00116.36           C
ATOM    860  CD  ARG D  67       0.367  23.688-107.566  1.00116.36           C
ATOM    861  NE  ARG D  67       0.484  25.092-107.105  1.00116.36           N
ATOM    862  CZ  ARG D  67       0.737  25.537-105.880  1.00116.36           C
ATOM    863  NH1 ARG D  67       0.961  26.798-105.691  1.00116.36           N
ATOM    864  NH2 ARG D  67       0.812  24.771-104.832  1.00116.36           N
ATOM    865  H   ARG D  67      -1.885  23.012-110.910  1.00  0.00           H
ATOM    866  HA  ARG D  67      -0.433  20.461-110.501  1.00  0.00           H
ATOM    867  HB2 ARG D  67       1.113  21.477-108.891  1.00  0.00           H
ATOM    868  HB3 ARG D  67       1.302  22.127-110.506  1.00  0.00           H
ATOM    869  HG2 ARG D  67      -0.235  24.100-109.602  1.00  0.00           H
ATOM    870  HG3 ARG D  67       1.495  24.055-109.353  1.00  0.00           H
ATOM    871  HD2 ARG D  67      -0.613  23.299-107.292  1.00  0.00           H
ATOM    872  HD3 ARG D  67       1.135  23.086-107.078  1.00  0.00           H
ATOM    873  HE  ARG D  67       0.393  25.800-107.812  1.00  0.00           H
ATOM    874 HH11 ARG D  67       1.123  27.195-104.758  1.00  0.00           H
ATOM    875 HH12 ARG D  67       0.532  27.483-106.282  1.00  0.00           H
ATOM    876 HH21 ARG D  67       0.852  25.202-103.922  1.00  0.00           H
ATOM    877 HH22 ARG D  67       0.567  23.804-104.916  1.00  0.00           H
ATOM    878  N   LEU D  68      -1.522  20.104-108.255  1.00171.10           N
ATOM    879  CA  LEU D  68      -2.324  19.775-107.066  1.00171.10           C
ATOM    880  C   LEU D  68      -3.837  19.827-107.352  1.00171.10           C
ATOM    881  O   LEU D  68      -4.520  20.812-107.089  1.00171.10           O
ATOM    882  CB  LEU D  68      -1.915  20.671-105.877  1.00183.96           C
ATOM    883  CG  LEU D  68      -0.464  20.468-105.409  1.00183.96           C
ATOM    884  CD1 LEU D  68      -0.005  21.646-104.548  1.00183.96           C
ATOM    885  CD2 LEU D  68      -0.314  19.170-104.613  1.00183.96           C
ATOM    886  H   LEU D  68      -0.878  19.413-108.599  1.00  0.00           H
ATOM    887  HA  LEU D  68      -2.101  18.746-106.789  1.00  0.00           H
ATOM    888  HB2 LEU D  68      -2.585  20.493-105.037  1.00  0.00           H
ATOM    889  HB3 LEU D  68      -2.059  21.709-106.172  1.00  0.00           H
ATOM    890  HG  LEU D  68       0.194  20.428-106.276  1.00  0.00           H
ATOM    891 HD11 LEU D  68      -0.173  21.426-103.498  1.00  0.00           H
ATOM    892 HD12 LEU D  68       1.062  21.807-104.693  1.00  0.00           H
ATOM    893 HD13 LEU D  68      -0.582  22.533-104.795  1.00  0.00           H
ATOM    894 HD21 LEU D  68       0.695  19.094-104.210  1.00  0.00           H
ATOM    895 HD22 LEU D  68      -1.021  19.168-103.780  1.00  0.00           H
ATOM    896 HD23 LEU D  68      -0.514  18.309-105.246  1.00  0.00           H
ATOM    897  N   THR D  69      -4.377  18.700-107.811  1.00137.93           N
ATOM    898  CA  THR D  69      -5.803  18.517-108.105  1.00137.93           C
ATOM    899  C   THR D  69      -6.285  17.171-107.569  1.00137.93           C
ATOM    900  O   THR D  69      -5.581  16.168-107.682  1.00137.93           O
ATOM    901  CB  THR D  69      -6.071  18.619-109.614  1.00134.14           C
ATOM    902  OG1 THR D  69      -5.251  17.712-110.321  1.00134.14           O
ATOM    903  CG2 THR D  69      -5.807  20.025-110.154  1.00134.14           C
ATOM    904  H   THR D  69      -3.774  17.913-107.991  1.00  0.00           H
ATOM    905  HA  THR D  69      -6.378  19.300-107.609  1.00  0.00           H
ATOM    906  HB  THR D  69      -7.115  18.368-109.805  1.00  0.00           H
ATOM    907  HG1 THR D  69      -5.357  16.840-109.925  1.00  0.00           H
ATOM    908 HG21 THR D  69      -5.993  20.053-111.225  1.00  0.00           H
ATOM    909 HG22 THR D  69      -4.771  20.318-109.981  1.00  0.00           H
ATOM    910 HG23 THR D  69      -6.463  20.740-109.655  1.00  0.00           H
ATOM    911  N   HIS D  70      -7.527  17.123-107.092  1.00132.91           N
ATOM    912  CA  HIS D  70      -8.239  15.910-106.669  1.00132.91           C
ATOM    913  C   HIS D  70      -9.751  16.112-106.938  1.00132.91           C
ATOM    914  O   HIS D  70     -10.116  17.184-107.423  1.00132.91           O
ATOM    915  CB  HIS D  70      -7.883  15.589-105.195  1.00114.45           C
ATOM    916  CG  HIS D  70      -8.761  16.224-104.142  1.00114.45           C
ATOM    917  ND1 HIS D  70      -8.948  17.568-103.946  1.00114.45           N
ATOM    918  CD2 HIS D  70      -9.619  15.576-103.287  1.00114.45           C
ATOM    919  CE1 HIS D  70      -9.909  17.716-103.023  1.00114.45           C
ATOM    920  NE2 HIS D  70     -10.348  16.530-102.568  1.00114.45           N
ATOM    921  H   HIS D  70      -8.105  17.951-107.172  1.00  0.00           H
ATOM    922  HA  HIS D  70      -7.899  15.079-107.287  1.00  0.00           H
ATOM    923  HB2 HIS D  70      -7.933  14.510-105.059  1.00  0.00           H
ATOM    924  HB3 HIS D  70      -6.848  15.875-104.999  1.00  0.00           H
ATOM    925  HD2 HIS D  70      -9.751  14.507-103.216  1.00  0.00           H
ATOM    926  HE1 HIS D  70     -10.328  18.665-102.758  1.00  0.00           H
ATOM    927  HD1 HIS D  70      -8.505  18.319-104.451  1.00  0.00           H
ATOM    928  N   PRO D  71     -10.637  15.122-106.698  1.00117.58           N
ATOM    929  CA  PRO D  71     -12.093  15.308-106.741  1.00117.58           C
ATOM    930  C   PRO D  71     -12.590  16.477-105.873  1.00117.58           C
ATOM    931  O   PRO D  71     -11.816  17.130-105.190  1.00117.58           O
ATOM    932  CB  PRO D  71     -12.686  13.969-106.293  1.00119.82           C
ATOM    933  CG  PRO D  71     -11.612  12.965-106.712  1.00119.82           C
ATOM    934  CD  PRO D  71     -10.321  13.730-106.428  1.00119.82           C
ATOM    935  HA  PRO D  71     -12.380  15.501-107.775  1.00  0.00           H
ATOM    936  HB2 PRO D  71     -13.642  13.762-106.776  1.00  0.00           H
ATOM    937  HB3 PRO D  71     -12.795  13.952-105.207  1.00  0.00           H
ATOM    938  HG2 PRO D  71     -11.670  12.041-106.136  1.00  0.00           H
ATOM    939  HG3 PRO D  71     -11.692  12.762-107.781  1.00  0.00           H
ATOM    940  HD2 PRO D  71      -9.518  13.370-107.071  1.00  0.00           H
ATOM    941  HD3 PRO D  71     -10.053  13.613-105.378  1.00  0.00           H
ATOM    942  N   ASN D  72     -13.870  16.841-105.972  1.00124.11           N
ATOM    943  CA  ASN D  72     -14.420  18.031-105.293  1.00124.11           C
ATOM    944  C   ASN D  72     -13.783  19.375-105.720  1.00124.11           C
ATOM    945  O   ASN D  72     -14.270  20.437-105.359  1.00124.11           O
ATOM    946  CB  ASN D  72     -14.402  17.846-103.765  1.00125.24           C
ATOM    947  CG  ASN D  72     -14.653  16.417-103.328  1.00125.24           C
ATOM    948  OD1 ASN D  72     -15.541  15.755-103.832  1.00125.24           O
ATOM    949  ND2 ASN D  72     -13.658  15.789-102.746  1.00125.24           N
ATOM    950  H   ASN D  72     -14.534  16.180-106.338  1.00  0.00           H
ATOM    951  HA  ASN D  72     -15.471  18.082-105.570  1.00  0.00           H
ATOM    952  HB2 ASN D  72     -15.164  18.484-103.316  1.00  0.00           H
ATOM    953  HB3 ASN D  72     -13.434  18.164-103.384  1.00  0.00           H
ATOM    954 HD21 ASN D  72     -12.795  16.274-102.553  1.00  0.00           H
ATOM    955 HD22 ASN D  72     -13.829  14.836-102.486  1.00  0.00           H
ATOM    956  N   VAL D  73     -12.855  19.359-106.673  1.00109.26           N
ATOM    957  CA  VAL D  73     -12.193  20.514-107.282  1.00109.26           C
ATOM    958  C   VAL D  73     -11.959  20.166-108.759  1.00109.26           C
ATOM    959  O   VAL D  73     -11.719  19.006-109.087  1.00109.26           O
ATOM    960  CB  VAL D  73     -10.886  20.824-106.510  1.00 85.44           C
ATOM    961  CG1 VAL D  73     -10.122  22.026-107.075  1.00 85.44           C
ATOM    962  CG2 VAL D  73     -11.154  21.125-105.025  1.00 85.44           C
ATOM    963  H   VAL D  73     -12.438  18.465-106.897  1.00  0.00           H
ATOM    964  HA  VAL D  73     -12.837  21.389-107.232  1.00  0.00           H
ATOM    965  HB  VAL D  73     -10.229  19.955-106.558  1.00  0.00           H
ATOM    966 HG11 VAL D  73      -9.789  21.817-108.091  1.00  0.00           H
ATOM    967 HG12 VAL D  73     -10.756  22.913-107.071  1.00  0.00           H
ATOM    968 HG13 VAL D  73      -9.238  22.220-106.464  1.00  0.00           H
ATOM    969 HG21 VAL D  73     -11.557  20.246-104.524  1.00  0.00           H
ATOM    970 HG22 VAL D  73     -10.229  21.387-104.514  1.00  0.00           H
ATOM    971 HG23 VAL D  73     -11.866  21.947-104.931  1.00  0.00           H
ATOM    972  N   VAL D  74     -12.250  21.089-109.678  1.00105.35           N
ATOM    973  CA  VAL D  74     -11.999  20.902-111.118  1.00105.35           C
ATOM    974  C   VAL D  74     -10.510  20.644-111.359  1.00105.35           C
ATOM    975  O   VAL D  74      -9.671  21.472-111.001  1.00105.35           O
ATOM    976  CB  VAL D  74     -12.476  22.147-111.892  1.00 85.59           C
ATOM    977  CG1 VAL D  74     -11.841  22.333-113.273  1.00 85.59           C
ATOM    978  CG2 VAL D  74     -13.994  22.115-112.110  1.00 85.59           C
ATOM    979  H   VAL D  74     -12.607  21.989-109.378  1.00  0.00           H
ATOM    980  HA  VAL D  74     -12.553  20.032-111.473  1.00  0.00           H
ATOM    981  HB  VAL D  74     -12.231  23.033-111.307  1.00  0.00           H
ATOM    982 HG11 VAL D  74     -12.262  23.211-113.747  1.00  0.00           H
ATOM    983 HG12 VAL D  74     -10.766  22.487-113.184  1.00  0.00           H
ATOM    984 HG13 VAL D  74     -12.031  21.466-113.900  1.00  0.00           H
ATOM    985 HG21 VAL D  74     -14.228  21.504-112.979  1.00  0.00           H
ATOM    986 HG22 VAL D  74     -14.496  21.698-111.238  1.00  0.00           H
ATOM    987 HG23 VAL D  74     -14.362  23.125-112.278  1.00  0.00           H
ATOM    988  N   ALA D  75     -10.175  19.581-112.089  1.00102.66           N
ATOM    989  CA  ALA D  75      -8.824  19.361-112.590  1.00102.66           C
ATOM    990  C   ALA D  75      -8.538  20.194-113.857  1.00102.66           C
ATOM    991  O   ALA D  75      -9.312  20.205-114.824  1.00102.66           O
ATOM    992  CB  ALA D  75      -8.598  17.858-112.785  1.00128.43           C
ATOM    993  H   ALA D  75     -10.903  18.915-112.348  1.00  0.00           H
ATOM    994  HA  ALA D  75      -8.131  19.691-111.820  1.00  0.00           H
ATOM    995  HB1 ALA D  75      -7.559  17.675-113.062  1.00  0.00           H
ATOM    996  HB2 ALA D  75      -9.258  17.475-113.565  1.00  0.00           H
ATOM    997  HB3 ALA D  75      -8.812  17.337-111.851  1.00  0.00           H
ATOM    998  N   ALA D  76      -7.389  20.874-113.897  1.00138.56           N
ATOM    999  CA  ALA D  76      -6.954  21.536-115.122  1.00138.56           C
ATOM   1000  C   ALA D  76      -6.620  20.512-116.205  1.00138.56           C
ATOM   1001  O   ALA D  76      -6.004  19.478-115.957  1.00138.56           O
ATOM   1002  CB  ALA D  76      -5.796  22.492-114.872  1.00147.54           C
ATOM   1003  H   ALA D  76      -6.759  20.836-113.110  1.00  0.00           H
ATOM   1004  HA  ALA D  76      -7.787  22.143-115.467  1.00  0.00           H
ATOM   1005  HB1 ALA D  76      -4.843  22.027-115.127  1.00  0.00           H
ATOM   1006  HB2 ALA D  76      -5.804  22.736-113.826  1.00  0.00           H
ATOM   1007  HB3 ALA D  76      -5.942  23.403-115.450  1.00  0.00           H
ATOM   1008  N   ARG D  77      -6.959  20.875-117.434  1.00147.10           N
ATOM   1009  CA  ARG D  77      -6.697  20.111-118.642  1.00147.10           C
ATOM   1010  C   ARG D  77      -5.633  20.848-119.434  1.00147.10           C
ATOM   1011  O   ARG D  77      -5.511  22.072-119.339  1.00147.10           O
ATOM   1012  CB  ARG D  77      -8.011  19.919-119.431  1.00136.49           C
ATOM   1013  CG  ARG D  77      -8.328  18.450-119.734  1.00136.49           C
ATOM   1014  CD  ARG D  77      -7.335  17.794-120.704  1.00136.49           C
ATOM   1015  NE  ARG D  77      -7.355  18.435-122.037  1.00136.49           N
ATOM   1016  CZ  ARG D  77      -8.187  18.116-123.011  1.00136.49           C
ATOM   1017  NH1 ARG D  77      -9.139  17.259-122.820  1.00136.49           N
ATOM   1018  NH2 ARG D  77      -8.101  18.649-124.191  1.00136.49           N
ATOM   1019  H   ARG D  77      -7.288  21.825-117.558  1.00  0.00           H
ATOM   1020  HA  ARG D  77      -6.285  19.141-118.360  1.00  0.00           H
ATOM   1021  HB2 ARG D  77      -7.987  20.496-120.357  1.00  0.00           H
ATOM   1022  HB3 ARG D  77      -8.845  20.296-118.846  1.00  0.00           H
ATOM   1023  HG2 ARG D  77      -8.335  17.889-118.798  1.00  0.00           H
ATOM   1024  HG3 ARG D  77      -9.332  18.395-120.160  1.00  0.00           H
ATOM   1025  HD2 ARG D  77      -7.599  16.738-120.801  1.00  0.00           H
ATOM   1026  HD3 ARG D  77      -6.331  17.821-120.285  1.00  0.00           H
ATOM   1027  HE  ARG D  77      -6.713  19.198-122.227  1.00  0.00           H
ATOM   1028 HH11 ARG D  77      -9.208  16.750-121.968  1.00  0.00           H
ATOM   1029 HH12 ARG D  77      -9.729  16.994-123.616  1.00  0.00           H
ATOM   1030 HH21 ARG D  77      -7.353  19.289-124.398  1.00  0.00           H
ATOM   1031 HH22 ARG D  77      -8.706  18.277-124.916  1.00  0.00           H
ATOM   1032  N   ASP D  78      -5.000  20.128-120.340  1.00144.15           N
ATOM   1033  CA  ASP D  78      -4.169  20.754-121.348  1.00144.15           C
ATOM   1034  C   ASP D  78      -5.003  21.438-122.429  1.00144.15           C
ATOM   1035  O   ASP D  78      -6.151  21.065-122.706  1.00144.15           O
ATOM   1036  CB  ASP D  78      -3.132  19.762-121.866  1.00143.14           C
ATOM   1037  CG  ASP D  78      -2.050  19.496-120.808  1.00143.14           C
ATOM   1038  OD1 ASP D  78      -1.297  18.529-120.993  1.00143.14           O
ATOM   1039  OD2 ASP D  78      -1.909  20.333-119.884  1.00143.14           O
ATOM   1040  H   ASP D  78      -5.094  19.129-120.343  1.00  0.00           H
ATOM   1041  HA  ASP D  78      -3.622  21.560-120.864  1.00  0.00           H
ATOM   1042  HB2 ASP D  78      -3.626  18.832-122.140  1.00  0.00           H
ATOM   1043  HB3 ASP D  78      -2.656  20.171-122.751  1.00  0.00           H
ATOM   1044  N   VAL D  79      -4.458  22.566-122.890  1.00137.40           N
ATOM   1045  CA  VAL D  79      -5.021  23.433-123.933  1.00137.40           C
ATOM   1046  C   VAL D  79      -5.374  22.616-125.188  1.00137.40           C
ATOM   1047  O   VAL D  79      -4.691  21.633-125.471  1.00137.40           O
ATOM   1048  CB  VAL D  79      -4.050  24.591-124.269  1.00143.05           C
ATOM   1049  CG1 VAL D  79      -3.905  25.546-123.075  1.00143.05           C
ATOM   1050  CG2 VAL D  79      -2.641  24.128-124.666  1.00143.05           C
ATOM   1051  H   VAL D  79      -3.502  22.739-122.627  1.00  0.00           H
ATOM   1052  HA  VAL D  79      -5.930  23.872-123.540  1.00  0.00           H
ATOM   1053  HB  VAL D  79      -4.470  25.163-125.096  1.00  0.00           H
ATOM   1054 HG11 VAL D  79      -3.268  26.387-123.353  1.00  0.00           H
ATOM   1055 HG12 VAL D  79      -3.456  25.034-122.227  1.00  0.00           H
ATOM   1056 HG13 VAL D  79      -4.882  25.936-122.793  1.00  0.00           H
ATOM   1057 HG21 VAL D  79      -2.013  24.992-124.882  1.00  0.00           H
ATOM   1058 HG22 VAL D  79      -2.694  23.511-125.565  1.00  0.00           H
ATOM   1059 HG23 VAL D  79      -2.176  23.548-123.870  1.00  0.00           H
ATOM   1060  N   PRO D  80      -6.463  22.941-125.914  1.00152.38           N
ATOM   1061  CA  PRO D  80      -6.817  22.228-127.141  1.00152.38           C
ATOM   1062  C   PRO D  80      -5.686  22.240-128.179  1.00152.38           C
ATOM   1063  O   PRO D  80      -5.048  23.272-128.366  1.00152.38           O
ATOM   1064  CB  PRO D  80      -8.073  22.923-127.678  1.00156.00           C
ATOM   1065  CG  PRO D  80      -8.711  23.511-126.423  1.00156.00           C
ATOM   1066  CD  PRO D  80      -7.498  23.912-125.584  1.00156.00           C
ATOM   1067  HA  PRO D  80      -7.057  21.197-126.878  1.00  0.00           H
ATOM   1068  HB2 PRO D  80      -8.738  22.224-128.184  1.00  0.00           H
ATOM   1069  HB3 PRO D  80      -7.790  23.736-128.350  1.00  0.00           H
ATOM   1070  HG2 PRO D  80      -9.280  22.738-125.903  1.00  0.00           H
ATOM   1071  HG3 PRO D  80      -9.342  24.369-126.654  1.00  0.00           H
ATOM   1072  HD2 PRO D  80      -7.163  24.911-125.866  1.00  0.00           H
ATOM   1073  HD3 PRO D  80      -7.767  23.881-124.528  1.00  0.00           H
ATOM   1074  N   GLU D  81      -5.575  21.152-128.949  1.00202.97           N
ATOM   1075  CA  GLU D  81      -4.509  20.912-129.937  1.00202.97           C
ATOM   1076  C   GLU D  81      -4.413  22.012-131.023  1.00202.97           C
ATOM   1077  O   GLU D  81      -3.494  22.825-131.021  1.00202.97           O
ATOM   1078  CB  GLU D  81      -4.750  19.510-130.542  1.00246.56           C
ATOM   1079  CG  GLU D  81      -3.667  19.029-131.520  1.00246.56           C
ATOM   1080  CD  GLU D  81      -2.392  18.556-130.809  1.00246.56           C
ATOM   1081  OE1 GLU D  81      -2.526  17.766-129.850  1.00246.56           O
ATOM   1082  OE2 GLU D  81      -1.298  18.925-131.287  1.00246.56           O
ATOM   1083  H   GLU D  81      -6.105  20.342-128.674  1.00  0.00           H
ATOM   1084  HA  GLU D  81      -3.548  20.890-129.416  1.00  0.00           H
ATOM   1085  HB2 GLU D  81      -4.864  18.783-129.737  1.00  0.00           H
ATOM   1086  HB3 GLU D  81      -5.701  19.525-131.077  1.00  0.00           H
ATOM   1087  HG2 GLU D  81      -3.438  19.821-132.234  1.00  0.00           H
ATOM   1088  HG3 GLU D  81      -4.075  18.191-132.090  1.00  0.00           H
ATOM   1089  N   GLY D  82      -5.375  22.052-131.956  1.00188.72           N
ATOM   1090  CA  GLY D  82      -5.327  22.937-133.127  1.00188.72           C
ATOM   1091  C   GLY D  82      -5.825  24.358-132.852  1.00188.72           C
ATOM   1092  O   GLY D  82      -5.092  25.340-132.967  1.00188.72           O
ATOM   1093  H   GLY D  82      -6.054  21.311-131.933  1.00  0.00           H
ATOM   1094  HA2 GLY D  82      -4.305  22.991-133.497  1.00  0.00           H
ATOM   1095  HA3 GLY D  82      -5.947  22.510-133.910  1.00  0.00           H
ATOM   1096  N   MET D  83      -7.136  24.500-132.630  1.00184.62           N
ATOM   1097  CA  MET D  83      -7.791  25.780-132.337  1.00184.62           C
ATOM   1098  C   MET D  83      -7.377  26.316-130.952  1.00184.62           C
ATOM   1099  O   MET D  83      -8.105  26.160-129.979  1.00184.62           O
ATOM   1100  CB  MET D  83      -9.321  25.638-132.484  1.00109.70           C
ATOM   1101  CG  MET D  83      -9.748  25.377-133.939  1.00109.70           C
ATOM   1102  SD  MET D  83     -11.527  25.116-134.203  1.00109.70           S
ATOM   1103  CE  MET D  83     -12.159  26.818-134.238  1.00109.70           C
ATOM   1104  H   MET D  83      -7.698  23.668-132.604  1.00  0.00           H
ATOM   1105  HA  MET D  83      -7.458  26.508-133.072  1.00  0.00           H
ATOM   1106  HB2 MET D  83      -9.803  26.551-132.135  1.00  0.00           H
ATOM   1107  HB3 MET D  83      -9.671  24.814-131.858  1.00  0.00           H
ATOM   1108  HG2 MET D  83      -9.422  26.208-134.564  1.00  0.00           H
ATOM   1109  HG3 MET D  83      -9.238  24.482-134.291  1.00  0.00           H
ATOM   1110  HE1 MET D  83     -13.242  26.798-134.359  1.00  0.00           H
ATOM   1111  HE2 MET D  83     -11.914  27.328-133.307  1.00  0.00           H
ATOM   1112  HE3 MET D  83     -11.720  27.355-135.079  1.00  0.00           H
ATOM   1113  N   GLN D  84      -6.216  26.975-130.876  1.00190.35           N
ATOM   1114  CA  GLN D  84      -5.624  27.511-129.640  1.00190.35           C
ATOM   1115  C   GLN D  84      -5.624  29.059-129.598  1.00190.35           C
ATOM   1116  O   GLN D  84      -6.605  29.646-129.144  1.00190.35           O
ATOM   1117  CB  GLN D  84      -4.264  26.818-129.426  1.00143.18           C
ATOM   1118  CG  GLN D  84      -3.590  27.084-128.070  1.00143.18           C
ATOM   1119  CD  GLN D  84      -2.873  28.425-127.991  1.00143.18           C
ATOM   1120  OE1 GLN D  84      -3.319  29.343-127.329  1.00143.18           O
ATOM   1121  NE2 GLN D  84      -1.866  28.661-128.804  1.00143.18           N
ATOM   1122  H   GLN D  84      -5.607  26.885-131.681  1.00  0.00           H
ATOM   1123  HA  GLN D  84      -6.253  27.206-128.802  1.00  0.00           H
ATOM   1124  HB2 GLN D  84      -4.439  25.742-129.486  1.00  0.00           H
ATOM   1125  HB3 GLN D  84      -3.587  27.077-130.241  1.00  0.00           H
ATOM   1126  HG2 GLN D  84      -4.328  27.017-127.271  1.00  0.00           H
ATOM   1127  HG3 GLN D  84      -2.847  26.303-127.905  1.00  0.00           H
ATOM   1128 HE21 GLN D  84      -1.440  29.570-128.721  1.00  0.00           H
ATOM   1129 HE22 GLN D  84      -1.464  27.920-129.352  1.00  0.00           H
ATOM   1130  N   ASN D  85      -4.666  29.745-130.246  1.00172.48           N
ATOM   1131  CA  ASN D  85      -4.544  31.222-130.219  1.00172.48           C
ATOM   1132  C   ASN D  85      -5.537  31.952-131.153  1.00172.48           C
ATOM   1133  O   ASN D  85      -5.268  33.044-131.637  1.00172.48           O
ATOM   1134  CB  ASN D  85      -3.084  31.642-130.495  1.00168.25           C
ATOM   1135  CG  ASN D  85      -2.615  32.965-129.885  1.00168.25           C
ATOM   1136  OD1 ASN D  85      -1.432  33.242-129.933  1.00168.25           O
ATOM   1137  ND2 ASN D  85      -3.411  33.712-129.150  1.00168.25           N
ATOM   1138  H   ASN D  85      -3.895  29.224-130.634  1.00  0.00           H
ATOM   1139  HA  ASN D  85      -4.792  31.528-129.201  1.00  0.00           H
ATOM   1140  HB2 ASN D  85      -2.918  31.695-131.570  1.00  0.00           H
ATOM   1141  HB3 ASN D  85      -2.417  30.888-130.092  1.00  0.00           H
ATOM   1142 HD21 ASN D  85      -2.997  34.519-128.705  1.00  0.00           H
ATOM   1143 HD22 ASN D  85      -4.407  33.645-129.200  1.00  0.00           H
ATOM   1144  N   LEU D  86      -6.704  31.359-131.412  1.00193.92           N
ATOM   1145  CA  LEU D  86      -7.818  31.991-132.130  1.00193.92           C
ATOM   1146  C   LEU D  86      -8.518  33.073-131.280  1.00193.92           C
ATOM   1147  O   LEU D  86      -9.420  33.757-131.760  1.00193.92           O
ATOM   1148  CB  LEU D  86      -8.809  30.900-132.576  1.00 85.87           C
ATOM   1149  CG  LEU D  86      -8.365  30.078-133.802  1.00 85.87           C
ATOM   1150  CD1 LEU D  86      -7.106  29.239-133.572  1.00 85.87           C
ATOM   1151  CD2 LEU D  86      -9.505  29.132-134.172  1.00 85.87           C
ATOM   1152  H   LEU D  86      -6.889  30.495-130.919  1.00  0.00           H
ATOM   1153  HA  LEU D  86      -7.431  32.498-133.016  1.00  0.00           H
ATOM   1154  HB2 LEU D  86      -9.750  31.387-132.838  1.00  0.00           H
ATOM   1155  HB3 LEU D  86      -9.010  30.233-131.735  1.00  0.00           H
ATOM   1156  HG  LEU D  86      -8.189  30.748-134.643  1.00  0.00           H
ATOM   1157 HD11 LEU D  86      -6.978  28.512-134.374  1.00  0.00           H
ATOM   1158 HD12 LEU D  86      -6.229  29.886-133.569  1.00  0.00           H
ATOM   1159 HD13 LEU D  86      -7.180  28.729-132.617  1.00  0.00           H
ATOM   1160 HD21 LEU D  86      -9.220  28.519-135.027  1.00  0.00           H
ATOM   1161 HD22 LEU D  86      -9.742  28.494-133.323  1.00  0.00           H
ATOM   1162 HD23 LEU D  86     -10.388  29.712-134.439  1.00  0.00           H
ATOM   1163  N   ALA D  87      -8.121  33.221-130.013  1.00203.58           N
ATOM   1164  CA  ALA D  87      -8.454  34.374-129.193  1.00203.58           C
ATOM   1165  C   ALA D  87      -7.522  35.557-129.538  1.00203.58           C
ATOM   1166  O   ALA D  87      -6.308  35.363-129.511  1.00203.58           O
ATOM   1167  CB  ALA D  87      -8.330  33.969-127.717  1.00139.90           C
ATOM   1168  H   ALA D  87      -7.335  32.667-129.718  1.00  0.00           H
ATOM   1169  HA  ALA D  87      -9.490  34.639-129.394  1.00  0.00           H
ATOM   1170  HB1 ALA D  87      -8.651  34.792-127.079  1.00  0.00           H
ATOM   1171  HB2 ALA D  87      -7.292  33.721-127.483  1.00  0.00           H
ATOM   1172  HB3 ALA D  87      -8.957  33.099-127.518  1.00  0.00           H
ATOM   1173  N   PRO D  88      -8.026  36.808-129.595  1.00207.79           N
ATOM   1174  CA  PRO D  88      -7.217  38.033-129.732  1.00207.79           C
ATOM   1175  C   PRO D  88      -6.392  38.390-128.477  1.00207.79           C
ATOM   1176  O   PRO D  88      -5.965  39.532-128.334  1.00207.79           O
ATOM   1177  CB  PRO D  88      -8.239  39.136-130.048  1.00164.39           C
ATOM   1178  CG  PRO D  88      -9.464  38.670-129.267  1.00164.39           C
ATOM   1179  CD  PRO D  88      -9.434  37.162-129.500  1.00164.39           C
ATOM   1180  HA  PRO D  88      -6.520  37.928-130.565  1.00  0.00           H
ATOM   1181  HB2 PRO D  88      -7.918  40.130-129.732  1.00  0.00           H
ATOM   1182  HB3 PRO D  88      -8.459  39.140-131.116  1.00  0.00           H
ATOM   1183  HG2 PRO D  88     -10.384  39.123-129.636  1.00  0.00           H
ATOM   1184  HG3 PRO D  88      -9.327  38.878-128.203  1.00  0.00           H
ATOM   1185  HD2 PRO D  88      -9.928  36.923-130.443  1.00  0.00           H
ATOM   1186  HD3 PRO D  88      -9.924  36.650-128.671  1.00  0.00           H
ATOM   1187  N   ASN D  89      -6.377  37.510-127.474  1.00207.02           N
ATOM   1188  CA  ASN D  89      -5.592  37.678-126.263  1.00207.02           C
ATOM   1189  C   ASN D  89      -4.112  37.333-126.560  1.00207.02           C
ATOM   1190  O   ASN D  89      -3.818  36.189-126.899  1.00207.02           O
ATOM   1191  CB  ASN D  89      -6.233  36.779-125.178  1.00183.65           C
ATOM   1192  CG  ASN D  89      -5.854  37.093-123.740  1.00183.65           C
ATOM   1193  OD1 ASN D  89      -6.361  36.502-122.799  1.00183.65           O
ATOM   1194  ND2 ASN D  89      -5.114  38.134-123.471  1.00183.65           N
ATOM   1195  H   ASN D  89      -6.656  36.570-127.697  1.00  0.00           H
ATOM   1196  HA  ASN D  89      -5.663  38.722-125.960  1.00  0.00           H
ATOM   1197  HB2 ASN D  89      -5.961  35.742-125.371  1.00  0.00           H
ATOM   1198  HB3 ASN D  89      -7.316  36.865-125.233  1.00  0.00           H
ATOM   1199 HD21 ASN D  89      -4.750  38.759-124.194  1.00  0.00           H
ATOM   1200 HD22 ASN D  89      -4.832  38.277-122.528  1.00  0.00           H
ATOM   1201  N   ASP D  90      -3.186  38.243-126.251  1.00212.12           N
ATOM   1202  CA  ASP D  90      -1.716  38.074-126.222  1.00212.12           C
ATOM   1203  C   ASP D  90      -1.230  37.160-125.064  1.00212.12           C
ATOM   1204  O   ASP D  90      -0.048  37.118-124.724  1.00212.12           O
ATOM   1205  CB  ASP D  90      -1.088  39.483-126.107  1.00187.99           C
ATOM   1206  CG  ASP D  90       0.410  39.535-126.442  1.00187.99           C
ATOM   1207  OD1 ASP D  90       0.722  39.298-127.632  1.00187.99           O
ATOM   1208  OD2 ASP D  90       1.173  40.110-125.625  1.00187.99           O
ATOM   1209  H   ASP D  90      -3.518  39.163-125.958  1.00  0.00           H
ATOM   1210  HA  ASP D  90      -1.393  37.628-127.166  1.00  0.00           H
ATOM   1211  HB2 ASP D  90      -1.244  39.860-125.099  1.00  0.00           H
ATOM   1212  HB3 ASP D  90      -1.603  40.159-126.791  1.00  0.00           H
ATOM   1213  N   LEU D  91      -2.158  36.557-124.308  1.00206.80           N
ATOM   1214  CA  LEU D  91      -1.885  35.780-123.094  1.00206.80           C
ATOM   1215  C   LEU D  91      -2.262  34.301-123.279  1.00206.80           C
ATOM   1216  O   LEU D  91      -3.088  33.978-124.133  1.00206.80           O
ATOM   1217  CB  LEU D  91      -2.589  36.386-121.859  1.00152.89           C
ATOM   1218  CG  LEU D  91      -1.922  37.655-121.310  1.00152.89           C
ATOM   1219  CD1 LEU D  91      -2.265  38.936-122.063  1.00152.89           C
ATOM   1220  CD2 LEU D  91      -2.327  37.856-119.841  1.00152.89           C
ATOM   1221  H   LEU D  91      -3.095  36.532-124.681  1.00  0.00           H
ATOM   1222  HA  LEU D  91      -0.813  35.812-122.917  1.00  0.00           H
ATOM   1223  HB2 LEU D  91      -3.640  36.562-122.069  1.00  0.00           H
ATOM   1224  HB3 LEU D  91      -2.567  35.642-121.064  1.00  0.00           H
ATOM   1225  HG  LEU D  91      -0.843  37.521-121.341  1.00  0.00           H
ATOM   1226 HD21 LEU D  91      -3.307  37.415-119.656  1.00  0.00           H
ATOM   1227 HD22 LEU D  91      -1.600  37.367-119.191  1.00  0.00           H
ATOM   1228 HD23 LEU D  91      -2.398  38.909-119.594  1.00  0.00           H
ATOM   1229 HD11 LEU D  91      -2.256  38.779-123.137  1.00  0.00           H
ATOM   1230 HD12 LEU D  91      -1.514  39.699-121.906  1.00  0.00           H
ATOM   1231 HD13 LEU D  91      -3.241  39.313-121.784  1.00  0.00           H
ATOM   1232  N   PRO D  92      -1.756  33.408-122.401  1.00163.74           N
ATOM   1233  CA  PRO D  92      -2.149  32.002-122.390  1.00163.74           C
ATOM   1234  C   PRO D  92      -3.659  31.782-122.190  1.00163.74           C
ATOM   1235  O   PRO D  92      -4.404  32.685-121.817  1.00163.74           O
ATOM   1236  CB  PRO D  92      -1.317  31.353-121.274  1.00162.75           C
ATOM   1237  CG  PRO D  92      -0.101  32.268-121.141  1.00162.75           C
ATOM   1238  CD  PRO D  92      -0.686  33.643-121.436  1.00162.75           C
ATOM   1239  HA  PRO D  92      -1.863  31.569-123.348  1.00  0.00           H
ATOM   1240  HB2 PRO D  92      -1.025  30.336-121.533  1.00  0.00           H
ATOM   1241  HB3 PRO D  92      -1.872  31.356-120.336  1.00  0.00           H
ATOM   1242  HG2 PRO D  92       0.637  32.017-121.905  1.00  0.00           H
ATOM   1243  HG3 PRO D  92       0.339  32.223-120.144  1.00  0.00           H
ATOM   1244  HD2 PRO D  92      -1.095  34.070-120.519  1.00  0.00           H
ATOM   1245  HD3 PRO D  92       0.093  34.291-121.836  1.00  0.00           H
ATOM   1246  N   LEU D  93      -4.076  30.515-122.238  1.00144.30           N
ATOM   1247  CA  LEU D  93      -5.455  30.087-121.995  1.00144.30           C
ATOM   1248  C   LEU D  93      -5.508  28.981-120.938  1.00144.30           C
ATOM   1249  O   LEU D  93      -4.851  27.945-121.058  1.00144.30           O
ATOM   1250  CB  LEU D  93      -6.088  29.644-123.324  1.00138.73           C
ATOM   1251  CG  LEU D  93      -6.430  30.799-124.287  1.00138.73           C
ATOM   1252  CD1 LEU D  93      -6.908  30.214-125.615  1.00138.73           C
ATOM   1253  CD2 LEU D  93      -7.544  31.699-123.740  1.00138.73           C
ATOM   1254  H   LEU D  93      -3.406  29.803-122.482  1.00  0.00           H
ATOM   1255  HA  LEU D  93      -6.032  30.923-121.601  1.00  0.00           H
ATOM   1256  HB2 LEU D  93      -6.998  29.088-123.110  1.00  0.00           H
ATOM   1257  HB3 LEU D  93      -5.398  28.961-123.822  1.00  0.00           H
ATOM   1258  HG  LEU D  93      -5.543  31.404-124.472  1.00  0.00           H
ATOM   1259 HD21 LEU D  93      -7.815  32.435-124.497  1.00  0.00           H
ATOM   1260 HD22 LEU D  93      -7.184  32.240-122.867  1.00  0.00           H
ATOM   1261 HD23 LEU D  93      -8.419  31.105-123.483  1.00  0.00           H
ATOM   1262 HD11 LEU D  93      -7.157  31.019-126.306  1.00  0.00           H
ATOM   1263 HD12 LEU D  93      -7.781  29.581-125.467  1.00  0.00           H
ATOM   1264 HD13 LEU D  93      -6.105  29.626-126.062  1.00  0.00           H
ATOM   1265  N   LEU D  94      -6.333  29.174-119.908  1.00133.17           N
ATOM   1266  CA  LEU D  94      -6.539  28.170-118.869  1.00133.17           C
ATOM   1267  C   LEU D  94      -7.595  27.156-119.324  1.00133.17           C
ATOM   1268  O   LEU D  94      -8.789  27.441-119.286  1.00133.17           O
ATOM   1269  CB  LEU D  94      -6.889  28.867-117.546  1.00129.42           C
ATOM   1270  CG  LEU D  94      -7.396  27.914-116.445  1.00129.42           C
ATOM   1271  CD1 LEU D  94      -6.380  26.843-116.050  1.00129.42           C
ATOM   1272  CD2 LEU D  94      -7.777  28.740-115.225  1.00129.42           C
ATOM   1273  H   LEU D  94      -6.878  30.026-119.869  1.00  0.00           H
ATOM   1274  HA  LEU D  94      -5.604  27.633-118.714  1.00  0.00           H
ATOM   1275  HB2 LEU D  94      -7.662  29.605-117.746  1.00  0.00           H
ATOM   1276  HB3 LEU D  94      -6.011  29.405-117.188  1.00  0.00           H
ATOM   1277  HG  LEU D  94      -8.296  27.409-116.784  1.00  0.00           H
ATOM   1278 HD21 LEU D  94      -8.191  28.102-114.451  1.00  0.00           H
ATOM   1279 HD22 LEU D  94      -8.546  29.445-115.514  1.00  0.00           H
ATOM   1280 HD23 LEU D  94      -6.920  29.296-114.843  1.00  0.00           H
ATOM   1281 HD11 LEU D  94      -6.875  26.099-115.429  1.00  0.00           H
ATOM   1282 HD12 LEU D  94      -5.561  27.284-115.494  1.00  0.00           H
ATOM   1283 HD13 LEU D  94      -5.987  26.335-116.925  1.00  0.00           H
ATOM   1284  N   ALA D  95      -7.148  25.979-119.752  1.00135.00           N
ATOM   1285  CA  ALA D  95      -7.996  24.815-119.998  1.00135.00           C
ATOM   1286  C   ALA D  95      -8.186  23.946-118.736  1.00135.00           C
ATOM   1287  O   ALA D  95      -7.315  23.886-117.860  1.00135.00           O
ATOM   1288  CB  ALA D  95      -7.417  24.039-121.183  1.00109.88           C
ATOM   1289  H   ALA D  95      -6.156  25.864-119.847  1.00  0.00           H
ATOM   1290  HA  ALA D  95      -8.982  25.166-120.301  1.00  0.00           H
ATOM   1291  HB1 ALA D  95      -8.032  23.165-121.397  1.00  0.00           H
ATOM   1292  HB2 ALA D  95      -6.402  23.715-120.961  1.00  0.00           H
ATOM   1293  HB3 ALA D  95      -7.397  24.685-122.060  1.00  0.00           H
ATOM   1294  N   MET D  96      -9.355  23.308-118.641  1.00113.90           N
ATOM   1295  CA  MET D  96      -9.863  22.532-117.500  1.00113.90           C
ATOM   1296  C   MET D  96     -11.002  21.586-117.924  1.00113.90           C
ATOM   1297  O   MET D  96     -11.535  21.715-119.031  1.00113.90           O
ATOM   1298  CB  MET D  96     -10.263  23.474-116.353  1.00129.34           C
ATOM   1299  CG  MET D  96     -11.124  24.667-116.777  1.00129.34           C
ATOM   1300  SD  MET D  96     -11.434  25.879-115.471  1.00129.34           S
ATOM   1301  CE  MET D  96     -13.192  25.565-115.227  1.00129.34           C
ATOM   1302  H   MET D  96     -10.041  23.495-119.366  1.00  0.00           H
ATOM   1303  HA  MET D  96      -9.089  21.890-117.112  1.00  0.00           H
ATOM   1304  HB2 MET D  96      -9.354  23.861-115.892  1.00  0.00           H
ATOM   1305  HB3 MET D  96     -10.794  22.896-115.604  1.00  0.00           H
ATOM   1306  HG2 MET D  96     -10.624  25.204-117.581  1.00  0.00           H
ATOM   1307  HG3 MET D  96     -12.073  24.290-117.153  1.00  0.00           H
ATOM   1308  HE1 MET D  96     -13.537  26.190-114.411  1.00  0.00           H
ATOM   1309  HE2 MET D  96     -13.736  25.812-116.136  1.00  0.00           H
ATOM   1310  HE3 MET D  96     -13.354  24.514-114.991  1.00  0.00           H
ATOM   1311  N   GLU D  97     -11.259  20.538-117.132  1.00120.69           N
ATOM   1312  CA  GLU D  97     -12.387  19.616-117.357  1.00120.69           C
ATOM   1313  C   GLU D  97     -13.749  20.349-117.355  1.00120.69           C
ATOM   1314  O   GLU D  97     -13.884  21.466-116.846  1.00120.69           O
ATOM   1315  CB  GLU D  97     -12.367  18.452-116.336  1.00123.53           C
ATOM   1316  CG  GLU D  97     -12.554  18.906-114.878  1.00123.53           C
ATOM   1317  CD  GLU D  97     -12.845  17.774-113.880  1.00123.53           C
ATOM   1318  OE1 GLU D  97     -13.818  17.019-114.082  1.00123.53           O
ATOM   1319  OE2 GLU D  97     -12.270  17.828-112.770  1.00123.53           O
ATOM   1320  H   GLU D  97     -10.737  20.435-116.265  1.00  0.00           H
ATOM   1321  HA  GLU D  97     -12.267  19.178-118.349  1.00  0.00           H
ATOM   1322  HB2 GLU D  97     -11.420  17.919-116.424  1.00  0.00           H
ATOM   1323  HB3 GLU D  97     -13.163  17.756-116.602  1.00  0.00           H
ATOM   1324  HG2 GLU D  97     -13.367  19.628-114.822  1.00  0.00           H
ATOM   1325  HG3 GLU D  97     -11.643  19.409-114.574  1.00  0.00           H
ATOM   1326  N   TYR D  98     -14.775  19.717-117.931  1.00109.59           N
ATOM   1327  CA  TYR D  98     -16.157  20.191-117.873  1.00109.59           C
ATOM   1328  C   TYR D  98     -17.030  19.264-117.019  1.00109.59           C
ATOM   1329  O   TYR D  98     -17.397  18.165-117.436  1.00109.59           O
ATOM   1330  CB  TYR D  98     -16.723  20.335-119.288  1.00117.18           C
ATOM   1331  CG  TYR D  98     -18.211  20.638-119.327  1.00117.18           C
ATOM   1332  CD1 TYR D  98     -18.678  21.929-119.026  1.00117.18           C
ATOM   1333  CD2 TYR D  98     -19.125  19.595-119.577  1.00117.18           C
ATOM   1334  CE1 TYR D  98     -20.061  22.159-118.906  1.00117.18           C
ATOM   1335  CE2 TYR D  98     -20.508  19.845-119.563  1.00117.18           C
ATOM   1336  CZ  TYR D  98     -20.980  21.114-119.162  1.00117.18           C
ATOM   1337  OH  TYR D  98     -22.307  21.334-119.006  1.00117.18           O
ATOM   1338  H   TYR D  98     -14.618  18.799-118.325  1.00  0.00           H
ATOM   1339  HA  TYR D  98     -16.181  21.179-117.416  1.00  0.00           H
ATOM   1340  HB2 TYR D  98     -16.171  21.110-119.824  1.00  0.00           H
ATOM   1341  HB3 TYR D  98     -16.561  19.389-119.795  1.00  0.00           H
ATOM   1342  HD1 TYR D  98     -17.974  22.715-118.811  1.00  0.00           H
ATOM   1343  HD2 TYR D  98     -18.762  18.591-119.729  1.00  0.00           H
ATOM   1344  HE1 TYR D  98     -20.429  23.127-118.607  1.00  0.00           H
ATOM   1345  HE2 TYR D  98     -21.197  19.052-119.782  1.00  0.00           H
ATOM   1346  HH  TYR D  98     -22.450  22.039-118.378  1.00  0.00           H
ATOM   1347  N   CYS D  99     -17.538  19.806-115.918  1.00 98.98           N
ATOM   1348  CA  CYS D  99     -18.390  19.089-114.981  1.00 98.98           C
ATOM   1349  C   CYS D  99     -19.874  19.318-115.316  1.00 98.98           C
ATOM   1350  O   CYS D  99     -20.427  20.384-115.039  1.00 98.98           O
ATOM   1351  CB  CYS D  99     -18.041  19.568-113.569  1.00102.17           C
ATOM   1352  SG  CYS D  99     -16.245  19.669-113.318  1.00102.17           S
ATOM   1353  H   CYS D  99     -17.178  20.697-115.616  1.00  0.00           H
ATOM   1354  HA  CYS D  99     -18.171  18.022-115.039  1.00  0.00           H
ATOM   1355  HB2 CYS D  99     -18.474  20.551-113.417  1.00  0.00           H
ATOM   1356  HB3 CYS D  99     -18.475  18.893-112.840  1.00  0.00           H
ATOM   1357  HG  CYS D  99     -15.927  18.381-113.580  1.00  0.00           H
ATOM   1358  N   GLN D 100     -20.521  18.380-116.013  1.00128.96           N
ATOM   1359  CA  GLN D 100     -21.930  18.551-116.378  1.00128.96           C
ATOM   1360  C   GLN D 100     -22.856  18.412-115.161  1.00128.96           C
ATOM   1361  O   GLN D 100     -22.827  17.396-114.468  1.00128.96           O
ATOM   1362  CB  GLN D 100     -22.341  17.588-117.500  1.00160.08           C
ATOM   1363  CG  GLN D 100     -23.646  18.056-118.166  1.00160.08           C
ATOM   1364  CD  GLN D 100     -23.925  17.299-119.456  1.00160.08           C
ATOM   1365  OE1 GLN D 100     -24.209  16.119-119.469  1.00160.08           O
ATOM   1366  NE2 GLN D 100     -23.910  17.952-120.597  1.00160.08           N
ATOM   1367  H   GLN D 100     -20.030  17.542-116.285  1.00  0.00           H
ATOM   1368  HA  GLN D 100     -22.034  19.567-116.761  1.00  0.00           H
ATOM   1369  HB2 GLN D 100     -21.549  17.553-118.245  1.00  0.00           H
ATOM   1370  HB3 GLN D 100     -22.471  16.582-117.099  1.00  0.00           H
ATOM   1371  HG2 GLN D 100     -23.580  19.119-118.393  1.00  0.00           H
ATOM   1372  HG3 GLN D 100     -24.485  17.909-117.486  1.00  0.00           H
ATOM   1373 HE21 GLN D 100     -23.673  18.925-120.626  1.00  0.00           H
ATOM   1374 HE22 GLN D 100     -24.060  17.372-121.405  1.00  0.00           H
ATOM   1375  N   GLY D 101     -23.824  19.327-115.053  1.00155.01           N
ATOM   1376  CA  GLY D 101     -24.753  19.370-113.925  1.00155.01           C
ATOM   1377  C   GLY D 101     -24.107  19.897-112.641  1.00155.01           C
ATOM   1378  O   GLY D 101     -22.890  19.943-112.498  1.00155.01           O
ATOM   1379  H   GLY D 101     -23.752  20.146-115.634  1.00  0.00           H
ATOM   1380  HA2 GLY D 101     -25.594  20.013-114.184  1.00  0.00           H
ATOM   1381  HA3 GLY D 101     -25.134  18.369-113.721  1.00  0.00           H
ATOM   1382  N   GLY D 102     -24.938  20.468-111.770  1.00113.31           N
ATOM   1383  CA  GLY D 102     -24.473  21.233-110.625  1.00113.31           C
ATOM   1384  C   GLY D 102     -25.171  22.570-110.519  1.00113.31           C
ATOM   1385  O   GLY D 102     -26.400  22.575-110.553  1.00113.31           O
ATOM   1386  H   GLY D 102     -25.920  20.521-111.982  1.00  0.00           H
ATOM   1387  HA2 GLY D 102     -24.668  20.671-109.718  1.00  0.00           H
ATOM   1388  HA3 GLY D 102     -23.412  21.408-110.713  1.00  0.00           H
ATOM   1389  N   ASP D 103     -24.386  23.652-110.408  1.00114.72           N
ATOM   1390  CA  ASP D 103     -24.868  24.981-110.018  1.00114.72           C
ATOM   1391  C   ASP D 103     -25.611  24.865-108.674  1.00114.72           C
ATOM   1392  O   ASP D 103     -26.831  24.742-108.657  1.00114.72           O
ATOM   1393  CB  ASP D 103     -25.718  25.593-111.165  1.00139.99           C
ATOM   1394  CG  ASP D 103     -24.959  26.586-112.042  1.00139.99           C
ATOM   1395  OD1 ASP D 103     -25.286  26.604-113.251  1.00139.99           O
ATOM   1396  OD2 ASP D 103     -24.420  27.535-111.433  1.00139.99           O
ATOM   1397  H   ASP D 103     -23.386  23.538-110.453  1.00  0.00           H
ATOM   1398  HA  ASP D 103     -24.009  25.634-109.849  1.00  0.00           H
ATOM   1399  HB2 ASP D 103     -26.567  26.134-110.746  1.00  0.00           H
ATOM   1400  HB3 ASP D 103     -26.122  24.806-111.803  1.00  0.00           H
ATOM   1401  N   LEU D 104     -24.908  24.735-107.535  1.00 82.46           N
ATOM   1402  CA  LEU D 104     -25.516  24.355-106.239  1.00 82.46           C
ATOM   1403  C   LEU D 104     -26.718  25.242-105.852  1.00 82.46           C
ATOM   1404  O   LEU D 104     -27.701  24.737-105.312  1.00 82.46           O
ATOM   1405  CB  LEU D 104     -24.425  24.331-105.142  1.00 64.65           C
ATOM   1406  CG  LEU D 104     -24.894  24.003-103.705  1.00 64.65           C
ATOM   1407  CD1 LEU D 104     -25.380  22.563-103.550  1.00 64.65           C
ATOM   1408  CD2 LEU D 104     -23.750  24.207-102.709  1.00 64.65           C
ATOM   1409  H   LEU D 104     -23.892  24.730-107.594  1.00  0.00           H
ATOM   1410  HA  LEU D 104     -25.903  23.344-106.345  1.00  0.00           H
ATOM   1411  HB2 LEU D 104     -23.954  25.309-105.121  1.00  0.00           H
ATOM   1412  HB3 LEU D 104     -23.656  23.612-105.423  1.00  0.00           H
ATOM   1413  HG  LEU D 104     -25.701  24.675-103.427  1.00  0.00           H
ATOM   1414 HD21 LEU D 104     -23.385  25.229-102.752  1.00  0.00           H
ATOM   1415 HD22 LEU D 104     -22.925  23.533-102.936  1.00  0.00           H
ATOM   1416 HD23 LEU D 104     -24.102  24.013-101.695  1.00  0.00           H
ATOM   1417 HD11 LEU D 104     -26.226  22.378-104.211  1.00  0.00           H
ATOM   1418 HD12 LEU D 104     -25.708  22.397-102.522  1.00  0.00           H
ATOM   1419 HD13 LEU D 104     -24.571  21.868-103.773  1.00  0.00           H
ATOM   1420  N   ARG D 105     -26.780  26.478-106.367  1.00118.85           N
ATOM   1421  CA  ARG D 105     -27.990  27.316-106.335  1.00118.85           C
ATOM   1422  C   ARG D 105     -29.217  26.691-106.989  1.00118.85           C
ATOM   1423  O   ARG D 105     -30.267  26.718-106.365  1.00118.85           O
ATOM   1424  CB  ARG D 105     -27.713  28.710-106.933  1.00117.62           C
ATOM   1425  CG  ARG D 105     -27.807  29.786-105.839  1.00117.62           C
ATOM   1426  CD  ARG D 105     -26.666  29.644-104.821  1.00117.62           C
ATOM   1427  NE  ARG D 105     -26.914  30.299-103.524  1.00117.62           N
ATOM   1428  CZ  ARG D 105     -27.281  31.543-103.322  1.00117.62           C
ATOM   1429  NH1 ARG D 105     -27.296  32.446-104.248  1.00117.62           N
ATOM   1430  NH2 ARG D 105     -27.869  31.859-102.213  1.00117.62           N
ATOM   1431  H   ARG D 105     -25.988  26.775-106.923  1.00  0.00           H
ATOM   1432  HA  ARG D 105     -28.280  27.421-105.288  1.00  0.00           H
ATOM   1433  HB2 ARG D 105     -26.732  28.746-107.409  1.00  0.00           H
ATOM   1434  HB3 ARG D 105     -28.457  28.942-107.697  1.00  0.00           H
ATOM   1435  HG2 ARG D 105     -28.753  29.683-105.314  1.00  0.00           H
ATOM   1436  HG3 ARG D 105     -27.772  30.767-106.310  1.00  0.00           H
ATOM   1437  HD2 ARG D 105     -26.547  28.575-104.621  1.00  0.00           H
ATOM   1438  HD3 ARG D 105     -25.739  29.998-105.283  1.00  0.00           H
ATOM   1439  HE  ARG D 105     -26.910  29.709-102.706  1.00  0.00           H
ATOM   1440 HH11 ARG D 105     -27.439  33.396-104.013  1.00  0.00           H
ATOM   1441 HH12 ARG D 105     -26.740  32.252-105.083  1.00  0.00           H
ATOM   1442 HH21 ARG D 105     -27.946  31.064-101.557  1.00  0.00           H
ATOM   1443 HH22 ARG D 105     -28.727  32.342-102.342  1.00  0.00           H
ATOM   1444  N   LYS D 106     -29.127  26.080-108.168  1.00124.52           N
ATOM   1445  CA  LYS D 106     -30.232  25.351-108.811  1.00124.52           C
ATOM   1446  C   LYS D 106     -30.821  24.252-107.911  1.00124.52           C
ATOM   1447  O   LYS D 106     -32.019  23.999-108.014  1.00124.52           O
ATOM   1448  CB  LYS D 106     -29.698  24.766-110.129  1.00136.60           C
ATOM   1449  CG  LYS D 106     -30.789  24.088-110.965  1.00136.60           C
ATOM   1450  CD  LYS D 106     -30.173  23.230-112.069  1.00136.60           C
ATOM   1451  CE  LYS D 106     -31.290  22.343-112.624  1.00136.60           C
ATOM   1452  NZ  LYS D 106     -30.752  21.291-113.513  1.00136.60           N
ATOM   1453  H   LYS D 106     -28.201  25.985-108.575  1.00  0.00           H
ATOM   1454  HA  LYS D 106     -31.042  26.049-109.032  1.00  0.00           H
ATOM   1455  HB2 LYS D 106     -28.928  24.030-109.893  1.00  0.00           H
ATOM   1456  HB3 LYS D 106     -29.243  25.560-110.725  1.00  0.00           H
ATOM   1457  HG2 LYS D 106     -31.381  23.428-110.335  1.00  0.00           H
ATOM   1458  HG3 LYS D 106     -31.448  24.843-111.399  1.00  0.00           H
ATOM   1459  HD2 LYS D 106     -29.385  22.606-111.641  1.00  0.00           H
ATOM   1460  HD3 LYS D 106     -29.750  23.868-112.848  1.00  0.00           H
ATOM   1461  HE2 LYS D 106     -31.807  21.879-111.776  1.00  0.00           H
ATOM   1462  HE3 LYS D 106     -32.012  22.975-113.151  1.00  0.00           H
ATOM   1463  HZ1 LYS D 106     -31.502  20.707-113.859  1.00  0.00           H
ATOM   1464  HZ2 LYS D 106     -30.263  21.710-114.292  1.00  0.00           H
ATOM   1465  HZ3 LYS D 106     -30.104  20.709-112.995  1.00  0.00           H
ATOM   1466  N   TYR D 107     -30.019  23.629-107.041  1.00104.87           N
ATOM   1467  CA  TYR D 107     -30.490  22.681-106.019  1.00104.87           C
ATOM   1468  C   TYR D 107     -31.104  23.362-104.787  1.00104.87           C
ATOM   1469  O   TYR D 107     -32.221  23.020-104.418  1.00104.87           O
ATOM   1470  CB  TYR D 107     -29.355  21.732-105.606  1.00112.37           C
ATOM   1471  CG  TYR D 107     -29.072  20.645-106.629  1.00112.37           C
ATOM   1472  CD1 TYR D 107     -29.926  19.523-106.697  1.00112.37           C
ATOM   1473  CD2 TYR D 107     -27.975  20.761-107.502  1.00112.37           C
ATOM   1474  CE1 TYR D 107     -29.679  18.510-107.652  1.00112.37           C
ATOM   1475  CE2 TYR D 107     -27.716  19.743-108.437  1.00112.37           C
ATOM   1476  CZ  TYR D 107     -28.566  18.617-108.524  1.00112.37           C
ATOM   1477  OH  TYR D 107     -28.305  17.663-109.449  1.00112.37           O
ATOM   1478  H   TYR D 107     -29.047  23.902-107.020  1.00  0.00           H
ATOM   1479  HA  TYR D 107     -31.271  22.060-106.455  1.00  0.00           H
ATOM   1480  HB2 TYR D 107     -28.446  22.303-105.413  1.00  0.00           H
ATOM   1481  HB3 TYR D 107     -29.633  21.245-104.669  1.00  0.00           H
ATOM   1482  HD1 TYR D 107     -30.758  19.441-106.021  1.00  0.00           H
ATOM   1483  HD2 TYR D 107     -27.332  21.619-107.457  1.00  0.00           H
ATOM   1484  HE1 TYR D 107     -30.324  17.650-107.701  1.00  0.00           H
ATOM   1485  HE2 TYR D 107     -26.871  19.811-109.099  1.00  0.00           H
ATOM   1486  HH  TYR D 107     -27.375  17.603-109.631  1.00  0.00           H
ATOM   1487  N   LEU D 108     -30.459  24.394-104.232  1.00115.03           N
ATOM   1488  CA  LEU D 108     -30.973  25.155-103.077  1.00115.03           C
ATOM   1489  C   LEU D 108     -32.274  25.928-103.397  1.00115.03           C
ATOM   1490  O   LEU D 108     -33.140  26.072-102.547  1.00115.03           O
ATOM   1491  CB  LEU D 108     -29.877  26.129-102.596  1.00 81.24           C
ATOM   1492  CG  LEU D 108     -28.575  25.468-102.094  1.00 81.24           C
ATOM   1493  CD1 LEU D 108     -27.445  26.501-102.085  1.00 81.24           C
ATOM   1494  CD2 LEU D 108     -28.720  24.892-100.688  1.00 81.24           C
ATOM   1495  H   LEU D 108     -29.529  24.611-104.571  1.00  0.00           H
ATOM   1496  HA  LEU D 108     -31.211  24.462-102.266  1.00  0.00           H
ATOM   1497  HB2 LEU D 108     -29.637  26.792-103.426  1.00  0.00           H
ATOM   1498  HB3 LEU D 108     -30.282  26.746-101.792  1.00  0.00           H
ATOM   1499  HG  LEU D 108     -28.281  24.660-102.761  1.00  0.00           H
ATOM   1500 HD11 LEU D 108     -26.546  26.065-101.650  1.00  0.00           H
ATOM   1501 HD12 LEU D 108     -27.746  27.360-101.488  1.00  0.00           H
ATOM   1502 HD13 LEU D 108     -27.235  26.816-103.104  1.00  0.00           H
ATOM   1503 HD21 LEU D 108     -27.783  24.425-100.389  1.00  0.00           H
ATOM   1504 HD22 LEU D 108     -28.973  25.680 -99.977  1.00  0.00           H
ATOM   1505 HD23 LEU D 108     -29.505  24.136-100.669  1.00  0.00           H
ATOM   1506  N   ASN D 109     -32.450  26.361-104.649  1.00104.29           N
ATOM   1507  CA  ASN D 109     -33.661  27.011-105.171  1.00104.29           C
ATOM   1508  C   ASN D 109     -34.770  26.022-105.614  1.00104.29           C
ATOM   1509  O   ASN D 109     -35.746  26.448-106.234  1.00104.29           O
ATOM   1510  CB  ASN D 109     -33.265  27.964-106.322  1.00112.69           C
ATOM   1511  CG  ASN D 109     -32.556  29.225-105.859  1.00112.69           C
ATOM   1512  OD1 ASN D 109     -33.151  30.251-105.592  1.00112.69           O
ATOM   1513  ND2 ASN D 109     -31.254  29.274-105.967  1.00112.69           N
ATOM   1514  H   ASN D 109     -31.678  26.223-105.285  1.00  0.00           H
ATOM   1515  HA  ASN D 109     -34.101  27.611-104.371  1.00  0.00           H
ATOM   1516  HB2 ASN D 109     -34.161  28.297-106.842  1.00  0.00           H
ATOM   1517  HB3 ASN D 109     -32.651  27.431-107.046  1.00  0.00           H
ATOM   1518 HD21 ASN D 109     -30.767  28.405-106.124  1.00  0.00           H
ATOM   1519 HD22 ASN D 109     -30.819  30.124-105.670  1.00  0.00           H
ATOM   1520  N   GLN D 110     -34.608  24.704-105.435  1.00119.30           N
ATOM   1521  CA  GLN D 110     -35.685  23.741-105.720  1.00119.30           C
ATOM   1522  C   GLN D 110     -36.884  23.948-104.783  1.00119.30           C
ATOM   1523  O   GLN D 110     -36.722  24.038-103.574  1.00119.30           O
ATOM   1524  CB  GLN D 110     -35.183  22.296-105.571  1.00166.13           C
ATOM   1525  CG  GLN D 110     -34.233  21.818-106.668  1.00166.13           C
ATOM   1526  CD  GLN D 110     -34.862  21.830-108.052  1.00166.13           C
ATOM   1527  OE1 GLN D 110     -35.961  21.363-108.284  1.00166.13           O
ATOM   1528  NE2 GLN D 110     -34.254  22.494-109.006  1.00166.13           N
ATOM   1529  H   GLN D 110     -33.816  24.385-104.890  1.00  0.00           H
ATOM   1530  HA  GLN D 110     -36.031  23.894-106.742  1.00  0.00           H
ATOM   1531  HB2 GLN D 110     -36.034  21.617-105.527  1.00  0.00           H
ATOM   1532  HB3 GLN D 110     -34.644  22.231-104.635  1.00  0.00           H
ATOM   1533  HG2 GLN D 110     -33.365  22.464-106.663  1.00  0.00           H
ATOM   1534  HG3 GLN D 110     -33.899  20.807-106.438  1.00  0.00           H
ATOM   1535 HE21 GLN D 110     -34.819  22.654-109.815  1.00  0.00           H
ATOM   1536 HE22 GLN D 110     -33.467  23.079-108.738  1.00  0.00           H
ATOM   1537  N   PHE D 111     -38.105  23.797-105.301  1.00113.14           N
ATOM   1538  CA  PHE D 111     -39.326  23.993-104.504  1.00113.14           C
ATOM   1539  C   PHE D 111     -39.693  22.820-103.580  1.00113.14           C
ATOM   1540  O   PHE D 111     -40.378  23.029-102.586  1.00113.14           O
ATOM   1541  CB  PHE D 111     -40.502  24.277-105.441  1.00128.46           C
ATOM   1542  CG  PHE D 111     -40.317  25.394-106.455  1.00128.46           C
ATOM   1543  CD1 PHE D 111     -39.636  26.585-106.129  1.00128.46           C
ATOM   1544  CD2 PHE D 111     -40.875  25.245-107.739  1.00128.46           C
ATOM   1545  CE1 PHE D 111     -39.516  27.613-107.081  1.00128.46           C
ATOM   1546  CE2 PHE D 111     -40.759  26.274-108.689  1.00128.46           C
ATOM   1547  CZ  PHE D 111     -40.081  27.460-108.359  1.00128.46           C
ATOM   1548  H   PHE D 111     -38.196  23.727-106.301  1.00  0.00           H
ATOM   1549  HA  PHE D 111     -39.180  24.858-103.853  1.00  0.00           H
ATOM   1550  HB2 PHE D 111     -41.374  24.518-104.832  1.00  0.00           H
ATOM   1551  HB3 PHE D 111     -40.723  23.354-105.979  1.00  0.00           H
ATOM   1552  HD1 PHE D 111     -39.199  26.721-105.149  1.00  0.00           H
ATOM   1553  HD2 PHE D 111     -41.405  24.338-107.992  1.00  0.00           H
ATOM   1554  HE1 PHE D 111     -38.989  28.522-106.826  1.00  0.00           H
ATOM   1555  HE2 PHE D 111     -41.197  26.153-109.669  1.00  0.00           H
ATOM   1556  HZ  PHE D 111     -39.995  28.254-109.086  1.00  0.00           H
ATOM   1557  N   GLU D 112     -39.260  21.590-103.873  1.00143.42           N
ATOM   1558  CA  GLU D 112     -39.359  20.482-102.901  1.00143.42           C
ATOM   1559  C   GLU D 112     -38.344  20.642-101.753  1.00143.42           C
ATOM   1560  O   GLU D 112     -38.643  20.339-100.603  1.00143.42           O
ATOM   1561  CB  GLU D 112     -39.186  19.146-103.638  1.00223.96           C
ATOM   1562  CG  GLU D 112     -39.449  17.951-102.712  1.00223.96           C
ATOM   1563  CD  GLU D 112     -39.515  16.617-103.468  1.00223.96           C
ATOM   1564  OE1 GLU D 112     -38.689  16.419-104.386  1.00223.96           O
ATOM   1565  OE2 GLU D 112     -40.380  15.791-103.095  1.00223.96           O
ATOM   1566  H   GLU D 112     -38.725  21.446-104.713  1.00  0.00           H
ATOM   1567  HA  GLU D 112     -40.350  20.493-102.446  1.00  0.00           H
ATOM   1568  HB2 GLU D 112     -39.901  19.116-104.462  1.00  0.00           H
ATOM   1569  HB3 GLU D 112     -38.177  19.087-104.049  1.00  0.00           H
ATOM   1570  HG2 GLU D 112     -38.664  17.896-101.958  1.00  0.00           H
ATOM   1571  HG3 GLU D 112     -40.400  18.118-102.200  1.00  0.00           H
ATOM   1572  N   ASN D 113     -37.255  21.354-102.050  1.00107.92           N
ATOM   1573  CA  ASN D 113     -36.227  21.849-101.138  1.00107.92           C
ATOM   1574  C   ASN D 113     -36.595  23.206-100.491  1.00107.92           C
ATOM   1575  O   ASN D 113     -35.725  23.965-100.068  1.00107.92           O
ATOM   1576  CB  ASN D 113     -34.926  21.895-101.968  1.00121.97           C
ATOM   1577  CG  ASN D 113     -33.735  21.338-101.243  1.00121.97           C
ATOM   1578  OD1 ASN D 113     -33.724  21.203-100.044  1.00121.97           O
ATOM   1579  ND2 ASN D 113     -32.865  20.663-101.955  1.00121.97           N
ATOM   1580  H   ASN D 113     -37.175  21.678-102.998  1.00  0.00           H
ATOM   1581  HA  ASN D 113     -36.125  21.132-100.321  1.00  0.00           H
ATOM   1582  HB2 ASN D 113     -35.053  21.261-102.841  1.00  0.00           H
ATOM   1583  HB3 ASN D 113     -34.698  22.913-102.288  1.00  0.00           H
ATOM   1584 HD21 ASN D 113     -32.243  20.090-101.412  1.00  0.00           H
ATOM   1585 HD22 ASN D 113     -32.925  20.655-102.952  1.00  0.00           H
ATOM   1586  N   CYS D 114     -37.881  23.582-100.528  1.00127.89           N
ATOM   1587  CA  CYS D 114     -38.378  24.796 -99.886  1.00127.89           C
ATOM   1588  C   CYS D 114     -38.086  24.771 -98.381  1.00127.89           C
ATOM   1589  O   CYS D 114     -38.202  23.736 -97.730  1.00127.89           O
ATOM   1590  CB  CYS D 114     -39.881  24.950-100.159  1.00158.18           C
ATOM   1591  SG  CYS D 114     -40.533  26.524 -99.523  1.00158.18           S
ATOM   1592  H   CYS D 114     -38.552  22.916-100.878  1.00  0.00           H
ATOM   1593  HA  CYS D 114     -37.849  25.645-100.320  1.00  0.00           H
ATOM   1594  HB2 CYS D 114     -40.049  24.923-101.231  1.00  0.00           H
ATOM   1595  HB3 CYS D 114     -40.408  24.116 -99.690  1.00  0.00           H
ATOM   1596  HG  CYS D 114     -41.804  26.325 -99.891  1.00  0.00           H
ATOM   1597  N   CYS D 115     -37.887  25.960 -97.817  1.00161.15           N
ATOM   1598  CA  CYS D 115     -37.382  26.184 -96.468  1.00161.15           C
ATOM   1599  C   CYS D 115     -35.900  25.803 -96.323  1.00161.15           C
ATOM   1600  O   CYS D 115     -35.139  26.746 -96.178  1.00161.15           O
ATOM   1601  CB  CYS D 115     -38.374  25.679 -95.395  1.00102.06           C
ATOM   1602  SG  CYS D 115     -37.796  24.240 -94.451  1.00102.06           S
ATOM   1603  H   CYS D 115     -37.832  26.742 -98.448  1.00  0.00           H
ATOM   1604  HA  CYS D 115     -37.382  27.269 -96.348  1.00  0.00           H
ATOM   1605  HB2 CYS D 115     -39.314  25.409 -95.878  1.00  0.00           H
ATOM   1606  HB3 CYS D 115     -38.573  26.487 -94.692  1.00  0.00           H
ATOM   1607  HG  CYS D 115     -36.766  24.848 -93.830  1.00  0.00           H
ATOM   1608  N   GLY D 116     -35.486  24.564 -96.639  1.00107.75           N
ATOM   1609  CA  GLY D 116     -34.105  24.037 -96.585  1.00107.75           C
ATOM   1610  C   GLY D 116     -34.009  22.529 -96.905  1.00107.75           C
ATOM   1611  O   GLY D 116     -35.042  21.853 -96.928  1.00107.75           O
ATOM   1612  H   GLY D 116     -36.205  23.884 -96.866  1.00  0.00           H
ATOM   1613  HA2 GLY D 116     -33.702  24.195 -95.584  1.00  0.00           H
ATOM   1614  HA3 GLY D 116     -33.480  24.572 -97.298  1.00  0.00           H
ATOM   1615  N   LEU D 117     -32.792  21.972 -97.068  1.00119.83           N
ATOM   1616  CA  LEU D 117     -32.602  20.516 -97.248  1.00119.83           C
ATOM   1617  C   LEU D 117     -33.011  19.762 -95.972  1.00119.83           C
ATOM   1618  O   LEU D 117     -32.415  19.925 -94.910  1.00119.83           O
ATOM   1619  CB  LEU D 117     -31.165  20.125 -97.678  1.00 66.88           C
ATOM   1620  CG  LEU D 117     -30.716  20.505 -99.113  1.00 66.88           C
ATOM   1621  CD1 LEU D 117     -29.276  21.023 -99.211  1.00 66.88           C
ATOM   1622  CD2 LEU D 117     -30.761  19.282-100.039  1.00 66.88           C
ATOM   1623  H   LEU D 117     -31.966  22.538 -96.940  1.00  0.00           H
ATOM   1624  HA  LEU D 117     -33.277  20.171 -98.028  1.00  0.00           H
ATOM   1625  HB2 LEU D 117     -31.105  19.044 -97.589  1.00  0.00           H
ATOM   1626  HB3 LEU D 117     -30.464  20.502 -96.943  1.00  0.00           H
ATOM   1627  HG  LEU D 117     -31.350  21.288 -99.514  1.00  0.00           H
ATOM   1628 HD11 LEU D 117     -28.906  20.961-100.233  1.00  0.00           H
ATOM   1629 HD12 LEU D 117     -29.277  22.070 -98.928  1.00  0.00           H
ATOM   1630 HD13 LEU D 117     -28.627  20.454 -98.550  1.00  0.00           H
ATOM   1631 HD21 LEU D 117     -30.054  18.532 -99.682  1.00  0.00           H
ATOM   1632 HD22 LEU D 117     -30.500  19.560-101.058  1.00  0.00           H
ATOM   1633 HD23 LEU D 117     -31.762  18.847-100.006  1.00  0.00           H
ATOM   1634  N   ARG D 118     -34.016  18.889 -96.100  1.00206.24           N
ATOM   1635  CA  ARG D 118     -34.608  18.094 -95.008  1.00206.24           C
ATOM   1636  C   ARG D 118     -34.102  16.645 -94.952  1.00206.24           C
ATOM   1637  O   ARG D 118     -34.861  15.733 -94.618  1.00206.24           O
ATOM   1638  CB  ARG D 118     -36.141  18.222 -95.054  1.00210.83           C
ATOM   1639  CG  ARG D 118     -36.732  17.590 -96.329  1.00210.83           C
ATOM   1640  CD  ARG D 118     -37.713  16.455 -96.021  1.00210.83           C
ATOM   1641  NE  ARG D 118     -39.092  16.960 -95.850  1.00210.83           N
ATOM   1642  CZ  ARG D 118     -40.166  16.480 -96.449  1.00210.83           C
ATOM   1643  NH1 ARG D 118     -41.330  17.044 -96.295  1.00210.83           N
ATOM   1644  NH2 ARG D 118     -40.107  15.433 -97.224  1.00210.83           N
ATOM   1645  H   ARG D 118     -34.369  18.761 -97.038  1.00  0.00           H
ATOM   1646  HA  ARG D 118     -34.273  18.536 -94.067  1.00  0.00           H
ATOM   1647  HB2 ARG D 118     -36.408  19.280 -95.021  1.00  0.00           H
ATOM   1648  HB3 ARG D 118     -36.556  17.749 -94.165  1.00  0.00           H
ATOM   1649  HG2 ARG D 118     -37.229  18.358 -96.921  1.00  0.00           H
ATOM   1650  HG3 ARG D 118     -35.934  17.173 -96.944  1.00  0.00           H
ATOM   1651  HD2 ARG D 118     -37.657  15.761 -96.858  1.00  0.00           H
ATOM   1652  HD3 ARG D 118     -37.391  15.910 -95.129  1.00  0.00           H
ATOM   1653  HE  ARG D 118     -39.186  17.830 -95.354  1.00  0.00           H
ATOM   1654 HH11 ARG D 118     -41.400  17.904 -95.782  1.00  0.00           H
ATOM   1655 HH12 ARG D 118     -42.117  16.696 -96.808  1.00  0.00           H
ATOM   1656 HH21 ARG D 118     -39.192  15.075 -97.433  1.00  0.00           H
ATOM   1657 HH22 ARG D 118     -40.886  15.161 -97.791  1.00  0.00           H
ATOM   1658  N   GLU D 119     -32.889  16.382 -95.428  1.00151.31           N
ATOM   1659  CA  GLU D 119     -32.329  15.033 -95.560  1.00151.31           C
ATOM   1660  C   GLU D 119     -30.810  14.997 -95.312  1.00151.31           C
ATOM   1661  O   GLU D 119     -30.123  15.990 -95.079  1.00151.31           O
ATOM   1662  CB  GLU D 119     -32.752  14.376 -96.904  1.00 92.76           C
ATOM   1663  CG  GLU D 119     -32.132  14.772 -98.204  1.00 92.76           C
ATOM   1664  CD  GLU D 119     -31.864  16.274 -98.268  1.00 92.76           C
ATOM   1665  OE1 GLU D 119     -30.762  16.633 -97.945  1.00 92.76           O
ATOM   1666  OE2 GLU D 119     -32.869  17.029 -98.263  1.00 92.76           O
ATOM   1667  H   GLU D 119     -32.371  17.153 -95.841  1.00  0.00           H
ATOM   1668  HA  GLU D 119     -32.760  14.449 -94.743  1.00  0.00           H
ATOM   1669  HB2 GLU D 119     -32.606  13.318 -96.777  1.00  0.00           H
ATOM   1670  HB3 GLU D 119     -33.826  14.489 -96.982  1.00  0.00           H
ATOM   1671  HG2 GLU D 119     -32.723  14.458 -99.023  1.00  0.00           H
ATOM   1672  HG3 GLU D 119     -31.186  14.298 -98.298  1.00  0.00           H
ATOM   1673  N   GLY D 120     -30.259  13.784 -95.267  1.00 80.31           N
ATOM   1674  CA  GLY D 120     -28.820  13.579 -95.125  1.00 80.31           C
ATOM   1675  C   GLY D 120     -28.003  13.863 -96.393  1.00 80.31           C
ATOM   1676  O   GLY D 120     -26.833  13.479 -96.422  1.00 80.31           O
ATOM   1677  H   GLY D 120     -30.858  12.984 -95.382  1.00  0.00           H
ATOM   1678  HA2 GLY D 120     -28.625  12.556 -94.806  1.00  0.00           H
ATOM   1679  HA3 GLY D 120     -28.457  14.251 -94.344  1.00  0.00           H
ATOM   1680  N   ALA D 121     -28.566  14.456 -97.455  1.00102.01           N
ATOM   1681  CA  ALA D 121     -27.780  14.814 -98.644  1.00102.01           C
ATOM   1682  C   ALA D 121     -26.803  15.969 -98.363  1.00102.01           C
ATOM   1683  O   ALA D 121     -25.709  15.983 -98.927  1.00102.01           O
ATOM   1684  CB  ALA D 121     -28.699  15.131 -99.826  1.00140.31           C
ATOM   1685  H   ALA D 121     -29.477  14.899 -97.351  1.00  0.00           H
ATOM   1686  HA  ALA D 121     -27.181  13.950 -98.927  1.00  0.00           H
ATOM   1687  HB1 ALA D 121     -28.106  15.293-100.723  1.00  0.00           H
ATOM   1688  HB2 ALA D 121     -29.247  16.048 -99.649  1.00  0.00           H
ATOM   1689  HB3 ALA D 121     -29.398  14.315 -99.995  1.00  0.00           H
ATOM   1690  N   ILE D 122     -27.045  16.719 -97.285  1.00 87.74           N
ATOM   1691  CA  ILE D 122     -26.111  17.679 -96.683  1.00 87.74           C
ATOM   1692  C   ILE D 122     -24.758  17.036 -96.322  1.00 87.74           C
ATOM   1693  O   ILE D 122     -23.721  17.674 -96.485  1.00 87.74           O
ATOM   1694  CB  ILE D 122     -26.763  18.298 -95.425  1.00 71.36           C
ATOM   1695  CG1 ILE D 122     -28.155  18.888 -95.745  1.00 71.36           C
ATOM   1696  CG2 ILE D 122     -25.842  19.361 -94.793  1.00 71.36           C
ATOM   1697  CD1 ILE D 122     -28.888  19.378 -94.502  1.00 71.36           C
ATOM   1698  H   ILE D 122     -27.986  16.677 -96.902  1.00  0.00           H
ATOM   1699  HA  ILE D 122     -25.922  18.475 -97.403  1.00  0.00           H
ATOM   1700  HB  ILE D 122     -26.899  17.500 -94.692  1.00  0.00           H
ATOM   1701 HG12 ILE D 122     -28.049  19.715 -96.446  1.00  0.00           H
ATOM   1702 HG13 ILE D 122     -28.798  18.136 -96.199  1.00  0.00           H
ATOM   1703 HG21 ILE D 122     -26.256  19.707 -93.851  1.00  0.00           H
ATOM   1704 HG22 ILE D 122     -24.869  18.941 -94.561  1.00  0.00           H
ATOM   1705 HG23 ILE D 122     -25.716  20.208 -95.469  1.00  0.00           H
ATOM   1706 HD11 ILE D 122     -28.908  18.605 -93.734  1.00  0.00           H
ATOM   1707 HD12 ILE D 122     -28.382  20.255 -94.129  1.00  0.00           H
ATOM   1708 HD13 ILE D 122     -29.906  19.650 -94.766  1.00  0.00           H
ATOM   1709  N   LEU D 123     -24.728  15.755 -95.927  1.00 82.62           N
ATOM   1710  CA  LEU D 123     -23.482  15.052 -95.585  1.00 82.62           C
ATOM   1711  C   LEU D 123     -22.550  14.913 -96.799  1.00 82.62           C
ATOM   1712  O   LEU D 123     -21.336  14.983 -96.633  1.00 82.62           O
ATOM   1713  CB  LEU D 123     -23.772  13.650 -94.993  1.00 66.53           C
ATOM   1714  CG  LEU D 123     -24.295  13.522 -93.545  1.00 66.53           C
ATOM   1715  CD1 LEU D 123     -23.307  14.065 -92.511  1.00 66.53           C
ATOM   1716  CD2 LEU D 123     -25.689  14.098 -93.301  1.00 66.53           C
ATOM   1717  H   LEU D 123     -25.594  15.234 -95.908  1.00  0.00           H
ATOM   1718  HA  LEU D 123     -22.937  15.654 -94.860  1.00  0.00           H
ATOM   1719  HB2 LEU D 123     -24.454  13.126 -95.661  1.00  0.00           H
ATOM   1720  HB3 LEU D 123     -22.836  13.089 -95.026  1.00  0.00           H
ATOM   1721  HG  LEU D 123     -24.385  12.455 -93.345  1.00  0.00           H
ATOM   1722 HD21 LEU D 123     -25.924  14.078 -92.240  1.00  0.00           H
ATOM   1723 HD22 LEU D 123     -25.766  15.121 -93.656  1.00  0.00           H
ATOM   1724 HD23 LEU D 123     -26.408  13.466 -93.811  1.00  0.00           H
ATOM   1725 HD11 LEU D 123     -23.816  14.467 -91.637  1.00  0.00           H
ATOM   1726 HD12 LEU D 123     -22.668  13.249 -92.177  1.00  0.00           H
ATOM   1727 HD13 LEU D 123     -22.685  14.846 -92.938  1.00  0.00           H
ATOM   1728  N   THR D 124     -23.111  14.790 -98.005  1.00106.97           N
ATOM   1729  CA  THR D 124     -22.368  14.777 -99.279  1.00106.97           C
ATOM   1730  C   THR D 124     -21.658  16.113 -99.498  1.00106.97           C
ATOM   1731  O   THR D 124     -20.432  16.143 -99.538  1.00106.97           O
ATOM   1732  CB  THR D 124     -23.285  14.484-100.491  1.00120.55           C
ATOM   1733  OG1 THR D 124     -24.523  13.916-100.108  1.00120.55           O
ATOM   1734  CG2 THR D 124     -22.648  13.499-101.465  1.00120.55           C
ATOM   1735  H   THR D 124     -24.119  14.776 -98.056  1.00  0.00           H
ATOM   1736  HA  THR D 124     -21.597  14.009 -99.229  1.00  0.00           H
ATOM   1737  HB  THR D 124     -23.503  15.409-101.021  1.00  0.00           H
ATOM   1738  HG1 THR D 124     -25.039  14.670 -99.768  1.00  0.00           H
ATOM   1739 HG21 THR D 124     -23.313  13.352-102.317  1.00  0.00           H
ATOM   1740 HG22 THR D 124     -22.473  12.547-100.967  1.00  0.00           H
ATOM   1741 HG23 THR D 124     -21.701  13.901-101.829  1.00  0.00           H
ATOM   1742  N   LEU D 125     -22.393  17.225 -99.348  1.00107.21           N
ATOM   1743  CA  LEU D 125     -21.851  18.583 -99.457  1.00107.21           C
ATOM   1744  C   LEU D 125     -20.743  18.824 -98.431  1.00107.21           C
ATOM   1745  O   LEU D 125     -19.658  19.281 -98.784  1.00107.21           O
ATOM   1746  CB  LEU D 125     -23.022  19.587 -99.335  1.00106.46           C
ATOM   1747  CG  LEU D 125     -22.698  21.091 -99.417  1.00106.46           C
ATOM   1748  CD1 LEU D 125     -21.868  21.619 -98.243  1.00106.46           C
ATOM   1749  CD2 LEU D 125     -22.052  21.462-100.751  1.00106.46           C
ATOM   1750  H   LEU D 125     -23.390  17.123 -99.234  1.00  0.00           H
ATOM   1751  HA  LEU D 125     -21.396  18.693-100.439  1.00  0.00           H
ATOM   1752  HB2 LEU D 125     -23.736  19.364-100.128  1.00  0.00           H
ATOM   1753  HB3 LEU D 125     -23.537  19.417 -98.390  1.00  0.00           H
ATOM   1754  HG  LEU D 125     -23.652  21.608 -99.373  1.00  0.00           H
ATOM   1755 HD11 LEU D 125     -22.066  22.674 -98.104  1.00  0.00           H
ATOM   1756 HD12 LEU D 125     -20.804  21.494 -98.436  1.00  0.00           H
ATOM   1757 HD13 LEU D 125     -22.145  21.108 -97.321  1.00  0.00           H
ATOM   1758 HD21 LEU D 125     -22.768  21.298-101.553  1.00  0.00           H
ATOM   1759 HD22 LEU D 125     -21.755  22.507-100.748  1.00  0.00           H
ATOM   1760 HD23 LEU D 125     -21.175  20.847-100.928  1.00  0.00           H
ATOM   1761  N   LEU D 126     -21.005  18.488 -97.167  1.00 99.13           N
ATOM   1762  CA  LEU D 126     -20.060  18.689 -96.074  1.00 99.13           C
ATOM   1763  C   LEU D 126     -18.775  17.884 -96.287  1.00 99.13           C
ATOM   1764  O   LEU D 126     -17.703  18.470 -96.237  1.00 99.13           O
ATOM   1765  CB  LEU D 126     -20.731  18.311 -94.744  1.00 68.82           C
ATOM   1766  CG  LEU D 126     -21.828  19.279 -94.275  1.00 68.82           C
ATOM   1767  CD1 LEU D 126     -22.558  18.668 -93.077  1.00 68.82           C
ATOM   1768  CD2 LEU D 126     -21.287  20.639 -93.839  1.00 68.82           C
ATOM   1769  H   LEU D 126     -21.919  18.102 -96.960  1.00  0.00           H
ATOM   1770  HA  LEU D 126     -19.766  19.739 -96.049  1.00  0.00           H
ATOM   1771  HB2 LEU D 126     -19.971  18.251 -93.969  1.00  0.00           H
ATOM   1772  HB3 LEU D 126     -21.164  17.318 -94.861  1.00  0.00           H
ATOM   1773  HG  LEU D 126     -22.544  19.441 -95.076  1.00  0.00           H
ATOM   1774 HD21 LEU D 126     -22.119  21.247 -93.500  1.00  0.00           H
ATOM   1775 HD22 LEU D 126     -20.584  20.528 -93.018  1.00  0.00           H
ATOM   1776 HD23 LEU D 126     -20.802  21.143 -94.675  1.00  0.00           H
ATOM   1777 HD11 LEU D 126     -23.350  19.340 -92.749  1.00  0.00           H
ATOM   1778 HD12 LEU D 126     -21.866  18.512 -92.253  1.00  0.00           H
ATOM   1779 HD13 LEU D 126     -22.997  17.714 -93.364  1.00  0.00           H
ATOM   1780  N   SER D 127     -18.869  16.578 -96.535  1.00 97.72           N
ATOM   1781  CA  SER D 127     -17.705  15.693 -96.654  1.00 97.72           C
ATOM   1782  C   SER D 127     -16.833  16.020 -97.883  1.00 97.72           C
ATOM   1783  O   SER D 127     -15.616  16.183 -97.745  1.00 97.72           O
ATOM   1784  CB  SER D 127     -18.220  14.251 -96.698  1.00116.00           C
ATOM   1785  OG  SER D 127     -17.220  13.311 -96.375  1.00116.00           O
ATOM   1786  H   SER D 127     -19.791  16.168 -96.622  1.00  0.00           H
ATOM   1787  HA  SER D 127     -17.085  15.805 -95.765  1.00  0.00           H
ATOM   1788  HB2 SER D 127     -18.627  14.039 -97.687  1.00  0.00           H
ATOM   1789  HB3 SER D 127     -19.020  14.147 -95.970  1.00  0.00           H
ATOM   1790  HG  SER D 127     -17.419  12.495 -96.839  1.00  0.00           H
ATOM   1791  N   ASP D 128     -17.464  16.365 -99.012  1.00 96.83           N
ATOM   1792  CA  ASP D 128     -16.781  16.748-100.252  1.00 96.83           C
ATOM   1793  C   ASP D 128     -16.150  18.143-100.184  1.00 96.83           C
ATOM   1794  O   ASP D 128     -14.953  18.283-100.431  1.00 96.83           O
ATOM   1795  CB  ASP D 128     -17.742  16.712-101.440  1.00124.69           C
ATOM   1796  CG  ASP D 128     -18.135  15.331-101.958  1.00124.69           C
ATOM   1797  OD1 ASP D 128     -17.760  14.294-101.368  1.00124.69           O
ATOM   1798  OD2 ASP D 128     -18.875  15.313-102.973  1.00124.69           O
ATOM   1799  H   ASP D 128     -18.471  16.267 -99.052  1.00  0.00           H
ATOM   1800  HA  ASP D 128     -15.978  16.034-100.446  1.00  0.00           H
ATOM   1801  HB2 ASP D 128     -18.643  17.236-101.165  1.00  0.00           H
ATOM   1802  HB3 ASP D 128     -17.283  17.241-102.262  1.00  0.00           H
ATOM   1803  N   ILE D 129     -16.903  19.191 -99.809  1.00 92.86           N
ATOM   1804  CA  ILE D 129     -16.363  20.565 -99.672  1.00 92.86           C
ATOM   1805  C   ILE D 129     -15.367  20.655 -98.509  1.00 92.86           C
ATOM   1806  O   ILE D 129     -14.376  21.372 -98.624  1.00 92.86           O
ATOM   1807  CB  ILE D 129     -17.481  21.626 -99.532  1.00 94.69           C
ATOM   1808  CG1 ILE D 129     -18.450  21.654-100.732  1.00 94.69           C
ATOM   1809  CG2 ILE D 129     -16.931  23.049 -99.316  1.00 94.69           C
ATOM   1810  CD1 ILE D 129     -17.829  21.949-102.103  1.00 94.69           C
ATOM   1811  H   ILE D 129     -17.887  19.036 -99.602  1.00  0.00           H
ATOM   1812  HA  ILE D 129     -15.803  20.790-100.578  1.00  0.00           H
ATOM   1813  HB  ILE D 129     -18.063  21.370 -98.649  1.00  0.00           H
ATOM   1814 HG12 ILE D 129     -19.214  22.408-100.535  1.00  0.00           H
ATOM   1815 HG13 ILE D 129     -18.950  20.691-100.801  1.00  0.00           H
ATOM   1816 HG21 ILE D 129     -16.397  23.113 -98.368  1.00  0.00           H
ATOM   1817 HG22 ILE D 129     -17.750  23.767 -99.284  1.00  0.00           H
ATOM   1818 HG23 ILE D 129     -16.250  23.320-100.123  1.00  0.00           H
ATOM   1819 HD11 ILE D 129     -17.117  21.172-102.375  1.00  0.00           H
ATOM   1820 HD12 ILE D 129     -17.341  22.922-102.111  1.00  0.00           H
ATOM   1821 HD13 ILE D 129     -18.623  21.955-102.844  1.00  0.00           H
ATOM   1822  N   ALA D 130     -15.502  19.827 -97.467  1.00 88.55           N
ATOM   1823  CA  ALA D 130     -14.435  19.647 -96.488  1.00 88.55           C
ATOM   1824  C   ALA D 130     -13.175  19.095 -97.160  1.00 88.55           C
ATOM   1825  O   ALA D 130     -12.147  19.765 -97.111  1.00 88.55           O
ATOM   1826  CB  ALA D 130     -14.897  18.759 -95.329  1.00 80.29           C
ATOM   1827  H   ALA D 130     -16.323  19.234 -97.404  1.00  0.00           H
ATOM   1828  HA  ALA D 130     -14.179  20.625 -96.079  1.00  0.00           H
ATOM   1829  HB1 ALA D 130     -14.096  18.640 -94.601  1.00  0.00           H
ATOM   1830  HB2 ALA D 130     -15.742  19.232 -94.838  1.00  0.00           H
ATOM   1831  HB3 ALA D 130     -15.198  17.777 -95.696  1.00  0.00           H
ATOM   1832  N   SER D 131     -13.241  17.936 -97.826  1.00110.81           N
ATOM   1833  CA  SER D 131     -12.086  17.364 -98.535  1.00110.81           C
ATOM   1834  C   SER D 131     -11.482  18.343 -99.559  1.00110.81           C
ATOM   1835  O   SER D 131     -10.262  18.479 -99.609  1.00110.81           O
ATOM   1836  CB  SER D 131     -12.481  16.029 -99.181  1.00147.73           C
ATOM   1837  OG  SER D 131     -11.370  15.407 -99.808  1.00147.73           O
ATOM   1838  H   SER D 131     -14.127  17.434 -97.857  1.00  0.00           H
ATOM   1839  HA  SER D 131     -11.310  17.149 -97.802  1.00  0.00           H
ATOM   1840  HB2 SER D 131     -13.283  16.182 -99.905  1.00  0.00           H
ATOM   1841  HB3 SER D 131     -12.852  15.363 -98.398  1.00  0.00           H
ATOM   1842  HG  SER D 131     -11.053  15.946-100.548  1.00  0.00           H
ATOM   1843  N   ALA D 132     -12.303  19.203-100.176  1.00104.34           N
ATOM   1844  CA  ALA D 132     -11.862  20.337-100.987  1.00104.34           C
ATOM   1845  C   ALA D 132     -11.059  21.396-100.211  1.00104.34           C
ATOM   1846  O   ALA D 132      -9.882  21.599-100.499  1.00104.34           O
ATOM   1847  CB  ALA D 132     -13.053  20.923-101.752  1.00 82.30           C
ATOM   1848  H   ALA D 132     -13.302  19.036-100.098  1.00  0.00           H
ATOM   1849  HA  ALA D 132     -11.179  19.964-101.730  1.00  0.00           H
ATOM   1850  HB1 ALA D 132     -12.688  21.577-102.541  1.00  0.00           H
ATOM   1851  HB2 ALA D 132     -13.640  20.125-102.206  1.00  0.00           H
ATOM   1852  HB3 ALA D 132     -13.695  21.497-101.088  1.00  0.00           H
ATOM   1853  N   LEU D 133     -11.642  22.058 -99.211  1.00100.03           N
ATOM   1854  CA  LEU D 133     -10.969  23.133 -98.467  1.00100.03           C
ATOM   1855  C   LEU D 133      -9.730  22.634 -97.725  1.00100.03           C
ATOM   1856  O   LEU D 133      -8.687  23.276 -97.792  1.00100.03           O
ATOM   1857  CB  LEU D 133     -11.950  23.764 -97.468  1.00 89.20           C
ATOM   1858  CG  LEU D 133     -12.744  24.942 -98.047  1.00 89.20           C
ATOM   1859  CD1 LEU D 133     -13.498  24.606 -99.334  1.00 89.20           C
ATOM   1860  CD2 LEU D 133     -13.733  25.393 -96.976  1.00 89.20           C
ATOM   1861  H   LEU D 133     -12.609  21.838 -98.987  1.00  0.00           H
ATOM   1862  HA  LEU D 133     -10.624  23.899 -99.165  1.00  0.00           H
ATOM   1863  HB2 LEU D 133     -11.380  24.147 -96.619  1.00  0.00           H
ATOM   1864  HB3 LEU D 133     -12.628  22.996 -97.091  1.00  0.00           H
ATOM   1865  HG  LEU D 133     -12.058  25.763 -98.254  1.00  0.00           H
ATOM   1866 HD11 LEU D 133     -12.803  24.324-100.123  1.00  0.00           H
ATOM   1867 HD12 LEU D 133     -14.187  23.788 -99.153  1.00  0.00           H
ATOM   1868 HD13 LEU D 133     -14.049  25.470 -99.685  1.00  0.00           H
ATOM   1869 HD21 LEU D 133     -14.266  26.273 -97.326  1.00  0.00           H
ATOM   1870 HD22 LEU D 133     -14.445  24.592 -96.771  1.00  0.00           H
ATOM   1871 HD23 LEU D 133     -13.201  25.654 -96.063  1.00  0.00           H
ATOM   1872  N   ARG D 134      -9.807  21.438 -97.133  1.00120.73           N
ATOM   1873  CA  ARG D 134      -8.692  20.777 -96.442  1.00120.73           C
ATOM   1874  C   ARG D 134      -7.480  20.629 -97.369  1.00120.73           C
ATOM   1875  O   ARG D 134      -6.426  21.196 -97.082  1.00120.73           O
ATOM   1876  CB  ARG D 134      -9.171  19.412 -95.911  1.00170.48           C
ATOM   1877  CG  ARG D 134     -10.212  19.542 -94.777  1.00170.48           C
ATOM   1878  CD  ARG D 134     -11.051  18.280 -94.505  1.00170.48           C
ATOM   1879  NE  ARG D 134     -10.301  17.016 -94.588  1.00170.48           N
ATOM   1880  CZ  ARG D 134     -10.846  15.814 -94.713  1.00170.48           C
ATOM   1881  NH1 ARG D 134     -12.133  15.624 -94.804  1.00170.48           N
ATOM   1882  NH2 ARG D 134     -10.095  14.757 -94.794  1.00170.48           N
ATOM   1883  H   ARG D 134     -10.688  20.938 -97.213  1.00  0.00           H
ATOM   1884  HA  ARG D 134      -8.366  21.398 -95.611  1.00  0.00           H
ATOM   1885  HB2 ARG D 134      -8.310  18.861 -95.529  1.00  0.00           H
ATOM   1886  HB3 ARG D 134      -9.599  18.844 -96.738  1.00  0.00           H
ATOM   1887  HG2 ARG D 134      -9.705  19.832 -93.866  1.00  0.00           H
ATOM   1888  HG3 ARG D 134     -10.907  20.348 -95.004  1.00  0.00           H
ATOM   1889  HD2 ARG D 134     -11.849  18.238 -95.236  1.00  0.00           H
ATOM   1890  HD3 ARG D 134     -11.517  18.366 -93.521  1.00  0.00           H
ATOM   1891  HE  ARG D 134      -9.301  17.063 -94.497  1.00  0.00           H
ATOM   1892 HH11 ARG D 134     -12.479  14.722 -94.504  1.00  0.00           H
ATOM   1893 HH12 ARG D 134     -12.714  16.405 -94.589  1.00  0.00           H
ATOM   1894 HH21 ARG D 134     -10.559  13.873 -94.717  1.00  0.00           H
ATOM   1895 HH22 ARG D 134      -9.119  14.842 -94.595  1.00  0.00           H
ATOM   1896  N   TYR D 135      -7.739  20.189 -98.605  1.00110.83           N
ATOM   1897  CA  TYR D 135      -6.736  20.075 -99.660  1.00110.83           C
ATOM   1898  C   TYR D 135      -6.082  21.416-100.022  1.00110.83           C
ATOM   1899  O   TYR D 135      -4.859  21.500-100.078  1.00110.83           O
ATOM   1900  CB  TYR D 135      -7.386  19.427-100.891  1.00116.78           C
ATOM   1901  CG  TYR D 135      -6.407  19.040-101.971  1.00116.78           C
ATOM   1902  CD1 TYR D 135      -5.750  17.801-101.881  1.00116.78           C
ATOM   1903  CD2 TYR D 135      -6.143  19.907-103.048  1.00116.78           C
ATOM   1904  CE1 TYR D 135      -4.829  17.415-102.868  1.00116.78           C
ATOM   1905  CE2 TYR D 135      -5.218  19.525-104.035  1.00116.78           C
ATOM   1906  CZ  TYR D 135      -4.563  18.277-103.951  1.00116.78           C
ATOM   1907  OH  TYR D 135      -3.667  17.890-104.892  1.00116.78           O
ATOM   1908  H   TYR D 135      -8.673  19.856 -98.804  1.00  0.00           H
ATOM   1909  HA  TYR D 135      -5.946  19.414 -99.303  1.00  0.00           H
ATOM   1910  HB2 TYR D 135      -8.123  20.100-101.322  1.00  0.00           H
ATOM   1911  HB3 TYR D 135      -7.909  18.524-100.580  1.00  0.00           H
ATOM   1912  HD1 TYR D 135      -5.957  17.146-101.044  1.00  0.00           H
ATOM   1913  HD2 TYR D 135      -6.634  20.869-103.111  1.00  0.00           H
ATOM   1914  HE1 TYR D 135      -4.323  16.466-102.789  1.00  0.00           H
ATOM   1915  HE2 TYR D 135      -4.989  20.203-104.839  1.00  0.00           H
ATOM   1916  HH  TYR D 135      -3.413  16.975-104.769  1.00  0.00           H
ATOM   1917  N   LEU D 136      -6.852  22.476-100.283  1.00 91.25           N
ATOM   1918  CA  LEU D 136      -6.288  23.782-100.657  1.00 91.25           C
ATOM   1919  C   LEU D 136      -5.505  24.428 -99.502  1.00 91.25           C
ATOM   1920  O   LEU D 136      -4.393  24.915 -99.724  1.00 91.25           O
ATOM   1921  CB  LEU D 136      -7.401  24.725-101.148  1.00 62.63           C
ATOM   1922  CG  LEU D 136      -7.837  24.482-102.606  1.00 62.63           C
ATOM   1923  CD1 LEU D 136      -8.812  23.324-102.774  1.00 62.63           C
ATOM   1924  CD2 LEU D 136      -8.555  25.720-103.138  1.00 62.63           C
ATOM   1925  H   LEU D 136      -7.857  22.379-100.183  1.00  0.00           H
ATOM   1926  HA  LEU D 136      -5.569  23.640-101.466  1.00  0.00           H
ATOM   1927  HB2 LEU D 136      -8.260  24.665-100.478  1.00  0.00           H
ATOM   1928  HB3 LEU D 136      -7.015  25.743-101.079  1.00  0.00           H
ATOM   1929  HG  LEU D 136      -6.959  24.301-103.226  1.00  0.00           H
ATOM   1930 HD21 LEU D 136      -8.904  25.532-104.151  1.00  0.00           H
ATOM   1931 HD22 LEU D 136      -7.870  26.560-103.158  1.00  0.00           H
ATOM   1932 HD23 LEU D 136      -9.407  25.961-102.502  1.00  0.00           H
ATOM   1933 HD11 LEU D 136      -9.122  23.251-103.813  1.00  0.00           H
ATOM   1934 HD12 LEU D 136      -9.690  23.496-102.153  1.00  0.00           H
ATOM   1935 HD13 LEU D 136      -8.342  22.389-102.485  1.00  0.00           H
ATOM   1936  N   HIS D 137      -6.009  24.318 -98.272  1.00111.18           N
ATOM   1937  CA  HIS D 137      -5.406  24.912 -97.078  1.00111.18           C
ATOM   1938  C   HIS D 137      -4.048  24.286 -96.745  1.00111.18           C
ATOM   1939  O   HIS D 137      -3.059  25.007 -96.594  1.00111.18           O
ATOM   1940  CB  HIS D 137      -6.371  24.752 -95.893  1.00124.14           C
ATOM   1941  CG  HIS D 137      -7.679  25.499 -96.003  1.00124.14           C
ATOM   1942  ND1 HIS D 137      -8.048  26.370 -97.026  1.00124.14           N
ATOM   1943  CD2 HIS D 137      -8.653  25.511 -95.048  1.00124.14           C
ATOM   1944  CE1 HIS D 137      -9.246  26.858 -96.690  1.00124.14           C
ATOM   1945  NE2 HIS D 137      -9.630  26.377 -95.495  1.00124.14           N
ATOM   1946  H   HIS D 137      -6.932  23.904 -98.172  1.00  0.00           H
ATOM   1947  HA  HIS D 137      -5.249  25.977 -97.257  1.00  0.00           H
ATOM   1948  HB2 HIS D 137      -5.868  25.107 -94.995  1.00  0.00           H
ATOM   1949  HB3 HIS D 137      -6.596  23.692 -95.763  1.00  0.00           H
ATOM   1950  HD2 HIS D 137      -8.624  24.957 -94.123  1.00  0.00           H
ATOM   1951  HE1 HIS D 137      -9.793  27.578 -97.282  1.00  0.00           H
ATOM   1952  HE2 HIS D 137     -10.446  26.689 -94.990  1.00  0.00           H
ATOM   1953  N   GLU D 138      -3.967  22.953 -96.775  1.00130.72           N
ATOM   1954  CA  GLU D 138      -2.724  22.186 -96.592  1.00130.72           C
ATOM   1955  C   GLU D 138      -1.719  22.438 -97.738  1.00130.72           C
ATOM   1956  O   GLU D 138      -0.515  22.532 -97.495  1.00130.72           O
ATOM   1957  CB  GLU D 138      -3.064  20.685 -96.443  1.00208.41           C
ATOM   1958  CG  GLU D 138      -3.892  20.389 -95.175  1.00208.41           C
ATOM   1959  CD  GLU D 138      -4.638  19.037 -95.209  1.00208.41           C
ATOM   1960  OE1 GLU D 138      -5.680  18.919 -94.520  1.00208.41           O
ATOM   1961  OE2 GLU D 138      -4.116  18.086 -95.830  1.00208.41           O
ATOM   1962  H   GLU D 138      -4.821  22.423 -96.937  1.00  0.00           H
ATOM   1963  HA  GLU D 138      -2.236  22.510 -95.673  1.00  0.00           H
ATOM   1964  HB2 GLU D 138      -2.141  20.107 -96.395  1.00  0.00           H
ATOM   1965  HB3 GLU D 138      -3.625  20.369 -97.323  1.00  0.00           H
ATOM   1966  HG2 GLU D 138      -3.239  20.432 -94.301  1.00  0.00           H
ATOM   1967  HG3 GLU D 138      -4.621  21.183 -95.051  1.00  0.00           H
ATOM   1968  N   ASN D 139      -2.217  22.811 -98.925  1.00112.90           N
ATOM   1969  CA  ASN D 139      -1.429  23.189-100.105  1.00112.90           C
ATOM   1970  C   ASN D 139      -1.103  24.697-100.240  1.00112.90           C
ATOM   1971  O   ASN D 139      -0.429  25.060-101.208  1.00112.90           O
ATOM   1972  CB  ASN D 139      -2.125  22.620-101.354  1.00148.79           C
ATOM   1973  CG  ASN D 139      -2.018  21.105-101.443  1.00148.79           C
ATOM   1974  OD1 ASN D 139      -0.947  20.531-101.351  1.00148.79           O
ATOM   1975  ND2 ASN D 139      -3.056  20.443-101.880  1.00148.79           N
ATOM   1976  H   ASN D 139      -3.224  22.776 -99.028  1.00  0.00           H
ATOM   1977  HA  ASN D 139      -0.458  22.695-100.024  1.00  0.00           H
ATOM   1978  HB2 ASN D 139      -1.664  23.026-102.251  1.00  0.00           H
ATOM   1979  HB3 ASN D 139      -3.170  22.928-101.355  1.00  0.00           H
ATOM   1980 HD21 ASN D 139      -3.959  20.861-101.703  1.00  0.00           H
ATOM   1981 HD22 ASN D 139      -2.967  19.447-101.899  1.00  0.00           H
ATOM   1982  N   ARG D 140      -1.420  25.533 -99.228  1.00107.38           N
ATOM   1983  CA  ARG D 140      -1.120  26.991 -99.097  1.00107.38           C
ATOM   1984  C   ARG D 140      -2.082  27.974 -99.795  1.00107.38           C
ATOM   1985  O   ARG D 140      -1.815  29.184 -99.796  1.00107.38           O
ATOM   1986  CB  ARG D 140       0.363  27.308 -99.420  1.00153.11           C
ATOM   1987  CG  ARG D 140       1.391  26.369 -98.762  1.00153.11           C
ATOM   1988  CD  ARG D 140       1.491  26.522 -97.230  1.00153.11           C
ATOM   1989  NE  ARG D 140       1.962  27.857 -96.807  1.00153.11           N
ATOM   1990  CZ  ARG D 140       3.077  28.455 -97.179  1.00153.11           C
ATOM   1991  NH1 ARG D 140       4.007  27.862 -97.856  1.00153.11           N
ATOM   1992  NH2 ARG D 140       3.221  29.724 -96.976  1.00153.11           N
ATOM   1993  H   ARG D 140      -1.985  25.112 -98.496  1.00  0.00           H
ATOM   1994  HA  ARG D 140      -1.262  27.212 -98.043  1.00  0.00           H
ATOM   1995  HB2 ARG D 140       0.588  28.336 -99.132  1.00  0.00           H
ATOM   1996  HB3 ARG D 140       0.509  27.265-100.501  1.00  0.00           H
ATOM   1997  HG2 ARG D 140       1.156  25.328 -98.986  1.00  0.00           H
ATOM   1998  HG3 ARG D 140       2.357  26.551 -99.229  1.00  0.00           H
ATOM   1999  HD2 ARG D 140       2.162  25.750 -96.842  1.00  0.00           H
ATOM   2000  HD3 ARG D 140       0.500  26.336 -96.804  1.00  0.00           H
ATOM   2001  HE  ARG D 140       1.293  28.422 -96.330  1.00  0.00           H
ATOM   2002 HH11 ARG D 140       3.843  26.926 -98.161  1.00  0.00           H
ATOM   2003 HH12 ARG D 140       4.415  28.433 -98.606  1.00  0.00           H
ATOM   2004 HH21 ARG D 140       2.514  30.262 -96.545  1.00  0.00           H
ATOM   2005 HH22 ARG D 140       3.857  30.173 -97.647  1.00  0.00           H
ATOM   2006  N   ILE D 141      -3.237  27.500-100.262  1.00 98.99           N
ATOM   2007  CA  ILE D 141      -4.262  28.261-100.997  1.00 98.99           C
ATOM   2008  C   ILE D 141      -5.464  28.608-100.099  1.00 98.99           C
ATOM   2009  O   ILE D 141      -5.743  27.932 -99.116  1.00 98.99           O
ATOM   2010  CB  ILE D 141      -4.668  27.508-102.294  1.00 58.09           C
ATOM   2011  CG1 ILE D 141      -3.440  27.263-103.204  1.00 58.09           C
ATOM   2012  CG2 ILE D 141      -5.719  28.266-103.127  1.00 58.09           C
ATOM   2013  CD1 ILE D 141      -2.851  25.861-103.029  1.00 58.09           C
ATOM   2014  H   ILE D 141      -3.442  26.522-100.085  1.00  0.00           H
ATOM   2015  HA  ILE D 141      -3.827  29.207-101.307  1.00  0.00           H
ATOM   2016  HB  ILE D 141      -5.102  26.547-102.020  1.00  0.00           H
ATOM   2017 HG12 ILE D 141      -3.709  27.361-104.257  1.00  0.00           H
ATOM   2018 HG13 ILE D 141      -2.674  28.010-102.995  1.00  0.00           H
ATOM   2019 HD11 ILE D 141      -3.461  25.126-103.552  1.00  0.00           H
ATOM   2020 HD12 ILE D 141      -1.836  25.841-103.427  1.00  0.00           H
ATOM   2021 HD13 ILE D 141      -2.832  25.595-101.978  1.00  0.00           H
ATOM   2022 HG21 ILE D 141      -5.947  27.699-104.032  1.00  0.00           H
ATOM   2023 HG22 ILE D 141      -6.650  28.374-102.571  1.00  0.00           H
ATOM   2024 HG23 ILE D 141      -5.340  29.247-103.411  1.00  0.00           H
ATOM   2025  N   ILE D 142      -6.143  29.715-100.414  1.00 96.79           N
ATOM   2026  CA  ILE D 142      -7.383  30.207 -99.795  1.00 96.79           C
ATOM   2027  C   ILE D 142      -8.329  30.590-100.948  1.00 96.79           C
ATOM   2028  O   ILE D 142      -7.957  31.422-101.785  1.00 96.79           O
ATOM   2029  CB  ILE D 142      -7.074  31.412 -98.870  1.00 94.56           C
ATOM   2030  CG1 ILE D 142      -5.994  31.079 -97.814  1.00 94.56           C
ATOM   2031  CG2 ILE D 142      -8.339  31.926 -98.166  1.00 94.56           C
ATOM   2032  CD1 ILE D 142      -5.591  32.235 -96.889  1.00 94.56           C
ATOM   2033  H   ILE D 142      -5.807  30.237-101.216  1.00  0.00           H
ATOM   2034  HA  ILE D 142      -7.847  29.412 -99.205  1.00  0.00           H
ATOM   2035  HB  ILE D 142      -6.692  32.217 -99.495  1.00  0.00           H
ATOM   2036 HG12 ILE D 142      -5.082  30.748 -98.311  1.00  0.00           H
ATOM   2037 HG13 ILE D 142      -6.354  30.253 -97.206  1.00  0.00           H
ATOM   2038 HG21 ILE D 142      -9.192  31.932 -98.840  1.00  0.00           H
ATOM   2039 HG22 ILE D 142      -8.598  31.264 -97.338  1.00  0.00           H
ATOM   2040 HG23 ILE D 142      -8.179  32.933 -97.792  1.00  0.00           H
ATOM   2041 HD11 ILE D 142      -5.158  33.043 -97.472  1.00  0.00           H
ATOM   2042 HD12 ILE D 142      -6.453  32.604 -96.340  1.00  0.00           H
ATOM   2043 HD13 ILE D 142      -4.855  31.877 -96.170  1.00  0.00           H
ATOM   2044  N   HIS D 143      -9.510  29.972-101.053  1.00103.22           N
ATOM   2045  CA  HIS D 143     -10.467  30.265-102.140  1.00103.22           C
ATOM   2046  C   HIS D 143     -11.208  31.584-101.903  1.00103.22           C
ATOM   2047  O   HIS D 143     -11.266  32.431-102.799  1.00103.22           O
ATOM   2048  CB  HIS D 143     -11.462  29.106-102.315  1.00122.33           C
ATOM   2049  CG  HIS D 143     -12.367  29.201-103.530  1.00122.33           C
ATOM   2050  ND1 HIS D 143     -13.438  28.344-103.769  1.00122.33           N
ATOM   2051  CD2 HIS D 143     -12.260  30.061-104.591  1.00122.33           C
ATOM   2052  CE1 HIS D 143     -13.969  28.716-104.943  1.00122.33           C
ATOM   2053  NE2 HIS D 143     -13.280  29.744-105.464  1.00122.33           N
ATOM   2054  H   HIS D 143      -9.832  29.435-100.245  1.00  0.00           H
ATOM   2055  HA  HIS D 143      -9.911  30.369-103.070  1.00  0.00           H
ATOM   2056  HB2 HIS D 143     -12.091  29.035-101.425  1.00  0.00           H
ATOM   2057  HB3 HIS D 143     -10.902  28.174-102.397  1.00  0.00           H
ATOM   2058  HD2 HIS D 143     -11.522  30.838-104.718  1.00  0.00           H
ATOM   2059  HE1 HIS D 143     -14.824  28.243-105.409  1.00  0.00           H
ATOM   2060  HE2 HIS D 143     -13.484  30.172-106.359  1.00  0.00           H
ATOM   2061  N   ARG D 144     -11.500  31.873-100.631  1.00120.48           N
ATOM   2062  CA  ARG D 144     -12.203  33.048-100.103  1.00120.48           C
ATOM   2063  C   ARG D 144     -13.673  33.071-100.549  1.00120.48           C
ATOM   2064  O   ARG D 144     -14.579  32.954 -99.721  1.00120.48           O
ATOM   2065  CB  ARG D 144     -11.438  34.343-100.445  1.00109.75           C
ATOM   2066  CG  ARG D 144      -9.907  34.354-100.234  1.00109.75           C
ATOM   2067  CD  ARG D 144      -9.258  35.353-101.194  1.00109.75           C
ATOM   2068  NE  ARG D 144      -9.256  36.761-100.752  1.00109.75           N
ATOM   2069  CZ  ARG D 144      -9.099  37.805-101.557  1.00109.75           C
ATOM   2070  NH1 ARG D 144      -8.935  37.680-102.845  1.00109.75           N
ATOM   2071  NH2 ARG D 144      -9.050  39.016-101.076  1.00109.75           N
ATOM   2072  H   ARG D 144     -11.468  31.076 -99.988  1.00  0.00           H
ATOM   2073  HA  ARG D 144     -12.231  32.933 -99.017  1.00  0.00           H
ATOM   2074  HB2 ARG D 144     -11.868  35.141 -99.869  1.00  0.00           H
ATOM   2075  HB3 ARG D 144     -11.647  34.578-101.487  1.00  0.00           H
ATOM   2076  HG2 ARG D 144      -9.647  34.572 -99.199  1.00  0.00           H
ATOM   2077  HG3 ARG D 144      -9.488  33.386-100.500  1.00  0.00           H
ATOM   2078  HD2 ARG D 144      -9.797  35.266-102.123  1.00  0.00           H
ATOM   2079  HD3 ARG D 144      -8.243  35.041-101.392  1.00  0.00           H
ATOM   2080  HE  ARG D 144      -9.446  36.939 -99.780  1.00  0.00           H
ATOM   2081 HH11 ARG D 144      -9.093  36.761-103.265  1.00  0.00           H
ATOM   2082 HH12 ARG D 144      -8.924  38.468-103.464  1.00  0.00           H
ATOM   2083 HH21 ARG D 144      -8.995  39.796-101.704  1.00  0.00           H
ATOM   2084 HH22 ARG D 144      -9.184  39.183-100.093  1.00  0.00           H
ATOM   2085  N   ASP D 145     -13.889  33.245-101.856  1.00114.56           N
ATOM   2086  CA  ASP D 145     -15.183  33.233-102.556  1.00114.56           C
ATOM   2087  C   ASP D 145     -15.718  31.809-102.750  1.00114.56           C
ATOM   2088  O   ASP D 145     -15.797  31.270-103.854  1.00114.56           O
ATOM   2089  CB  ASP D 145     -15.059  33.989-103.884  1.00132.66           C
ATOM   2090  CG  ASP D 145     -16.366  33.978-104.680  1.00132.66           C
ATOM   2091  OD1 ASP D 145     -17.326  34.670-104.282  1.00132.66           O
ATOM   2092  OD2 ASP D 145     -16.395  33.360-105.769  1.00132.66           O
ATOM   2093  H   ASP D 145     -13.058  33.237-102.433  1.00  0.00           H
ATOM   2094  HA  ASP D 145     -15.927  33.747-101.951  1.00  0.00           H
ATOM   2095  HB2 ASP D 145     -14.769  35.021-103.687  1.00  0.00           H
ATOM   2096  HB3 ASP D 145     -14.275  33.514-104.474  1.00  0.00           H
ATOM   2097  N   LEU D 146     -16.216  31.242-101.661  1.00 91.11           N
ATOM   2098  CA  LEU D 146     -16.891  29.955-101.674  1.00 91.11           C
ATOM   2099  C   LEU D 146     -18.407  30.162-101.649  1.00 91.11           C
ATOM   2100  O   LEU D 146     -19.065  29.985-100.625  1.00 91.11           O
ATOM   2101  CB  LEU D 146     -16.306  29.094-100.556  1.00 94.49           C
ATOM   2102  CG  LEU D 146     -16.776  27.635-100.605  1.00 94.49           C
ATOM   2103  CD1 LEU D 146     -16.182  26.874-101.791  1.00 94.49           C
ATOM   2104  CD2 LEU D 146     -16.347  26.985 -99.297  1.00 94.49           C
ATOM   2105  H   LEU D 146     -16.146  31.743-100.787  1.00  0.00           H
ATOM   2106  HA  LEU D 146     -16.665  29.453-102.613  1.00  0.00           H
ATOM   2107  HB2 LEU D 146     -16.584  29.525 -99.599  1.00  0.00           H
ATOM   2108  HB3 LEU D 146     -15.216  29.116-100.628  1.00  0.00           H
ATOM   2109  HG  LEU D 146     -17.859  27.589-100.671  1.00  0.00           H
ATOM   2110 HD11 LEU D 146     -16.576  27.266-102.730  1.00  0.00           H
ATOM   2111 HD12 LEU D 146     -15.096  26.974-101.800  1.00  0.00           H
ATOM   2112 HD13 LEU D 146     -16.446  25.819-101.728  1.00  0.00           H
ATOM   2113 HD21 LEU D 146     -16.538  25.914 -99.326  1.00  0.00           H
ATOM   2114 HD22 LEU D 146     -16.905  27.427 -98.475  1.00  0.00           H
ATOM   2115 HD23 LEU D 146     -15.287  27.172 -99.139  1.00  0.00           H
ATOM   2116  N   LYS D 147     -18.919  30.761-102.727  1.00 99.33           N
ATOM   2117  CA  LYS D 147     -20.357  30.841-103.009  1.00 99.33           C
ATOM   2118  C   LYS D 147     -20.822  29.581-103.761  1.00 99.33           C
ATOM   2119  O   LYS D 147     -20.210  29.231-104.767  1.00 99.33           O
ATOM   2120  CB  LYS D 147     -20.723  32.129-103.763  1.00118.53           C
ATOM   2121  CG  LYS D 147     -19.843  32.411-104.979  1.00118.53           C
ATOM   2122  CD  LYS D 147     -20.321  33.650-105.752  1.00118.53           C
ATOM   2123  CE  LYS D 147     -19.253  34.157-106.727  1.00118.53           C
ATOM   2124  NZ  LYS D 147     -18.483  33.043-107.327  1.00118.53           N
ATOM   2125  H   LYS D 147     -18.276  30.934-103.489  1.00  0.00           H
ATOM   2126  HA  LYS D 147     -20.870  30.897-102.051  1.00  0.00           H
ATOM   2127  HB2 LYS D 147     -20.633  32.972-103.082  1.00  0.00           H
ATOM   2128  HB3 LYS D 147     -21.761  32.060-104.079  1.00  0.00           H
ATOM   2129  HG2 LYS D 147     -18.824  32.573-104.635  1.00  0.00           H
ATOM   2130  HG3 LYS D 147     -19.854  31.553-105.650  1.00  0.00           H
ATOM   2131  HD2 LYS D 147     -21.229  33.401-106.301  1.00  0.00           H
ATOM   2132  HD3 LYS D 147     -20.555  34.451-105.050  1.00  0.00           H
ATOM   2133  HE2 LYS D 147     -18.559  34.785-106.156  1.00  0.00           H
ATOM   2134  HE3 LYS D 147     -19.728  34.773-107.491  1.00  0.00           H
ATOM   2135  HZ1 LYS D 147     -18.070  33.268-108.213  1.00  0.00           H
ATOM   2136  HZ2 LYS D 147     -17.703  32.870-106.679  1.00  0.00           H
ATOM   2137  HZ3 LYS D 147     -19.015  32.187-107.356  1.00  0.00           H
ATOM   2138  N   PRO D 148     -22.013  29.040-103.459  1.00 88.50           N
ATOM   2139  CA  PRO D 148     -22.638  27.932-104.187  1.00 88.50           C
ATOM   2140  C   PRO D 148     -22.710  28.065-105.725  1.00 88.50           C
ATOM   2141  O   PRO D 148     -22.646  27.050-106.410  1.00 88.50           O
ATOM   2142  CB  PRO D 148     -24.035  27.890-103.585  1.00 78.86           C
ATOM   2143  CG  PRO D 148     -23.818  28.245-102.129  1.00 78.86           C
ATOM   2144  CD  PRO D 148     -22.805  29.372-102.286  1.00 78.86           C
ATOM   2145  HA  PRO D 148     -22.111  27.012-103.939  1.00  0.00           H
ATOM   2146  HB2 PRO D 148     -24.554  26.945-103.713  1.00  0.00           H
ATOM   2147  HB3 PRO D 148     -24.581  28.700-104.028  1.00  0.00           H
ATOM   2148  HG2 PRO D 148     -23.376  27.399-101.616  1.00  0.00           H
ATOM   2149  HG3 PRO D 148     -24.736  28.570-101.638  1.00  0.00           H
ATOM   2150  HD2 PRO D 148     -22.201  29.457-101.380  1.00  0.00           H
ATOM   2151  HD3 PRO D 148     -23.322  30.306-102.497  1.00  0.00           H
ATOM   2152  N   GLU D 149     -22.734  29.277-106.298  1.00105.68           N
ATOM   2153  CA  GLU D 149     -22.588  29.532-107.750  1.00105.68           C
ATOM   2154  C   GLU D 149     -21.306  28.972-108.408  1.00105.68           C
ATOM   2155  O   GLU D 149     -21.189  29.013-109.629  1.00105.68           O
ATOM   2156  CB  GLU D 149     -22.588  31.050-108.014  1.00124.47           C
ATOM   2157  CG  GLU D 149     -23.954  31.737-107.934  1.00124.47           C
ATOM   2158  CD  GLU D 149     -24.492  31.937-106.518  1.00124.47           C
ATOM   2159  OE1 GLU D 149     -25.684  32.283-106.393  1.00124.47           O
ATOM   2160  OE2 GLU D 149     -23.722  31.847-105.539  1.00124.47           O
ATOM   2161  H   GLU D 149     -22.878  30.091-105.704  1.00  0.00           H
ATOM   2162  HA  GLU D 149     -23.426  29.079-108.282  1.00  0.00           H
ATOM   2163  HB2 GLU D 149     -21.877  31.529-107.343  1.00  0.00           H
ATOM   2164  HB3 GLU D 149     -22.226  31.229-109.025  1.00  0.00           H
ATOM   2165  HG2 GLU D 149     -24.671  31.164-108.523  1.00  0.00           H
ATOM   2166  HG3 GLU D 149     -23.855  32.721-108.395  1.00  0.00           H
ATOM   2167  N   ASN D 150     -20.278  28.580-107.646  1.00100.49           N
ATOM   2168  CA  ASN D 150     -19.095  27.896-108.189  1.00100.49           C
ATOM   2169  C   ASN D 150     -18.957  26.443-107.702  1.00100.49           C
ATOM   2170  O   ASN D 150     -17.913  25.838-107.933  1.00100.49           O
ATOM   2171  CB  ASN D 150     -17.823  28.756-108.014  1.00111.33           C
ATOM   2172  CG  ASN D 150     -17.485  29.113-106.574  1.00111.33           C
ATOM   2173  OD1 ASN D 150     -17.611  28.321-105.661  1.00111.33           O
ATOM   2174  ND2 ASN D 150     -16.972  30.302-106.339  1.00111.33           N
ATOM   2175  H   ASN D 150     -20.373  28.628-106.635  1.00  0.00           H
ATOM   2176  HA  ASN D 150     -19.237  27.780-109.264  1.00  0.00           H
ATOM   2177  HB2 ASN D 150     -17.957  29.669-108.590  1.00  0.00           H
ATOM   2178  HB3 ASN D 150     -16.970  28.225-108.434  1.00  0.00           H
ATOM   2179 HD21 ASN D 150     -16.524  30.798-107.079  1.00  0.00           H
ATOM   2180 HD22 ASN D 150     -16.639  30.465-105.388  1.00  0.00           H
ATOM   2181  N   ILE D 151     -20.028  25.843-107.170  1.00 91.16           N
ATOM   2182  CA  ILE D 151     -20.053  24.448-106.714  1.00 91.16           C
ATOM   2183  C   ILE D 151     -20.971  23.632-107.632  1.00 91.16           C
ATOM   2184  O   ILE D 151     -22.194  23.787-107.628  1.00 91.16           O
ATOM   2185  CB  ILE D 151     -20.421  24.371-105.216  1.00 87.11           C
ATOM   2186  CG1 ILE D 151     -19.408  25.213-104.403  1.00 87.11           C
ATOM   2187  CG2 ILE D 151     -20.450  22.904-104.748  1.00 87.11           C
ATOM   2188  CD1 ILE D 151     -19.648  25.229-102.898  1.00 87.11           C
ATOM   2189  H   ILE D 151     -20.879  26.383-107.052  1.00  0.00           H
ATOM   2190  HA  ILE D 151     -19.052  24.027-106.802  1.00  0.00           H
ATOM   2191  HB  ILE D 151     -21.416  24.796-105.071  1.00  0.00           H
ATOM   2192 HG12 ILE D 151     -19.458  26.252-104.729  1.00  0.00           H
ATOM   2193 HG13 ILE D 151     -18.400  24.854-104.589  1.00  0.00           H
ATOM   2194 HD11 ILE D 151     -19.075  26.049-102.465  1.00  0.00           H
ATOM   2195 HD12 ILE D 151     -20.709  25.369-102.710  1.00  0.00           H
ATOM   2196 HD13 ILE D 151     -19.322  24.299-102.439  1.00  0.00           H
ATOM   2197 HG21 ILE D 151     -20.685  22.846-103.685  1.00  0.00           H
ATOM   2198 HG22 ILE D 151     -19.475  22.444-104.923  1.00  0.00           H
ATOM   2199 HG23 ILE D 151     -21.208  22.341-105.291  1.00  0.00           H
ATOM   2200  N   VAL D 152     -20.372  22.815-108.495  1.00 83.69           N
ATOM   2201  CA  VAL D 152     -21.054  21.845-109.359  1.00 83.69           C
ATOM   2202  C   VAL D 152     -21.173  20.490-108.675  1.00 83.69           C
ATOM   2203  O   VAL D 152     -20.281  20.025-107.982  1.00 83.69           O
ATOM   2204  CB  VAL D 152     -20.412  21.681-110.754  1.00 58.92           C
ATOM   2205  CG1 VAL D 152     -21.030  22.686-111.732  1.00 58.92           C
ATOM   2206  CG2 VAL D 152     -18.887  21.805-110.727  1.00 58.92           C
ATOM   2207  H   VAL D 152     -19.375  22.671-108.359  1.00  0.00           H
ATOM   2208  HA  VAL D 152     -22.062  22.214-109.495  1.00  0.00           H
ATOM   2209  HB  VAL D 152     -20.646  20.690-111.139  1.00  0.00           H
ATOM   2210 HG11 VAL D 152     -22.047  22.398-111.984  1.00  0.00           H
ATOM   2211 HG12 VAL D 152     -20.464  22.695-112.664  1.00  0.00           H
ATOM   2212 HG13 VAL D 152     -21.056  23.680-111.287  1.00  0.00           H
ATOM   2213 HG21 VAL D 152     -18.474  21.742-111.726  1.00  0.00           H
ATOM   2214 HG22 VAL D 152     -18.592  22.751-110.298  1.00  0.00           H
ATOM   2215 HG23 VAL D 152     -18.477  21.008-110.117  1.00  0.00           H
ATOM   2216  N   LEU D 153     -22.286  19.818-108.934  1.00103.61           N
ATOM   2217  CA  LEU D 153     -22.585  18.481-108.452  1.00103.61           C
ATOM   2218  C   LEU D 153     -22.415  17.539-109.639  1.00103.61           C
ATOM   2219  O   LEU D 153     -23.391  17.177-110.300  1.00103.61           O
ATOM   2220  CB  LEU D 153     -23.986  18.419-107.824  1.00 96.83           C
ATOM   2221  CG  LEU D 153     -24.214  19.294-106.579  1.00 96.83           C
ATOM   2222  CD1 LEU D 153     -24.395  20.790-106.865  1.00 96.83           C
ATOM   2223  CD2 LEU D 153     -25.458  18.773-105.851  1.00 96.83           C
ATOM   2224  H   LEU D 153     -22.877  20.173-109.663  1.00  0.00           H
ATOM   2225  HA  LEU D 153     -21.860  18.180-107.694  1.00  0.00           H
ATOM   2226  HB2 LEU D 153     -24.738  18.655-108.577  1.00  0.00           H
ATOM   2227  HB3 LEU D 153     -24.131  17.380-107.528  1.00  0.00           H
ATOM   2228  HG  LEU D 153     -23.360  19.187-105.919  1.00  0.00           H
ATOM   2229 HD21 LEU D 153     -25.156  18.009-105.137  1.00  0.00           H
ATOM   2230 HD22 LEU D 153     -25.975  19.568-105.318  1.00  0.00           H
ATOM   2231 HD23 LEU D 153     -26.157  18.321-106.553  1.00  0.00           H
ATOM   2232 HD11 LEU D 153     -23.454  21.244-107.167  1.00  0.00           H
ATOM   2233 HD12 LEU D 153     -24.709  21.301-105.961  1.00  0.00           H
ATOM   2234 HD13 LEU D 153     -25.147  20.947-107.631  1.00  0.00           H
ATOM   2235  N   GLN D 154     -21.158  17.387-110.053  1.00129.95           N
ATOM   2236  CA  GLN D 154     -20.796  16.453-111.105  1.00129.95           C
ATOM   2237  C   GLN D 154     -21.281  15.052-110.725  1.00129.95           C
ATOM   2238  O   GLN D 154     -21.154  14.639-109.571  1.00129.95           O
ATOM   2239  CB  GLN D 154     -19.275  16.461-111.292  1.00112.36           C
ATOM   2240  CG  GLN D 154     -18.863  15.633-112.517  1.00112.36           C
ATOM   2241  CD  GLN D 154     -17.367  15.650-112.737  1.00112.36           C
ATOM   2242  OE1 GLN D 154     -16.838  16.603-113.261  1.00112.36           O
ATOM   2243  NE2 GLN D 154     -16.628  14.626-112.359  1.00112.36           N
ATOM   2244  H   GLN D 154     -20.428  17.722-109.439  1.00  0.00           H
ATOM   2245  HA  GLN D 154     -21.279  16.765-112.033  1.00  0.00           H
ATOM   2246  HB2 GLN D 154     -18.933  17.486-111.412  1.00  0.00           H
ATOM   2247  HB3 GLN D 154     -18.797  16.053-110.400  1.00  0.00           H
ATOM   2248  HG2 GLN D 154     -19.345  16.037-113.407  1.00  0.00           H
ATOM   2249  HG3 GLN D 154     -19.177  14.604-112.402  1.00  0.00           H
ATOM   2250 HE21 GLN D 154     -17.124  13.775-112.122  1.00  0.00           H
ATOM   2251 HE22 GLN D 154     -15.755  14.604-112.871  1.00  0.00           H
ATOM   2252  N   GLN D 155     -21.742  14.278-111.703  1.00141.17           N
ATOM   2253  CA  GLN D 155     -22.033  12.867-111.470  1.00141.17           C
ATOM   2254  C   GLN D 155     -20.762  12.051-111.147  1.00141.17           C
ATOM   2255  O   GLN D 155     -19.663  12.383-111.597  1.00141.17           O
ATOM   2256  CB  GLN D 155     -22.834  12.306-112.660  1.00121.12           C
ATOM   2257  CG  GLN D 155     -23.508  10.944-112.412  1.00121.12           C
ATOM   2258  CD  GLN D 155     -24.405  10.927-111.174  1.00121.12           C
ATOM   2259  OE1 GLN D 155     -23.956  10.971-110.043  1.00121.12           O
ATOM   2260  NE2 GLN D 155     -25.707  11.028-111.324  1.00121.12           N
ATOM   2261  H   GLN D 155     -21.827  14.650-112.635  1.00  0.00           H
ATOM   2262  HA  GLN D 155     -22.660  12.842-110.581  1.00  0.00           H
ATOM   2263  HB2 GLN D 155     -23.615  13.023-112.918  1.00  0.00           H
ATOM   2264  HB3 GLN D 155     -22.167  12.217-113.519  1.00  0.00           H
ATOM   2265  HG2 GLN D 155     -24.104  10.693-113.290  1.00  0.00           H
ATOM   2266  HG3 GLN D 155     -22.748  10.170-112.304  1.00  0.00           H
ATOM   2267 HE21 GLN D 155     -26.124  10.974-112.232  1.00  0.00           H
ATOM   2268 HE22 GLN D 155     -26.232  10.999-110.469  1.00  0.00           H
ATOM   2269  N   GLY D 156     -20.929  10.965-110.397  1.00134.71           N
ATOM   2270  CA  GLY D 156     -19.888   9.977-110.113  1.00134.71           C
ATOM   2271  C   GLY D 156     -20.469   8.564-110.032  1.00134.71           C
ATOM   2272  O   GLY D 156     -21.454   8.252-110.699  1.00134.71           O
ATOM   2273  H   GLY D 156     -21.868  10.733-110.088  1.00  0.00           H
ATOM   2274  HA2 GLY D 156     -19.421  10.222-109.161  1.00  0.00           H
ATOM   2275  HA3 GLY D 156     -19.119   9.991-110.887  1.00  0.00           H
ATOM   2276  N   GLU D 157     -19.893   7.746-109.152  1.00153.70           N
ATOM   2277  CA  GLU D 157     -20.163   6.308-109.049  1.00153.70           C
ATOM   2278  C   GLU D 157     -21.589   5.962-108.550  1.00153.70           C
ATOM   2279  O   GLU D 157     -22.305   5.189-109.183  1.00153.70           O
ATOM   2280  CB  GLU D 157     -19.117   5.677-108.104  1.00208.56           C
ATOM   2281  CG  GLU D 157     -17.650   6.080-108.314  1.00208.56           C
ATOM   2282  CD  GLU D 157     -17.200   5.992-109.774  1.00208.56           C
ATOM   2283  OE1 GLU D 157     -17.174   7.065-110.420  1.00208.56           O
ATOM   2284  OE2 GLU D 157     -16.980   4.853-110.239  1.00208.56           O
ATOM   2285  H   GLU D 157     -19.008   8.058-108.786  1.00  0.00           H
ATOM   2286  HA  GLU D 157     -20.044   5.864-110.040  1.00  0.00           H
ATOM   2287  HB2 GLU D 157     -19.364   5.951-107.080  1.00  0.00           H
ATOM   2288  HB3 GLU D 157     -19.193   4.595-108.191  1.00  0.00           H
ATOM   2289  HG2 GLU D 157     -17.509   7.102-107.954  1.00  0.00           H
ATOM   2290  HG3 GLU D 157     -17.021   5.434-107.696  1.00  0.00           H
ATOM   2291  N   GLN D 158     -21.959   6.410-107.340  1.00168.77           N
ATOM   2292  CA  GLN D 158     -23.276   6.184-106.715  1.00168.77           C
ATOM   2293  C   GLN D 158     -24.035   7.499-106.494  1.00168.77           C
ATOM   2294  O   GLN D 158     -25.141   7.693-106.993  1.00168.77           O
ATOM   2295  CB  GLN D 158     -23.146   5.439-105.367  1.00185.34           C
ATOM   2296  CG  GLN D 158     -22.755   3.960-105.471  1.00185.34           C
ATOM   2297  CD  GLN D 158     -21.300   3.763-105.869  1.00185.34           C
ATOM   2298  OE1 GLN D 158     -20.395   4.246-105.212  1.00185.34           O
ATOM   2299  NE2 GLN D 158     -21.021   3.013-106.910  1.00185.34           N
ATOM   2300  H   GLN D 158     -21.261   6.929-106.832  1.00  0.00           H
ATOM   2301  HA  GLN D 158     -23.892   5.577-107.379  1.00  0.00           H
ATOM   2302  HB2 GLN D 158     -24.114   5.479-104.863  1.00  0.00           H
ATOM   2303  HB3 GLN D 158     -22.426   5.953-104.727  1.00  0.00           H
ATOM   2304  HG2 GLN D 158     -22.884   3.501-104.489  1.00  0.00           H
ATOM   2305  HG3 GLN D 158     -23.417   3.452-106.171  1.00  0.00           H
ATOM   2306 HE21 GLN D 158     -21.752   2.752-107.548  1.00  0.00           H
ATOM   2307 HE22 GLN D 158     -20.056   3.005-107.195  1.00  0.00           H
ATOM   2308  N   ARG D 159     -23.536   8.291-105.538  1.00143.82           N
ATOM   2309  CA  ARG D 159     -23.930   9.681-105.284  1.00143.82           C
ATOM   2310  C   ARG D 159     -23.069  10.619-106.142  1.00143.82           C
ATOM   2311  O   ARG D 159     -22.238  10.175-106.929  1.00143.82           O
ATOM   2312  CB  ARG D 159     -23.801   9.971-103.775  1.00178.09           C
ATOM   2313  CG  ARG D 159     -24.878   9.253-102.944  1.00178.09           C
ATOM   2314  CD  ARG D 159     -24.424   9.132-101.484  1.00178.09           C
ATOM   2315  NE  ARG D 159     -25.439   8.459-100.648  1.00178.09           N
ATOM   2316  CZ  ARG D 159     -25.231   7.894 -99.472  1.00178.09           C
ATOM   2317  NH1 ARG D 159     -24.054   7.869 -98.912  1.00178.09           N
ATOM   2318  NH2 ARG D 159     -26.214   7.324 -98.833  1.00178.09           N
ATOM   2319  H   ARG D 159     -22.644   8.007-105.169  1.00  0.00           H
ATOM   2320  HA  ARG D 159     -24.962   9.836-105.602  1.00  0.00           H
ATOM   2321  HB2 ARG D 159     -23.893  11.040-103.583  1.00  0.00           H
ATOM   2322  HB3 ARG D 159     -22.808   9.658-103.448  1.00  0.00           H
ATOM   2323  HG2 ARG D 159     -25.059   8.251-103.336  1.00  0.00           H
ATOM   2324  HG3 ARG D 159     -25.810   9.820-102.995  1.00  0.00           H
ATOM   2325  HD2 ARG D 159     -23.497   8.554-101.470  1.00  0.00           H
ATOM   2326  HD3 ARG D 159     -24.223  10.130-101.086  1.00  0.00           H
ATOM   2327  HE  ARG D 159     -26.379   8.456-101.005  1.00  0.00           H
ATOM   2328 HH11 ARG D 159     -23.912   7.455 -98.011  1.00  0.00           H
ATOM   2329 HH12 ARG D 159     -23.294   8.339 -99.376  1.00  0.00           H
ATOM   2330 HH21 ARG D 159     -26.052   6.903 -97.938  1.00  0.00           H
ATOM   2331 HH22 ARG D 159     -27.139   7.337 -99.224  1.00  0.00           H
ATOM   2332  N   LEU D 160     -23.316  11.915-106.003  1.00117.45           N
ATOM   2333  CA  LEU D 160     -22.673  12.976-106.769  1.00117.45           C
ATOM   2334  C   LEU D 160     -21.390  13.445-106.073  1.00117.45           C
ATOM   2335  O   LEU D 160     -21.232  13.228-104.875  1.00117.45           O
ATOM   2336  CB  LEU D 160     -23.660  14.140-106.971  1.00 78.60           C
ATOM   2337  CG  LEU D 160     -25.006  13.731-107.610  1.00 78.60           C
ATOM   2338  CD1 LEU D 160     -26.008  13.150-106.595  1.00 78.60           C
ATOM   2339  CD2 LEU D 160     -25.653  14.945-108.274  1.00 78.60           C
ATOM   2340  H   LEU D 160     -23.864  12.203-105.212  1.00  0.00           H
ATOM   2341  HA  LEU D 160     -22.393  12.585-107.750  1.00  0.00           H
ATOM   2342  HB2 LEU D 160     -23.838  14.638-106.016  1.00  0.00           H
ATOM   2343  HB3 LEU D 160     -23.170  14.863-107.625  1.00  0.00           H
ATOM   2344  HG  LEU D 160     -24.826  12.992-108.388  1.00  0.00           H
ATOM   2345 HD11 LEU D 160     -27.033  13.348-106.903  1.00  0.00           H
ATOM   2346 HD12 LEU D 160     -25.848  13.583-105.607  1.00  0.00           H
ATOM   2347 HD13 LEU D 160     -25.884  12.069-106.544  1.00  0.00           H
ATOM   2348 HD21 LEU D 160     -26.578  14.642-108.763  1.00  0.00           H
ATOM   2349 HD22 LEU D 160     -25.863  15.710-107.528  1.00  0.00           H
ATOM   2350 HD23 LEU D 160     -24.977  15.340-109.034  1.00  0.00           H
ATOM   2351  N   ILE D 161     -20.551  14.164-106.817  1.00104.95           N
ATOM   2352  CA  ILE D 161     -19.286  14.748-106.366  1.00104.95           C
ATOM   2353  C   ILE D 161     -19.435  16.280-106.367  1.00104.95           C
ATOM   2354  O   ILE D 161     -19.611  16.872-107.439  1.00104.95           O
ATOM   2355  CB  ILE D 161     -18.128  14.306-107.303  1.00130.85           C
ATOM   2356  CG1 ILE D 161     -18.146  12.805-107.696  1.00130.85           C
ATOM   2357  CG2 ILE D 161     -16.784  14.692-106.657  1.00130.85           C
ATOM   2358  CD1 ILE D 161     -17.151  12.446-108.810  1.00130.85           C
ATOM   2359  H   ILE D 161     -20.799  14.320-107.787  1.00  0.00           H
ATOM   2360  HA  ILE D 161     -19.067  14.407-105.350  1.00  0.00           H
ATOM   2361  HB  ILE D 161     -18.225  14.868-108.232  1.00  0.00           H
ATOM   2362 HG12 ILE D 161     -17.949  12.188-106.818  1.00  0.00           H
ATOM   2363 HG13 ILE D 161     -19.130  12.536-108.080  1.00  0.00           H
ATOM   2364 HD11 ILE D 161     -17.295  11.405-109.101  1.00  0.00           H
ATOM   2365 HD12 ILE D 161     -16.125  12.566-108.467  1.00  0.00           H
ATOM   2366 HD13 ILE D 161     -17.327  13.077-109.682  1.00  0.00           H
ATOM   2367 HG21 ILE D 161     -16.783  15.747-106.385  1.00  0.00           H
ATOM   2368 HG22 ILE D 161     -15.958  14.498-107.334  1.00  0.00           H
ATOM   2369 HG23 ILE D 161     -16.644  14.111-105.741  1.00  0.00           H
ATOM   2370  N   HIS D 162     -19.337  16.947-105.215  1.00 88.56           N
ATOM   2371  CA  HIS D 162     -19.400  18.415-105.110  1.00 88.56           C
ATOM   2372  C   HIS D 162     -18.101  19.096-105.590  1.00 88.56           C
ATOM   2373  O   HIS D 162     -17.324  19.627-104.800  1.00 88.56           O
ATOM   2374  CB  HIS D 162     -19.788  18.850-103.688  1.00111.03           C
ATOM   2375  CG  HIS D 162     -21.197  18.497-103.297  1.00111.03           C
ATOM   2376  ND1 HIS D 162     -22.303  19.276-103.533  1.00111.03           N
ATOM   2377  CD2 HIS D 162     -21.627  17.356-102.676  1.00111.03           C
ATOM   2378  CE1 HIS D 162     -23.375  18.641-103.034  1.00111.03           C
ATOM   2379  NE2 HIS D 162     -23.017  17.463-102.508  1.00111.03           N
ATOM   2380  H   HIS D 162     -19.190  16.402-104.361  1.00  0.00           H
ATOM   2381  HA  HIS D 162     -20.193  18.762-105.769  1.00  0.00           H
ATOM   2382  HB2 HIS D 162     -19.695  19.933-103.622  1.00  0.00           H
ATOM   2383  HB3 HIS D 162     -19.092  18.429-102.972  1.00  0.00           H
ATOM   2384  HD2 HIS D 162     -20.999  16.535-102.351  1.00  0.00           H
ATOM   2385  HE1 HIS D 162     -24.392  19.011-103.068  1.00  0.00           H
ATOM   2386  HD1 HIS D 162     -22.305  20.152-104.027  1.00  0.00           H
ATOM   2387  N   LYS D 163     -17.847  19.070-106.905  1.00 87.13           N
ATOM   2388  CA  LYS D 163     -16.743  19.794-107.554  1.00 87.13           C
ATOM   2389  C   LYS D 163     -16.858  21.319-107.442  1.00 87.13           C
ATOM   2390  O   LYS D 163     -17.922  21.891-107.641  1.00 87.13           O
ATOM   2391  CB  LYS D 163     -16.530  19.325-109.003  1.00 98.47           C
ATOM   2392  CG  LYS D 163     -15.610  18.095-109.060  1.00 98.47           C
ATOM   2393  CD  LYS D 163     -15.220  17.791-110.512  1.00 98.47           C
ATOM   2394  CE  LYS D 163     -14.105  16.754-110.667  1.00 98.47           C
ATOM   2395  NZ  LYS D 163     -14.500  15.416-110.178  1.00 98.47           N
ATOM   2396  H   LYS D 163     -18.588  18.688-107.483  1.00  0.00           H
ATOM   2397  HA  LYS D 163     -15.850  19.561-107.006  1.00  0.00           H
ATOM   2398  HB2 LYS D 163     -17.488  19.092-109.472  1.00  0.00           H
ATOM   2399  HB3 LYS D 163     -16.058  20.132-109.566  1.00  0.00           H
ATOM   2400  HG2 LYS D 163     -14.702  18.298-108.496  1.00  0.00           H
ATOM   2401  HG3 LYS D 163     -16.122  17.237-108.621  1.00  0.00           H
ATOM   2402  HD2 LYS D 163     -14.859  18.706-110.981  1.00  0.00           H
ATOM   2403  HD3 LYS D 163     -16.106  17.463-111.049  1.00  0.00           H
ATOM   2404  HE2 LYS D 163     -13.203  17.119-110.162  1.00  0.00           H
ATOM   2405  HE3 LYS D 163     -13.863  16.686-111.734  1.00  0.00           H
ATOM   2406  HZ1 LYS D 163     -13.730  14.776-110.313  1.00  0.00           H
ATOM   2407  HZ2 LYS D 163     -14.751  15.460-109.203  1.00  0.00           H
ATOM   2408  HZ3 LYS D 163     -15.295  15.091-110.720  1.00  0.00           H
ATOM   2409  N   ILE D 164     -15.710  21.986-107.345  1.00 85.20           N
ATOM   2410  CA  ILE D 164     -15.581  23.450-107.337  1.00 85.20           C
ATOM   2411  C   ILE D 164     -14.946  23.938-108.643  1.00 85.20           C
ATOM   2412  O   ILE D 164     -14.018  23.320-109.163  1.00 85.20           O
ATOM   2413  CB  ILE D 164     -14.785  23.938-106.108  1.00 61.57           C
ATOM   2414  CG1 ILE D 164     -15.424  23.477-104.781  1.00 61.57           C
ATOM   2415  CG2 ILE D 164     -14.668  25.474-106.104  1.00 61.57           C
ATOM   2416  CD1 ILE D 164     -14.541  23.781-103.565  1.00 61.57           C
ATOM   2417  H   ILE D 164     -14.885  21.446-107.137  1.00  0.00           H
ATOM   2418  HA  ILE D 164     -16.577  23.885-107.271  1.00  0.00           H
ATOM   2419  HB  ILE D 164     -13.780  23.517-106.177  1.00  0.00           H
ATOM   2420 HG12 ILE D 164     -16.391  23.955-104.651  1.00  0.00           H
ATOM   2421 HG13 ILE D 164     -15.599  22.406-104.800  1.00  0.00           H
ATOM   2422 HD11 ILE D 164     -14.822  23.129-102.740  1.00  0.00           H
ATOM   2423 HD12 ILE D 164     -13.492  23.616-103.810  1.00  0.00           H
ATOM   2424 HD13 ILE D 164     -14.678  24.817-103.258  1.00  0.00           H
ATOM   2425 HG21 ILE D 164     -14.119  25.821-106.975  1.00  0.00           H
ATOM   2426 HG22 ILE D 164     -14.107  25.812-105.236  1.00  0.00           H
ATOM   2427 HG23 ILE D 164     -15.661  25.927-106.090  1.00  0.00           H
ATOM   2428  N   ILE D 165     -15.443  25.067-109.143  1.00103.26           N
ATOM   2429  CA  ILE D 165     -15.054  25.721-110.397  1.00103.26           C
ATOM   2430  C   ILE D 165     -14.202  26.981-110.128  1.00103.26           C
ATOM   2431  O   ILE D 165     -13.613  27.104-109.072  1.00103.26           O
ATOM   2432  CB  ILE D 165     -16.319  26.048-111.225  1.00 83.77           C
ATOM   2433  CG1 ILE D 165     -17.413  24.964-111.152  1.00 83.77           C
ATOM   2434  CG2 ILE D 165     -15.917  26.302-112.697  1.00 83.77           C
ATOM   2435  CD1 ILE D 165     -18.727  25.462-111.732  1.00 83.77           C
ATOM   2436  H   ILE D 165     -16.208  25.484-108.623  1.00  0.00           H
ATOM   2437  HA  ILE D 165     -14.439  25.021-110.964  1.00  0.00           H
ATOM   2438  HB  ILE D 165     -16.752  26.964-110.817  1.00  0.00           H
ATOM   2439 HG12 ILE D 165     -17.079  24.072-111.683  1.00  0.00           H
ATOM   2440 HG13 ILE D 165     -17.638  24.693-110.126  1.00  0.00           H
ATOM   2441 HG21 ILE D 165     -16.467  25.654-113.360  1.00  0.00           H
ATOM   2442 HG22 ILE D 165     -16.113  27.336-112.975  1.00  0.00           H
ATOM   2443 HG23 ILE D 165     -14.866  26.073-112.848  1.00  0.00           H
ATOM   2444 HD11 ILE D 165     -19.271  26.080-111.019  1.00  0.00           H
ATOM   2445 HD12 ILE D 165     -19.324  24.621-112.049  1.00  0.00           H
ATOM   2446 HD13 ILE D 165     -18.509  26.046-112.599  1.00  0.00           H
ATOM   2447  N   ASP D 166     -14.187  27.946-111.052  1.00134.65           N
ATOM   2448  CA  ASP D 166     -13.490  29.236-111.058  1.00134.65           C
ATOM   2449  C   ASP D 166     -13.021  29.768-109.687  1.00134.65           C
ATOM   2450  O   ASP D 166     -13.773  30.312-108.871  1.00134.65           O
ATOM   2451  CB  ASP D 166     -14.375  30.227-111.823  1.00183.48           C
ATOM   2452  CG  ASP D 166     -13.652  31.494-112.288  1.00183.48           C
ATOM   2453  OD1 ASP D 166     -12.817  32.017-111.515  1.00183.48           O
ATOM   2454  OD2 ASP D 166     -13.551  31.693-113.519  1.00183.48           O
ATOM   2455  H   ASP D 166     -14.729  27.752-111.873  1.00  0.00           H
ATOM   2456  HA  ASP D 166     -12.599  29.098-111.669  1.00  0.00           H
ATOM   2457  HB2 ASP D 166     -15.235  30.496-111.208  1.00  0.00           H
ATOM   2458  HB3 ASP D 166     -14.741  29.716-112.709  1.00  0.00           H
ATOM   2459  N   LEU D 167     -11.698  29.731-109.538  1.00108.11           N
ATOM   2460  CA  LEU D 167     -10.924  30.180-108.385  1.00108.11           C
ATOM   2461  C   LEU D 167     -10.432  31.632-108.568  1.00108.11           C
ATOM   2462  O   LEU D 167      -9.425  32.012-107.990  1.00108.11           O
ATOM   2463  CB  LEU D 167      -9.798  29.137-108.147  1.00 60.30           C
ATOM   2464  CG  LEU D 167     -10.055  28.100-107.038  1.00 60.30           C
ATOM   2465  CD1 LEU D 167     -11.316  27.282-107.257  1.00 60.30           C
ATOM   2466  CD2 LEU D 167      -8.907  27.092-107.003  1.00 60.30           C
ATOM   2467  H   LEU D 167     -11.179  29.274-110.268  1.00  0.00           H
ATOM   2468  HA  LEU D 167     -11.571  30.192-107.512  1.00  0.00           H
ATOM   2469  HB2 LEU D 167      -8.860  29.641-107.911  1.00  0.00           H
ATOM   2470  HB3 LEU D 167      -9.641  28.586-109.072  1.00  0.00           H
ATOM   2471  HG  LEU D 167     -10.117  28.610-106.079  1.00  0.00           H
ATOM   2472 HD11 LEU D 167     -11.443  26.557-106.456  1.00  0.00           H
ATOM   2473 HD12 LEU D 167     -12.182  27.934-107.254  1.00  0.00           H
ATOM   2474 HD13 LEU D 167     -11.261  26.754-108.207  1.00  0.00           H
ATOM   2475 HD21 LEU D 167      -9.089  26.366-106.213  1.00  0.00           H
ATOM   2476 HD22 LEU D 167      -7.960  27.594-106.812  1.00  0.00           H
ATOM   2477 HD23 LEU D 167      -8.847  26.553-107.951  1.00  0.00           H
ATOM   2478  N   GLY D 168     -11.102  32.478-109.358  1.00157.40           N
ATOM   2479  CA  GLY D 168     -10.590  33.804-109.734  1.00157.40           C
ATOM   2480  C   GLY D 168     -10.253  34.695-108.540  1.00157.40           C
ATOM   2481  O   GLY D 168      -9.122  35.153-108.395  1.00157.40           O
ATOM   2482  H   GLY D 168     -11.915  32.123-109.856  1.00  0.00           H
ATOM   2483  HA2 GLY D 168      -9.689  33.689-110.332  1.00  0.00           H
ATOM   2484  HA3 GLY D 168     -11.346  34.314-110.325  1.00  0.00           H
ATOM   2485  N   TYR D 169     -11.185  34.812-107.594  1.00125.73           N
ATOM   2486  CA  TYR D 169     -10.997  35.556-106.347  1.00125.73           C
ATOM   2487  C   TYR D 169     -10.011  34.904-105.360  1.00125.73           C
ATOM   2488  O   TYR D 169      -9.784  35.523-104.325  1.00125.73           O
ATOM   2489  CB  TYR D 169     -12.348  35.858-105.660  1.00112.07           C
ATOM   2490  CG  TYR D 169     -13.543  36.019-106.586  1.00112.07           C
ATOM   2491  CD1 TYR D 169     -14.164  34.860-107.085  1.00112.07           C
ATOM   2492  CD2 TYR D 169     -14.046  37.289-106.938  1.00112.07           C
ATOM   2493  CE1 TYR D 169     -15.265  34.959-107.948  1.00112.07           C
ATOM   2494  CE2 TYR D 169     -15.159  37.391-107.799  1.00112.07           C
ATOM   2495  CZ  TYR D 169     -15.769  36.224-108.306  1.00112.07           C
ATOM   2496  OH  TYR D 169     -16.851  36.296-109.124  1.00112.07           O
ATOM   2497  H   TYR D 169     -12.096  34.419-107.774  1.00  0.00           H
ATOM   2498  HA  TYR D 169     -10.560  36.518-106.611  1.00  0.00           H
ATOM   2499  HB2 TYR D 169     -12.569  35.051-104.960  1.00  0.00           H
ATOM   2500  HB3 TYR D 169     -12.236  36.764-105.061  1.00  0.00           H
ATOM   2501  HD1 TYR D 169     -13.835  33.881-106.760  1.00  0.00           H
ATOM   2502  HD2 TYR D 169     -13.609  38.186-106.522  1.00  0.00           H
ATOM   2503  HE1 TYR D 169     -15.737  34.057-108.301  1.00  0.00           H
ATOM   2504  HE2 TYR D 169     -15.580  38.356-108.042  1.00  0.00           H
ATOM   2505  HH  TYR D 169     -17.599  35.882-108.696  1.00  0.00           H
ATOM   2506  N   ALA D 170      -9.396  33.748-105.655  1.00 97.23           N
ATOM   2507  CA  ALA D 170      -8.475  33.024-104.770  1.00 97.23           C
ATOM   2508  C   ALA D 170      -7.195  33.806-104.385  1.00 97.23           C
ATOM   2509  O   ALA D 170      -7.050  35.030-104.522  1.00 97.23           O
ATOM   2510  CB  ALA D 170      -8.134  31.659-105.404  1.00 33.64           C
ATOM   2511  H   ALA D 170      -9.588  33.317-106.552  1.00  0.00           H
ATOM   2512  HA  ALA D 170      -9.002  32.812-103.841  1.00  0.00           H
ATOM   2513  HB1 ALA D 170      -7.572  31.029-104.718  1.00  0.00           H
ATOM   2514  HB2 ALA D 170      -7.536  31.795-106.304  1.00  0.00           H
ATOM   2515  HB3 ALA D 170      -9.047  31.121-105.654  1.00  0.00           H
ATOM   2516  N   LYS D 171      -6.321  33.107-103.668  1.00 88.23           N
ATOM   2517  CA  LYS D 171      -5.190  33.657-102.925  1.00 88.23           C
ATOM   2518  C   LYS D 171      -4.256  32.512-102.574  1.00 88.23           C
ATOM   2519  O   LYS D 171      -4.713  31.492-102.077  1.00 88.23           O
ATOM   2520  CB  LYS D 171      -5.782  34.334-101.674  1.00 68.22           C
ATOM   2521  CG  LYS D 171      -4.926  34.470-100.413  1.00 68.22           C
ATOM   2522  CD  LYS D 171      -3.769  35.468-100.512  1.00 68.22           C
ATOM   2523  CE  LYS D 171      -2.834  35.356 -99.303  1.00 68.22           C
ATOM   2524  NZ  LYS D 171      -3.547  35.397 -97.997  1.00 68.22           N
ATOM   2525  H   LYS D 171      -6.577  32.146-103.456  1.00  0.00           H
ATOM   2526  HA  LYS D 171      -4.644  34.370-103.542  1.00  0.00           H
ATOM   2527  HB2 LYS D 171      -6.152  35.317-101.964  1.00  0.00           H
ATOM   2528  HB3 LYS D 171      -6.633  33.727-101.362  1.00  0.00           H
ATOM   2529  HG2 LYS D 171      -4.541  33.492-100.129  1.00  0.00           H
ATOM   2530  HG3 LYS D 171      -5.591  34.798 -99.617  1.00  0.00           H
ATOM   2531  HD2 LYS D 171      -3.194  35.257-101.406  1.00  0.00           H
ATOM   2532  HD3 LYS D 171      -4.142  36.485-100.608  1.00  0.00           H
ATOM   2533  HE2 LYS D 171      -2.096  36.158 -99.368  1.00  0.00           H
ATOM   2534  HE3 LYS D 171      -2.292  34.410 -99.395  1.00  0.00           H
ATOM   2535  HZ1 LYS D 171      -2.888  35.452 -97.234  1.00  0.00           H
ATOM   2536  HZ2 LYS D 171      -4.088  34.549 -97.871  1.00  0.00           H
ATOM   2537  HZ3 LYS D 171      -4.177  36.187 -97.939  1.00  0.00           H
ATOM   2538  N   GLU D 172      -2.977  32.828-102.493  1.00111.29           N
ATOM   2539  CA  GLU D 172      -1.951  31.936-101.970  1.00111.29           C
ATOM   2540  C   GLU D 172      -1.007  32.715-101.047  1.00111.29           C
ATOM   2541  O   GLU D 172      -0.876  33.936-101.166  1.00111.29           O
ATOM   2542  CB  GLU D 172      -1.287  31.267-103.175  1.00132.93           C
ATOM   2543  CG  GLU D 172      -0.085  30.386-102.812  1.00132.93           C
ATOM   2544  CD  GLU D 172       0.188  29.269-103.826  1.00132.93           C
ATOM   2545  OE1 GLU D 172       1.290  28.688-103.783  1.00132.93           O
ATOM   2546  OE2 GLU D 172      -0.680  28.968-104.667  1.00132.93           O
ATOM   2547  H   GLU D 172      -2.649  33.700-102.899  1.00  0.00           H
ATOM   2548  HA  GLU D 172      -2.410  31.146-101.373  1.00  0.00           H
ATOM   2549  HB2 GLU D 172      -0.971  32.027-103.889  1.00  0.00           H
ATOM   2550  HB3 GLU D 172      -2.066  30.667-103.645  1.00  0.00           H
ATOM   2551  HG2 GLU D 172      -0.256  29.929-101.838  1.00  0.00           H
ATOM   2552  HG3 GLU D 172       0.789  31.030-102.734  1.00  0.00           H
ATOM   2553  N   LEU D 173      -0.527  32.093 -99.967  1.00103.97           N
ATOM   2554  CA  LEU D 173       0.394  32.792 -99.056  1.00103.97           C
ATOM   2555  C   LEU D 173       1.815  32.927 -99.640  1.00103.97           C
ATOM   2556  O   LEU D 173       2.488  33.901 -99.326  1.00103.97           O
ATOM   2557  CB  LEU D 173       0.328  32.159 -97.655  1.00143.39           C
ATOM   2558  CG  LEU D 173       1.225  32.825 -96.588  1.00143.39           C
ATOM   2559  CD1 LEU D 173       1.001  34.335 -96.419  1.00143.39           C
ATOM   2560  CD2 LEU D 173       0.921  32.199 -95.224  1.00143.39           C
ATOM   2561  H   LEU D 173      -0.699  31.096 -99.855  1.00  0.00           H
ATOM   2562  HA  LEU D 173       0.042  33.816 -98.950  1.00  0.00           H
ATOM   2563  HB2 LEU D 173       0.602  31.106 -97.735  1.00  0.00           H
ATOM   2564  HB3 LEU D 173      -0.708  32.211 -97.317  1.00  0.00           H
ATOM   2565  HG  LEU D 173       2.272  32.641 -96.828  1.00  0.00           H
ATOM   2566 HD11 LEU D 173       1.278  34.860 -97.332  1.00  0.00           H
ATOM   2567 HD12 LEU D 173       1.652  34.706 -95.627  1.00  0.00           H
ATOM   2568 HD13 LEU D 173      -0.035  34.545 -96.169  1.00  0.00           H
ATOM   2569 HD21 LEU D 173       1.604  32.603 -94.476  1.00  0.00           H
ATOM   2570 HD22 LEU D 173      -0.103  32.424 -94.927  1.00  0.00           H
ATOM   2571 HD23 LEU D 173       1.048  31.120 -95.264  1.00  0.00           H
ATOM   2572  N   ASP D 174       2.160  32.106-100.634  1.00104.53           N
ATOM   2573  CA  ASP D 174       3.466  32.130-101.308  1.00104.53           C
ATOM   2574  C   ASP D 174       3.510  33.053-102.534  1.00104.53           C
ATOM   2575  O   ASP D 174       4.447  33.828-102.692  1.00104.53           O
ATOM   2576  CB  ASP D 174       3.860  30.677-101.621  1.00150.38           C
ATOM   2577  CG  ASP D 174       4.204  29.909-100.343  1.00150.38           C
ATOM   2578  OD1 ASP D 174       4.218  28.666-100.376  1.00150.38           O
ATOM   2579  OD2 ASP D 174       4.315  30.509 -99.247  1.00150.38           O
ATOM   2580  H   ASP D 174       1.538  31.349-100.868  1.00  0.00           H
ATOM   2581  HA  ASP D 174       4.214  32.524-100.622  1.00  0.00           H
ATOM   2582  HB2 ASP D 174       4.733  30.653-102.270  1.00  0.00           H
ATOM   2583  HB3 ASP D 174       3.042  30.172-102.138  1.00  0.00           H
ATOM   2584  N   GLN D 175       2.386  33.168-103.245  1.00119.20           N
ATOM   2585  CA  GLN D 175       2.265  33.902-104.513  1.00119.20           C
ATOM   2586  C   GLN D 175       1.423  35.196-104.379  1.00119.20           C
ATOM   2587  O   GLN D 175       1.109  35.872-105.358  1.00119.20           O
ATOM   2588  CB  GLN D 175       1.687  32.943-105.565  1.00138.21           C
ATOM   2589  CG  GLN D 175       2.340  31.543-105.656  1.00138.21           C
ATOM   2590  CD  GLN D 175       3.570  31.515-106.556  1.00138.21           C
ATOM   2591  OE1 GLN D 175       4.379  32.425-106.590  1.00138.21           O
ATOM   2592  NE2 GLN D 175       3.684  30.528-107.414  1.00138.21           N
ATOM   2593  H   GLN D 175       1.650  32.517-103.026  1.00  0.00           H
ATOM   2594  HA  GLN D 175       3.261  34.199-104.850  1.00  0.00           H
ATOM   2595  HB2 GLN D 175       1.763  33.426-106.538  1.00  0.00           H
ATOM   2596  HB3 GLN D 175       0.629  32.804-105.343  1.00  0.00           H
ATOM   2597  HG2 GLN D 175       1.604  30.850-106.060  1.00  0.00           H
ATOM   2598  HG3 GLN D 175       2.608  31.144-104.682  1.00  0.00           H
ATOM   2599 HE21 GLN D 175       2.936  29.873-107.529  1.00  0.00           H
ATOM   2600 HE22 GLN D 175       4.390  30.625-108.121  1.00  0.00           H
ATOM   2601  N   GLY D 176       1.000  35.531-103.155  1.00114.71           N
ATOM   2602  CA  GLY D 176       0.112  36.654-102.844  1.00114.71           C
ATOM   2603  C   GLY D 176      -1.362  36.478-103.267  1.00114.71           C
ATOM   2604  O   GLY D 176      -1.869  35.379-103.488  1.00114.71           O
ATOM   2605  H   GLY D 176       1.314  34.942-102.397  1.00  0.00           H
ATOM   2606  HA2 GLY D 176       0.134  36.816-101.768  1.00  0.00           H
ATOM   2607  HA3 GLY D 176       0.507  37.548-103.326  1.00  0.00           H
ATOM   2608  N   SER D 177      -2.133  37.573-103.188  1.00 81.35           N
ATOM   2609  CA  SER D 177      -3.540  37.596-103.645  1.00 81.35           C
ATOM   2610  C   SER D 177      -3.634  37.241-105.122  1.00 81.35           C
ATOM   2611  O   SER D 177      -2.696  37.561-105.828  1.00 81.35           O
ATOM   2612  CB  SER D 177      -4.156  38.985-103.424  1.00  0.00           C
ATOM   2613  OG  SER D 177      -3.489  40.025-104.139  1.00  0.00           O
ATOM   2614  H   SER D 177      -1.664  38.458-103.089  1.00  0.00           H
ATOM   2615  HA  SER D 177      -4.111  36.859-103.093  1.00  0.00           H
ATOM   2616  HB2 SER D 177      -5.196  38.956-103.749  1.00  0.00           H
ATOM   2617  HB3 SER D 177      -4.137  39.220-102.361  1.00  0.00           H
ATOM   2618  HG  SER D 177      -4.083  40.786-104.134  1.00  0.00           H
ATOM   2619  N   LEU D 178      -4.775  36.789-105.649  1.00117.46           N
ATOM   2620  CA  LEU D 178      -4.882  36.526-107.089  1.00117.46           C
ATOM   2621  C   LEU D 178      -5.516  37.678-107.880  1.00117.46           C
ATOM   2622  O   LEU D 178      -4.852  38.330-108.681  1.00117.46           O
ATOM   2623  CB  LEU D 178      -5.602  35.187-107.259  1.00137.33           C
ATOM   2624  CG  LEU D 178      -5.729  34.636-108.680  1.00137.33           C
ATOM   2625  CD1 LEU D 178      -4.437  34.657-109.493  1.00137.33           C
ATOM   2626  CD2 LEU D 178      -6.225  33.198-108.537  1.00137.33           C
ATOM   2627  H   LEU D 178      -5.506  36.427-105.054  1.00  0.00           H
ATOM   2628  HA  LEU D 178      -3.876  36.403-107.476  1.00  0.00           H
ATOM   2629  HB2 LEU D 178      -6.619  35.294-106.888  1.00  0.00           H
ATOM   2630  HB3 LEU D 178      -5.076  34.458-106.642  1.00  0.00           H
ATOM   2631  HG  LEU D 178      -6.473  35.222-109.220  1.00  0.00           H
ATOM   2632 HD11 LEU D 178      -3.779  35.480-109.244  1.00  0.00           H
ATOM   2633 HD12 LEU D 178      -4.702  34.821-110.533  1.00  0.00           H
ATOM   2634 HD13 LEU D 178      -3.885  33.723-109.389  1.00  0.00           H
ATOM   2635 HD21 LEU D 178      -6.199  32.683-109.489  1.00  0.00           H
ATOM   2636 HD22 LEU D 178      -5.615  32.640-107.826  1.00  0.00           H
ATOM   2637 HD23 LEU D 178      -7.253  33.216-108.190  1.00  0.00           H
ATOM   2638  N   CYS D 179      -6.676  38.148-107.434  1.00129.18           N
ATOM   2639  CA  CYS D 179      -7.302  39.356-107.954  1.00129.18           C
ATOM   2640  C   CYS D 179      -8.113  40.064-106.860  1.00129.18           C
ATOM   2641  O   CYS D 179      -8.169  39.631-105.706  1.00129.18           O
ATOM   2642  CB  CYS D 179      -8.110  39.002-109.213  1.00128.57           C
ATOM   2643  SG  CYS D 179      -9.618  38.109-108.783  1.00128.57           S
ATOM   2644  H   CYS D 179      -7.152  37.637-106.704  1.00  0.00           H
ATOM   2645  HA  CYS D 179      -6.516  40.044-108.255  1.00  0.00           H
ATOM   2646  HB2 CYS D 179      -8.386  39.899-109.754  1.00  0.00           H
ATOM   2647  HB3 CYS D 179      -7.497  38.386-109.869  1.00  0.00           H
ATOM   2648  HG  CYS D 179      -9.030  36.887-108.664  1.00  0.00           H
ATOM   2649  N   THR D 180      -8.587  41.274-107.160  1.00117.21           N
ATOM   2650  CA  THR D 180      -9.504  42.027-106.290  1.00117.21           C
ATOM   2651  C   THR D 180     -10.667  42.492-107.149  1.00117.21           C
ATOM   2652  O   THR D 180     -10.477  43.312-108.042  1.00117.21           O
ATOM   2653  CB  THR D 180      -8.810  43.214-105.605  1.00 86.11           C
ATOM   2654  OG1 THR D 180      -7.655  42.730-104.955  1.00 86.11           O
ATOM   2655  CG2 THR D 180      -9.709  43.906-104.578  1.00 86.11           C
ATOM   2656  H   THR D 180      -8.534  41.588-108.118  1.00  0.00           H
ATOM   2657  HA  THR D 180      -9.896  41.379-105.508  1.00  0.00           H
ATOM   2658  HB  THR D 180      -8.503  43.943-106.356  1.00  0.00           H
ATOM   2659 HG21 THR D 180      -9.151  44.687-104.058  1.00  0.00           H
ATOM   2660 HG22 THR D 180     -10.075  43.191-103.841  1.00  0.00           H
ATOM   2661 HG23 THR D 180     -10.560  44.375-105.073  1.00  0.00           H
ATOM   2662  HG1 THR D 180      -7.366  41.976-105.468  1.00  0.00           H
ATOM   2663  N   SER D 181     -11.800  41.805-107.023  1.00123.10           N
ATOM   2664  CA  SER D 181     -13.048  42.140-107.703  1.00123.10           C
ATOM   2665  C   SER D 181     -14.169  42.066-106.679  1.00123.10           C
ATOM   2666  O   SER D 181     -14.524  40.977-106.235  1.00123.10           O
ATOM   2667  CB  SER D 181     -13.307  41.182-108.872  1.00  0.00           C
ATOM   2668  OG  SER D 181     -14.516  41.525-109.515  1.00  0.00           O
ATOM   2669  H   SER D 181     -11.848  41.061-106.341  1.00  0.00           H
ATOM   2670  HA  SER D 181     -12.998  43.154-108.100  1.00  0.00           H
ATOM   2671  HB2 SER D 181     -13.381  40.160-108.496  1.00  0.00           H
ATOM   2672  HB3 SER D 181     -12.485  41.239-109.585  1.00  0.00           H
ATOM   2673  HG  SER D 181     -14.849  40.737-109.958  1.00  0.00           H
ATOM   2674  N   PHE D 182     -14.655  43.219-106.220  1.00185.33           N
ATOM   2675  CA  PHE D 182     -15.744  43.319-105.237  1.00185.33           C
ATOM   2676  C   PHE D 182     -17.133  43.095-105.874  1.00185.33           C
ATOM   2677  O   PHE D 182     -18.106  43.769-105.545  1.00185.33           O
ATOM   2678  CB  PHE D 182     -15.593  44.642-104.455  1.00164.64           C
ATOM   2679  CG  PHE D 182     -15.770  44.512-102.954  1.00164.64           C
ATOM   2680  CD1 PHE D 182     -16.558  45.440-102.245  1.00164.64           C
ATOM   2681  CD2 PHE D 182     -15.044  43.531-102.248  1.00164.64           C
ATOM   2682  CE1 PHE D 182     -16.597  45.399-100.840  1.00164.64           C
ATOM   2683  CE2 PHE D 182     -15.110  43.469-100.849  1.00164.64           C
ATOM   2684  CZ  PHE D 182     -15.864  44.421-100.150  1.00164.64           C
ATOM   2685  H   PHE D 182     -14.267  44.082-106.566  1.00  0.00           H
ATOM   2686  HA  PHE D 182     -15.622  42.495-104.536  1.00  0.00           H
ATOM   2687  HB2 PHE D 182     -14.588  45.040-104.605  1.00  0.00           H
ATOM   2688  HB3 PHE D 182     -16.282  45.390-104.850  1.00  0.00           H
ATOM   2689  HD1 PHE D 182     -17.086  46.221-102.771  1.00  0.00           H
ATOM   2690  HD2 PHE D 182     -14.388  42.853-102.772  1.00  0.00           H
ATOM   2691  HE1 PHE D 182     -17.142  46.151-100.287  1.00  0.00           H
ATOM   2692  HE2 PHE D 182     -14.513  42.747-100.308  1.00  0.00           H
ATOM   2693  HZ  PHE D 182     -15.801  44.459 -99.075  1.00  0.00           H
ATOM   2694  N   VAL D 183     -17.183  42.259-106.919  1.00122.34           N
ATOM   2695  CA  VAL D 183     -18.352  42.051-107.781  1.00122.34           C
ATOM   2696  C   VAL D 183     -18.810  40.601-107.690  1.00122.34           C
ATOM   2697  O   VAL D 183     -18.050  39.683-107.993  1.00122.34           O
ATOM   2698  CB  VAL D 183     -18.082  42.420-109.254  1.00125.87           C
ATOM   2699  CG1 VAL D 183     -19.408  42.524-110.020  1.00125.87           C
ATOM   2700  CG2 VAL D 183     -17.329  43.745-109.425  1.00125.87           C
ATOM   2701  H   VAL D 183     -16.370  41.681-107.089  1.00  0.00           H
ATOM   2702  HA  VAL D 183     -19.161  42.687-107.423  1.00  0.00           H
ATOM   2703  HB  VAL D 183     -17.482  41.637-109.719  1.00  0.00           H
ATOM   2704 HG11 VAL D 183     -19.215  42.750-111.068  1.00  0.00           H
ATOM   2705 HG12 VAL D 183     -19.954  41.582-109.971  1.00  0.00           H
ATOM   2706 HG13 VAL D 183     -20.023  43.317-109.591  1.00  0.00           H
ATOM   2707 HG21 VAL D 183     -17.305  44.025-110.477  1.00  0.00           H
ATOM   2708 HG22 VAL D 183     -17.815  44.530-108.848  1.00  0.00           H
ATOM   2709 HG23 VAL D 183     -16.301  43.628-109.084  1.00  0.00           H
ATOM   2710  N   GLY D 184     -20.103  40.416-107.441  1.00129.46           N
ATOM   2711  CA  GLY D 184     -20.733  39.111-107.288  1.00129.46           C
ATOM   2712  C   GLY D 184     -21.648  39.087-106.068  1.00129.46           C
ATOM   2713  O   GLY D 184     -21.991  40.126-105.502  1.00129.46           O
ATOM   2714  H   GLY D 184     -20.647  41.216-107.152  1.00  0.00           H
ATOM   2715  HA2 GLY D 184     -21.316  38.876-108.177  1.00  0.00           H
ATOM   2716  HA3 GLY D 184     -19.972  38.341-107.156  1.00  0.00           H
ATOM   2717  N   THR D 185     -22.026  37.885-105.649  1.00155.85           N
ATOM   2718  CA  THR D 185     -22.908  37.651-104.504  1.00155.85           C
ATOM   2719  C   THR D 185     -22.146  37.814-103.180  1.00155.85           C
ATOM   2720  O   THR D 185     -21.831  36.833-102.511  1.00155.85           O
ATOM   2721  CB  THR D 185     -23.552  36.251-104.626  1.00158.31           C
ATOM   2722  OG1 THR D 185     -23.838  35.940-105.975  1.00158.31           O
ATOM   2723  CG2 THR D 185     -24.852  36.188-103.817  1.00158.31           C
ATOM   2724  H   THR D 185     -21.805  37.082-106.215  1.00  0.00           H
ATOM   2725  HA  THR D 185     -23.703  38.392-104.526  1.00  0.00           H
ATOM   2726  HB  THR D 185     -22.861  35.490-104.268  1.00  0.00           H
ATOM   2727  HG1 THR D 185     -23.817  34.983-106.064  1.00  0.00           H
ATOM   2728 HG21 THR D 185     -25.235  35.168-103.823  1.00  0.00           H
ATOM   2729 HG22 THR D 185     -24.657  36.485-102.795  1.00  0.00           H
ATOM   2730 HG23 THR D 185     -25.596  36.859-104.248  1.00  0.00           H
ATOM   2731  N   LEU D 186     -21.880  39.062-102.770  1.00120.05           N
ATOM   2732  CA  LEU D 186     -21.092  39.442-101.570  1.00120.05           C
ATOM   2733  C   LEU D 186     -21.708  39.006-100.209  1.00120.05           C
ATOM   2734  O   LEU D 186     -21.234  39.409 -99.160  1.00120.05           O
ATOM   2735  CB  LEU D 186     -20.814  40.967-101.645  1.00118.36           C
ATOM   2736  CG  LEU D 186     -19.794  41.554-100.639  1.00118.36           C
ATOM   2737  CD1 LEU D 186     -18.466  40.794-100.644  1.00118.36           C
ATOM   2738  CD2 LEU D 186     -19.515  43.018-100.982  1.00118.36           C
ATOM   2739  H   LEU D 186     -22.102  39.809-103.420  1.00  0.00           H
ATOM   2740  HA  LEU D 186     -20.136  38.921-101.651  1.00  0.00           H
ATOM   2741  HB2 LEU D 186     -20.456  41.197-102.650  1.00  0.00           H
ATOM   2742  HB3 LEU D 186     -21.761  41.491-101.506  1.00  0.00           H
ATOM   2743  HG  LEU D 186     -20.206  41.548 -99.633  1.00  0.00           H
ATOM   2744 HD21 LEU D 186     -18.867  43.451-100.222  1.00  0.00           H
ATOM   2745 HD22 LEU D 186     -19.023  43.098-101.951  1.00  0.00           H
ATOM   2746 HD23 LEU D 186     -20.449  43.576-100.999  1.00  0.00           H
ATOM   2747 HD11 LEU D 186     -17.728  41.331-100.050  1.00  0.00           H
ATOM   2748 HD12 LEU D 186     -18.100  40.679-101.663  1.00  0.00           H
ATOM   2749 HD13 LEU D 186     -18.612  39.814-100.189  1.00  0.00           H
ATOM   2750  N   GLN D 187     -22.796  38.232-100.225  1.00147.63           N
ATOM   2751  CA  GLN D 187     -23.494  37.688 -99.053  1.00147.63           C
ATOM   2752  C   GLN D 187     -22.673  36.699 -98.208  1.00147.63           C
ATOM   2753  O   GLN D 187     -22.981  36.485 -97.037  1.00147.63           O
ATOM   2754  CB  GLN D 187     -24.740  36.937 -99.568  1.00149.80           C
ATOM   2755  CG  GLN D 187     -26.052  37.723 -99.522  1.00149.80           C
ATOM   2756  CD  GLN D 187     -26.296  38.287 -98.138  1.00149.80           C
ATOM   2757  OE1 GLN D 187     -26.000  39.437 -97.889  1.00149.80           O
ATOM   2758  NE2 GLN D 187     -26.611  37.441 -97.183  1.00149.80           N
ATOM   2759  H   GLN D 187     -23.113  37.938-101.130  1.00  0.00           H
ATOM   2760  HA  GLN D 187     -23.760  38.510 -98.389  1.00  0.00           H
ATOM   2761  HB2 GLN D 187     -24.874  36.048 -98.964  1.00  0.00           H
ATOM   2762  HB3 GLN D 187     -24.568  36.588-100.584  1.00  0.00           H
ATOM   2763  HG2 GLN D 187     -26.026  38.540-100.240  1.00  0.00           H
ATOM   2764  HG3 GLN D 187     -26.875  37.057 -99.779  1.00  0.00           H
ATOM   2765 HE21 GLN D 187     -26.940  36.533 -97.399  1.00  0.00           H
ATOM   2766 HE22 GLN D 187     -26.704  37.823 -96.249  1.00  0.00           H
ATOM   2767  N   TYR D 188     -21.840  35.891 -98.866  1.00130.17           N
ATOM   2768  CA  TYR D 188     -20.838  35.063 -98.188  1.00130.17           C
ATOM   2769  C   TYR D 188     -19.613  35.937 -97.880  1.00130.17           C
ATOM   2770  O   TYR D 188     -19.766  37.146 -97.772  1.00130.17           O
ATOM   2771  CB  TYR D 188     -20.529  33.839 -99.059  1.00100.89           C
ATOM   2772  CG  TYR D 188     -21.769  33.097 -99.505  1.00100.89           C
ATOM   2773  CD1 TYR D 188     -22.415  32.193 -98.637  1.00100.89           C
ATOM   2774  CD2 TYR D 188     -22.287  33.348-100.787  1.00100.89           C
ATOM   2775  CE1 TYR D 188     -23.563  31.501 -99.072  1.00100.89           C
ATOM   2776  CE2 TYR D 188     -23.421  32.654-101.229  1.00100.89           C
ATOM   2777  CZ  TYR D 188     -24.047  31.724-100.380  1.00100.89           C
ATOM   2778  OH  TYR D 188     -25.107  31.055-100.885  1.00100.89           O
ATOM   2779  H   TYR D 188     -21.688  36.091 -99.840  1.00  0.00           H
ATOM   2780  HA  TYR D 188     -21.236  34.705 -97.239  1.00  0.00           H
ATOM   2781  HB2 TYR D 188     -19.885  33.150 -98.508  1.00  0.00           H
ATOM   2782  HB3 TYR D 188     -19.987  34.163 -99.948  1.00  0.00           H
ATOM   2783  HD1 TYR D 188     -22.014  32.021 -97.647  1.00  0.00           H
ATOM   2784  HD2 TYR D 188     -21.803  34.062-101.438  1.00  0.00           H
ATOM   2785  HE1 TYR D 188     -24.046  30.783 -98.423  1.00  0.00           H
ATOM   2786  HE2 TYR D 188     -23.802  32.795-102.229  1.00  0.00           H
ATOM   2787  HH  TYR D 188     -25.765  30.766-100.204  1.00  0.00           H
ATOM   2788  N   LEU D 189     -18.395  35.379 -97.925  1.00130.56           N
ATOM   2789  CA  LEU D 189     -17.134  36.095 -97.689  1.00130.56           C
ATOM   2790  C   LEU D 189     -17.050  36.620 -96.242  1.00130.56           C
ATOM   2791  O   LEU D 189     -17.859  37.422 -95.784  1.00130.56           O
ATOM   2792  CB  LEU D 189     -16.895  37.221 -98.733  1.00162.16           C
ATOM   2793  CG  LEU D 189     -16.769  36.868-100.230  1.00162.16           C
ATOM   2794  CD1 LEU D 189     -15.588  35.942-100.462  1.00162.16           C
ATOM   2795  CD2 LEU D 189     -17.976  36.203-100.896  1.00162.16           C
ATOM   2796  H   LEU D 189     -18.334  34.380 -98.062  1.00  0.00           H
ATOM   2797  HA  LEU D 189     -16.330  35.368 -97.809  1.00  0.00           H
ATOM   2798  HB2 LEU D 189     -15.977  37.732 -98.448  1.00  0.00           H
ATOM   2799  HB3 LEU D 189     -17.674  37.974 -98.639  1.00  0.00           H
ATOM   2800  HG  LEU D 189     -16.572  37.798-100.762  1.00  0.00           H
ATOM   2801 HD11 LEU D 189     -14.707  36.299 -99.949  1.00  0.00           H
ATOM   2802 HD12 LEU D 189     -15.377  35.887-101.528  1.00  0.00           H
ATOM   2803 HD13 LEU D 189     -15.842  34.961-100.076  1.00  0.00           H
ATOM   2804 HD21 LEU D 189     -17.839  36.201-101.979  1.00  0.00           H
ATOM   2805 HD22 LEU D 189     -18.066  35.168-100.574  1.00  0.00           H
ATOM   2806 HD23 LEU D 189     -18.887  36.747-100.651  1.00  0.00           H
ATOM   2807  N   ALA D 190     -16.056  36.155 -95.486  1.00134.37           N
ATOM   2808  CA  ALA D 190     -15.997  36.442 -94.053  1.00134.37           C
ATOM   2809  C   ALA D 190     -16.010  37.951 -93.726  1.00134.37           C
ATOM   2810  O   ALA D 190     -15.369  38.730 -94.433  1.00134.37           O
ATOM   2811  CB  ALA D 190     -14.777  35.751 -93.465  1.00166.21           C
ATOM   2812  H   ALA D 190     -15.461  35.430 -95.855  1.00  0.00           H
ATOM   2813  HA  ALA D 190     -16.878  35.988 -93.617  1.00  0.00           H
ATOM   2814  HB1 ALA D 190     -13.868  36.294 -93.723  1.00  0.00           H
ATOM   2815  HB2 ALA D 190     -14.868  35.682 -92.381  1.00  0.00           H
ATOM   2816  HB3 ALA D 190     -14.726  34.749 -93.874  1.00  0.00           H
ATOM   2817  N   PRO D 191     -16.557  38.384 -92.572  1.00104.51           N
ATOM   2818  CA  PRO D 191     -16.643  39.811 -92.255  1.00104.51           C
ATOM   2819  C   PRO D 191     -15.276  40.522 -92.161  1.00104.51           C
ATOM   2820  O   PRO D 191     -15.179  41.710 -92.459  1.00104.51           O
ATOM   2821  CB  PRO D 191     -17.428  39.879 -90.939  1.00121.13           C
ATOM   2822  CG  PRO D 191     -18.283  38.611 -90.956  1.00121.13           C
ATOM   2823  CD  PRO D 191     -17.380  37.604 -91.659  1.00121.13           C
ATOM   2824  HA  PRO D 191     -17.230  40.290 -93.041  1.00  0.00           H
ATOM   2825  HB2 PRO D 191     -16.741  39.840 -90.092  1.00  0.00           H
ATOM   2826  HB3 PRO D 191     -18.048  40.775 -90.892  1.00  0.00           H
ATOM   2827  HG2 PRO D 191     -19.181  38.772 -91.553  1.00  0.00           H
ATOM   2828  HG3 PRO D 191     -18.547  38.276 -89.953  1.00  0.00           H
ATOM   2829  HD2 PRO D 191     -18.006  36.890 -92.189  1.00  0.00           H
ATOM   2830  HD3 PRO D 191     -16.747  37.089 -90.935  1.00  0.00           H
ATOM   2831  N   GLU D 192     -14.204  39.802 -91.807  1.00113.42           N
ATOM   2832  CA  GLU D 192     -12.807  40.293 -91.809  1.00113.42           C
ATOM   2833  C   GLU D 192     -12.112  40.315 -93.181  1.00113.42           C
ATOM   2834  O   GLU D 192     -11.051  40.918 -93.314  1.00113.42           O
ATOM   2835  CB  GLU D 192     -11.936  39.584 -90.752  1.00120.81           C
ATOM   2836  CG  GLU D 192     -12.305  38.143 -90.374  1.00120.81           C
ATOM   2837  CD  GLU D 192     -11.989  37.038 -91.390  1.00120.81           C
ATOM   2838  OE1 GLU D 192     -12.504  35.931 -91.135  1.00120.81           O
ATOM   2839  OE2 GLU D 192     -11.002  37.175 -92.141  1.00120.81           O
ATOM   2840  H   GLU D 192     -14.346  38.818 -91.635  1.00  0.00           H
ATOM   2841  HA  GLU D 192     -12.832  41.343 -91.521  1.00  0.00           H
ATOM   2842  HB2 GLU D 192     -10.884  39.627 -91.032  1.00  0.00           H
ATOM   2843  HB3 GLU D 192     -12.031  40.171 -89.837  1.00  0.00           H
ATOM   2844  HG2 GLU D 192     -13.365  38.115 -90.129  1.00  0.00           H
ATOM   2845  HG3 GLU D 192     -11.750  37.910 -89.468  1.00  0.00           H
ATOM   2846  N   LEU D 193     -12.804  39.875 -94.230  1.00124.50           N
ATOM   2847  CA  LEU D 193     -12.411  40.035 -95.628  1.00124.50           C
ATOM   2848  C   LEU D 193     -13.129  41.207 -96.336  1.00124.50           C
ATOM   2849  O   LEU D 193     -12.699  41.631 -97.406  1.00124.50           O
ATOM   2850  CB  LEU D 193     -12.701  38.687 -96.300  1.00144.97           C
ATOM   2851  CG  LEU D 193     -12.178  38.579 -97.736  1.00144.97           C
ATOM   2852  CD1 LEU D 193     -10.679  38.292 -97.742  1.00144.97           C
ATOM   2853  CD2 LEU D 193     -12.905  37.490 -98.503  1.00144.97           C
ATOM   2854  H   LEU D 193     -13.685  39.403 -94.058  1.00  0.00           H
ATOM   2855  HA  LEU D 193     -11.340  40.232 -95.673  1.00  0.00           H
ATOM   2856  HB2 LEU D 193     -12.264  37.887 -95.698  1.00  0.00           H
ATOM   2857  HB3 LEU D 193     -13.780  38.547 -96.309  1.00  0.00           H
ATOM   2858  HG  LEU D 193     -12.352  39.488 -98.293  1.00  0.00           H
ATOM   2859 HD21 LEU D 193     -13.203  37.876 -99.477  1.00  0.00           H
ATOM   2860 HD22 LEU D 193     -12.248  36.656 -98.643  1.00  0.00           H
ATOM   2861 HD23 LEU D 193     -13.787  37.143 -97.966  1.00  0.00           H
ATOM   2862 HD11 LEU D 193     -10.342  38.180 -98.761  1.00  0.00           H
ATOM   2863 HD12 LEU D 193     -10.156  39.125 -97.274  1.00  0.00           H
ATOM   2864 HD13 LEU D 193     -10.480  37.382 -97.173  1.00  0.00           H
ATOM   2865  N   LEU D 194     -14.224  41.724 -95.765  1.00111.59           N
ATOM   2866  CA  LEU D 194     -15.133  42.720 -96.364  1.00111.59           C
ATOM   2867  C   LEU D 194     -14.492  44.142 -96.449  1.00111.59           C
ATOM   2868  O   LEU D 194     -14.934  45.055 -95.759  1.00111.59           O
ATOM   2869  CB  LEU D 194     -16.474  42.654 -95.567  1.00 80.87           C
ATOM   2870  CG  LEU D 194     -17.797  42.760 -96.355  1.00 80.87           C
ATOM   2871  CD1 LEU D 194     -18.961  43.004 -95.390  1.00 80.87           C
ATOM   2872  CD2 LEU D 194     -17.831  43.870 -97.400  1.00 80.87           C
ATOM   2873  H   LEU D 194     -14.523  41.292 -94.903  1.00  0.00           H
ATOM   2874  HA  LEU D 194     -15.334  42.400 -97.387  1.00  0.00           H
ATOM   2875  HB2 LEU D 194     -16.472  43.414 -94.789  1.00  0.00           H
ATOM   2876  HB3 LEU D 194     -16.525  41.695 -95.046  1.00  0.00           H
ATOM   2877  HG  LEU D 194     -17.975  41.815 -96.865  1.00  0.00           H
ATOM   2878 HD11 LEU D 194     -19.902  42.925 -95.937  1.00  0.00           H
ATOM   2879 HD12 LEU D 194     -18.960  42.244 -94.611  1.00  0.00           H
ATOM   2880 HD13 LEU D 194     -18.880  43.997 -94.946  1.00  0.00           H
ATOM   2881 HD21 LEU D 194     -18.844  44.235 -97.561  1.00  0.00           H
ATOM   2882 HD22 LEU D 194     -17.492  43.438 -98.336  1.00  0.00           H
ATOM   2883 HD23 LEU D 194     -17.197  44.705 -97.105  1.00  0.00           H
ATOM   2884  N   GLU D 195     -13.378  44.294 -97.184  1.00163.93           N
ATOM   2885  CA  GLU D 195     -12.481  45.486 -97.257  1.00163.93           C
ATOM   2886  C   GLU D 195     -11.866  45.922 -95.903  1.00163.93           C
ATOM   2887  O   GLU D 195     -11.363  47.033 -95.736  1.00163.93           O
ATOM   2888  CB  GLU D 195     -13.121  46.645 -98.054  1.00210.69           C
ATOM   2889  CG  GLU D 195     -13.243  46.358 -99.564  1.00210.69           C
ATOM   2890  CD  GLU D 195     -11.970  46.554-100.410  1.00210.69           C
ATOM   2891  OE1 GLU D 195     -12.076  46.360-101.645  1.00210.69           O
ATOM   2892  OE2 GLU D 195     -10.867  46.656 -99.830  1.00210.69           O
ATOM   2893  H   GLU D 195     -13.054  43.466 -97.671  1.00  0.00           H
ATOM   2894  HA  GLU D 195     -11.609  45.184 -97.841  1.00  0.00           H
ATOM   2895  HB2 GLU D 195     -14.119  46.822 -97.652  1.00  0.00           H
ATOM   2896  HB3 GLU D 195     -12.551  47.565 -97.923  1.00  0.00           H
ATOM   2897  HG2 GLU D 195     -14.030  47.004 -99.962  1.00  0.00           H
ATOM   2898  HG3 GLU D 195     -13.556  45.327 -99.685  1.00  0.00           H
ATOM   2899  N   GLN D 196     -11.823  44.995 -94.943  1.00133.02           N
ATOM   2900  CA  GLN D 196     -11.054  45.109 -93.699  1.00133.02           C
ATOM   2901  C   GLN D 196      -9.531  44.923 -93.950  1.00133.02           C
ATOM   2902  O   GLN D 196      -9.039  44.966 -95.075  1.00133.02           O
ATOM   2903  CB  GLN D 196     -11.646  44.090 -92.693  1.00156.71           C
ATOM   2904  CG  GLN D 196     -12.797  44.618 -91.820  1.00156.71           C
ATOM   2905  CD  GLN D 196     -13.945  45.264 -92.583  1.00156.71           C
ATOM   2906  OE1 GLN D 196     -14.076  46.471 -92.607  1.00156.71           O
ATOM   2907  NE2 GLN D 196     -14.975  44.524 -92.916  1.00156.71           N
ATOM   2908  H   GLN D 196     -12.208  44.096 -95.178  1.00  0.00           H
ATOM   2909  HA  GLN D 196     -11.182  46.113 -93.293  1.00  0.00           H
ATOM   2910  HB2 GLN D 196     -10.874  43.745 -92.006  1.00  0.00           H
ATOM   2911  HB3 GLN D 196     -12.000  43.220 -93.243  1.00  0.00           H
ATOM   2912  HG2 GLN D 196     -13.191  43.792 -91.232  1.00  0.00           H
ATOM   2913  HG3 GLN D 196     -12.397  45.360 -91.133  1.00  0.00           H
ATOM   2914 HE21 GLN D 196     -14.911  43.515 -92.891  1.00  0.00           H
ATOM   2915 HE22 GLN D 196     -15.552  44.973 -93.615  1.00  0.00           H
ATOM   2916  N   GLN D 197      -8.746  44.810 -92.873  1.00168.99           N
ATOM   2917  CA  GLN D 197      -7.300  44.557 -92.880  1.00168.99           C
ATOM   2918  C   GLN D 197      -6.917  43.171 -93.480  1.00168.99           C
ATOM   2919  O   GLN D 197      -7.419  42.715 -94.500  1.00168.99           O
ATOM   2920  CB  GLN D 197      -6.770  44.741 -91.433  1.00191.27           C
ATOM   2921  CG  GLN D 197      -6.934  46.150 -90.835  1.00191.27           C
ATOM   2922  CD  GLN D 197      -8.199  46.305 -89.991  1.00191.27           C
ATOM   2923  OE1 GLN D 197      -9.308  46.080 -90.431  1.00191.27           O
ATOM   2924  NE2 GLN D 197      -8.087  46.589 -88.713  1.00191.27           N
ATOM   2925  H   GLN D 197      -9.201  44.936 -91.977  1.00  0.00           H
ATOM   2926  HA  GLN D 197      -6.832  45.309 -93.515  1.00  0.00           H
ATOM   2927  HB2 GLN D 197      -5.698  44.545 -91.426  1.00  0.00           H
ATOM   2928  HB3 GLN D 197      -7.242  44.008 -90.775  1.00  0.00           H
ATOM   2929  HG2 GLN D 197      -6.072  46.345 -90.195  1.00  0.00           H
ATOM   2930  HG3 GLN D 197      -6.927  46.898 -91.627  1.00  0.00           H
ATOM   2931 HE21 GLN D 197      -7.200  46.729 -88.274  1.00  0.00           H
ATOM   2932 HE22 GLN D 197      -8.962  46.684 -88.225  1.00  0.00           H
ATOM   2933  N   LYS D 198      -5.847  42.555 -92.960  1.00151.75           N
ATOM   2934  CA  LYS D 198      -5.419  41.214 -93.361  1.00151.75           C
ATOM   2935  C   LYS D 198      -6.478  40.193 -92.945  1.00151.75           C
ATOM   2936  O   LYS D 198      -7.034  40.307 -91.859  1.00151.75           O
ATOM   2937  CB  LYS D 198      -4.064  40.837 -92.739  1.00168.76           C
ATOM   2938  CG  LYS D 198      -2.880  41.725 -93.153  1.00168.76           C
ATOM   2939  CD  LYS D 198      -2.780  43.039 -92.361  1.00168.76           C
ATOM   2940  CE  LYS D 198      -1.457  43.743 -92.678  1.00168.76           C
ATOM   2941  NZ  LYS D 198      -1.267  44.950 -91.834  1.00168.76           N
ATOM   2942  H   LYS D 198      -5.523  42.898 -92.075  1.00  0.00           H
ATOM   2943  HA  LYS D 198      -5.348  41.179 -94.448  1.00  0.00           H
ATOM   2944  HB2 LYS D 198      -4.155  40.828 -91.651  1.00  0.00           H
ATOM   2945  HB3 LYS D 198      -3.827  39.818 -93.048  1.00  0.00           H
ATOM   2946  HG2 LYS D 198      -1.965  41.154 -92.974  1.00  0.00           H
ATOM   2947  HG3 LYS D 198      -2.938  41.939 -94.222  1.00  0.00           H
ATOM   2948  HD2 LYS D 198      -2.833  42.815 -91.294  1.00  0.00           H
ATOM   2949  HD3 LYS D 198      -3.599  43.703 -92.634  1.00  0.00           H
ATOM   2950  HE2 LYS D 198      -1.456  44.015 -93.738  1.00  0.00           H
ATOM   2951  HE3 LYS D 198      -0.639  43.034 -92.511  1.00  0.00           H
ATOM   2952  HZ1 LYS D 198      -0.388  45.401 -92.056  1.00  0.00           H
ATOM   2953  HZ2 LYS D 198      -2.014  45.615 -91.991  1.00  0.00           H
ATOM   2954  HZ3 LYS D 198      -1.256  44.698 -90.854  1.00  0.00           H
ATOM   2955  N   TYR D 199      -6.439  39.059 -93.630  1.00132.44           N
ATOM   2956  CA  TYR D 199      -7.299  37.902 -93.435  1.00132.44           C
ATOM   2957  C   TYR D 199      -6.438  36.635 -93.516  1.00132.44           C
ATOM   2958  O   TYR D 199      -5.465  36.574 -94.282  1.00132.44           O
ATOM   2959  CB  TYR D 199      -8.409  37.927 -94.504  1.00142.03           C
ATOM   2960  CG  TYR D 199      -7.896  37.898 -95.945  1.00142.03           C
ATOM   2961  CD1 TYR D 199      -7.454  39.094 -96.556  1.00142.03           C
ATOM   2962  CD2 TYR D 199      -7.837  36.674 -96.635  1.00142.03           C
ATOM   2963  CE1 TYR D 199      -6.874  39.046 -97.846  1.00142.03           C
ATOM   2964  CE2 TYR D 199      -7.305  36.630 -97.929  1.00142.03           C
ATOM   2965  CZ  TYR D 199      -6.768  37.796 -98.517  1.00142.03           C
ATOM   2966  OH  TYR D 199      -6.148  37.662 -99.708  1.00142.03           O
ATOM   2967  H   TYR D 199      -5.805  38.997 -94.406  1.00  0.00           H
ATOM   2968  HA  TYR D 199      -7.772  37.948 -92.456  1.00  0.00           H
ATOM   2969  HB2 TYR D 199      -9.079  37.077 -94.336  1.00  0.00           H
ATOM   2970  HB3 TYR D 199      -9.006  38.831 -94.360  1.00  0.00           H
ATOM   2971  HD1 TYR D 199      -7.552  40.022 -96.033  1.00  0.00           H
ATOM   2972  HD2 TYR D 199      -8.184  35.774 -96.170  1.00  0.00           H
ATOM   2973  HE1 TYR D 199      -6.513  39.952 -98.297  1.00  0.00           H
ATOM   2974  HE2 TYR D 199      -7.275  35.698 -98.467  1.00  0.00           H
ATOM   2975  HH  TYR D 199      -6.351  36.825-100.094  1.00  0.00           H
ATOM   2976  N   THR D 200      -6.690  35.693 -92.609  1.00125.42           N
ATOM   2977  CA  THR D 200      -6.017  34.381 -92.593  1.00125.42           C
ATOM   2978  C   THR D 200      -6.808  33.363 -93.431  1.00125.42           C
ATOM   2979  O   THR D 200      -7.576  33.751 -94.307  1.00125.42           O
ATOM   2980  CB  THR D 200      -5.786  33.888 -91.154  1.00142.92           C
ATOM   2981  OG1 THR D 200      -6.993  33.457 -90.579  1.00142.92           O
ATOM   2982  CG2 THR D 200      -5.071  34.888 -90.242  1.00142.92           C
ATOM   2983  H   THR D 200      -7.523  35.805 -92.048  1.00  0.00           H
ATOM   2984  HA  THR D 200      -5.035  34.471 -93.050  1.00  0.00           H
ATOM   2985  HB  THR D 200      -5.138  33.013 -91.211  1.00  0.00           H
ATOM   2986  HG1 THR D 200      -7.606  34.185 -90.429  1.00  0.00           H
ATOM   2987 HG21 THR D 200      -4.934  34.442 -89.256  1.00  0.00           H
ATOM   2988 HG22 THR D 200      -5.645  35.809 -90.139  1.00  0.00           H
ATOM   2989 HG23 THR D 200      -4.093  35.114 -90.659  1.00  0.00           H
ATOM   2990  N   VAL D 201      -6.598  32.063 -93.200  1.00115.65           N
ATOM   2991  CA  VAL D 201      -7.370  30.956 -93.797  1.00115.65           C
ATOM   2992  C   VAL D 201      -8.817  30.890 -93.256  1.00115.65           C
ATOM   2993  O   VAL D 201      -9.709  30.397 -93.942  1.00115.65           O
ATOM   2994  CB  VAL D 201      -6.650  29.609 -93.546  1.00103.09           C
ATOM   2995  CG1 VAL D 201      -7.035  28.567 -94.589  1.00103.09           C
ATOM   2996  CG2 VAL D 201      -5.114  29.715 -93.552  1.00103.09           C
ATOM   2997  H   VAL D 201      -5.979  31.815 -92.443  1.00  0.00           H
ATOM   2998  HA  VAL D 201      -7.437  31.116 -94.872  1.00  0.00           H
ATOM   2999  HB  VAL D 201      -6.946  29.235 -92.567  1.00  0.00           H
ATOM   3000 HG11 VAL D 201      -6.596  27.603 -94.333  1.00  0.00           H
ATOM   3001 HG12 VAL D 201      -6.680  28.848 -95.578  1.00  0.00           H
ATOM   3002 HG13 VAL D 201      -8.115  28.455 -94.626  1.00  0.00           H
ATOM   3003 HG21 VAL D 201      -4.673  28.718 -93.590  1.00  0.00           H
ATOM   3004 HG22 VAL D 201      -4.769  30.193 -92.636  1.00  0.00           H
ATOM   3005 HG23 VAL D 201      -4.776  30.277 -94.421  1.00  0.00           H
ATOM   3006  N   THR D 202      -9.089  31.529 -92.106  1.00119.24           N
ATOM   3007  CA  THR D 202     -10.401  31.553 -91.416  1.00119.24           C
ATOM   3008  C   THR D 202     -11.533  32.149 -92.250  1.00119.24           C
ATOM   3009  O   THR D 202     -12.685  31.772 -92.062  1.00119.24           O
ATOM   3010  CB  THR D 202     -10.320  32.350 -90.101  1.00141.08           C
ATOM   3011  OG1 THR D 202      -9.988  33.713 -90.337  1.00141.08           O
ATOM   3012  CG2 THR D 202      -9.302  31.696 -89.153  1.00141.08           C
ATOM   3013  H   THR D 202      -8.321  31.974 -91.620  1.00  0.00           H
ATOM   3014  HA  THR D 202     -10.689  30.537 -91.175  1.00  0.00           H
ATOM   3015  HB  THR D 202     -11.289  32.318 -89.606  1.00  0.00           H
ATOM   3016  HG1 THR D 202     -10.774  34.160 -90.690  1.00  0.00           H
ATOM   3017 HG21 THR D 202      -9.082  32.383 -88.344  1.00  0.00           H
ATOM   3018 HG22 THR D 202      -8.369  31.455 -89.651  1.00  0.00           H
ATOM   3019 HG23 THR D 202      -9.722  30.783 -88.748  1.00  0.00           H
ATOM   3020  N   VAL D 203     -11.198  32.929 -93.282  1.00102.55           N
ATOM   3021  CA  VAL D 203     -12.163  33.433 -94.261  1.00102.55           C
ATOM   3022  C   VAL D 203     -12.998  32.321 -94.916  1.00102.55           C
ATOM   3023  O   VAL D 203     -14.219  32.442 -95.016  1.00102.55           O
ATOM   3024  CB  VAL D 203     -11.454  34.295 -95.316  1.00102.78           C
ATOM   3025  CG1 VAL D 203     -10.403  33.534 -96.134  1.00102.78           C
ATOM   3026  CG2 VAL D 203     -12.440  34.903 -96.313  1.00102.78           C
ATOM   3027  H   VAL D 203     -10.231  33.198 -93.375  1.00  0.00           H
ATOM   3028  HA  VAL D 203     -12.833  34.073 -93.702  1.00  0.00           H
ATOM   3029  HB  VAL D 203     -10.942  35.109 -94.807  1.00  0.00           H
ATOM   3030 HG21 VAL D 203     -13.164  34.173 -96.672  1.00  0.00           H
ATOM   3031 HG22 VAL D 203     -12.970  35.727 -95.846  1.00  0.00           H
ATOM   3032 HG23 VAL D 203     -11.883  35.260 -97.166  1.00  0.00           H
ATOM   3033 HG11 VAL D 203      -9.833  34.242 -96.730  1.00  0.00           H
ATOM   3034 HG12 VAL D 203      -9.714  33.004 -95.479  1.00  0.00           H
ATOM   3035 HG13 VAL D 203     -10.875  32.815 -96.804  1.00  0.00           H
ATOM   3036  N   ASP D 204     -12.361  31.217 -95.312  1.00102.36           N
ATOM   3037  CA  ASP D 204     -13.044  30.092 -95.959  1.00102.36           C
ATOM   3038  C   ASP D 204     -13.912  29.300 -94.984  1.00102.36           C
ATOM   3039  O   ASP D 204     -14.924  28.734 -95.389  1.00102.36           O
ATOM   3040  CB  ASP D 204     -12.009  29.180 -96.639  1.00108.13           C
ATOM   3041  CG  ASP D 204     -11.601  29.707 -98.015  1.00108.13           C
ATOM   3042  OD1 ASP D 204     -12.477  30.232 -98.726  1.00108.13           O
ATOM   3043  OD2 ASP D 204     -10.417  29.593 -98.396  1.00108.13           O
ATOM   3044  H   ASP D 204     -11.368  31.133 -95.132  1.00  0.00           H
ATOM   3045  HA  ASP D 204     -13.728  30.481 -96.716  1.00  0.00           H
ATOM   3046  HB2 ASP D 204     -11.136  29.071 -95.994  1.00  0.00           H
ATOM   3047  HB3 ASP D 204     -12.444  28.191 -96.783  1.00  0.00           H
ATOM   3048  N   TYR D 205     -13.607  29.360 -93.685  1.00 98.78           N
ATOM   3049  CA  TYR D 205     -14.437  28.748 -92.654  1.00 98.78           C
ATOM   3050  C   TYR D 205     -15.791  29.444 -92.530  1.00 98.78           C
ATOM   3051  O   TYR D 205     -16.803  28.768 -92.666  1.00 98.78           O
ATOM   3052  CB  TYR D 205     -13.699  28.728 -91.310  1.00119.46           C
ATOM   3053  CG  TYR D 205     -12.396  27.940 -91.233  1.00119.46           C
ATOM   3054  CD1 TYR D 205     -11.648  28.030 -90.045  1.00119.46           C
ATOM   3055  CD2 TYR D 205     -11.948  27.094 -92.274  1.00119.46           C
ATOM   3056  CE1 TYR D 205     -10.449  27.307 -89.895  1.00119.46           C
ATOM   3057  CE2 TYR D 205     -10.745  26.378 -92.132  1.00119.46           C
ATOM   3058  CZ  TYR D 205      -9.988  26.495 -90.949  1.00119.46           C
ATOM   3059  OH  TYR D 205      -8.817  25.830 -90.823  1.00119.46           O
ATOM   3060  H   TYR D 205     -12.835  29.944 -93.397  1.00  0.00           H
ATOM   3061  HA  TYR D 205     -14.644  27.722 -92.952  1.00  0.00           H
ATOM   3062  HB2 TYR D 205     -14.384  28.335 -90.562  1.00  0.00           H
ATOM   3063  HB3 TYR D 205     -13.497  29.749 -90.998  1.00  0.00           H
ATOM   3064  HD1 TYR D 205     -12.019  28.641 -89.238  1.00  0.00           H
ATOM   3065  HD2 TYR D 205     -12.522  26.979 -93.180  1.00  0.00           H
ATOM   3066  HE1 TYR D 205      -9.877  27.360 -88.983  1.00  0.00           H
ATOM   3067  HE2 TYR D 205     -10.413  25.713 -92.911  1.00  0.00           H
ATOM   3068  HH  TYR D 205      -8.395  25.661 -91.664  1.00  0.00           H
ATOM   3069  N   TRP D 206     -15.829  30.781 -92.556  1.00 85.47           N
ATOM   3070  CA  TRP D 206     -17.091  31.529 -92.622  1.00 85.47           C
ATOM   3071  C   TRP D 206     -17.911  31.203 -93.874  1.00 85.47           C
ATOM   3072  O   TRP D 206     -19.121  30.978 -93.772  1.00 85.47           O
ATOM   3073  CB  TRP D 206     -16.816  33.030 -92.620  1.00115.94           C
ATOM   3074  CG  TRP D 206     -18.048  33.877 -92.741  1.00115.94           C
ATOM   3075  CD1 TRP D 206     -18.686  34.198 -93.892  1.00115.94           C
ATOM   3076  CD2 TRP D 206     -18.863  34.439 -91.674  1.00115.94           C
ATOM   3077  NE1 TRP D 206     -19.824  34.928 -93.609  1.00115.94           N
ATOM   3078  CE2 TRP D 206     -19.984  35.104 -92.252  1.00115.94           C
ATOM   3079  CE3 TRP D 206     -18.752  34.459 -90.271  1.00115.94           C
ATOM   3080  CZ2 TRP D 206     -20.949  35.755 -91.472  1.00115.94           C
ATOM   3081  CZ3 TRP D 206     -19.723  35.092 -89.472  1.00115.94           C
ATOM   3082  CH2 TRP D 206     -20.815  35.746 -90.073  1.00115.94           C
ATOM   3083  H   TRP D 206     -14.953  31.290 -92.535  1.00  0.00           H
ATOM   3084  HA  TRP D 206     -17.702  31.277 -91.755  1.00  0.00           H
ATOM   3085  HB2 TRP D 206     -16.174  33.250 -93.468  1.00  0.00           H
ATOM   3086  HB3 TRP D 206     -16.281  33.298 -91.708  1.00  0.00           H
ATOM   3087  HD1 TRP D 206     -18.369  33.896 -94.884  1.00  0.00           H
ATOM   3088  HE3 TRP D 206     -17.919  33.945 -89.824  1.00  0.00           H
ATOM   3089  HZ2 TRP D 206     -21.805  36.219 -91.942  1.00  0.00           H
ATOM   3090  HZ3 TRP D 206     -19.665  35.027 -88.393  1.00  0.00           H
ATOM   3091  HH2 TRP D 206     -21.576  36.203 -89.456  1.00  0.00           H
ATOM   3092  HE1 TRP D 206     -20.473  35.246 -94.319  1.00  0.00           H
ATOM   3093  N   SER D 207     -17.284  31.254 -95.057  1.00 94.70           N
ATOM   3094  CA  SER D 207     -17.986  30.996 -96.318  1.00 94.70           C
ATOM   3095  C   SER D 207     -18.538  29.567 -96.347  1.00 94.70           C
ATOM   3096  O   SER D 207     -19.744  29.411 -96.490  1.00 94.70           O
ATOM   3097  CB  SER D 207     -17.086  31.247 -97.534  1.00 84.13           C
ATOM   3098  OG  SER D 207     -16.643  32.594 -97.603  1.00 84.13           O
ATOM   3099  H   SER D 207     -16.305  31.518 -95.088  1.00  0.00           H
ATOM   3100  HA  SER D 207     -18.836  31.675 -96.392  1.00  0.00           H
ATOM   3101  HB2 SER D 207     -16.222  30.583 -97.485  1.00  0.00           H
ATOM   3102  HB3 SER D 207     -17.658  31.023 -98.436  1.00  0.00           H
ATOM   3103  HG  SER D 207     -15.863  32.612 -98.185  1.00  0.00           H
ATOM   3104  N   PHE D 208     -17.746  28.563 -95.947  1.00 79.53           N
ATOM   3105  CA  PHE D 208     -18.197  27.169 -95.812  1.00 79.53           C
ATOM   3106  C   PHE D 208     -19.271  26.979 -94.734  1.00 79.53           C
ATOM   3107  O   PHE D 208     -20.240  26.257 -94.959  1.00 79.53           O
ATOM   3108  CB  PHE D 208     -16.988  26.271 -95.506  1.00100.24           C
ATOM   3109  CG  PHE D 208     -17.230  24.765 -95.482  1.00100.24           C
ATOM   3110  CD1 PHE D 208     -18.241  24.164 -96.261  1.00100.24           C
ATOM   3111  CD2 PHE D 208     -16.391  23.944 -94.701  1.00100.24           C
ATOM   3112  CE1 PHE D 208     -18.424  22.771 -96.239  1.00100.24           C
ATOM   3113  CE2 PHE D 208     -16.560  22.547 -94.696  1.00100.24           C
ATOM   3114  CZ  PHE D 208     -17.578  21.962 -95.465  1.00100.24           C
ATOM   3115  H   PHE D 208     -16.772  28.762 -95.737  1.00  0.00           H
ATOM   3116  HA  PHE D 208     -18.627  26.870 -96.765  1.00  0.00           H
ATOM   3117  HB2 PHE D 208     -16.582  26.569 -94.538  1.00  0.00           H
ATOM   3118  HB3 PHE D 208     -16.226  26.471 -96.254  1.00  0.00           H
ATOM   3119  HD1 PHE D 208     -18.884  24.760 -96.889  1.00  0.00           H
ATOM   3120  HD2 PHE D 208     -15.600  24.389 -94.119  1.00  0.00           H
ATOM   3121  HE1 PHE D 208     -19.201  22.321 -96.840  1.00  0.00           H
ATOM   3122  HE2 PHE D 208     -15.905  21.917 -94.112  1.00  0.00           H
ATOM   3123  HZ  PHE D 208     -17.703  20.888 -95.473  1.00  0.00           H
ATOM   3124  N   GLY D 209     -19.177  27.731 -93.637  1.00 76.06           N
ATOM   3125  CA  GLY D 209     -20.180  27.808 -92.587  1.00 76.06           C
ATOM   3126  C   GLY D 209     -21.511  28.328 -93.127  1.00 76.06           C
ATOM   3127  O   GLY D 209     -22.415  27.532 -93.333  1.00 76.06           O
ATOM   3128  H   GLY D 209     -18.329  28.271 -93.505  1.00  0.00           H
ATOM   3129  HA2 GLY D 209     -19.817  28.464 -91.796  1.00  0.00           H
ATOM   3130  HA3 GLY D 209     -20.334  26.812 -92.171  1.00  0.00           H
ATOM   3131  N   THR D 210     -21.603  29.593 -93.553  1.00 96.53           N
ATOM   3132  CA  THR D 210     -22.838  30.150 -94.163  1.00 96.53           C
ATOM   3133  C   THR D 210     -23.356  29.369 -95.375  1.00 96.53           C
ATOM   3134  O   THR D 210     -24.571  29.278 -95.554  1.00 96.53           O
ATOM   3135  CB  THR D 210     -22.705  31.620 -94.598  1.00 92.10           C
ATOM   3136  OG1 THR D 210     -21.443  31.921 -95.156  1.00 92.10           O
ATOM   3137  CG2 THR D 210     -23.061  32.608 -93.492  1.00 92.10           C
ATOM   3138  H   THR D 210     -20.791  30.187 -93.424  1.00  0.00           H
ATOM   3139  HA  THR D 210     -23.624  30.100 -93.415  1.00  0.00           H
ATOM   3140  HB  THR D 210     -23.441  31.796 -95.380  1.00  0.00           H
ATOM   3141  HG1 THR D 210     -20.745  31.513 -94.623  1.00  0.00           H
ATOM   3142 HG21 THR D 210     -23.024  33.624 -93.882  1.00  0.00           H
ATOM   3143 HG22 THR D 210     -22.375  32.527 -92.658  1.00  0.00           H
ATOM   3144 HG23 THR D 210     -24.077  32.411 -93.153  1.00  0.00           H
ATOM   3145  N   LEU D 211     -22.480  28.715 -96.138  1.00 92.60           N
ATOM   3146  CA  LEU D 211     -22.832  27.819 -97.237  1.00 92.60           C
ATOM   3147  C   LEU D 211     -23.538  26.554 -96.756  1.00 92.60           C
ATOM   3148  O   LEU D 211     -24.637  26.261 -97.220  1.00 92.60           O
ATOM   3149  CB  LEU D 211     -21.543  27.504 -98.004  1.00 96.19           C
ATOM   3150  CG  LEU D 211     -21.724  26.623 -99.243  1.00 96.19           C
ATOM   3151  CD1 LEU D 211     -20.598  26.891-100.235  1.00 96.19           C
ATOM   3152  CD2 LEU D 211     -21.724  25.120 -98.980  1.00 96.19           C
ATOM   3153  H   LEU D 211     -21.491  28.864 -95.962  1.00  0.00           H
ATOM   3154  HA  LEU D 211     -23.518  28.340 -97.908  1.00  0.00           H
ATOM   3155  HB2 LEU D 211     -21.153  28.469 -98.323  1.00  0.00           H
ATOM   3156  HB3 LEU D 211     -20.814  27.041 -97.343  1.00  0.00           H
ATOM   3157  HG  LEU D 211     -22.670  26.887 -99.702  1.00  0.00           H
ATOM   3158 HD21 LEU D 211     -22.591  24.832 -98.395  1.00  0.00           H
ATOM   3159 HD22 LEU D 211     -21.778  24.592 -99.930  1.00  0.00           H
ATOM   3160 HD23 LEU D 211     -20.816  24.822 -98.454  1.00  0.00           H
ATOM   3161 HD11 LEU D 211     -20.168  27.875-100.090  1.00  0.00           H
ATOM   3162 HD12 LEU D 211     -21.012  26.867-101.235  1.00  0.00           H
ATOM   3163 HD13 LEU D 211     -19.798  26.157-100.130  1.00  0.00           H
ATOM   3164  N   ALA D 212     -22.958  25.828 -95.799  1.00 69.82           N
ATOM   3165  CA  ALA D 212     -23.603  24.678 -95.175  1.00 69.82           C
ATOM   3166  C   ALA D 212     -24.839  25.085 -94.368  1.00 69.82           C
ATOM   3167  O   ALA D 212     -25.807  24.339 -94.303  1.00 69.82           O
ATOM   3168  CB  ALA D 212     -22.599  23.978 -94.264  1.00 69.21           C
ATOM   3169  H   ALA D 212     -22.061  26.131 -95.427  1.00  0.00           H
ATOM   3170  HA  ALA D 212     -23.918  23.981 -95.951  1.00  0.00           H
ATOM   3171  HB1 ALA D 212     -23.106  23.148 -93.775  1.00  0.00           H
ATOM   3172  HB2 ALA D 212     -21.758  23.609 -94.850  1.00  0.00           H
ATOM   3173  HB3 ALA D 212     -22.238  24.669 -93.501  1.00  0.00           H
ATOM   3174  N   PHE D 213     -24.859  26.301 -93.836  1.00 83.87           N
ATOM   3175  CA  PHE D 213     -25.989  26.858 -93.115  1.00 83.87           C
ATOM   3176  C   PHE D 213     -27.164  27.177 -94.041  1.00 83.87           C
ATOM   3177  O   PHE D 213     -28.302  26.895 -93.677  1.00 83.87           O
ATOM   3178  CB  PHE D 213     -25.491  28.100 -92.372  1.00135.50           C
ATOM   3179  CG  PHE D 213     -26.148  28.494 -91.076  1.00135.50           C
ATOM   3180  CD1 PHE D 213     -25.634  29.640 -90.460  1.00135.50           C
ATOM   3181  CD2 PHE D 213     -27.172  27.755 -90.448  1.00135.50           C
ATOM   3182  CE1 PHE D 213     -26.191  30.093 -89.269  1.00135.50           C
ATOM   3183  CE2 PHE D 213     -27.729  28.212 -89.241  1.00135.50           C
ATOM   3184  CZ  PHE D 213     -27.275  29.414 -88.683  1.00135.50           C
ATOM   3185  H   PHE D 213     -23.995  26.832 -93.856  1.00  0.00           H
ATOM   3186  HA  PHE D 213     -26.327  26.103 -92.413  1.00  0.00           H
ATOM   3187  HB2 PHE D 213     -25.543  28.953 -93.048  1.00  0.00           H
ATOM   3188  HB3 PHE D 213     -24.448  27.964 -92.110  1.00  0.00           H
ATOM   3189  HD1 PHE D 213     -24.812  30.182 -90.905  1.00  0.00           H
ATOM   3190  HD2 PHE D 213     -27.531  26.835 -90.872  1.00  0.00           H
ATOM   3191  HE1 PHE D 213     -25.786  30.989 -88.833  1.00  0.00           H
ATOM   3192  HE2 PHE D 213     -28.515  27.657 -88.753  1.00  0.00           H
ATOM   3193  HZ  PHE D 213     -27.734  29.799 -87.785  1.00  0.00           H
ATOM   3194  N   GLU D 214     -26.903  27.586 -95.287  1.00 70.42           N
ATOM   3195  CA  GLU D 214     -27.888  27.573 -96.372  1.00 70.42           C
ATOM   3196  C   GLU D 214     -28.217  26.154 -96.844  1.00 70.42           C
ATOM   3197  O   GLU D 214     -29.389  25.851 -96.969  1.00 70.42           O
ATOM   3198  CB  GLU D 214     -27.402  28.449 -97.536  1.00114.93           C
ATOM   3199  CG  GLU D 214     -28.513  28.830 -98.532  1.00114.93           C
ATOM   3200  CD  GLU D 214     -27.972  29.698 -99.678  1.00114.93           C
ATOM   3201  OE1 GLU D 214     -27.078  30.542 -99.458  1.00114.93           O
ATOM   3202  OE2 GLU D 214     -28.508  29.678-100.806  1.00114.93           O
ATOM   3203  H   GLU D 214     -25.947  27.834 -95.520  1.00  0.00           H
ATOM   3204  HA  GLU D 214     -28.819  27.992 -95.993  1.00  0.00           H
ATOM   3205  HB2 GLU D 214     -26.610  27.926 -98.073  1.00  0.00           H
ATOM   3206  HB3 GLU D 214     -26.984  29.363 -97.118  1.00  0.00           H
ATOM   3207  HG2 GLU D 214     -28.959  27.926 -98.948  1.00  0.00           H
ATOM   3208  HG3 GLU D 214     -29.291  29.386 -98.002  1.00  0.00           H
ATOM   3209  N   CYS D 215     -27.271  25.216 -96.901  1.00 85.23           N
ATOM   3210  CA  CYS D 215     -27.615  23.825 -97.216  1.00 85.23           C
ATOM   3211  C   CYS D 215     -28.566  23.199 -96.173  1.00 85.23           C
ATOM   3212  O   CYS D 215     -29.591  22.665 -96.563  1.00 85.23           O
ATOM   3213  CB  CYS D 215     -26.350  22.989 -97.461  1.00110.23           C
ATOM   3214  SG  CYS D 215     -25.414  23.690 -98.854  1.00110.23           S
ATOM   3215  H   CYS D 215     -26.300  25.488 -96.834  1.00  0.00           H
ATOM   3216  HA  CYS D 215     -28.178  23.832 -98.148  1.00  0.00           H
ATOM   3217  HB2 CYS D 215     -26.644  21.969 -97.719  1.00  0.00           H
ATOM   3218  HB3 CYS D 215     -25.735  22.955 -96.563  1.00  0.00           H
ATOM   3219  HG  CYS D 215     -25.160  24.889 -98.305  1.00  0.00           H
ATOM   3220  N   ILE D 216     -28.373  23.422 -94.869  1.00 74.20           N
ATOM   3221  CA  ILE D 216     -29.279  22.896 -93.832  1.00 74.20           C
ATOM   3222  C   ILE D 216     -30.551  23.741 -93.736  1.00 74.20           C
ATOM   3223  O   ILE D 216     -31.656  23.238 -93.892  1.00 74.20           O
ATOM   3224  CB  ILE D 216     -28.589  22.749 -92.448  1.00 49.07           C
ATOM   3225  CG1 ILE D 216     -27.230  22.006 -92.456  1.00 49.07           C
ATOM   3226  CG2 ILE D 216     -29.519  22.018 -91.461  1.00 49.07           C
ATOM   3227  CD1 ILE D 216     -26.306  22.502 -91.345  1.00 49.07           C
ATOM   3228  H   ILE D 216     -27.552  23.945 -94.594  1.00  0.00           H
ATOM   3229  HA  ILE D 216     -29.622  21.912 -94.148  1.00  0.00           H
ATOM   3230  HB  ILE D 216     -28.421  23.757 -92.071  1.00  0.00           H
ATOM   3231 HG12 ILE D 216     -26.714  22.156 -93.401  1.00  0.00           H
ATOM   3232 HG13 ILE D 216     -27.375  20.935 -92.319  1.00  0.00           H
ATOM   3233 HD11 ILE D 216     -25.287  22.165 -91.533  1.00  0.00           H
ATOM   3234 HD12 ILE D 216     -26.637  22.123 -90.379  1.00  0.00           H
ATOM   3235 HD13 ILE D 216     -26.326  23.588 -91.340  1.00  0.00           H
ATOM   3236 HG21 ILE D 216     -30.476  22.532 -91.369  1.00  0.00           H
ATOM   3237 HG22 ILE D 216     -29.714  21.003 -91.818  1.00  0.00           H
ATOM   3238 HG23 ILE D 216     -29.061  21.959 -90.475  1.00  0.00           H
ATOM   3239  N   THR D 217     -30.422  25.015 -93.362  1.00 85.21           N
ATOM   3240  CA  THR D 217     -31.587  25.841 -93.016  1.00 85.21           C
ATOM   3241  C   THR D 217     -32.291  26.471 -94.215  1.00 85.21           C
ATOM   3242  O   THR D 217     -33.333  27.077 -94.017  1.00 85.21           O
ATOM   3243  CB  THR D 217     -31.243  26.959 -92.034  1.00139.95           C
ATOM   3244  OG1 THR D 217     -30.472  27.965 -92.643  1.00139.95           O
ATOM   3245  CG2 THR D 217     -30.474  26.485 -90.810  1.00139.95           C
ATOM   3246  H   THR D 217     -29.495  25.400 -93.261  1.00  0.00           H
ATOM   3247  HA  THR D 217     -32.309  25.193 -92.529  1.00  0.00           H
ATOM   3248  HB  THR D 217     -32.174  27.405 -91.689  1.00  0.00           H
ATOM   3249  HG1 THR D 217     -29.673  27.541 -93.006  1.00  0.00           H
ATOM   3250 HG21 THR D 217     -31.050  25.731 -90.273  1.00  0.00           H
ATOM   3251 HG22 THR D 217     -30.299  27.345 -90.167  1.00  0.00           H
ATOM   3252 HG23 THR D 217     -29.522  26.051 -91.099  1.00  0.00           H
ATOM   3253  N   GLY D 218     -31.618  26.523 -95.371  1.00 90.26           N
ATOM   3254  CA  GLY D 218     -32.096  27.034 -96.663  1.00 90.26           C
ATOM   3255  C   GLY D 218     -32.147  28.544 -96.861  1.00 90.26           C
ATOM   3256  O   GLY D 218     -32.470  28.991 -97.959  1.00 90.26           O
ATOM   3257  H   GLY D 218     -30.748  26.012 -95.411  1.00  0.00           H
ATOM   3258  HA2 GLY D 218     -31.460  26.657 -97.453  1.00  0.00           H
ATOM   3259  HA3 GLY D 218     -33.059  26.618 -96.886  1.00  0.00           H
ATOM   3260  N   PHE D 219     -31.626  29.345 -95.926  1.00109.68           N
ATOM   3261  CA  PHE D 219     -31.710  30.810 -96.042  1.00109.68           C
ATOM   3262  C   PHE D 219     -30.446  31.587 -95.640  1.00109.68           C
ATOM   3263  O   PHE D 219     -30.553  32.766 -95.315  1.00109.68           O
ATOM   3264  CB  PHE D 219     -33.035  31.318 -95.423  1.00118.33           C
ATOM   3265  CG  PHE D 219     -33.468  30.780 -94.065  1.00118.33           C
ATOM   3266  CD1 PHE D 219     -32.528  30.446 -93.077  1.00118.33           C
ATOM   3267  CD2 PHE D 219     -34.838  30.614 -93.785  1.00118.33           C
ATOM   3268  CE1 PHE D 219     -32.948  29.945 -91.831  1.00118.33           C
ATOM   3269  CE2 PHE D 219     -35.261  30.101 -92.544  1.00118.33           C
ATOM   3270  CZ  PHE D 219     -34.314  29.762 -91.564  1.00118.33           C
ATOM   3271  H   PHE D 219     -31.432  28.928 -95.025  1.00  0.00           H
ATOM   3272  HA  PHE D 219     -31.785  31.050 -97.102  1.00  0.00           H
ATOM   3273  HB2 PHE D 219     -33.819  31.057 -96.132  1.00  0.00           H
ATOM   3274  HB3 PHE D 219     -33.022  32.407 -95.369  1.00  0.00           H
ATOM   3275  HD1 PHE D 219     -31.480  30.547 -93.292  1.00  0.00           H
ATOM   3276  HD2 PHE D 219     -35.572  30.856 -94.539  1.00  0.00           H
ATOM   3277  HE1 PHE D 219     -32.214  29.662 -91.094  1.00  0.00           H
ATOM   3278  HE2 PHE D 219     -36.313  29.946 -92.356  1.00  0.00           H
ATOM   3279  HZ  PHE D 219     -34.634  29.351 -90.618  1.00  0.00           H
ATOM   3280  N   ARG D 220     -29.249  30.971 -95.750  1.00140.93           N
ATOM   3281  CA  ARG D 220     -27.921  31.547 -95.402  1.00140.93           C
ATOM   3282  C   ARG D 220     -28.019  32.496 -94.199  1.00140.93           C
ATOM   3283  O   ARG D 220     -28.005  33.717 -94.398  1.00140.93           O
ATOM   3284  CB  ARG D 220     -27.370  32.302 -96.606  1.00112.03           C
ATOM   3285  CG  ARG D 220     -25.920  32.837 -96.517  1.00112.03           C
ATOM   3286  CD  ARG D 220     -25.639  33.996 -97.492  1.00112.03           C
ATOM   3287  NE  ARG D 220     -26.399  33.876 -98.755  1.00112.03           N
ATOM   3288  CZ  ARG D 220     -27.608  34.343 -99.008  1.00112.03           C
ATOM   3289  NH1 ARG D 220     -28.302  35.049 -98.151  1.00112.03           N
ATOM   3290  NH2 ARG D 220     -28.189  34.005-100.118  1.00112.03           N
ATOM   3291  H   ARG D 220     -29.262  30.050 -96.164  1.00  0.00           H
ATOM   3292  HA  ARG D 220     -27.218  30.752 -95.148  1.00  0.00           H
ATOM   3293  HB2 ARG D 220     -28.057  33.120 -96.744  1.00  0.00           H
ATOM   3294  HB3 ARG D 220     -27.448  31.672 -97.475  1.00  0.00           H
ATOM   3295  HG2 ARG D 220     -25.691  33.194 -95.512  1.00  0.00           H
ATOM   3296  HG3 ARG D 220     -25.238  32.020 -96.745  1.00  0.00           H
ATOM   3297  HD2 ARG D 220     -25.862  34.941 -96.994  1.00  0.00           H
ATOM   3298  HD3 ARG D 220     -24.570  34.012 -97.720  1.00  0.00           H
ATOM   3299  HE  ARG D 220     -25.997  33.260 -99.444  1.00  0.00           H
ATOM   3300 HH11 ARG D 220     -29.255  35.287 -98.347  1.00  0.00           H
ATOM   3301 HH12 ARG D 220     -28.041  34.960 -97.174  1.00  0.00           H
ATOM   3302 HH21 ARG D 220     -27.756  33.246-100.630  1.00  0.00           H
ATOM   3303 HH22 ARG D 220     -29.160  34.208-100.241  1.00  0.00           H
ATOM   3304  N   PRO D 221     -28.348  31.970 -93.007  1.00101.76           N
ATOM   3305  CA  PRO D 221     -28.502  32.800 -91.824  1.00101.76           C
ATOM   3306  C   PRO D 221     -27.252  33.635 -91.556  1.00101.76           C
ATOM   3307  O   PRO D 221     -26.239  33.508 -92.243  1.00101.76           O
ATOM   3308  CB  PRO D 221     -28.777  31.846 -90.668  1.00148.92           C
ATOM   3309  CG  PRO D 221     -29.313  30.603 -91.354  1.00148.92           C
ATOM   3310  CD  PRO D 221     -28.559  30.573 -92.678  1.00148.92           C
ATOM   3311  HA  PRO D 221     -29.358  33.459 -91.969  1.00  0.00           H
ATOM   3312  HB2 PRO D 221     -29.493  32.258 -89.961  1.00  0.00           H
ATOM   3313  HB3 PRO D 221     -27.844  31.626 -90.174  1.00  0.00           H
ATOM   3314  HG2 PRO D 221     -30.365  30.765 -91.528  1.00  0.00           H
ATOM   3315  HG3 PRO D 221     -29.168  29.699 -90.776  1.00  0.00           H
ATOM   3316  HD2 PRO D 221     -27.596  30.083 -92.558  1.00  0.00           H
ATOM   3317  HD3 PRO D 221     -29.150  30.048 -93.426  1.00  0.00           H
ATOM   3318  N   PHE D 222     -27.306  34.414 -90.478  1.00134.06           N
ATOM   3319  CA  PHE D 222     -26.455  35.583 -90.279  1.00134.06           C
ATOM   3320  C   PHE D 222     -26.842  36.719 -91.252  1.00134.06           C
ATOM   3321  O   PHE D 222     -25.983  37.503 -91.642  1.00134.06           O
ATOM   3322  CB  PHE D 222     -24.953  35.192 -90.234  1.00133.93           C
ATOM   3323  CG  PHE D 222     -24.241  35.396 -88.914  1.00133.93           C
ATOM   3324  CD1 PHE D 222     -24.461  36.541 -88.132  1.00133.93           C
ATOM   3325  CD2 PHE D 222     -23.336  34.418 -88.469  1.00133.93           C
ATOM   3326  CE1 PHE D 222     -23.781  36.710 -86.913  1.00133.93           C
ATOM   3327  CE2 PHE D 222     -22.671  34.568 -87.243  1.00133.93           C
ATOM   3328  CZ  PHE D 222     -22.896  35.714 -86.462  1.00133.93           C
ATOM   3329  H   PHE D 222     -28.101  34.314 -89.876  1.00  0.00           H
ATOM   3330  HA  PHE D 222     -26.710  35.947 -89.289  1.00  0.00           H
ATOM   3331  HB2 PHE D 222     -24.402  35.711 -91.017  1.00  0.00           H
ATOM   3332  HB3 PHE D 222     -24.847  34.131 -90.448  1.00  0.00           H
ATOM   3333  HD1 PHE D 222     -25.176  37.275 -88.459  1.00  0.00           H
ATOM   3334  HD2 PHE D 222     -23.154  33.547 -89.076  1.00  0.00           H
ATOM   3335  HE1 PHE D 222     -23.966  37.585 -86.304  1.00  0.00           H
ATOM   3336  HE2 PHE D 222     -22.010  33.787 -86.888  1.00  0.00           H
ATOM   3337  HZ  PHE D 222     -22.412  35.809 -85.501  1.00  0.00           H
ATOM   3338  N   LEU D 223     -28.167  36.943 -91.391  1.00 99.20           N
ATOM   3339  CA  LEU D 223     -28.867  37.936 -92.233  1.00 99.20           C
ATOM   3340  C   LEU D 223     -28.953  37.537 -93.742  1.00 99.20           C
ATOM   3341  O   LEU D 223     -27.932  37.230 -94.351  1.00 99.20           O
ATOM   3342  CB  LEU D 223     -28.239  39.328 -91.966  1.00 81.00           C
ATOM   3343  CG  LEU D 223     -29.141  40.559 -91.855  1.00 81.00           C
ATOM   3344  CD1 LEU D 223     -30.283  40.588 -92.859  1.00 81.00           C
ATOM   3345  CD2 LEU D 223     -29.744  40.684 -90.457  1.00 81.00           C
ATOM   3346  H   LEU D 223     -28.781  36.346 -90.862  1.00  0.00           H
ATOM   3347  HA  LEU D 223     -29.884  37.984 -91.852  1.00  0.00           H
ATOM   3348  HB2 LEU D 223     -27.683  39.291 -91.030  1.00  0.00           H
ATOM   3349  HB3 LEU D 223     -27.498  39.516 -92.736  1.00  0.00           H
ATOM   3350  HG  LEU D 223     -28.506  41.427 -92.027  1.00  0.00           H
ATOM   3351 HD21 LEU D 223     -28.951  40.848 -89.729  1.00  0.00           H
ATOM   3352 HD22 LEU D 223     -30.288  39.773 -90.211  1.00  0.00           H
ATOM   3353 HD23 LEU D 223     -30.437  41.524 -90.426  1.00  0.00           H
ATOM   3354 HD11 LEU D 223     -31.081  39.940 -92.517  1.00  0.00           H
ATOM   3355 HD12 LEU D 223     -29.926  40.287 -93.842  1.00  0.00           H
ATOM   3356 HD13 LEU D 223     -30.700  41.591 -92.907  1.00  0.00           H
ATOM   3357  N   PRO D 224     -30.140  37.531 -94.402  1.00 93.19           N
ATOM   3358  CA  PRO D 224     -30.239  37.209 -95.833  1.00 93.19           C
ATOM   3359  C   PRO D 224     -30.181  38.447 -96.757  1.00 93.19           C
ATOM   3360  O   PRO D 224     -29.147  38.750 -97.329  1.00 93.19           O
ATOM   3361  CB  PRO D 224     -31.511  36.367 -95.972  1.00106.83           C
ATOM   3362  CG  PRO D 224     -32.426  36.968 -94.908  1.00106.83           C
ATOM   3363  CD  PRO D 224     -31.455  37.347 -93.787  1.00106.83           C
ATOM   3364  HA  PRO D 224     -29.402  36.571 -96.117  1.00  0.00           H
ATOM   3365  HB2 PRO D 224     -31.943  36.411 -96.973  1.00  0.00           H
ATOM   3366  HB3 PRO D 224     -31.287  35.334 -95.707  1.00  0.00           H
ATOM   3367  HG2 PRO D 224     -33.177  36.254 -94.571  1.00  0.00           H
ATOM   3368  HG3 PRO D 224     -32.913  37.865 -95.293  1.00  0.00           H
ATOM   3369  HD2 PRO D 224     -31.405  36.533 -93.063  1.00  0.00           H
ATOM   3370  HD3 PRO D 224     -31.817  38.246 -93.303  1.00  0.00           H
ATOM   3371  N   ASN D 225     -31.314  39.057 -97.103  1.00138.60           N
ATOM   3372  CA  ASN D 225     -31.448  40.060 -98.171  1.00138.60           C
ATOM   3373  C   ASN D 225     -30.992  41.497 -97.806  1.00138.60           C
ATOM   3374  O   ASN D 225     -31.685  42.456 -98.147  1.00138.60           O
ATOM   3375  CB  ASN D 225     -32.896  40.000 -98.706  1.00154.97           C
ATOM   3376  CG  ASN D 225     -34.021  40.205 -97.691  1.00154.97           C
ATOM   3377  OD1 ASN D 225     -35.140  39.824 -97.964  1.00154.97           O
ATOM   3378  ND2 ASN D 225     -33.758  40.557 -96.450  1.00154.97           N
ATOM   3379  H   ASN D 225     -32.169  38.735 -96.677  1.00  0.00           H
ATOM   3380  HA  ASN D 225     -30.794  39.759 -98.992  1.00  0.00           H
ATOM   3381  HB2 ASN D 225     -33.054  39.022 -99.159  1.00  0.00           H
ATOM   3382  HB3 ASN D 225     -33.020  40.741 -99.495  1.00  0.00           H
ATOM   3383 HD21 ASN D 225     -32.878  40.966 -96.203  1.00  0.00           H
ATOM   3384 HD22 ASN D 225     -34.554  40.653 -95.832  1.00  0.00           H
ATOM   3385  N   TRP D 226     -29.887  41.676 -97.071  1.00 91.04           N
ATOM   3386  CA  TRP D 226     -29.388  43.015 -96.699  1.00 91.04           C
ATOM   3387  C   TRP D 226     -28.034  43.326 -97.319  1.00 91.04           C
ATOM   3388  O   TRP D 226     -27.201  42.464 -97.560  1.00 91.04           O
ATOM   3389  CB  TRP D 226     -29.396  43.262 -95.174  1.00 80.06           C
ATOM   3390  CG  TRP D 226     -30.382  44.260 -94.603  1.00 80.06           C
ATOM   3391  CD1 TRP D 226     -31.240  45.048 -95.298  1.00 80.06           C
ATOM   3392  CD2 TRP D 226     -30.686  44.532 -93.190  1.00 80.06           C
ATOM   3393  NE1 TRP D 226     -32.069  45.730 -94.434  1.00 80.06           N
ATOM   3394  CE2 TRP D 226     -31.816  45.403 -93.126  1.00 80.06           C
ATOM   3395  CE3 TRP D 226     -30.175  44.080 -91.952  1.00 80.06           C
ATOM   3396  CZ2 TRP D 226     -32.461  45.729 -91.925  1.00 80.06           C
ATOM   3397  CZ3 TRP D 226     -30.829  44.377 -90.738  1.00 80.06           C
ATOM   3398  CH2 TRP D 226     -31.986  45.176 -90.726  1.00 80.06           C
ATOM   3399  H   TRP D 226     -29.255  40.887 -96.960  1.00  0.00           H
ATOM   3400  HA  TRP D 226     -30.048  43.747 -97.146  1.00  0.00           H
ATOM   3401  HB2 TRP D 226     -29.585  42.310 -94.696  1.00  0.00           H
ATOM   3402  HB3 TRP D 226     -28.398  43.562 -94.851  1.00  0.00           H
ATOM   3403  HD1 TRP D 226     -31.331  45.089 -96.372  1.00  0.00           H
ATOM   3404  HE3 TRP D 226     -29.317  43.431 -91.947  1.00  0.00           H
ATOM   3405  HZ2 TRP D 226     -33.369  46.311 -91.936  1.00  0.00           H
ATOM   3406  HZ3 TRP D 226     -30.483  43.927 -89.818  1.00  0.00           H
ATOM   3407  HH2 TRP D 226     -32.539  45.322 -89.808  1.00  0.00           H
ATOM   3408  HE1 TRP D 226     -32.882  46.241 -94.743  1.00  0.00           H
ATOM   3409  N   GLN D 227     -27.852  44.599 -97.641  1.00116.70           N
ATOM   3410  CA  GLN D 227     -26.631  45.139 -98.212  1.00116.70           C
ATOM   3411  C   GLN D 227     -25.581  45.241 -97.086  1.00116.70           C
ATOM   3412  O   GLN D 227     -25.973  45.507 -95.945  1.00116.70           O
ATOM   3413  CB  GLN D 227     -26.917  46.512 -98.863  1.00142.68           C
ATOM   3414  CG  GLN D 227     -28.215  46.618 -99.700  1.00142.68           C
ATOM   3415  CD  GLN D 227     -29.507  46.566 -98.872  1.00142.68           C
ATOM   3416  OE1 GLN D 227     -29.549  46.937 -97.714  1.00142.68           O
ATOM   3417  NE2 GLN D 227     -30.490  45.796 -99.281  1.00142.68           N
ATOM   3418  H   GLN D 227     -28.545  45.267 -97.323  1.00  0.00           H
ATOM   3419  HA  GLN D 227     -26.286  44.446 -98.980  1.00  0.00           H
ATOM   3420  HB2 GLN D 227     -26.965  47.263 -98.082  1.00  0.00           H
ATOM   3421  HB3 GLN D 227     -26.073  46.767 -99.504  1.00  0.00           H
ATOM   3422  HG2 GLN D 227     -28.207  47.572-100.225  1.00  0.00           H
ATOM   3423  HG3 GLN D 227     -28.222  45.826-100.448  1.00  0.00           H
ATOM   3424 HE21 GLN D 227     -30.436  45.286-100.142  1.00  0.00           H
ATOM   3425 HE22 GLN D 227     -31.258  45.673 -98.644  1.00  0.00           H
ATOM   3426  N   PRO D 228     -24.269  45.303 -97.393  1.00 64.81           N
ATOM   3427  CA  PRO D 228     -23.203  45.379 -96.379  1.00 64.81           C
ATOM   3428  C   PRO D 228     -23.278  46.563 -95.375  1.00 64.81           C
ATOM   3429  O   PRO D 228     -22.640  46.519 -94.324  1.00 64.81           O
ATOM   3430  CB  PRO D 228     -21.897  45.376 -97.180  1.00 58.40           C
ATOM   3431  CG  PRO D 228     -22.254  44.551 -98.416  1.00 58.40           C
ATOM   3432  CD  PRO D 228     -23.690  44.987 -98.694  1.00 58.40           C
ATOM   3433  HA  PRO D 228     -23.230  44.446 -95.819  1.00  0.00           H
ATOM   3434  HB2 PRO D 228     -21.636  46.391 -97.482  1.00  0.00           H
ATOM   3435  HB3 PRO D 228     -21.082  44.921 -96.618  1.00  0.00           H
ATOM   3436  HG2 PRO D 228     -22.232  43.485 -98.177  1.00  0.00           H
ATOM   3437  HG3 PRO D 228     -21.597  44.771 -99.257  1.00  0.00           H
ATOM   3438  HD2 PRO D 228     -23.690  45.880 -99.320  1.00  0.00           H
ATOM   3439  HD3 PRO D 228     -24.220  44.175 -99.195  1.00  0.00           H
ATOM   3440  N   VAL D 229     -24.141  47.556 -95.632  1.00120.51           N
ATOM   3441  CA  VAL D 229     -24.425  48.763 -94.827  1.00120.51           C
ATOM   3442  C   VAL D 229     -25.168  48.498 -93.498  1.00120.51           C
ATOM   3443  O   VAL D 229     -24.547  48.500 -92.436  1.00120.51           O
ATOM   3444  CB  VAL D 229     -25.171  49.811 -95.689  1.00 95.80           C
ATOM   3445  CG1 VAL D 229     -24.293  50.356 -96.822  1.00 95.80           C
ATOM   3446  CG2 VAL D 229     -26.479  49.299 -96.324  1.00 95.80           C
ATOM   3447  H   VAL D 229     -24.730  47.410 -96.437  1.00  0.00           H
ATOM   3448  HA  VAL D 229     -23.465  49.199 -94.543  1.00  0.00           H
ATOM   3449  HB  VAL D 229     -25.421  50.653 -95.043  1.00  0.00           H
ATOM   3450 HG21 VAL D 229     -26.485  49.435 -97.405  1.00  0.00           H
ATOM   3451 HG22 VAL D 229     -26.654  48.245 -96.122  1.00  0.00           H
ATOM   3452 HG23 VAL D 229     -27.311  49.872 -95.921  1.00  0.00           H
ATOM   3453 HG11 VAL D 229     -24.852  51.109 -97.380  1.00  0.00           H
ATOM   3454 HG12 VAL D 229     -23.400  50.824 -96.410  1.00  0.00           H
ATOM   3455 HG13 VAL D 229     -24.004  49.556 -97.503  1.00  0.00           H
ATOM   3456  N   GLN D 230     -26.470  48.176 -93.530  1.00160.87           N
ATOM   3457  CA  GLN D 230     -27.275  47.763 -92.365  1.00160.87           C
ATOM   3458  C   GLN D 230     -26.850  46.375 -91.829  1.00160.87           C
ATOM   3459  O   GLN D 230     -27.276  45.959 -90.754  1.00160.87           O
ATOM   3460  CB  GLN D 230     -28.780  47.815 -92.724  1.00153.80           C
ATOM   3461  CG  GLN D 230     -29.280  49.216 -93.146  1.00153.80           C
ATOM   3462  CD  GLN D 230     -30.160  49.199 -94.395  1.00153.80           C
ATOM   3463  OE1 GLN D 230     -29.708  49.467 -95.490  1.00153.80           O
ATOM   3464  NE2 GLN D 230     -31.464  49.096 -94.274  1.00153.80           N
ATOM   3465  H   GLN D 230     -26.929  48.152 -94.428  1.00  0.00           H
ATOM   3466  HA  GLN D 230     -27.099  48.468 -91.552  1.00  0.00           H
ATOM   3467  HB2 GLN D 230     -28.971  47.104 -93.529  1.00  0.00           H
ATOM   3468  HB3 GLN D 230     -29.367  47.497 -91.860  1.00  0.00           H
ATOM   3469  HG2 GLN D 230     -28.437  49.874 -93.359  1.00  0.00           H
ATOM   3470  HG3 GLN D 230     -29.836  49.668 -92.326  1.00  0.00           H
ATOM   3471 HE21 GLN D 230     -31.890  48.893 -93.391  1.00  0.00           H
ATOM   3472 HE22 GLN D 230     -31.973  49.127 -95.139  1.00  0.00           H
ATOM   3473  N   TRP D 231     -25.878  45.744 -92.496  1.00106.44           N
ATOM   3474  CA  TRP D 231     -25.252  44.477 -92.157  1.00106.44           C
ATOM   3475  C   TRP D 231     -24.094  44.655 -91.183  1.00106.44           C
ATOM   3476  O   TRP D 231     -24.240  44.318 -90.016  1.00106.44           O
ATOM   3477  CB  TRP D 231     -24.773  43.816 -93.445  1.00105.20           C
ATOM   3478  CG  TRP D 231     -24.154  42.464 -93.328  1.00105.20           C
ATOM   3479  CD1 TRP D 231     -22.960  42.133 -92.779  1.00105.20           C
ATOM   3480  CD2 TRP D 231     -24.711  41.224 -93.833  1.00105.20           C
ATOM   3481  NE1 TRP D 231     -22.788  40.764 -92.840  1.00105.20           N
ATOM   3482  CE2 TRP D 231     -23.835  40.156 -93.488  1.00105.20           C
ATOM   3483  CE3 TRP D 231     -25.867  40.915 -94.571  1.00105.20           C
ATOM   3484  CZ2 TRP D 231     -24.108  38.828 -93.819  1.00105.20           C
ATOM   3485  CZ3 TRP D 231     -26.149  39.588 -94.911  1.00105.20           C
ATOM   3486  CH2 TRP D 231     -25.278  38.546 -94.531  1.00105.20           C
ATOM   3487  H   TRP D 231     -25.493  46.233 -93.288  1.00  0.00           H
ATOM   3488  HA  TRP D 231     -25.993  43.827 -91.694  1.00  0.00           H
ATOM   3489  HB2 TRP D 231     -24.050  44.465 -93.915  1.00  0.00           H
ATOM   3490  HB3 TRP D 231     -25.627  43.732 -94.116  1.00  0.00           H
ATOM   3491  HD1 TRP D 231     -22.253  42.826 -92.351  1.00  0.00           H
ATOM   3492  HE3 TRP D 231     -26.526  41.701 -94.905  1.00  0.00           H
ATOM   3493  HZ2 TRP D 231     -23.447  38.028 -93.526  1.00  0.00           H
ATOM   3494  HZ3 TRP D 231     -27.050  39.384 -95.470  1.00  0.00           H
ATOM   3495  HH2 TRP D 231     -25.502  37.516 -94.770  1.00  0.00           H
ATOM   3496  HE1 TRP D 231     -21.974  40.269 -92.512  1.00  0.00           H
ATOM   3497  N   HIS D 232     -22.949  45.212 -91.608  1.00 96.61           N
ATOM   3498  CA  HIS D 232     -21.717  45.186 -90.801  1.00 96.61           C
ATOM   3499  C   HIS D 232     -21.862  45.927 -89.465  1.00 96.61           C
ATOM   3500  O   HIS D 232     -21.343  45.452 -88.468  1.00 96.61           O
ATOM   3501  CB  HIS D 232     -20.526  45.704 -91.624  1.00 89.01           C
ATOM   3502  CG  HIS D 232     -19.219  45.695 -90.861  1.00 89.01           C
ATOM   3503  ND1 HIS D 232     -18.895  46.555 -89.811  1.00 89.01           N
ATOM   3504  CD2 HIS D 232     -18.156  44.870 -91.091  1.00 89.01           C
ATOM   3505  CE1 HIS D 232     -17.653  46.232 -89.430  1.00 89.01           C
ATOM   3506  NE2 HIS D 232     -17.180  45.225 -90.185  1.00 89.01           N
ATOM   3507  H   HIS D 232     -22.887  45.532 -92.570  1.00  0.00           H
ATOM   3508  HA  HIS D 232     -21.501  44.152 -90.534  1.00  0.00           H
ATOM   3509  HB2 HIS D 232     -20.415  45.082 -92.513  1.00  0.00           H
ATOM   3510  HB3 HIS D 232     -20.732  46.725 -91.949  1.00  0.00           H
ATOM   3511  HD2 HIS D 232     -18.074  44.131 -91.875  1.00  0.00           H
ATOM   3512  HE1 HIS D 232     -17.105  46.745 -88.651  1.00  0.00           H
ATOM   3513  HE2 HIS D 232     -16.216  44.921 -90.209  1.00  0.00           H
ATOM   3514  N   SER D 233     -22.802  46.864 -89.351  1.00131.05           N
ATOM   3515  CA  SER D 233     -23.231  47.369 -88.044  1.00131.05           C
ATOM   3516  C   SER D 233     -24.020  46.331 -87.223  1.00131.05           C
ATOM   3517  O   SER D 233     -23.560  45.889 -86.167  1.00131.05           O
ATOM   3518  CB  SER D 233     -24.000  48.673 -88.253  1.00123.09           C
ATOM   3519  OG  SER D 233     -24.392  49.246 -87.025  1.00123.09           O
ATOM   3520  H   SER D 233     -23.285  47.150 -90.190  1.00  0.00           H
ATOM   3521  HA  SER D 233     -22.337  47.606 -87.465  1.00  0.00           H
ATOM   3522  HB2 SER D 233     -24.882  48.484 -88.864  1.00  0.00           H
ATOM   3523  HB3 SER D 233     -23.350  49.372 -88.781  1.00  0.00           H
ATOM   3524  HG  SER D 233     -24.493  50.193 -87.161  1.00  0.00           H
ATOM   3525  N   LYS D 234     -25.204  45.907 -87.693  1.00128.33           N
ATOM   3526  CA  LYS D 234     -26.142  45.092 -86.902  1.00128.33           C
ATOM   3527  C   LYS D 234     -25.721  43.625 -86.750  1.00128.33           C
ATOM   3528  O   LYS D 234     -25.793  43.104 -85.651  1.00128.33           O
ATOM   3529  CB  LYS D 234     -27.557  45.217 -87.503  1.00 95.80           C
ATOM   3530  CG  LYS D 234     -28.669  45.149 -86.444  1.00 95.80           C
ATOM   3531  CD  LYS D 234     -28.736  46.429 -85.589  1.00 95.80           C
ATOM   3532  CE  LYS D 234     -29.960  46.438 -84.667  1.00 95.80           C
ATOM   3533  NZ  LYS D 234     -29.917  45.308 -83.706  1.00 95.80           N
ATOM   3534  H   LYS D 234     -25.493  46.210 -88.613  1.00  0.00           H
ATOM   3535  HA  LYS D 234     -26.142  45.494 -85.890  1.00  0.00           H
ATOM   3536  HB2 LYS D 234     -27.711  44.418 -88.231  1.00  0.00           H
ATOM   3537  HB3 LYS D 234     -27.656  46.165 -88.035  1.00  0.00           H
ATOM   3538  HG2 LYS D 234     -28.506  44.281 -85.804  1.00  0.00           H
ATOM   3539  HG3 LYS D 234     -29.624  45.025 -86.956  1.00  0.00           H
ATOM   3540  HD2 LYS D 234     -27.833  46.526 -84.986  1.00  0.00           H
ATOM   3541  HD3 LYS D 234     -28.793  47.297 -86.248  1.00  0.00           H
ATOM   3542  HE2 LYS D 234     -29.975  47.389 -84.126  1.00  0.00           H
ATOM   3543  HE3 LYS D 234     -30.864  46.389 -85.282  1.00  0.00           H
ATOM   3544  HZ1 LYS D 234     -30.703  45.334 -83.073  1.00  0.00           H
ATOM   3545  HZ2 LYS D 234     -29.047  45.346 -83.171  1.00  0.00           H
ATOM   3546  HZ3 LYS D 234     -29.927  44.425 -84.202  1.00  0.00           H
ATOM   3547  N   VAL D 235     -25.141  43.006 -87.772  1.00120.68           N
ATOM   3548  CA  VAL D 235     -24.671  41.606 -87.768  1.00120.68           C
ATOM   3549  C   VAL D 235     -23.499  41.378 -86.804  1.00120.68           C
ATOM   3550  O   VAL D 235     -23.438  40.361 -86.126  1.00120.68           O
ATOM   3551  CB  VAL D 235     -24.277  41.204 -89.205  1.00148.78           C
ATOM   3552  CG1 VAL D 235     -23.616  39.831 -89.286  1.00148.78           C
ATOM   3553  CG2 VAL D 235     -25.523  41.186 -90.099  1.00148.78           C
ATOM   3554  H   VAL D 235     -25.068  43.523 -88.640  1.00  0.00           H
ATOM   3555  HA  VAL D 235     -25.487  40.957 -87.439  1.00  0.00           H
ATOM   3556  HB  VAL D 235     -23.561  41.925 -89.595  1.00  0.00           H
ATOM   3557 HG11 VAL D 235     -22.681  39.807 -88.731  1.00  0.00           H
ATOM   3558 HG12 VAL D 235     -23.419  39.568 -90.324  1.00  0.00           H
ATOM   3559 HG13 VAL D 235     -24.298  39.105 -88.866  1.00  0.00           H
ATOM   3560 HG21 VAL D 235     -25.969  42.176 -90.166  1.00  0.00           H
ATOM   3561 HG22 VAL D 235     -25.257  40.860 -91.104  1.00  0.00           H
ATOM   3562 HG23 VAL D 235     -26.258  40.492 -89.695  1.00  0.00           H
ATOM   3563  N   ARG D 236     -22.537  42.308 -86.757  1.00 92.18           N
ATOM   3564  CA  ARG D 236     -21.368  42.274 -85.852  1.00 92.18           C
ATOM   3565  C   ARG D 236     -21.715  42.665 -84.410  1.00 92.18           C
ATOM   3566  O   ARG D 236     -20.850  42.614 -83.533  1.00 92.18           O
ATOM   3567  CB  ARG D 236     -20.322  43.257 -86.400  1.00 74.52           C
ATOM   3568  CG  ARG D 236     -18.936  42.711 -86.717  1.00 74.52           C
ATOM   3569  CD  ARG D 236     -18.936  41.863 -88.006  1.00 74.52           C
ATOM   3570  NE  ARG D 236     -19.063  40.417 -87.741  1.00 74.52           N
ATOM   3571  CZ  ARG D 236     -18.141  39.659 -87.182  1.00 74.52           C
ATOM   3572  NH1 ARG D 236     -17.016  40.185 -86.771  1.00 74.52           N
ATOM   3573  NH2 ARG D 236     -18.338  38.377 -87.047  1.00 74.52           N
ATOM   3574  H   ARG D 236     -22.653  43.112 -87.356  1.00  0.00           H
ATOM   3575  HA  ARG D 236     -20.970  41.258 -85.813  1.00  0.00           H
ATOM   3576  HB2 ARG D 236     -20.687  43.637 -87.334  1.00  0.00           H
ATOM   3577  HB3 ARG D 236     -20.217  44.108 -85.725  1.00  0.00           H
ATOM   3578  HG2 ARG D 236     -18.554  42.157 -85.860  1.00  0.00           H
ATOM   3579  HG3 ARG D 236     -18.280  43.567 -86.886  1.00  0.00           H
ATOM   3580  HD2 ARG D 236     -18.005  42.049 -88.547  1.00  0.00           H
ATOM   3581  HD3 ARG D 236     -19.747  42.187 -88.662  1.00  0.00           H
ATOM   3582  HE  ARG D 236     -19.911  39.961 -88.043  1.00  0.00           H
ATOM   3583 HH11 ARG D 236     -16.909  41.180 -86.833  1.00  0.00           H
ATOM   3584 HH12 ARG D 236     -16.303  39.636 -86.320  1.00  0.00           H
ATOM   3585 HH21 ARG D 236     -19.226  37.963 -87.296  1.00  0.00           H
ATOM   3586 HH22 ARG D 236     -17.671  37.770 -86.607  1.00  0.00           H
ATOM   3587  N   GLN D 237     -22.846  43.343 -84.207  1.00101.13           N
ATOM   3588  CA  GLN D 237     -23.257  43.879 -82.919  1.00101.13           C
ATOM   3589  C   GLN D 237     -23.466  42.753 -81.904  1.00101.13           C
ATOM   3590  O   GLN D 237     -24.589  42.347 -81.643  1.00101.13           O
ATOM   3591  CB  GLN D 237     -24.491  44.784 -83.095  1.00120.56           C
ATOM   3592  CG  GLN D 237     -25.093  45.307 -81.780  1.00120.56           C
ATOM   3593  CD  GLN D 237     -26.360  46.139 -81.953  1.00120.56           C
ATOM   3594  OE1 GLN D 237     -27.372  45.743 -82.520  1.00120.56           O
ATOM   3595  NE2 GLN D 237     -26.442  47.226 -81.221  1.00120.56           N
ATOM   3596  H   GLN D 237     -23.445  43.498 -85.004  1.00  0.00           H
ATOM   3597  HA  GLN D 237     -22.448  44.503 -82.560  1.00  0.00           H
ATOM   3598  HB2 GLN D 237     -24.210  45.644 -83.703  1.00  0.00           H
ATOM   3599  HB3 GLN D 237     -25.271  44.236 -83.616  1.00  0.00           H
ATOM   3600  HG2 GLN D 237     -24.331  45.893 -81.269  1.00  0.00           H
ATOM   3601  HG3 GLN D 237     -25.379  44.491 -81.124  1.00  0.00           H
ATOM   3602 HE21 GLN D 237     -27.312  47.722 -81.231  1.00  0.00           H
ATOM   3603 HE22 GLN D 237     -25.652  47.533 -80.689  1.00  0.00           H
ATOM   3604  N   LYS D 238     -22.437  42.506 -81.076  1.00167.27           N
ATOM   3605  CA  LYS D 238     -22.518  41.514 -79.982  1.00167.27           C
ATOM   3606  C   LYS D 238     -22.701  40.152 -80.638  1.00167.27           C
ATOM   3607  O   LYS D 238     -21.821  39.801 -81.410  1.00167.27           O
ATOM   3608  CB  LYS D 238     -23.551  41.865 -78.867  1.00130.04           C
ATOM   3609  CG  LYS D 238     -23.113  43.004 -77.945  1.00130.04           C
ATOM   3610  CD  LYS D 238     -23.358  44.413 -78.513  1.00130.04           C
ATOM   3611  CE  LYS D 238     -22.166  45.332 -78.233  1.00130.04           C
ATOM   3612  NZ  LYS D 238     -20.992  44.955 -79.064  1.00130.04           N
ATOM   3613  H   LYS D 238     -21.557  42.532 -81.570  1.00  0.00           H
ATOM   3614  HA  LYS D 238     -21.546  41.419 -79.502  1.00  0.00           H
ATOM   3615  HB2 LYS D 238     -23.672  40.996 -78.226  1.00  0.00           H
ATOM   3616  HB3 LYS D 238     -24.539  42.084 -79.272  1.00  0.00           H
ATOM   3617  HG2 LYS D 238     -23.676  42.920 -77.009  1.00  0.00           H
ATOM   3618  HG3 LYS D 238     -22.062  42.858 -77.702  1.00  0.00           H
ATOM   3619  HD2 LYS D 238     -24.253  44.825 -78.042  1.00  0.00           H
ATOM   3620  HD3 LYS D 238     -23.545  44.372 -79.582  1.00  0.00           H
ATOM   3621  HE2 LYS D 238     -21.920  45.256 -77.168  1.00  0.00           H
ATOM   3622  HE3 LYS D 238     -22.460  46.366 -78.437  1.00  0.00           H
ATOM   3623  HZ1 LYS D 238     -20.171  45.480 -78.790  1.00  0.00           H
ATOM   3624  HZ2 LYS D 238     -20.794  43.967 -78.959  1.00  0.00           H
ATOM   3625  HZ3 LYS D 238     -21.177  45.126 -80.044  1.00  0.00           H
ATOM   3626  N   SER D 239     -23.708  39.393 -80.214  1.00131.75           N
ATOM   3627  CA  SER D 239     -24.079  38.080 -80.745  1.00131.75           C
ATOM   3628  C   SER D 239     -22.879  37.133 -80.952  1.00131.75           C
ATOM   3629  O   SER D 239     -22.442  36.898 -82.080  1.00131.75           O
ATOM   3630  CB  SER D 239     -24.969  38.251 -81.984  1.00102.41           C
ATOM   3631  OG  SER D 239     -24.257  38.872 -83.030  1.00102.41           O
ATOM   3632  H   SER D 239     -24.397  39.825 -79.625  1.00  0.00           H
ATOM   3633  HA  SER D 239     -24.699  37.627 -79.975  1.00  0.00           H
ATOM   3634  HB2 SER D 239     -25.338  37.289 -82.321  1.00  0.00           H
ATOM   3635  HB3 SER D 239     -25.829  38.863 -81.711  1.00  0.00           H
ATOM   3636  HG  SER D 239     -23.504  38.292 -83.209  1.00  0.00           H
ATOM   3637  N   GLU D 240     -22.160  36.869 -79.853  1.00153.20           N
ATOM   3638  CA  GLU D 240     -20.981  35.992 -79.862  1.00153.20           C
ATOM   3639  C   GLU D 240     -21.436  34.534 -79.785  1.00153.20           C
ATOM   3640  O   GLU D 240     -22.270  34.193 -78.950  1.00153.20           O
ATOM   3641  CB  GLU D 240     -20.030  36.315 -78.696  1.00147.23           C
ATOM   3642  CG  GLU D 240     -18.710  35.520 -78.715  1.00147.23           C
ATOM   3643  CD  GLU D 240     -17.954  35.571 -80.055  1.00147.23           C
ATOM   3644  OE1 GLU D 240     -17.114  36.480 -80.218  1.00147.23           O
ATOM   3645  OE2 GLU D 240     -18.120  34.636 -80.882  1.00147.23           O
ATOM   3646  H   GLU D 240     -22.664  36.932 -78.983  1.00  0.00           H
ATOM   3647  HA  GLU D 240     -20.446  36.141 -80.801  1.00  0.00           H
ATOM   3648  HB2 GLU D 240     -19.801  37.379 -78.709  1.00  0.00           H
ATOM   3649  HB3 GLU D 240     -20.544  36.102 -77.758  1.00  0.00           H
ATOM   3650  HG2 GLU D 240     -18.075  35.886 -77.907  1.00  0.00           H
ATOM   3651  HG3 GLU D 240     -18.922  34.485 -78.481  1.00  0.00           H
ATOM   3652  N   VAL D 241     -20.822  33.660 -80.584  1.00117.76           N
ATOM   3653  CA  VAL D 241     -21.262  32.260 -80.748  1.00117.76           C
ATOM   3654  C   VAL D 241     -22.730  32.158 -81.252  1.00117.76           C
ATOM   3655  O   VAL D 241     -23.372  31.122 -81.112  1.00117.76           O
ATOM   3656  CB  VAL D 241     -20.965  31.402 -79.479  1.00130.97           C
ATOM   3657  CG1 VAL D 241     -20.735  29.932 -79.822  1.00130.97           C
ATOM   3658  CG2 VAL D 241     -19.735  31.850 -78.675  1.00130.97           C
ATOM   3659  H   VAL D 241     -20.006  33.984 -81.095  1.00  0.00           H
ATOM   3660  HA  VAL D 241     -20.659  31.856 -81.559  1.00  0.00           H
ATOM   3661  HB  VAL D 241     -21.820  31.457 -78.808  1.00  0.00           H
ATOM   3662 HG21 VAL D 241     -19.416  31.078 -77.977  1.00  0.00           H
ATOM   3663 HG22 VAL D 241     -18.910  32.107 -79.339  1.00  0.00           H
ATOM   3664 HG23 VAL D 241     -20.025  32.709 -78.075  1.00  0.00           H
ATOM   3665 HG11 VAL D 241     -20.317  29.381 -78.983  1.00  0.00           H
ATOM   3666 HG12 VAL D 241     -21.706  29.497 -80.014  1.00  0.00           H
ATOM   3667 HG13 VAL D 241     -20.082  29.829 -80.687  1.00  0.00           H
ATOM   3668  N   ASP D 242     -23.259  33.221 -81.875  1.00111.10           N
ATOM   3669  CA  ASP D 242     -24.550  33.234 -82.569  1.00111.10           C
ATOM   3670  C   ASP D 242     -24.421  32.861 -84.047  1.00111.10           C
ATOM   3671  O   ASP D 242     -23.342  32.887 -84.645  1.00111.10           O
ATOM   3672  CB  ASP D 242     -25.245  34.564 -82.406  1.00109.37           C
ATOM   3673  CG  ASP D 242     -25.919  34.664 -81.059  1.00109.37           C
ATOM   3674  OD1 ASP D 242     -27.006  34.142 -80.932  1.00109.37           O
ATOM   3675  OD2 ASP D 242     -25.501  35.513 -80.248  1.00109.37           O
ATOM   3676  H   ASP D 242     -22.692  34.045 -81.954  1.00  0.00           H
ATOM   3677  HA  ASP D 242     -25.184  32.466 -82.133  1.00  0.00           H
ATOM   3678  HB2 ASP D 242     -26.007  34.681 -83.136  1.00  0.00           H
ATOM   3679  HB3 ASP D 242     -24.543  35.343 -82.548  1.00  0.00           H
ATOM   3680  N   ILE D 243     -25.559  32.474 -84.640  1.00 68.82           N
ATOM   3681  CA  ILE D 243     -25.653  31.907 -85.993  1.00 68.82           C
ATOM   3682  C   ILE D 243     -26.901  32.422 -86.751  1.00 68.82           C
ATOM   3683  O   ILE D 243     -26.803  32.899 -87.881  1.00 68.82           O
ATOM   3684  CB  ILE D 243     -25.548  30.353 -85.914  1.00 54.47           C
ATOM   3685  CG1 ILE D 243     -26.677  29.630 -85.153  1.00 54.47           C
ATOM   3686  CG2 ILE D 243     -24.227  29.886 -85.318  1.00 54.47           C
ATOM   3687  CD1 ILE D 243     -26.800  28.123 -85.435  1.00 54.47           C
ATOM   3688  H   ILE D 243     -26.410  32.537 -84.096  1.00  0.00           H
ATOM   3689  HA  ILE D 243     -24.793  32.257 -86.568  1.00  0.00           H
ATOM   3690  HB  ILE D 243     -25.527  29.974 -86.917  1.00  0.00           H
ATOM   3691 HG12 ILE D 243     -26.510  29.774 -84.093  1.00  0.00           H
ATOM   3692 HG13 ILE D 243     -27.630  30.078 -85.384  1.00  0.00           H
ATOM   3693 HG21 ILE D 243     -23.393  30.413 -85.777  1.00  0.00           H
ATOM   3694 HG22 ILE D 243     -24.208  30.060 -84.244  1.00  0.00           H
ATOM   3695 HG23 ILE D 243     -24.118  28.823 -85.521  1.00  0.00           H
ATOM   3696 HD11 ILE D 243     -27.654  27.739 -84.889  1.00  0.00           H
ATOM   3697 HD12 ILE D 243     -26.957  27.935 -86.495  1.00  0.00           H
ATOM   3698 HD13 ILE D 243     -25.917  27.580 -85.103  1.00  0.00           H
ATOM   3699  N   VAL D 244     -28.075  32.449 -86.118  1.00 82.99           N
ATOM   3700  CA  VAL D 244     -29.335  32.917 -86.709  1.00 82.99           C
ATOM   3701  C   VAL D 244     -29.523  34.402 -86.438  1.00 82.99           C
ATOM   3702  O   VAL D 244     -29.765  34.820 -85.306  1.00 82.99           O
ATOM   3703  CB  VAL D 244     -30.535  32.137 -86.161  1.00167.88           C
ATOM   3704  CG1 VAL D 244     -31.889  32.665 -86.659  1.00167.88           C
ATOM   3705  CG2 VAL D 244     -30.494  30.664 -86.532  1.00167.88           C
ATOM   3706  H   VAL D 244     -28.093  32.205 -85.133  1.00  0.00           H
ATOM   3707  HA  VAL D 244     -29.300  32.760 -87.784  1.00  0.00           H
ATOM   3708  HB  VAL D 244     -30.503  32.193 -85.084  1.00  0.00           H
ATOM   3709 HG11 VAL D 244     -32.061  33.682 -86.308  1.00  0.00           H
ATOM   3710 HG12 VAL D 244     -32.693  32.041 -86.267  1.00  0.00           H
ATOM   3711 HG13 VAL D 244     -31.923  32.648 -87.748  1.00  0.00           H
ATOM   3712 HG21 VAL D 244     -29.565  30.209 -86.212  1.00  0.00           H
ATOM   3713 HG22 VAL D 244     -30.612  30.537 -87.608  1.00  0.00           H
ATOM   3714 HG23 VAL D 244     -31.298  30.164 -85.993  1.00  0.00           H
ATOM   3715  N   VAL D 245     -29.660  35.159 -87.524  1.00104.84           N
ATOM   3716  CA  VAL D 245     -29.947  36.591 -87.488  1.00104.84           C
ATOM   3717  C   VAL D 245     -30.990  36.886 -88.558  1.00104.84           C
ATOM   3718  O   VAL D 245     -30.677  36.903 -89.747  1.00104.84           O
ATOM   3719  CB  VAL D 245     -28.662  37.435 -87.614  1.00 34.04           C
ATOM   3720  CG1 VAL D 245     -28.942  38.916 -87.350  1.00 34.04           C
ATOM   3721  CG2 VAL D 245     -27.575  36.991 -86.624  1.00 34.04           C
ATOM   3722  H   VAL D 245     -29.585  34.718 -88.423  1.00  0.00           H
ATOM   3723  HA  VAL D 245     -30.393  36.834 -86.529  1.00  0.00           H
ATOM   3724  HB  VAL D 245     -28.266  37.338 -88.621  1.00  0.00           H
ATOM   3725 HG11 VAL D 245     -29.729  39.272 -88.009  1.00  0.00           H
ATOM   3726 HG12 VAL D 245     -29.259  39.055 -86.316  1.00  0.00           H
ATOM   3727 HG13 VAL D 245     -28.036  39.496 -87.528  1.00  0.00           H
ATOM   3728 HG21 VAL D 245     -26.733  37.681 -86.646  1.00  0.00           H
ATOM   3729 HG22 VAL D 245     -27.206  35.996 -86.878  1.00  0.00           H
ATOM   3730 HG23 VAL D 245     -27.985  36.961 -85.615  1.00  0.00           H
ATOM   3731  N   SER D 246     -32.252  36.788 -88.150  1.00102.71           N
ATOM   3732  CA  SER D 246     -33.451  36.980 -88.971  1.00102.71           C
ATOM   3733  C   SER D 246     -34.428  37.934 -88.282  1.00102.71           C
ATOM   3734  O   SER D 246     -34.215  38.366 -87.144  1.00102.71           O
ATOM   3735  CB  SER D 246     -34.127  35.635 -89.292  1.00 92.34           C
ATOM   3736  OG  SER D 246     -34.426  34.902 -88.118  1.00 92.34           O
ATOM   3737  H   SER D 246     -32.417  36.643 -87.165  1.00  0.00           H
ATOM   3738  HA  SER D 246     -33.170  37.441 -89.917  1.00  0.00           H
ATOM   3739  HB2 SER D 246     -33.475  35.042 -89.931  1.00  0.00           H
ATOM   3740  HB3 SER D 246     -35.056  35.822 -89.836  1.00  0.00           H
ATOM   3741  HG  SER D 246     -35.030  34.189 -88.348  1.00  0.00           H
ATOM   3742  N   GLU D 247     -35.459  38.325 -89.023  1.00 73.83           N
ATOM   3743  CA  GLU D 247     -36.476  39.290 -88.622  1.00 73.83           C
ATOM   3744  C   GLU D 247     -37.856  38.605 -88.593  1.00 73.83           C
ATOM   3745  O   GLU D 247     -38.343  38.143 -89.624  1.00 73.83           O
ATOM   3746  CB  GLU D 247     -36.362  40.579 -89.478  1.00118.96           C
ATOM   3747  CG  GLU D 247     -36.028  40.403 -90.979  1.00118.96           C
ATOM   3748  CD  GLU D 247     -35.705  41.730 -91.695  1.00118.96           C
ATOM   3749  OE1 GLU D 247     -34.931  42.531 -91.118  1.00118.96           O
ATOM   3750  OE2 GLU D 247     -35.973  41.804 -92.917  1.00118.96           O
ATOM   3751  H   GLU D 247     -35.579  37.942 -89.947  1.00  0.00           H
ATOM   3752  HA  GLU D 247     -36.275  39.578 -87.597  1.00  0.00           H
ATOM   3753  HB2 GLU D 247     -35.560  41.168 -89.031  1.00  0.00           H
ATOM   3754  HB3 GLU D 247     -37.281  41.159 -89.381  1.00  0.00           H
ATOM   3755  HG2 GLU D 247     -35.147  39.768 -91.087  1.00  0.00           H
ATOM   3756  HG3 GLU D 247     -36.860  39.901 -91.475  1.00  0.00           H
ATOM   3757  N   ASP D 248     -38.313  38.242 -87.384  1.00 86.26           N
ATOM   3758  CA  ASP D 248     -39.614  37.600 -87.151  1.00 86.26           C
ATOM   3759  C   ASP D 248     -40.732  38.658 -87.087  1.00 86.26           C
ATOM   3760  O   ASP D 248     -40.525  39.738 -86.546  1.00 86.26           O
ATOM   3761  CB  ASP D 248     -39.592  36.759 -85.857  1.00153.75           C
ATOM   3762  CG  ASP D 248     -39.581  37.607 -84.573  1.00153.75           C
ATOM   3763  OD1 ASP D 248     -40.218  37.174 -83.583  1.00153.75           O
ATOM   3764  OD2 ASP D 248     -38.644  38.426 -84.434  1.00153.75           O
ATOM   3765  H   ASP D 248     -37.856  38.619 -86.563  1.00  0.00           H
ATOM   3766  HA  ASP D 248     -39.820  36.932 -87.983  1.00  0.00           H
ATOM   3767  HB2 ASP D 248     -38.702  36.131 -85.857  1.00  0.00           H
ATOM   3768  HB3 ASP D 248     -40.455  36.091 -85.855  1.00  0.00           H
ATOM   3769  N   LEU D 249     -41.970  38.286 -87.438  1.00136.88           N
ATOM   3770  CA  LEU D 249     -43.166  39.136 -87.289  1.00136.88           C
ATOM   3771  C   LEU D 249     -42.998  40.553 -87.900  1.00136.88           C
ATOM   3772  O   LEU D 249     -43.092  40.713 -89.114  1.00136.88           O
ATOM   3773  CB  LEU D 249     -43.613  39.146 -85.804  1.00184.32           C
ATOM   3774  CG  LEU D 249     -44.096  37.804 -85.233  1.00184.32           C
ATOM   3775  CD1 LEU D 249     -44.286  37.946 -83.721  1.00184.32           C
ATOM   3776  CD2 LEU D 249     -45.445  37.394 -85.831  1.00184.32           C
ATOM   3777  H   LEU D 249     -42.088  37.367 -87.828  1.00  0.00           H
ATOM   3778  HA  LEU D 249     -43.963  38.681 -87.873  1.00  0.00           H
ATOM   3779  HB2 LEU D 249     -42.773  39.490 -85.198  1.00  0.00           H
ATOM   3780  HB3 LEU D 249     -44.426  39.860 -85.678  1.00  0.00           H
ATOM   3781  HG  LEU D 249     -43.362  37.021 -85.423  1.00  0.00           H
ATOM   3782 HD21 LEU D 249     -45.787  36.469 -85.365  1.00  0.00           H
ATOM   3783 HD22 LEU D 249     -46.183  38.178 -85.656  1.00  0.00           H
ATOM   3784 HD23 LEU D 249     -45.344  37.225 -86.901  1.00  0.00           H
ATOM   3785 HD11 LEU D 249     -43.324  38.181 -83.262  1.00  0.00           H
ATOM   3786 HD12 LEU D 249     -44.995  38.745 -83.505  1.00  0.00           H
ATOM   3787 HD13 LEU D 249     -44.650  37.008 -83.302  1.00  0.00           H
ATOM   3788  N   ASN D 250     -43.094  41.590 -87.060  1.00136.76           N
ATOM   3789  CA  ASN D 250     -42.954  43.007 -87.399  1.00136.76           C
ATOM   3790  C   ASN D 250     -41.457  43.395 -87.553  1.00136.76           C
ATOM   3791  O   ASN D 250     -40.588  42.551 -87.718  1.00136.76           O
ATOM   3792  CB  ASN D 250     -43.691  43.825 -86.308  1.00161.82           C
ATOM   3793  CG  ASN D 250     -45.104  43.339 -86.002  1.00161.82           C
ATOM   3794  OD1 ASN D 250     -45.319  42.423 -85.231  1.00161.82           O
ATOM   3795  ND2 ASN D 250     -46.129  44.043 -86.428  1.00161.82           N
ATOM   3796  H   ASN D 250     -43.108  41.356 -86.081  1.00  0.00           H
ATOM   3797  HA  ASN D 250     -43.435  43.185 -88.361  1.00  0.00           H
ATOM   3798  HB2 ASN D 250     -43.734  44.874 -86.594  1.00  0.00           H
ATOM   3799  HB3 ASN D 250     -43.125  43.752 -85.378  1.00  0.00           H
ATOM   3800 HD21 ASN D 250     -46.011  44.831 -87.031  1.00  0.00           H
ATOM   3801 HD22 ASN D 250     -47.029  43.695 -86.146  1.00  0.00           H
ATOM   3802  N   GLY D 251     -41.115  44.690 -87.501  1.00158.64           N
ATOM   3803  CA  GLY D 251     -39.712  45.137 -87.510  1.00158.64           C
ATOM   3804  C   GLY D 251     -38.953  44.810 -86.214  1.00158.64           C
ATOM   3805  O   GLY D 251     -38.734  45.697 -85.389  1.00158.64           O
ATOM   3806  H   GLY D 251     -41.836  45.382 -87.409  1.00  0.00           H
ATOM   3807  HA2 GLY D 251     -39.671  46.214 -87.669  1.00  0.00           H
ATOM   3808  HA3 GLY D 251     -39.189  44.654 -88.337  1.00  0.00           H
ATOM   3809  N   THR D 252     -38.461  43.577 -86.082  1.00 87.72           N
ATOM   3810  CA  THR D 252     -37.669  43.075 -84.944  1.00 87.72           C
ATOM   3811  C   THR D 252     -36.499  42.222 -85.427  1.00 87.72           C
ATOM   3812  O   THR D 252     -36.668  41.418 -86.326  1.00 87.72           O
ATOM   3813  CB  THR D 252     -38.534  42.272 -83.951  1.00129.76           C
ATOM   3814  OG1 THR D 252     -39.504  41.448 -84.537  1.00129.76           O
ATOM   3815  CG2 THR D 252     -39.365  43.196 -83.064  1.00129.76           C
ATOM   3816  H   THR D 252     -38.759  42.884 -86.768  1.00  0.00           H
ATOM   3817  HA  THR D 252     -37.249  43.923 -84.410  1.00  0.00           H
ATOM   3818  HB  THR D 252     -37.886  41.669 -83.313  1.00  0.00           H
ATOM   3819  HG1 THR D 252     -39.127  40.741 -85.091  1.00  0.00           H
ATOM   3820 HG21 THR D 252     -39.931  42.595 -82.352  1.00  0.00           H
ATOM   3821 HG22 THR D 252     -38.722  43.890 -82.530  1.00  0.00           H
ATOM   3822 HG23 THR D 252     -40.071  43.752 -83.683  1.00  0.00           H
ATOM   3823  N   VAL D 253     -35.308  42.360 -84.823  1.00109.65           N
ATOM   3824  CA  VAL D 253     -34.102  41.579 -85.189  1.00109.65           C
ATOM   3825  C   VAL D 253     -33.808  40.555 -84.095  1.00109.65           C
ATOM   3826  O   VAL D 253     -33.683  40.934 -82.925  1.00109.65           O
ATOM   3827  CB  VAL D 253     -32.844  42.451 -85.454  1.00 51.13           C
ATOM   3828  CG1 VAL D 253     -32.064  41.940 -86.672  1.00 51.13           C
ATOM   3829  CG2 VAL D 253     -33.127  43.944 -85.687  1.00 51.13           C
ATOM   3830  H   VAL D 253     -35.238  42.980 -84.034  1.00  0.00           H
ATOM   3831  HA  VAL D 253     -34.312  41.024 -86.107  1.00  0.00           H
ATOM   3832  HB  VAL D 253     -32.176  42.395 -84.593  1.00  0.00           H
ATOM   3833 HG11 VAL D 253     -31.158  42.526 -86.821  1.00  0.00           H
ATOM   3834 HG12 VAL D 253     -32.683  42.015 -87.569  1.00  0.00           H
ATOM   3835 HG13 VAL D 253     -31.781  40.896 -86.527  1.00  0.00           H
ATOM   3836 HG21 VAL D 253     -32.207  44.465 -85.945  1.00  0.00           H
ATOM   3837 HG22 VAL D 253     -33.835  44.055 -86.511  1.00  0.00           H
ATOM   3838 HG23 VAL D 253     -33.548  44.388 -84.785  1.00  0.00           H
ATOM   3839  N   LYS D 254     -33.692  39.275 -84.455  1.00128.54           N
ATOM   3840  CA  LYS D 254     -33.289  38.185 -83.550  1.00128.54           C
ATOM   3841  C   LYS D 254     -31.794  37.873 -83.670  1.00128.54           C
ATOM   3842  O   LYS D 254     -31.186  38.110 -84.706  1.00128.54           O
ATOM   3843  CB  LYS D 254     -34.198  36.953 -83.776  1.00141.85           C
ATOM   3844  CG  LYS D 254     -35.692  37.229 -83.503  1.00141.85           C
ATOM   3845  CD  LYS D 254     -35.983  37.639 -82.047  1.00141.85           C
ATOM   3846  CE  LYS D 254     -37.437  38.092 -81.914  1.00141.85           C
ATOM   3847  NZ  LYS D 254     -37.735  38.680 -80.593  1.00141.85           N
ATOM   3848  H   LYS D 254     -33.837  39.036 -85.436  1.00  0.00           H
ATOM   3849  HA  LYS D 254     -33.418  38.520 -82.527  1.00  0.00           H
ATOM   3850  HB2 LYS D 254     -34.095  36.617 -84.811  1.00  0.00           H
ATOM   3851  HB3 LYS D 254     -33.874  36.136 -83.129  1.00  0.00           H
ATOM   3852  HG2 LYS D 254     -36.035  38.016 -84.176  1.00  0.00           H
ATOM   3853  HG3 LYS D 254     -36.266  36.329 -83.734  1.00  0.00           H
ATOM   3854  HD2 LYS D 254     -35.351  38.480 -81.770  1.00  0.00           H
ATOM   3855  HD3 LYS D 254     -35.781  36.796 -81.385  1.00  0.00           H
ATOM   3856  HE2 LYS D 254     -37.615  38.856 -82.675  1.00  0.00           H
ATOM   3857  HE3 LYS D 254     -38.116  37.261 -82.139  1.00  0.00           H
ATOM   3858  HZ1 LYS D 254     -38.703  38.977 -80.600  1.00  0.00           H
ATOM   3859  HZ2 LYS D 254     -37.143  39.483 -80.445  1.00  0.00           H
ATOM   3860  HZ3 LYS D 254     -37.596  37.999 -79.861  1.00  0.00           H
ATOM   3861  N   PHE D 255     -31.225  37.400 -82.566  1.00101.56           N
ATOM   3862  CA  PHE D 255     -29.854  36.917 -82.423  1.00101.56           C
ATOM   3863  C   PHE D 255     -29.949  35.587 -81.672  1.00101.56           C
ATOM   3864  O   PHE D 255     -30.135  35.597 -80.456  1.00101.56           O
ATOM   3865  CB  PHE D 255     -28.991  37.953 -81.685  1.00127.54           C
ATOM   3866  CG  PHE D 255     -28.677  39.221 -82.461  1.00127.54           C
ATOM   3867  CD1 PHE D 255     -27.769  39.178 -83.535  1.00127.54           C
ATOM   3868  CD2 PHE D 255     -29.214  40.460 -82.058  1.00127.54           C
ATOM   3869  CE1 PHE D 255     -27.394  40.359 -84.198  1.00127.54           C
ATOM   3870  CE2 PHE D 255     -28.843  41.644 -82.721  1.00127.54           C
ATOM   3871  CZ  PHE D 255     -27.935  41.590 -83.791  1.00127.54           C
ATOM   3872  H   PHE D 255     -31.826  37.221 -81.780  1.00  0.00           H
ATOM   3873  HA  PHE D 255     -29.408  36.719 -83.396  1.00  0.00           H
ATOM   3874  HB2 PHE D 255     -29.480  38.224 -80.747  1.00  0.00           H
ATOM   3875  HB3 PHE D 255     -28.041  37.485 -81.418  1.00  0.00           H
ATOM   3876  HD1 PHE D 255     -27.318  38.238 -83.822  1.00  0.00           H
ATOM   3877  HD2 PHE D 255     -29.890  40.505 -81.218  1.00  0.00           H
ATOM   3878  HE1 PHE D 255     -26.657  40.319 -84.990  1.00  0.00           H
ATOM   3879  HE2 PHE D 255     -29.223  42.592 -82.383  1.00  0.00           H
ATOM   3880  HZ  PHE D 255     -27.625  42.496 -84.279  1.00  0.00           H
ATOM   3881  N   SER D 256     -30.347  34.561 -82.426  1.00117.21           N
ATOM   3882  CA  SER D 256     -30.419  33.185 -81.939  1.00117.21           C
ATOM   3883  C   SER D 256     -29.115  32.453 -82.252  1.00117.21           C
ATOM   3884  O   SER D 256     -28.619  32.473 -83.380  1.00117.21           O
ATOM   3885  CB  SER D 256     -31.614  32.426 -82.529  1.00 79.86           C
ATOM   3886  OG  SER D 256     -32.831  32.765 -81.890  1.00 79.86           O
ATOM   3887  H   SER D 256     -30.272  34.679 -83.428  1.00  0.00           H
ATOM   3888  HA  SER D 256     -30.543  33.195 -80.861  1.00  0.00           H
ATOM   3889  HB2 SER D 256     -31.727  32.667 -83.582  1.00  0.00           H
ATOM   3890  HB3 SER D 256     -31.451  31.351 -82.429  1.00  0.00           H
ATOM   3891  HG  SER D 256     -33.507  32.156 -82.203  1.00  0.00           H
ATOM   3892  N   SER D 257     -28.685  31.606 -81.325  1.00109.40           N
ATOM   3893  CA  SER D 257     -27.492  30.763 -81.459  1.00109.40           C
ATOM   3894  C   SER D 257     -27.818  29.291 -81.699  1.00109.40           C
ATOM   3895  O   SER D 257     -26.920  28.525 -82.041  1.00109.40           O
ATOM   3896  CB  SER D 257     -26.641  30.917 -80.200  1.00 63.12           C
ATOM   3897  OG  SER D 257     -27.422  30.687 -79.042  1.00 63.12           O
ATOM   3898  H   SER D 257     -29.081  31.660 -80.401  1.00  0.00           H
ATOM   3899  HA  SER D 257     -26.900  31.100 -82.303  1.00  0.00           H
ATOM   3900  HB2 SER D 257     -25.815  30.214 -80.228  1.00  0.00           H
ATOM   3901  HB3 SER D 257     -26.236  31.924 -80.163  1.00  0.00           H
ATOM   3902  HG  SER D 257     -27.193  31.381 -78.418  1.00  0.00           H
ATOM   3903  N   SER D 258     -29.093  28.911 -81.594  1.00122.33           N
ATOM   3904  CA  SER D 258     -29.568  27.553 -81.853  1.00122.33           C
ATOM   3905  C   SER D 258     -29.985  27.392 -83.316  1.00122.33           C
ATOM   3906  O   SER D 258     -30.629  28.283 -83.881  1.00122.33           O
ATOM   3907  CB  SER D 258     -30.727  27.163 -80.918  1.00 88.97           C
ATOM   3908  OG  SER D 258     -30.708  27.820 -79.660  1.00 88.97           O
ATOM   3909  H   SER D 258     -29.764  29.584 -81.268  1.00  0.00           H
ATOM   3910  HA  SER D 258     -28.742  26.877 -81.660  1.00  0.00           H
ATOM   3911  HB2 SER D 258     -30.677  26.088 -80.743  1.00  0.00           H
ATOM   3912  HB3 SER D 258     -31.676  27.392 -81.400  1.00  0.00           H
ATOM   3913  HG  SER D 258     -30.469  27.162 -79.001  1.00  0.00           H
ATOM   3914  N   LEU D 259     -29.633  26.274 -83.959  1.00 76.99           N
ATOM   3915  CA  LEU D 259     -29.968  26.034 -85.374  1.00 76.99           C
ATOM   3916  C   LEU D 259     -31.502  25.932 -85.531  1.00 76.99           C
ATOM   3917  O   LEU D 259     -32.159  25.282 -84.720  1.00 76.99           O
ATOM   3918  CB  LEU D 259     -29.164  24.827 -85.910  1.00 78.51           C
ATOM   3919  CG  LEU D 259     -29.365  24.453 -87.395  1.00 78.51           C
[truncated: 63,284 more chars]
