# Supplementary material for: Dual-specific autophosphorylation of kinase IKK2 enables phosphorylation of substrate IκBα through a phosphoenzyme intermediate
Source: eLife. 2025 Jun 30;13:RP98009. doi: 10.7554/eLife.98009 (PMC12208667; doi:10.7554/eLife.98009)
Supplement: Figure 4—source data 1. [file elife-98009-fig4-data1.zip › Source pdbs /pIKK2-ADP.pdb]

HELIX    1   1 PRO     52  ARG     67  1                                  16
HELIX    2   2 LEU    104  ASN    109  1                                   6
HELIX    3   3 PHE    111  ASN    113  1                                   3
HELIX    4   4 GLY    120  ASN    139  1                                  20
HELIX    5   5 PRO    148  ASN    150  1                                   3
HELIX    6   6 PRO    191  LEU    193  1                                   3
HELIX    7   7 VAL    203  THR    217  1                                  15
HELIX    8   8 PRO    228  GLN    237  1                                  10
HELIX    9   9 TYR    261  ASN    264  1                                   4
HELIX   10  10 VAL    268  MET    280  1                                  13
HELIX   11  11 CYS    299  LEU    307  1                                   9
SHEET    1   1 1 GLY    27  HIS    33  0
SHEET    2   2 1 GLN    40  CYS    46  0
SHEET    3   3 1 LEU    94  GLU    97  0
SHEET    4   4 1 VAL   152  GLN   155  0
SHEET    5   5 1 LEU   160  LYS   163  0
SHEET    6   6 1 VAL   244  GLU   247  0
SHEET    7   7 1 VAL   253  SER   256  0
CRYST1   88.242   88.242   88.242  90.00  90.00  90.00               1
TER    4730      LYS   310
HETATM 4731  N   LIG     0       8.881  32.483  41.891  0.00  0.00           N
HETATM 4732  N   LIG     0       9.802  32.229  43.954  0.00  0.00           N
HETATM 4733  N   LIG     0      12.635  33.264  44.454  0.00  0.00           N
HETATM 4734  N   LIG     0      12.540  34.009  42.213  0.00  0.00           N
HETATM 4735  N   LIG     0      10.695  33.685  40.759  0.00  0.00           N
HETATM 4736  C   LIG     0       4.442  32.328  40.267  0.00  0.00           C
HETATM 4737  C   LIG     0       5.928  32.344  39.837  0.00  0.00           C
HETATM 4738  C   LIG     0       6.309  30.896  39.502  0.00  0.00           C
HETATM 4739  C   LIG     0       7.667  30.686  40.341  0.00  0.00           C
HETATM 4740  C   LIG     0       8.038  32.136  40.717  0.00  0.00           C
HETATM 4741  C   LIG     0       8.753  32.033  43.179  0.00  0.00           C
HETATM 4742  C   LIG     0      10.673  32.894  43.089  0.00  0.00           C
HETATM 4743  C   LIG     0      12.012  33.406  43.284  0.00  0.00           C
HETATM 4744  C   LIG     0      11.927  34.127  41.021  0.00  0.00           C
HETATM 4745  C   LIG     0      10.128  33.075  41.846  0.00  0.00           C
HETATM 4746  O   LIG     0       0.651  36.212  38.600  0.00  0.00           O
HETATM 4747  O   LIG     0       0.021  34.755  40.357  0.00  0.00           O
HETATM 4748  O   LIG     0      -0.661  34.060  38.027  0.00  0.00           O
HETATM 4749  O   LIG     0       1.759  32.022  40.294  0.00  0.00           O
HETATM 4750  O   LIG     0       1.546  31.577  37.970  0.00  0.00           O
HETATM 4751  O   LIG     0       1.788  34.062  38.701  0.00  0.00           O
HETATM 4752  O   LIG     0       3.724  32.489  39.027  0.00  0.00           O
HETATM 4753  O   LIG     0       6.748  32.774  40.942  0.00  0.00           O
HETATM 4754  O   LIG     0       6.659  30.832  38.103  0.00  0.00           O
HETATM 4755  O   LIG     0       8.804  29.997  39.793  0.00  0.00           O
HETATM 4756  P   LIG     0       0.290  34.803  38.924  0.00  0.00           P
HETATM 4757  P   LIG     0       2.143  32.532  38.971  0.00  0.00           P
HETATM 4758  H   LIG     0      -0.735  35.309  40.513  0.00  0.00           H
HETATM 4759  H   LIG     0      -0.320  33.571  37.287  0.00  0.00           H
HETATM 4760  H   LIG     0       1.189  32.116  37.275  0.00  0.00           H
HETATM 4761  H   LIG     0       4.180  33.077  41.049  0.00  0.00           H
HETATM 4762  H   LIG     0       4.143  31.431  40.859  0.00  0.00           H
HETATM 4763  H   LIG     0       6.077  33.031  38.972  0.00  0.00           H
HETATM 4764  H   LIG     0       5.503  30.157  39.723  0.00  0.00           H
HETATM 4765  H   LIG     0       6.176  30.116  37.707  0.00  0.00           H
HETATM 4766  H   LIG     0       7.435  29.959  41.153  0.00  0.00           H
HETATM 4767  H   LIG     0       9.624  29.922  40.267  0.00  0.00           H
HETATM 4768  H   LIG     0       8.703  32.457  39.881  0.00  0.00           H
HETATM 4769  H   LIG     0       7.849  31.539  43.572  0.00  0.00           H
HETATM 4770  H   LIG     0      12.141  33.414  45.332  0.00  0.00           H
HETATM 4771  H   LIG     0      13.461  33.863  44.447  0.00  0.00           H
HETATM 4772  H   LIG     0      12.472  34.622  40.199  0.00  0.00           H
CONECT 4736 4737 4752 4761 4762
CONECT 4737 4736 4738 4753 4763
CONECT 4738 4737 4739 4754 4764
CONECT 4739 4738 4740 4755 4766
CONECT 4740 4731 4739 4753 4768
CONECT 4741 4731 4732 4769
CONECT 4742 4732 4743 4745
CONECT 4743 4733 4734 4742
CONECT 4744 4734 4735 4772
CONECT 4745 4731 4735 4742
CONECT 4758 4747
CONECT 4759 4748
CONECT 4760 4750
CONECT 4761 4736
CONECT 4762 4736
CONECT 4763 4737
CONECT 4764 4738
CONECT 4765 4754
CONECT 4766 4739
CONECT 4767 4755
CONECT 4768 4740
CONECT 4769 4741
CONECT 4770 4733
CONECT 4771 4733
CONECT 4772 4744
CONECT 4731 4740 4741 4745
CONECT 4732 4741 4742
CONECT 4733 4743 4770 4771
CONECT 4734 4743 4744
CONECT 4735 4744 4745
CONECT 4746 4756
CONECT 4747 4756 4758
CONECT 4748 4756 4759
CONECT 4749 4757
CONECT 4750 4757 4760
CONECT 4751 4756 4757
CONECT 4752 4736 4757
CONECT 4753 4737 4740
CONECT 4754 4738 4765
CONECT 4755 4739 4767
CONECT 4756 4746 4747 4748 4751
CONECT 4757 4749 4750 4751 4752
END
