# Supplementary material for: Dual-specific autophosphorylation of kinase IKK2 enables phosphorylation of substrate IκBα through a phosphoenzyme intermediate
Source: eLife. 2025 Jun 30;13:RP98009. doi: 10.7554/eLife.98009 (PMC12208667; doi:10.7554/eLife.98009)
Supplement: Figure 4—source data 1. [file elife-98009-fig4-data1.zip › Source pdbs /PIKK2_200ns.pdb]

HELIX    1   1 PRO     52  LEU     60  1                                   9
HELIX    2   2 ILE     62  ARG     66  1                                   5
HELIX    3   3 LEU    104  ASN    109  1                                   6
HELIX    4   4 PHE    111  ASN    113  1                                   3
HELIX    5   5 GLY    120  GLU    138  1                                  19
HELIX    6   6 PRO    148  ASN    150  1                                   3
HELIX    7   7 THR    202  THR    217  1                                  16
HELIX    8   8 PRO    228  VAL    235  1                                   8
HELIX    9   9 SER    267  LEU    281  1                                  15
HELIX   10  10 CYS    299  ILE    306  1                                   8
SHEET    1   1 1 GLY    27  ARG    31  0
SHEET    2   2 1 ALA    42  CYS    46  0
SHEET    3   3 1 ILE   151  GLN   155  0
SHEET    4   4 1 LEU   160  ILE   164  0
SHEET    5   5 1 VAL   245  GLU   247  0
SHEET    6   6 1 VAL   253  PHE   255  0
CRYST1   88.174   88.174   88.174  90.00  90.00  90.00 P 1           1
ATOM      1  N   GLU    16     -26.634  33.784-128.685  1.00  0.00           N
ATOM      2  CA  GLU    16     -25.376  32.981-128.455  1.00  0.00           C
ATOM      3  C   GLU    16     -25.206  32.660-127.012  1.00  0.00           C
ATOM      4  O   GLU    16     -26.108  32.791-126.217  1.00  0.00           O
ATOM      5  CB  GLU    16     -24.181  33.761-129.072  1.00  0.00           C
ATOM      6  CG  GLU    16     -24.171  33.912-130.558  1.00  0.00           C
ATOM      7  CD  GLU    16     -25.110  34.978-131.093  1.00  0.00           C
ATOM      8  OE1 GLU    16     -24.624  36.018-131.626  1.00  0.00           O
ATOM      9  OE2 GLU    16     -26.386  34.789-131.002  1.00  0.00           O
ATOM     10  HA  GLU    16     -25.350  32.022-128.937  1.00  0.00           H
ATOM     11  HB1 GLU    16     -23.274  33.194-128.785  1.00  0.00           H
ATOM     12  HB2 GLU    16     -24.085  34.736-128.547  1.00  0.00           H
ATOM     13  HG1 GLU    16     -24.559  32.925-130.902  1.00  0.00           H
ATOM     14  HG2 GLU    16     -23.127  33.938-130.937  1.00  0.00           H
ATOM     15  H1  GLU    16     -27.397  33.169-128.357  1.00  0.00           H
ATOM     16  H2  GLU    16     -26.570  34.655-128.126  1.00  0.00           H
ATOM     17  H3  GLU    16     -26.743  33.970-129.705  1.00  0.00           H
ATOM     18  N   MET    17     -24.025  32.171-126.577  1.00  0.00           N
ATOM     19  CA  MET    17     -23.852  31.738-125.205  1.00  0.00           C
ATOM     20  C   MET    17     -23.864  32.837-124.119  1.00  0.00           C
ATOM     21  O   MET    17     -23.554  33.948-124.447  1.00  0.00           O
ATOM     22  CB  MET    17     -22.653  30.903-125.048  1.00  0.00           C
ATOM     23  CG  MET    17     -21.348  31.582-125.416  1.00  0.00           C
ATOM     24  SD  MET    17     -19.846  30.661-125.145  1.00  0.00           S
ATOM     25  CE  MET    17     -18.776  31.681-126.213  1.00  0.00           C
ATOM     26  HN  MET    17     -23.288  31.986-127.222  1.00  0.00           H
ATOM     27  HA  MET    17     -24.734  31.154-124.976  1.00  0.00           H
ATOM     28  HB1 MET    17     -22.686  29.977-125.655  1.00  0.00           H
ATOM     29  HB2 MET    17     -22.602  30.571-123.983  1.00  0.00           H
ATOM     30  HG1 MET    17     -21.305  32.512-124.811  1.00  0.00           H
ATOM     31  HG2 MET    17     -21.347  31.817-126.500  1.00  0.00           H
ATOM     32  HE1 MET    17     -19.133  31.575-127.255  1.00  0.00           H
ATOM     33  HE2 MET    17     -18.885  32.759-125.974  1.00  0.00           H
ATOM     34  HE3 MET    17     -17.694  31.434-126.154  1.00  0.00           H
ATOM     35  N   LYS    18     -24.275  32.437-122.899  1.00  0.00           N
ATOM     36  CA  LYS    18     -24.522  33.412-121.854  1.00  0.00           C
ATOM     37  C   LYS    18     -24.886  32.858-120.514  1.00  0.00           C
ATOM     38  O   LYS    18     -24.978  33.580-119.560  1.00  0.00           O
ATOM     39  CB  LYS    18     -25.601  34.425-122.119  1.00  0.00           C
ATOM     40  CG  LYS    18     -27.023  33.949-122.578  1.00  0.00           C
ATOM     41  CD  LYS    18     -27.918  35.120-123.140  1.00  0.00           C
ATOM     42  CE  LYS    18     -27.555  35.375-124.621  1.00  0.00           C
ATOM     43  NZ  LYS    18     -28.353  36.427-125.331  1.00  0.00           N
ATOM     44  HN  LYS    18     -24.738  31.563-122.954  1.00  0.00           H
ATOM     45  HA  LYS    18     -23.592  33.874-121.549  1.00  0.00           H
ATOM     46  HB1 LYS    18     -25.223  35.214-122.809  1.00  0.00           H
ATOM     47  HB2 LYS    18     -25.846  35.028-121.216  1.00  0.00           H
ATOM     48  HG1 LYS    18     -27.585  33.593-121.688  1.00  0.00           H
ATOM     49  HG2 LYS    18     -26.961  33.111-123.301  1.00  0.00           H
ATOM     50  HD1 LYS    18     -28.999  34.856-123.070  1.00  0.00           H
ATOM     51  HD2 LYS    18     -27.797  35.976-122.442  1.00  0.00           H
ATOM     52  HE1 LYS    18     -27.777  34.417-125.151  1.00  0.00           H
ATOM     53  HE2 LYS    18     -26.486  35.654-124.726  1.00  0.00           H
ATOM     54  HZ1 LYS    18     -29.354  36.540-125.078  1.00  0.00           H
ATOM     55  HZ2 LYS    18     -27.883  37.335-125.137  1.00  0.00           H
ATOM     56  HZ3 LYS    18     -28.408  36.212-126.345  1.00  0.00           H
ATOM     57  N   GLU    19     -24.822  31.518-120.374  1.00  0.00           N
ATOM     58  CA  GLU    19     -24.995  30.788-119.133  1.00  0.00           C
ATOM     59  C   GLU    19     -23.719  30.067-118.634  1.00  0.00           C
ATOM     60  O   GLU    19     -23.046  29.489-119.459  1.00  0.00           O
ATOM     61  CB  GLU    19     -26.264  29.879-119.376  1.00  0.00           C
ATOM     62  CG  GLU    19     -26.695  28.902-118.231  1.00  0.00           C
ATOM     63  CD  GLU    19     -27.969  28.085-118.552  1.00  0.00           C
ATOM     64  OE1 GLU    19     -28.864  28.020-117.684  1.00  0.00           O
ATOM     65  OE2 GLU    19     -28.089  27.459-119.633  1.00  0.00           O
ATOM     66  HN  GLU    19     -24.604  30.919-121.143  1.00  0.00           H
ATOM     67  HA  GLU    19     -25.259  31.474-118.338  1.00  0.00           H
ATOM     68  HB1 GLU    19     -26.054  29.303-120.297  1.00  0.00           H
ATOM     69  HB2 GLU    19     -27.121  30.563-119.595  1.00  0.00           H
ATOM     70  HG1 GLU    19     -27.107  29.529-117.415  1.00  0.00           H
ATOM     71  HG2 GLU    19     -25.853  28.302-117.796  1.00  0.00           H
ATOM     72  N   ARG    20     -23.399  30.092-117.292  1.00  0.00           N
ATOM     73  CA  ARG    20     -22.106  29.768-116.872  1.00  0.00           C
ATOM     74  C   ARG    20     -22.100  28.782-115.813  1.00  0.00           C
ATOM     75  O   ARG    20     -23.115  28.410-115.202  1.00  0.00           O
ATOM     76  CB  ARG    20     -21.387  31.116-116.413  1.00  0.00           C
ATOM     77  CG  ARG    20     -22.091  31.935-115.333  1.00  0.00           C
ATOM     78  CD  ARG    20     -21.420  33.242-114.858  1.00  0.00           C
ATOM     79  NE  ARG    20     -21.745  34.366-115.768  1.00  0.00           N
ATOM     80  CZ  ARG    20     -21.530  35.616-115.400  1.00  0.00           C
ATOM     81  NH1 ARG    20     -21.064  35.942-114.196  1.00  0.00           N
ATOM     82  NH2 ARG    20     -21.917  36.522-116.191  1.00  0.00           N
ATOM     83  HN  ARG    20     -23.937  30.708-116.728  1.00  0.00           H
ATOM     84  HA  ARG    20     -21.492  29.307-117.631  1.00  0.00           H
ATOM     85  HB1 ARG    20     -21.465  31.643-117.388  1.00  0.00           H
ATOM     86  HB2 ARG    20     -20.327  30.970-116.133  1.00  0.00           H
ATOM     87  HG1 ARG    20     -22.240  31.310-114.417  1.00  0.00           H
ATOM     88  HG2 ARG    20     -23.082  32.206-115.738  1.00  0.00           H
ATOM     89  HD1 ARG    20     -20.314  33.181-114.786  1.00  0.00           H
ATOM     90  HD2 ARG    20     -21.826  33.504-113.850  1.00  0.00           H
ATOM     91  HE  ARG    20     -22.201  34.235-116.651  1.00  0.00           H
ATOM     92 HH11 ARG    20     -20.583  35.278-113.633  1.00  0.00           H
ATOM     93 HH12 ARG    20     -21.093  36.906-113.923  1.00  0.00           H
ATOM     94 HH21 ARG    20     -22.285  36.283-117.093  1.00  0.00           H
ATOM     95 HH22 ARG    20     -21.817  37.458-115.862  1.00  0.00           H
ATOM     96  N   LEU    21     -20.898  28.339-115.408  1.00  0.00           N
ATOM     97  CA  LEU    21     -20.730  27.655-114.063  1.00  0.00           C
ATOM     98  C   LEU    21     -19.764  28.431-113.278  1.00  0.00           C
ATOM     99  O   LEU    21     -18.612  28.345-113.589  1.00  0.00           O
ATOM    100  CB  LEU    21     -20.203  26.186-114.245  1.00  0.00           C
ATOM    101  CG  LEU    21     -21.058  25.258-115.114  1.00  0.00           C
ATOM    102  CD1 LEU    21     -20.190  24.047-115.504  1.00  0.00           C
ATOM    103  CD2 LEU    21     -22.382  24.894-114.472  1.00  0.00           C
ATOM    104  HN  LEU    21     -20.109  28.815-115.795  1.00  0.00           H
ATOM    105  HA  LEU    21     -21.630  27.590-113.477  1.00  0.00           H
ATOM    106  HB1 LEU    21     -19.988  25.613-113.313  1.00  0.00           H
ATOM    107  HB2 LEU    21     -19.246  26.260-114.803  1.00  0.00           H
ATOM    108  HG  LEU    21     -21.275  25.849-116.031  1.00  0.00           H
ATOM    109 HD11 LEU    21     -20.722  23.566-116.358  1.00  0.00           H
ATOM    110 HD12 LEU    21     -19.164  24.391-115.755  1.00  0.00           H
ATOM    111 HD13 LEU    21     -20.052  23.317-114.681  1.00  0.00           H
ATOM    112 HD21 LEU    21     -22.224  24.625-113.404  1.00  0.00           H
ATOM    113 HD22 LEU    21     -23.124  25.730-114.509  1.00  0.00           H
ATOM    114 HD23 LEU    21     -22.864  23.981-114.883  1.00  0.00           H
ATOM    115  N   GLY    22     -20.233  29.219-112.266  1.00  0.00           N
ATOM    116  CA  GLY    22     -19.388  30.122-111.534  1.00  0.00           C
ATOM    117  C   GLY    22     -18.954  31.315-112.416  1.00  0.00           C
ATOM    118  O   GLY    22     -19.297  31.425-113.542  1.00  0.00           O
ATOM    119  HN  GLY    22     -21.209  29.320-112.115  1.00  0.00           H
ATOM    120  HA1 GLY    22     -19.849  30.557-110.652  1.00  0.00           H
ATOM    121  HA2 GLY    22     -18.484  29.604-111.281  1.00  0.00           H
ATOM    122  N   THR    23     -18.088  32.162-111.782  1.00  0.00           N
ATOM    123  CA  THR    23     -17.674  33.392-112.391  1.00  0.00           C
ATOM    124  C   THR    23     -16.277  33.694-112.131  1.00  0.00           C
ATOM    125  O   THR    23     -15.525  34.348-112.910  1.00  0.00           O
ATOM    126  CB  THR    23     -18.549  34.524-111.855  1.00  0.00           C
ATOM    127  CG2 THR    23     -18.080  35.878-112.512  1.00  0.00           C
ATOM    128  OG1 THR    23     -19.867  34.383-112.289  1.00  0.00           O
ATOM    129  HN  THR    23     -17.789  31.927-110.862  1.00  0.00           H
ATOM    130  HA  THR    23     -17.741  33.423-113.468  1.00  0.00           H
ATOM    131  HB  THR    23     -18.495  34.587-110.740  1.00  0.00           H
ATOM    132  HG1 THR    23     -20.230  33.615-111.852  1.00  0.00           H
ATOM    133 HG21 THR    23     -18.746  36.733-112.263  1.00  0.00           H
ATOM    134 HG22 THR    23     -17.059  36.133-112.169  1.00  0.00           H
ATOM    135 HG23 THR    23     -18.009  35.687-113.608  1.00  0.00           H
ATOM    136  N   GLY    24     -15.795  33.305-110.960  1.00  0.00           N
ATOM    137  CA  GLY    24     -14.481  33.700-110.433  1.00  0.00           C
ATOM    138  C   GLY    24     -13.298  33.539-111.381  1.00  0.00           C
ATOM    139  O   GLY    24     -13.265  32.720-112.313  1.00  0.00           O
ATOM    140  HN  GLY    24     -16.380  32.728-110.391  1.00  0.00           H
ATOM    141  HA1 GLY    24     -14.580  34.740-110.160  1.00  0.00           H
ATOM    142  HA2 GLY    24     -14.201  32.977-109.689  1.00  0.00           H
ATOM    143  N   GLY    25     -12.259  34.246-111.025  1.00  0.00           N
ATOM    144  CA  GLY    25     -11.050  34.307-111.841  1.00  0.00           C
ATOM    145  C   GLY    25     -10.903  35.083-113.130  1.00  0.00           C
ATOM    146  O   GLY    25     -11.835  35.690-113.571  1.00  0.00           O
ATOM    147  HN  GLY    25     -12.207  34.880-110.249  1.00  0.00           H
ATOM    148  HA1 GLY    25     -10.322  34.674-111.119  1.00  0.00           H
ATOM    149  HA2 GLY    25     -10.912  33.262-112.093  1.00  0.00           H
ATOM    150  N   PHE    26      -9.649  34.998-113.771  1.00  0.00           N
ATOM    151  CA  PHE    26      -9.408  35.850-114.948  1.00  0.00           C
ATOM    152  C   PHE    26     -10.141  35.321-116.217  1.00  0.00           C
ATOM    153  O   PHE    26     -10.541  36.030-117.140  1.00  0.00           O
ATOM    154  CB  PHE    26      -7.984  36.056-115.380  1.00  0.00           C
ATOM    155  CG  PHE    26      -7.149  37.100-114.623  1.00  0.00           C
ATOM    156  CD1 PHE    26      -7.207  38.485-114.810  1.00  0.00           C
ATOM    157  CD2 PHE    26      -6.210  36.623-113.682  1.00  0.00           C
ATOM    158  CE1 PHE    26      -6.547  39.395-113.976  1.00  0.00           C
ATOM    159  CE2 PHE    26      -5.600  37.508-112.765  1.00  0.00           C
ATOM    160  CZ  PHE    26      -5.739  38.920-112.936  1.00  0.00           C
ATOM    161  HN  PHE    26      -9.085  34.286-113.353  1.00  0.00           H
ATOM    162  HA  PHE    26      -9.885  36.792-114.736  1.00  0.00           H
ATOM    163  HB1 PHE    26      -7.937  36.283-116.467  1.00  0.00           H
ATOM    164  HB2 PHE    26      -7.450  35.096-115.306  1.00  0.00           H
ATOM    165  HD1 PHE    26      -7.811  38.851-115.628  1.00  0.00           H
ATOM    166  HD2 PHE    26      -6.256  35.583-113.414  1.00  0.00           H
ATOM    167  HE1 PHE    26      -6.676  40.443-114.185  1.00  0.00           H
ATOM    168  HE2 PHE    26      -4.962  37.110-111.992  1.00  0.00           H
ATOM    169  HZ  PHE    26      -5.157  39.619-112.354  1.00  0.00           H
ATOM    170  N   GLY    27     -10.444  34.013-116.225  1.00  0.00           N
ATOM    171  CA  GLY    27     -11.385  33.514-117.203  1.00  0.00           C
ATOM    172  C   GLY    27     -12.352  32.583-116.473  1.00  0.00           C
ATOM    173  O   GLY    27     -12.091  32.150-115.396  1.00  0.00           O
ATOM    174  HN  GLY    27     -10.153  33.350-115.538  1.00  0.00           H
ATOM    175  HA1 GLY    27     -11.988  34.294-117.643  1.00  0.00           H
ATOM    176  HA2 GLY    27     -10.956  32.854-117.944  1.00  0.00           H
ATOM    177  N   ASN    28     -13.551  32.351-117.005  1.00  0.00           N
ATOM    178  CA  ASN    28     -14.664  31.703-116.391  1.00  0.00           C
ATOM    179  C   ASN    28     -15.271  30.729-117.385  1.00  0.00           C
ATOM    180  O   ASN    28     -15.028  30.873-118.548  1.00  0.00           O
ATOM    181  CB  ASN    28     -15.596  32.736-115.781  1.00  0.00           C
ATOM    182  CG  ASN    28     -16.813  33.225-116.489  1.00  0.00           C
ATOM    183  ND2 ASN    28     -17.924  32.509-116.535  1.00  0.00           N
ATOM    184  OD1 ASN    28     -16.823  34.400-116.994  1.00  0.00           O
ATOM    185  HN  ASN    28     -13.800  32.829-117.848  1.00  0.00           H
ATOM    186  HA  ASN    28     -14.217  30.999-115.699  1.00  0.00           H
ATOM    187  HB1 ASN    28     -14.963  33.614-115.530  1.00  0.00           H
ATOM    188  HB2 ASN    28     -15.878  32.440-114.747  1.00  0.00           H
ATOM    189 HD21 ASN    28     -17.839  31.575-116.190  1.00  0.00           H
ATOM    190 HD22 ASN    28     -18.792  32.789-116.960  1.00  0.00           H
ATOM    191  N   VAL    29     -15.977  29.763-116.856  1.00  0.00           N
ATOM    192  CA  VAL    29     -16.570  28.690-117.640  1.00  0.00           C
ATOM    193  C   VAL    29     -18.004  29.040-118.123  1.00  0.00           C
ATOM    194  O   VAL    29     -18.911  29.261-117.302  1.00  0.00           O
ATOM    195  CB  VAL    29     -16.552  27.371-116.877  1.00  0.00           C
ATOM    196  CG1 VAL    29     -17.127  26.236-117.780  1.00  0.00           C
ATOM    197  CG2 VAL    29     -15.121  27.111-116.463  1.00  0.00           C
ATOM    198  HN  VAL    29     -16.062  29.685-115.861  1.00  0.00           H
ATOM    199  HA  VAL    29     -15.968  28.621-118.534  1.00  0.00           H
ATOM    200  HB  VAL    29     -17.208  27.532-115.986  1.00  0.00           H
ATOM    201 HG11 VAL    29     -16.975  25.204-117.386  1.00  0.00           H
ATOM    202 HG12 VAL    29     -18.209  26.445-117.856  1.00  0.00           H
ATOM    203 HG13 VAL    29     -16.736  26.372-118.816  1.00  0.00           H
ATOM    204 HG21 VAL    29     -14.504  27.042-117.382  1.00  0.00           H
ATOM    205 HG22 VAL    29     -14.651  27.737-115.663  1.00  0.00           H
ATOM    206 HG23 VAL    29     -14.975  26.144-115.941  1.00  0.00           H
ATOM    207  N   ILE    30     -18.211  29.068-119.456  1.00  0.00           N
ATOM    208  CA  ILE    30     -19.490  29.246-120.102  1.00  0.00           C
ATOM    209  C   ILE    30     -19.830  27.963-120.808  1.00  0.00           C
ATOM    210  O   ILE    30     -18.984  27.339-121.404  1.00  0.00           O
ATOM    211  CB  ILE    30     -19.582  30.479-121.004  1.00  0.00           C
ATOM    212  CG1 ILE    30     -19.169  31.773-120.295  1.00  0.00           C
ATOM    213  CG2 ILE    30     -20.962  30.850-121.551  1.00  0.00           C
ATOM    214  CD  ILE    30     -18.877  33.030-121.129  1.00  0.00           C
ATOM    215  HN  ILE    30     -17.381  29.057-119.993  1.00  0.00           H
ATOM    216  HA  ILE    30     -20.219  29.304-119.322  1.00  0.00           H
ATOM    217  HB  ILE    30     -18.874  30.345-121.853  1.00  0.00           H
ATOM    218 HG11 ILE    30     -18.216  31.527-119.771  1.00  0.00           H
ATOM    219 HG12 ILE    30     -19.983  32.003-119.581  1.00  0.00           H
ATOM    220 HG21 ILE    30     -21.517  29.941-121.891  1.00  0.00           H
ATOM    221 HG22 ILE    30     -21.672  31.145-120.750  1.00  0.00           H
ATOM    222 HG23 ILE    30     -20.846  31.538-122.417  1.00  0.00           H
ATOM    223  HD1 ILE    30     -17.997  32.763-121.741  1.00  0.00           H
ATOM    224  HD2 ILE    30     -19.639  33.254-121.906  1.00  0.00           H
ATOM    225  HD3 ILE    30     -18.712  33.951-120.516  1.00  0.00           H
ATOM    226  N   ARG    31     -21.133  27.576-120.813  1.00  0.00           N
ATOM    227  CA  ARG    31     -21.632  26.391-121.546  1.00  0.00           C
ATOM    228  C   ARG    31     -22.142  26.869-122.905  1.00  0.00           C
ATOM    229  O   ARG    31     -23.001  27.666-123.148  1.00  0.00           O
ATOM    230  CB  ARG    31     -22.817  25.610-120.776  1.00  0.00           C
ATOM    231  CG  ARG    31     -22.699  25.583-119.199  1.00  0.00           C
ATOM    232  CD  ARG    31     -23.700  24.606-118.498  1.00  0.00           C
ATOM    233  NE  ARG    31     -25.118  25.121-118.531  1.00  0.00           N
ATOM    234  CZ  ARG    31     -26.074  24.770-117.661  1.00  0.00           C
ATOM    235  NH1 ARG    31     -25.845  24.060-116.629  1.00  0.00           N
ATOM    236  NH2 ARG    31     -27.332  25.143-117.884  1.00  0.00           N
ATOM    237  HN  ARG    31     -21.740  28.116-120.242  1.00  0.00           H
ATOM    238  HA  ARG    31     -20.799  25.717-121.675  1.00  0.00           H
ATOM    239  HB1 ARG    31     -22.818  24.568-121.168  1.00  0.00           H
ATOM    240  HB2 ARG    31     -23.781  26.110-120.984  1.00  0.00           H
ATOM    241  HG1 ARG    31     -22.816  26.565-118.701  1.00  0.00           H
ATOM    242  HG2 ARG    31     -21.701  25.160-118.956  1.00  0.00           H
ATOM    243  HD1 ARG    31     -23.361  24.650-117.441  1.00  0.00           H
ATOM    244  HD2 ARG    31     -23.639  23.555-118.867  1.00  0.00           H
ATOM    245  HE  ARG    31     -25.544  25.421-119.386  1.00  0.00           H
ATOM    246 HH11 ARG    31     -24.930  23.652-116.602  1.00  0.00           H
ATOM    247 HH12 ARG    31     -26.608  23.547-116.233  1.00  0.00           H
ATOM    248 HH21 ARG    31     -27.498  25.580-118.766  1.00  0.00           H
ATOM    249 HH22 ARG    31     -28.004  24.707-117.291  1.00  0.00           H
ATOM    250  N   TRP    32     -21.382  26.417-123.880  1.00  0.00           N
ATOM    251  CA  TRP    32     -21.460  26.809-125.232  1.00  0.00           C
ATOM    252  C   TRP    32     -22.780  26.547-125.925  1.00  0.00           C
ATOM    253  O   TRP    32     -23.438  25.465-125.709  1.00  0.00           O
ATOM    254  CB  TRP    32     -20.343  26.362-126.145  1.00  0.00           C
ATOM    255  CG  TRP    32     -20.228  26.768-127.630  1.00  0.00           C
ATOM    256  CD1 TRP    32     -19.836  28.029-127.988  1.00  0.00           C
ATOM    257  CD2 TRP    32     -20.306  26.043-128.779  1.00  0.00           C
ATOM    258  CE2 TRP    32     -20.169  26.938-129.817  1.00  0.00           C
ATOM    259  CE3 TRP    32     -20.634  24.720-128.982  1.00  0.00           C
ATOM    260  NE1 TRP    32     -19.772  28.084-129.273  1.00  0.00           N
ATOM    261  CZ2 TRP    32     -20.218  26.567-131.160  1.00  0.00           C
ATOM    262  CZ3 TRP    32     -20.833  24.331-130.351  1.00  0.00           C
ATOM    263  CH2 TRP    32     -20.512  25.187-131.350  1.00  0.00           C
ATOM    264  HN  TRP    32     -20.833  25.599-123.757  1.00  0.00           H
ATOM    265  HA  TRP    32     -21.400  27.884-125.269  1.00  0.00           H
ATOM    266  HB1 TRP    32     -20.471  25.266-126.104  1.00  0.00           H
ATOM    267  HB2 TRP    32     -19.373  26.577-125.648  1.00  0.00           H
ATOM    268  HD1 TRP    32     -19.646  28.849-127.324  1.00  0.00           H
ATOM    269  HE1 TRP    32     -19.519  28.855-129.817  1.00  0.00           H
ATOM    270  HE3 TRP    32     -20.744  23.912-128.284  1.00  0.00           H
ATOM    271  HZ2 TRP    32     -19.894  27.179-131.988  1.00  0.00           H
ATOM    272  HZ3 TRP    32     -21.010  23.306-130.631  1.00  0.00           H
ATOM    273  HH2 TRP    32     -20.762  24.889-132.355  1.00  0.00           H
ATOM    274  N   HIS    33     -23.219  27.496-126.738  1.00  0.00           N
ATOM    275  CA  HIS    33     -24.395  27.481-127.619  1.00  0.00           C
ATOM    276  C   HIS    33     -24.294  26.561-128.806  1.00  0.00           C
ATOM    277  O   HIS    33     -24.106  26.907-129.943  1.00  0.00           O
ATOM    278  CB  HIS    33     -24.960  28.902-128.052  1.00  0.00           C
ATOM    279  CG  HIS    33     -23.857  29.575-128.922  1.00  0.00           C
ATOM    280  CD2 HIS    33     -23.841  29.973-130.225  1.00  0.00           C
ATOM    281  ND1 HIS    33     -22.633  29.841-128.318  1.00  0.00           N
ATOM    282  CE1 HIS    33     -21.959  30.498-129.254  1.00  0.00           C
ATOM    283  NE2 HIS    33     -22.636  30.574-130.432  1.00  0.00           N
ATOM    284  HN  HIS    33     -22.702  28.330-126.903  1.00  0.00           H
ATOM    285  HA  HIS    33     -25.171  27.034-127.022  1.00  0.00           H
ATOM    286  HB1 HIS    33     -25.072  29.612-127.210  1.00  0.00           H
ATOM    287  HB2 HIS    33     -25.967  28.816-128.509  1.00  0.00           H
ATOM    288  HD2 HIS    33     -24.599  29.797-130.982  1.00  0.00           H
ATOM    289  HE1 HIS    33     -21.089  31.112-129.034  1.00  0.00           H
ATOM    290  HE2 HIS    33     -22.371  31.026-131.291  1.00  0.00           H
ATOM    291  N   ASN    34     -24.566  25.298-128.648  1.00  0.00           N
ATOM    292  CA  ASN    34     -24.506  24.332-129.694  1.00  0.00           C
ATOM    293  C   ASN    34     -25.864  23.967-130.226  1.00  0.00           C
ATOM    294  O   ASN    34     -26.734  23.629-129.439  1.00  0.00           O
ATOM    295  CB  ASN    34     -23.849  23.005-129.135  1.00  0.00           C
ATOM    296  CG  ASN    34     -23.676  21.933-130.176  1.00  0.00           C
ATOM    297  ND2 ASN    34     -24.024  20.628-129.889  1.00  0.00           N
ATOM    298  OD1 ASN    34     -23.173  22.244-131.266  1.00  0.00           O
ATOM    299  HN  ASN    34     -24.966  24.900-127.829  1.00  0.00           H
ATOM    300  HA  ASN    34     -23.942  24.757-130.511  1.00  0.00           H
ATOM    301  HB1 ASN    34     -24.510  22.638-128.325  1.00  0.00           H
ATOM    302  HB2 ASN    34     -22.870  23.385-128.782  1.00  0.00           H
ATOM    303 HD21 ASN    34     -24.654  20.334-129.170  1.00  0.00           H
ATOM    304 HD22 ASN    34     -23.857  20.128-130.734  1.00  0.00           H
ATOM    305  N   GLN    35     -26.122  24.070-131.575  1.00  0.00           N
ATOM    306  CA  GLN    35     -27.416  23.874-132.244  1.00  0.00           C
ATOM    307  C   GLN    35     -27.324  22.567-132.985  1.00  0.00           C
ATOM    308  O   GLN    35     -28.321  22.194-133.615  1.00  0.00           O
ATOM    309  CB  GLN    35     -27.524  25.069-133.232  1.00  0.00           C
ATOM    310  CG  GLN    35     -27.262  26.481-132.579  1.00  0.00           C
ATOM    311  CD  GLN    35     -28.087  26.707-131.318  1.00  0.00           C
ATOM    312  NE2 GLN    35     -29.392  26.338-131.404  1.00  0.00           N
ATOM    313  OE1 GLN    35     -27.645  27.184-130.284  1.00  0.00           O
ATOM    314  HN  GLN    35     -25.407  24.413-132.173  1.00  0.00           H
ATOM    315  HA  GLN    35     -28.134  23.790-131.437  1.00  0.00           H
ATOM    316  HB1 GLN    35     -28.526  25.021-133.705  1.00  0.00           H
ATOM    317  HB2 GLN    35     -26.717  24.931-133.982  1.00  0.00           H
ATOM    318  HG1 GLN    35     -27.565  27.318-133.246  1.00  0.00           H
ATOM    319  HG2 GLN    35     -26.176  26.594-132.370  1.00  0.00           H
ATOM    320 HE21 GLN    35     -29.848  26.128-132.268  1.00  0.00           H
ATOM    321 HE22 GLN    35     -29.958  26.440-130.598  1.00  0.00           H
ATOM    322  N   GLU    36     -26.171  21.865-133.131  1.00  0.00           N
ATOM    323  CA  GLU    36     -26.088  20.645-133.930  1.00  0.00           C
ATOM    324  C   GLU    36     -26.434  19.446-133.051  1.00  0.00           C
ATOM    325  O   GLU    36     -26.744  19.615-131.843  1.00  0.00           O
ATOM    326  CB  GLU    36     -24.632  20.352-134.522  1.00  0.00           C
ATOM    327  CG  GLU    36     -24.207  21.426-135.588  1.00  0.00           C
ATOM    328  CD  GLU    36     -22.929  21.013-136.350  1.00  0.00           C
ATOM    329  OE1 GLU    36     -22.988  20.796-137.592  1.00  0.00           O
ATOM    330  OE2 GLU    36     -21.854  20.861-135.708  1.00  0.00           O
ATOM    331  HN  GLU    36     -25.339  22.281-132.754  1.00  0.00           H
ATOM    332  HA  GLU    36     -26.853  20.639-134.690  1.00  0.00           H
ATOM    333  HB1 GLU    36     -24.770  19.473-135.188  1.00  0.00           H
ATOM    334  HB2 GLU    36     -23.870  20.167-133.728  1.00  0.00           H
ATOM    335  HG1 GLU    36     -23.916  22.396-135.116  1.00  0.00           H
ATOM    336  HG2 GLU    36     -24.999  21.593-136.345  1.00  0.00           H
ATOM    337  N   THR    37     -26.469  18.160-133.494  1.00  0.00           N
ATOM    338  CA  THR    37     -26.634  17.042-132.547  1.00  0.00           C
ATOM    339  C   THR    37     -25.550  17.052-131.443  1.00  0.00           C
ATOM    340  O   THR    37     -24.448  17.586-131.633  1.00  0.00           O
ATOM    341  CB  THR    37     -26.668  15.680-133.211  1.00  0.00           C
ATOM    342  CG2 THR    37     -25.296  15.311-133.813  1.00  0.00           C
ATOM    343  OG1 THR    37     -27.008  14.701-132.300  1.00  0.00           O
ATOM    344  HN  THR    37     -26.252  17.923-134.437  1.00  0.00           H
ATOM    345  HA  THR    37     -27.553  17.099-131.999  1.00  0.00           H
ATOM    346  HB  THR    37     -27.392  15.551-134.032  1.00  0.00           H
ATOM    347  HG1 THR    37     -27.943  14.845-132.143  1.00  0.00           H
ATOM    348 HG21 THR    37     -25.319  14.339-134.346  1.00  0.00           H
ATOM    349 HG22 THR    37     -24.890  16.109-134.457  1.00  0.00           H
ATOM    350 HG23 THR    37     -24.515  15.118-133.047  1.00  0.00           H
ATOM    351  N   GLY    38     -25.725  16.506-130.215  1.00  0.00           N
ATOM    352  CA  GLY    38     -24.672  16.478-129.171  1.00  0.00           C
ATOM    353  C   GLY    38     -24.626  17.716-128.194  1.00  0.00           C
ATOM    354  O   GLY    38     -25.547  18.498-128.046  1.00  0.00           O
ATOM    355  HN  GLY    38     -26.646  16.251-129.935  1.00  0.00           H
ATOM    356  HA1 GLY    38     -24.822  15.651-128.486  1.00  0.00           H
ATOM    357  HA2 GLY    38     -23.729  16.512-129.710  1.00  0.00           H
ATOM    358  N   GLU    39     -23.528  17.885-127.477  1.00  0.00           N
ATOM    359  CA  GLU    39     -23.411  18.507-126.113  1.00  0.00           C
ATOM    360  C   GLU    39     -23.303  20.035-126.102  1.00  0.00           C
ATOM    361  O   GLU    39     -22.669  20.749-126.924  1.00  0.00           O
ATOM    362  CB  GLU    39     -22.082  18.034-125.464  1.00  0.00           C
ATOM    363  CG  GLU    39     -22.107  16.729-124.771  1.00  0.00           C
ATOM    364  CD  GLU    39     -20.779  16.329-124.163  1.00  0.00           C
ATOM    365  OE1 GLU    39     -20.571  16.837-123.061  1.00  0.00           O
ATOM    366  OE2 GLU    39     -20.159  15.376-124.739  1.00  0.00           O
ATOM    367  HN  GLU    39     -22.718  17.443-127.846  1.00  0.00           H
ATOM    368  HA  GLU    39     -24.224  18.150-125.491  1.00  0.00           H
ATOM    369  HB1 GLU    39     -21.834  18.766-124.672  1.00  0.00           H
ATOM    370  HB2 GLU    39     -21.291  18.015-126.243  1.00  0.00           H
ATOM    371  HG1 GLU    39     -22.347  15.871-125.428  1.00  0.00           H
ATOM    372  HG2 GLU    39     -22.847  16.784-123.947  1.00  0.00           H
ATOM    373  N   GLN    40     -23.790  20.663-125.026  1.00  0.00           N
ATOM    374  CA  GLN    40     -23.584  22.085-124.670  1.00  0.00           C
ATOM    375  C   GLN    40     -22.339  22.225-123.871  1.00  0.00           C
ATOM    376  O   GLN    40     -22.260  22.864-122.809  1.00  0.00           O
ATOM    377  CB  GLN    40     -24.843  22.471-123.865  1.00  0.00           C
ATOM    378  CG  GLN    40     -26.254  22.439-124.561  1.00  0.00           C
ATOM    379  CD  GLN    40     -26.248  23.115-125.964  1.00  0.00           C
ATOM    380  NE2 GLN    40     -26.848  22.343-126.898  1.00  0.00           N
ATOM    381  OE1 GLN    40     -25.987  24.304-126.141  1.00  0.00           O
ATOM    382  HN  GLN    40     -24.460  20.225-124.423  1.00  0.00           H
ATOM    383  HA  GLN    40     -23.448  22.723-125.528  1.00  0.00           H
ATOM    384  HB1 GLN    40     -24.678  23.518-123.557  1.00  0.00           H
ATOM    385  HB2 GLN    40     -24.884  22.067-122.839  1.00  0.00           H
ATOM    386  HG1 GLN    40     -26.946  22.998-123.902  1.00  0.00           H
ATOM    387  HG2 GLN    40     -26.580  21.384-124.670  1.00  0.00           H
ATOM    388 HE21 GLN    40     -27.304  21.507-126.604  1.00  0.00           H
ATOM    389 HE22 GLN    40     -26.888  22.731-127.822  1.00  0.00           H
ATOM    390  N   ILE    41     -21.201  21.633-124.414  1.00  0.00           N
ATOM    391  CA  ILE    41     -19.849  21.723-123.903  1.00  0.00           C
ATOM    392  C   ILE    41     -19.444  22.955-123.128  1.00  0.00           C
ATOM    393  O   ILE    41     -19.657  24.083-123.554  1.00  0.00           O
ATOM    394  CB  ILE    41     -18.909  21.596-125.127  1.00  0.00           C
ATOM    395  CG1 ILE    41     -19.223  22.481-126.370  1.00  0.00           C
ATOM    396  CG2 ILE    41     -18.738  20.122-125.465  1.00  0.00           C
ATOM    397  CD  ILE    41     -18.452  22.029-127.652  1.00  0.00           C
ATOM    398  HN  ILE    41     -21.287  21.032-125.197  1.00  0.00           H
ATOM    399  HA  ILE    41     -19.738  20.882-123.237  1.00  0.00           H
ATOM    400  HB  ILE    41     -17.886  21.931-124.845  1.00  0.00           H
ATOM    401 HG11 ILE    41     -19.071  23.570-126.261  1.00  0.00           H
ATOM    402 HG12 ILE    41     -20.289  22.271-126.600  1.00  0.00           H
ATOM    403 HG21 ILE    41     -17.715  19.905-125.836  1.00  0.00           H
ATOM    404 HG22 ILE    41     -19.009  19.569-124.548  1.00  0.00           H
ATOM    405 HG23 ILE    41     -19.573  19.841-126.145  1.00  0.00           H
ATOM    406  HD1 ILE    41     -18.841  22.627-128.501  1.00  0.00           H
ATOM    407  HD2 ILE    41     -17.393  22.250-127.387  1.00  0.00           H
ATOM    408  HD3 ILE    41     -18.675  20.945-127.782  1.00  0.00           H
ATOM    409  N   ALA    42     -18.884  22.773-121.966  1.00  0.00           N
ATOM    410  CA  ALA    42     -18.507  23.874-121.078  1.00  0.00           C
ATOM    411  C   ALA    42     -17.044  24.222-121.247  1.00  0.00           C
ATOM    412  O   ALA    42     -16.120  23.395-121.152  1.00  0.00           O
ATOM    413  CB  ALA    42     -18.919  23.646-119.632  1.00  0.00           C
ATOM    414  HN  ALA    42     -18.638  21.860-121.641  1.00  0.00           H
ATOM    415  HA  ALA    42     -19.054  24.743-121.414  1.00  0.00           H
ATOM    416  HB1 ALA    42     -18.130  23.958-118.915  1.00  0.00           H
ATOM    417  HB2 ALA    42     -19.874  24.165-119.411  1.00  0.00           H
ATOM    418  HB3 ALA    42     -19.108  22.557-119.564  1.00  0.00           H
ATOM    419  N   ILE    43     -16.800  25.504-121.656  1.00  0.00           N
ATOM    420  CA  ILE    43     -15.597  26.049-122.217  1.00  0.00           C
ATOM    421  C   ILE    43     -15.202  27.291-121.270  1.00  0.00           C
ATOM    422  O   ILE    43     -16.032  28.068-120.854  1.00  0.00           O
ATOM    423  CB  ILE    43     -15.908  26.569-123.591  1.00  0.00           C
ATOM    424  CG1 ILE    43     -16.552  25.534-124.555  1.00  0.00           C
ATOM    425  CG2 ILE    43     -14.603  27.056-124.325  1.00  0.00           C
ATOM    426  CD  ILE    43     -15.682  24.266-124.880  1.00  0.00           C
ATOM    427  HN  ILE    43     -17.571  26.141-121.749  1.00  0.00           H
ATOM    428  HA  ILE    43     -14.778  25.340-122.170  1.00  0.00           H
ATOM    429  HB  ILE    43     -16.708  27.327-123.416  1.00  0.00           H
ATOM    430 HG11 ILE    43     -16.840  26.066-125.494  1.00  0.00           H
ATOM    431 HG12 ILE    43     -17.463  25.190-124.020  1.00  0.00           H
ATOM    432 HG21 ILE    43     -13.725  26.391-124.433  1.00  0.00           H
ATOM    433 HG22 ILE    43     -14.868  27.331-125.373  1.00  0.00           H
ATOM    434 HG23 ILE    43     -14.213  27.959-123.806  1.00  0.00           H
ATOM    435  HD1 ILE    43     -14.862  24.477-125.601  1.00  0.00           H
ATOM    436  HD2 ILE    43     -15.301  23.797-123.956  1.00  0.00           H
ATOM    437  HD3 ILE    43     -16.424  23.607-125.382  1.00  0.00           H
ATOM    438  N   LYS    44     -13.882  27.385-120.907  1.00  0.00           N
ATOM    439  CA  LYS    44     -13.296  28.590-120.288  1.00  0.00           C
ATOM    440  C   LYS    44     -13.268  29.780-121.304  1.00  0.00           C
ATOM    441  O   LYS    44     -12.768  29.750-122.405  1.00  0.00           O
ATOM    442  CB  LYS    44     -11.827  28.192-119.874  1.00  0.00           C
ATOM    443  CG  LYS    44     -11.691  27.745-118.442  1.00  0.00           C
ATOM    444  CD  LYS    44     -12.022  28.851-117.427  1.00  0.00           C
ATOM    445  CE  LYS    44     -11.850  28.353-115.959  1.00  0.00           C
ATOM    446  NZ  LYS    44     -10.448  28.293-115.611  1.00  0.00           N
ATOM    447  HN  LYS    44     -13.243  26.679-121.188  1.00  0.00           H
ATOM    448  HA  LYS    44     -13.937  28.881-119.475  1.00  0.00           H
ATOM    449  HB1 LYS    44     -11.103  29.023-120.032  1.00  0.00           H
ATOM    450  HB2 LYS    44     -11.471  27.344-120.500  1.00  0.00           H
ATOM    451  HG1 LYS    44     -10.676  27.362-118.208  1.00  0.00           H
ATOM    452  HG2 LYS    44     -12.352  26.852-118.394  1.00  0.00           H
ATOM    453  HD1 LYS    44     -11.374  29.738-117.598  1.00  0.00           H
ATOM    454  HD2 LYS    44     -13.033  29.303-117.578  1.00  0.00           H
ATOM    455  HE1 LYS    44     -12.420  27.410-115.766  1.00  0.00           H
ATOM    456  HE2 LYS    44     -12.299  29.080-115.255  1.00  0.00           H
ATOM    457  HZ1 LYS    44     -10.282  28.844-114.742  1.00  0.00           H
ATOM    458  HZ2 LYS    44     -10.237  27.313-115.360  1.00  0.00           H
ATOM    459  HZ3 LYS    44      -9.753  28.514-116.348  1.00  0.00           H
ATOM    460  N   GLN    45     -13.744  30.949-120.920  1.00  0.00           N
ATOM    461  CA  GLN    45     -13.710  32.116-121.742  1.00  0.00           C
ATOM    462  C   GLN    45     -13.219  33.254-120.868  1.00  0.00           C
ATOM    463  O   GLN    45     -13.720  33.404-119.779  1.00  0.00           O
ATOM    464  CB  GLN    45     -14.981  32.547-122.591  1.00  0.00           C
ATOM    465  CG  GLN    45     -15.295  31.545-123.731  1.00  0.00           C
ATOM    466  CD  GLN    45     -14.275  31.526-124.855  1.00  0.00           C
ATOM    467  NE2 GLN    45     -14.590  30.747-125.939  1.00  0.00           N
ATOM    468  OE1 GLN    45     -13.219  32.198-124.780  1.00  0.00           O
ATOM    469  HN  GLN    45     -14.262  31.088-120.080  1.00  0.00           H
ATOM    470  HA  GLN    45     -12.938  32.011-122.498  1.00  0.00           H
ATOM    471  HB1 GLN    45     -14.877  33.560-123.036  1.00  0.00           H
ATOM    472  HB2 GLN    45     -15.867  32.553-121.924  1.00  0.00           H
ATOM    473  HG1 GLN    45     -16.306  31.849-124.073  1.00  0.00           H
ATOM    474  HG2 GLN    45     -15.443  30.502-123.394  1.00  0.00           H
ATOM    475 HE21 GLN    45     -15.548  30.469-126.020  1.00  0.00           H
ATOM    476 HE22 GLN    45     -13.938  30.831-126.697  1.00  0.00           H
ATOM    477  N   CYS    46     -12.188  33.919-121.385  1.00  0.00           N
ATOM    478  CA  CYS    46     -11.558  34.988-120.632  1.00  0.00           C
ATOM    479  C   CYS    46     -12.491  36.204-120.434  1.00  0.00           C
ATOM    480  O   CYS    46     -13.404  36.537-121.185  1.00  0.00           O
ATOM    481  CB  CYS    46     -10.203  35.455-121.214  1.00  0.00           C
ATOM    482  SG  CYS    46      -9.058  36.250-119.962  1.00  0.00           S
ATOM    483  HN  CYS    46     -11.639  33.635-122.162  1.00  0.00           H
ATOM    484  HA  CYS    46     -11.360  34.549-119.655  1.00  0.00           H
ATOM    485  HB1 CYS    46     -10.411  36.229-121.991  1.00  0.00           H
ATOM    486  HB2 CYS    46      -9.738  34.671-121.838  1.00  0.00           H
ATOM    487  HG1 CYS    46      -8.790  35.114-119.342  1.00  0.00           H
ATOM    488  N   ARG    47     -12.279  37.014-119.380  1.00  0.00           N
ATOM    489  CA  ARG    47     -13.153  37.980-118.912  1.00  0.00           C
ATOM    490  C   ARG    47     -12.926  39.408-119.419  1.00  0.00           C
ATOM    491  O   ARG    47     -11.782  39.794-119.654  1.00  0.00           O
ATOM    492  CB  ARG    47     -13.270  38.027-117.355  1.00  0.00           C
ATOM    493  CG  ARG    47     -14.107  36.779-116.887  1.00  0.00           C
ATOM    494  CD  ARG    47     -14.120  36.535-115.414  1.00  0.00           C
ATOM    495  NE  ARG    47     -14.583  37.780-114.792  1.00  0.00           N
ATOM    496  CZ  ARG    47     -14.823  37.840-113.536  1.00  0.00           C
ATOM    497  NH1 ARG    47     -14.242  37.102-112.624  1.00  0.00           N
ATOM    498  NH2 ARG    47     -15.597  38.779-113.099  1.00  0.00           N
ATOM    499  HN  ARG    47     -11.433  36.848-118.878  1.00  0.00           H
ATOM    500  HA  ARG    47     -14.095  37.564-119.248  1.00  0.00           H
ATOM    501  HB1 ARG    47     -13.694  38.953-116.919  1.00  0.00           H
ATOM    502  HB2 ARG    47     -12.288  37.902-116.852  1.00  0.00           H
ATOM    503  HG1 ARG    47     -13.669  35.828-117.247  1.00  0.00           H
ATOM    504  HG2 ARG    47     -15.074  36.873-117.420  1.00  0.00           H
ATOM    505  HD1 ARG    47     -13.031  36.361-115.251  1.00  0.00           H
ATOM    506  HD2 ARG    47     -14.747  35.712-114.988  1.00  0.00           H
ATOM    507  HE  ARG    47     -14.979  38.488-115.393  1.00  0.00           H
ATOM    508 HH11 ARG    47     -13.575  36.406-112.911  1.00  0.00           H
ATOM    509 HH12 ARG    47     -14.410  37.162-111.638  1.00  0.00           H
ATOM    510 HH21 ARG    47     -15.861  39.468-113.769  1.00  0.00           H
ATOM    511 HH22 ARG    47     -15.477  38.993-112.134  1.00  0.00           H
ATOM    512  N   GLN    48     -14.036  40.194-119.439  1.00  0.00           N
ATOM    513  CA  GLN    48     -14.154  41.631-119.874  1.00  0.00           C
ATOM    514  C   GLN    48     -14.168  42.459-118.684  1.00  0.00           C
ATOM    515  O   GLN    48     -14.409  41.973-117.565  1.00  0.00           O
ATOM    516  CB  GLN    48     -15.579  41.855-120.673  1.00  0.00           C
ATOM    517  CG  GLN    48     -15.702  40.866-121.852  1.00  0.00           C
ATOM    518  CD  GLN    48     -14.465  40.738-122.694  1.00  0.00           C
ATOM    519  NE2 GLN    48     -14.107  39.444-122.877  1.00  0.00           N
ATOM    520  OE1 GLN    48     -13.855  41.652-123.258  1.00  0.00           O
ATOM    521  HN  GLN    48     -14.964  39.858-119.275  1.00  0.00           H
ATOM    522  HA  GLN    48     -13.289  41.770-120.502  1.00  0.00           H
ATOM    523  HB1 GLN    48     -15.533  42.873-121.123  1.00  0.00           H
ATOM    524  HB2 GLN    48     -16.449  41.757-119.995  1.00  0.00           H
ATOM    525  HG1 GLN    48     -16.527  41.058-122.575  1.00  0.00           H
ATOM    526  HG2 GLN    48     -15.953  39.905-121.359  1.00  0.00           H
ATOM    527 HE21 GLN    48     -14.542  38.735-122.327  1.00  0.00           H
ATOM    528 HE22 GLN    48     -13.418  39.326-123.592  1.00  0.00           H
ATOM    529  N   GLU    49     -13.741  43.782-118.675  1.00  0.00           N
ATOM    530  CA  GLU    49     -13.826  44.623-117.495  1.00  0.00           C
ATOM    531  C   GLU    49     -12.745  44.412-116.414  1.00  0.00           C
ATOM    532  O   GLU    49     -12.956  44.769-115.244  1.00  0.00           O
ATOM    533  CB  GLU    49     -15.243  44.759-116.823  1.00  0.00           C
ATOM    534  CG  GLU    49     -16.352  44.857-117.914  1.00  0.00           C
ATOM    535  CD  GLU    49     -17.770  44.963-117.299  1.00  0.00           C
ATOM    536  OE1 GLU    49     -18.043  46.063-116.729  1.00  0.00           O
ATOM    537  OE2 GLU    49     -18.567  43.981-117.271  1.00  0.00           O
ATOM    538  HN  GLU    49     -13.516  44.216-119.546  1.00  0.00           H
ATOM    539  HA  GLU    49     -13.724  45.635-117.845  1.00  0.00           H
ATOM    540  HB1 GLU    49     -15.274  45.760-116.344  1.00  0.00           H
ATOM    541  HB2 GLU    49     -15.283  43.939-116.071  1.00  0.00           H
ATOM    542  HG1 GLU    49     -16.317  44.010-118.631  1.00  0.00           H
ATOM    543  HG2 GLU    49     -16.274  45.760-118.558  1.00  0.00           H
ATOM    544  N   LEU    50     -11.536  43.971-116.732  1.00  0.00           N
ATOM    545  CA  LEU    50     -10.460  43.686-115.798  1.00  0.00           C
ATOM    546  C   LEU    50      -9.167  44.412-116.197  1.00  0.00           C
ATOM    547  O   LEU    50      -9.115  44.931-117.334  1.00  0.00           O
ATOM    548  CB  LEU    50     -10.065  42.137-115.716  1.00  0.00           C
ATOM    549  CG  LEU    50     -11.097  41.046-115.297  1.00  0.00           C
ATOM    550  CD1 LEU    50     -10.636  39.630-115.244  1.00  0.00           C
ATOM    551  CD2 LEU    50     -11.634  41.360-113.953  1.00  0.00           C
ATOM    552  HN  LEU    50     -11.237  43.843-117.670  1.00  0.00           H
ATOM    553  HA  LEU    50     -10.717  43.982-114.793  1.00  0.00           H
ATOM    554  HB1 LEU    50      -9.331  42.062-114.877  1.00  0.00           H
ATOM    555  HB2 LEU    50      -9.636  41.751-116.666  1.00  0.00           H
ATOM    556  HG  LEU    50     -11.970  41.054-115.984  1.00  0.00           H
ATOM    557 HD11 LEU    50      -9.808  39.619-114.514  1.00  0.00           H
ATOM    558 HD12 LEU    50     -11.515  39.057-114.879  1.00  0.00           H
ATOM    559 HD13 LEU    50     -10.308  39.185-116.207  1.00  0.00           H
ATOM    560 HD21 LEU    50     -12.009  42.403-113.857  1.00  0.00           H
ATOM    561 HD22 LEU    50     -12.510  40.695-113.781  1.00  0.00           H
ATOM    562 HD23 LEU    50     -10.930  41.181-113.122  1.00  0.00           H
ATOM    563  N   SER    51      -8.227  44.554-115.201  1.00  0.00           N
ATOM    564  CA  SER    51      -6.914  45.170-115.383  1.00  0.00           C
ATOM    565  C   SER    51      -6.135  44.601-116.611  1.00  0.00           C
ATOM    566  O   SER    51      -5.951  43.395-116.755  1.00  0.00           O
ATOM    567  CB  SER    51      -6.117  45.014-114.123  1.00  0.00           C
ATOM    568  OG  SER    51      -4.861  45.625-114.175  1.00  0.00           O
ATOM    569  HN  SER    51      -8.423  43.987-114.411  1.00  0.00           H
ATOM    570  HA  SER    51      -7.023  46.243-115.353  1.00  0.00           H
ATOM    571  HB1 SER    51      -6.042  43.929-113.873  1.00  0.00           H
ATOM    572  HB2 SER    51      -6.740  45.414-113.297  1.00  0.00           H
ATOM    573  HG1 SER    51      -4.542  45.842-113.284  1.00  0.00           H
ATOM    574  N   PRO    52      -5.666  45.443-117.547  1.00  0.00           N
ATOM    575  CA  PRO    52      -5.143  44.847-118.806  1.00  0.00           C
ATOM    576  C   PRO    52      -3.827  44.160-118.720  1.00  0.00           C
ATOM    577  O   PRO    52      -3.663  43.117-119.304  1.00  0.00           O
ATOM    578  CB  PRO    52      -5.078  46.073-119.793  1.00  0.00           C
ATOM    579  CG  PRO    52      -5.346  47.381-118.963  1.00  0.00           C
ATOM    580  CD  PRO    52      -6.117  46.856-117.760  1.00  0.00           C
ATOM    581  HA  PRO    52      -5.893  44.167-119.183  1.00  0.00           H
ATOM    582  HB1 PRO    52      -5.929  46.063-120.510  1.00  0.00           H
ATOM    583  HB2 PRO    52      -4.100  46.208-120.306  1.00  0.00           H
ATOM    584  HG1 PRO    52      -5.931  48.099-119.573  1.00  0.00           H
ATOM    585  HG2 PRO    52      -4.384  47.834-118.625  1.00  0.00           H
ATOM    586  HD1 PRO    52      -7.211  46.922-117.971  1.00  0.00           H
ATOM    587  HD2 PRO    52      -5.929  47.482-116.865  1.00  0.00           H
ATOM    588  N   ARG    53      -2.853  44.792-118.034  1.00  0.00           N
ATOM    589  CA  ARG    53      -1.573  44.042-117.865  1.00  0.00           C
ATOM    590  C   ARG    53      -1.670  42.726-117.124  1.00  0.00           C
ATOM    591  O   ARG    53      -1.077  41.722-117.606  1.00  0.00           O
ATOM    592  CB  ARG    53      -0.460  44.907-117.357  1.00  0.00           C
ATOM    593  CG  ARG    53       0.897  44.267-117.056  1.00  0.00           C
ATOM    594  CD  ARG    53       1.566  43.634-118.244  1.00  0.00           C
ATOM    595  NE  ARG    53       3.007  43.430-118.053  1.00  0.00           N
ATOM    596  CZ  ARG    53       3.792  42.813-118.977  1.00  0.00           C
ATOM    597  NH1 ARG    53       3.294  42.415-120.142  1.00  0.00           N
ATOM    598  NH2 ARG    53       4.988  42.620-118.646  1.00  0.00           N
ATOM    599  HN  ARG    53      -2.928  45.706-117.651  1.00  0.00           H
ATOM    600  HA  ARG    53      -1.284  43.753-118.856  1.00  0.00           H
ATOM    601  HB1 ARG    53      -0.719  45.308-116.346  1.00  0.00           H
ATOM    602  HB2 ARG    53      -0.436  45.899-117.858  1.00  0.00           H
ATOM    603  HG1 ARG    53       0.832  43.662-116.117  1.00  0.00           H
ATOM    604  HG2 ARG    53       1.521  45.142-116.803  1.00  0.00           H
ATOM    605  HD1 ARG    53       1.556  44.246-119.171  1.00  0.00           H
ATOM    606  HD2 ARG    53       1.118  42.645-118.519  1.00  0.00           H
ATOM    607  HE  ARG    53       3.484  43.638-117.196  1.00  0.00           H
ATOM    608 HH11 ARG    53       2.327  42.559-120.342  1.00  0.00           H
ATOM    609 HH12 ARG    53       3.817  41.920-120.830  1.00  0.00           H
ATOM    610 HH21 ARG    53       5.236  42.905-117.726  1.00  0.00           H
ATOM    611 HH22 ARG    53       5.528  41.995-119.213  1.00  0.00           H
ATOM    612  N   ASN    54      -2.365  42.664-115.974  1.00  0.00           N
ATOM    613  CA  ASN    54      -2.337  41.473-115.152  1.00  0.00           C
ATOM    614  C   ASN    54      -3.074  40.236-115.871  1.00  0.00           C
ATOM    615  O   ASN    54      -2.570  39.118-115.940  1.00  0.00           O
ATOM    616  CB  ASN    54      -2.998  41.540-113.730  1.00  0.00           C
ATOM    617  CG  ASN    54      -2.540  42.819-113.087  1.00  0.00           C
ATOM    618  ND2 ASN    54      -3.430  43.557-112.305  1.00  0.00           N
ATOM    619  OD1 ASN    54      -1.360  43.233-113.212  1.00  0.00           O
ATOM    620  HN  ASN    54      -2.841  43.426-115.540  1.00  0.00           H
ATOM    621  HA  ASN    54      -1.286  41.241-115.061  1.00  0.00           H
ATOM    622  HB1 ASN    54      -2.653  40.683-113.108  1.00  0.00           H
ATOM    623  HB2 ASN    54      -4.103  41.458-113.783  1.00  0.00           H
ATOM    624 HD21 ASN    54      -4.308  43.130-112.106  1.00  0.00           H
ATOM    625 HD22 ASN    54      -3.217  44.442-111.888  1.00  0.00           H
ATOM    626  N   ARG    55      -4.238  40.527-116.446  1.00  0.00           N
ATOM    627  CA  ARG    55      -4.810  39.721-117.561  1.00  0.00           C
ATOM    628  C   ARG    55      -3.909  39.296-118.747  1.00  0.00           C
ATOM    629  O   ARG    55      -3.738  38.123-119.049  1.00  0.00           O
ATOM    630  CB  ARG    55      -6.239  40.236-118.103  1.00  0.00           C
ATOM    631  CG  ARG    55      -7.002  39.312-119.143  1.00  0.00           C
ATOM    632  CD  ARG    55      -8.259  39.963-119.773  1.00  0.00           C
ATOM    633  NE  ARG    55      -7.933  41.317-120.339  1.00  0.00           N
ATOM    634  CZ  ARG    55      -8.671  42.437-120.396  1.00  0.00           C
ATOM    635  NH1 ARG    55      -9.862  42.571-119.838  1.00  0.00           N
ATOM    636  NH2 ARG    55      -8.038  43.436-121.017  1.00  0.00           N
ATOM    637  HN  ARG    55      -4.664  41.430-116.411  1.00  0.00           H
ATOM    638  HA  ARG    55      -5.227  38.791-117.186  1.00  0.00           H
ATOM    639  HB1 ARG    55      -6.050  41.252-118.497  1.00  0.00           H
ATOM    640  HB2 ARG    55      -6.815  40.300-117.154  1.00  0.00           H
ATOM    641  HG1 ARG    55      -7.291  38.347-118.682  1.00  0.00           H
ATOM    642  HG2 ARG    55      -6.265  39.043-119.926  1.00  0.00           H
ATOM    643  HD1 ARG    55      -9.046  40.035-118.986  1.00  0.00           H
ATOM    644  HD2 ARG    55      -8.772  39.270-120.477  1.00  0.00           H
ATOM    645  HE  ARG    55      -7.024  41.453-120.718  1.00  0.00           H
ATOM    646 HH11 ARG    55     -10.306  41.736-119.535  1.00  0.00           H
ATOM    647 HH12 ARG    55     -10.452  43.341-120.083  1.00  0.00           H
ATOM    648 HH21 ARG    55      -7.053  43.305-121.122  1.00  0.00           H
ATOM    649 HH22 ARG    55      -8.414  44.348-121.140  1.00  0.00           H
ATOM    650  N   GLU    56      -3.206  40.227-119.449  1.00  0.00           N
ATOM    651  CA  GLU    56      -2.205  40.002-120.494  1.00  0.00           C
ATOM    652  C   GLU    56      -1.159  38.931-120.072  1.00  0.00           C
ATOM    653  O   GLU    56      -0.922  37.923-120.764  1.00  0.00           O
ATOM    654  CB  GLU    56      -1.541  41.309-121.022  1.00  0.00           C
ATOM    655  CG  GLU    56      -0.124  41.117-121.682  1.00  0.00           C
ATOM    656  CD  GLU    56       0.570  42.429-122.060  1.00  0.00           C
ATOM    657  OE1 GLU    56       0.869  42.615-123.242  1.00  0.00           O
ATOM    658  OE2 GLU    56       0.869  43.253-121.184  1.00  0.00           O
ATOM    659  HN  GLU    56      -3.339  41.190-119.210  1.00  0.00           H
ATOM    660  HA  GLU    56      -2.833  39.568-121.263  1.00  0.00           H
ATOM    661  HB1 GLU    56      -1.427  41.917-120.099  1.00  0.00           H
ATOM    662  HB2 GLU    56      -2.274  41.849-121.653  1.00  0.00           H
ATOM    663  HG1 GLU    56      -0.387  40.513-122.586  1.00  0.00           H
ATOM    664  HG2 GLU    56       0.624  40.663-120.990  1.00  0.00           H
ATOM    665  N   ARG    57      -0.502  39.207-118.917  1.00  0.00           N
ATOM    666  CA  ARG    57       0.485  38.400-118.239  1.00  0.00           C
ATOM    667  C   ARG    57      -0.001  36.998-117.899  1.00  0.00           C
ATOM    668  O   ARG    57       0.595  35.965-118.209  1.00  0.00           O
ATOM    669  CB  ARG    57       1.020  39.135-116.959  1.00  0.00           C
ATOM    670  CG  ARG    57       2.266  39.969-117.151  1.00  0.00           C
ATOM    671  CD  ARG    57       3.495  39.178-117.644  1.00  0.00           C
ATOM    672  NE  ARG    57       3.519  37.895-116.889  1.00  0.00           N
ATOM    673  CZ  ARG    57       3.969  36.749-117.313  1.00  0.00           C
ATOM    674  NH1 ARG    57       4.236  36.500-118.596  1.00  0.00           N
ATOM    675  NH2 ARG    57       4.206  35.776-116.471  1.00  0.00           N
ATOM    676  HN  ARG    57      -0.691  40.035-118.402  1.00  0.00           H
ATOM    677  HA  ARG    57       1.246  38.237-118.991  1.00  0.00           H
ATOM    678  HB1 ARG    57       1.268  38.427-116.141  1.00  0.00           H
ATOM    679  HB2 ARG    57       0.148  39.736-116.621  1.00  0.00           H
ATOM    680  HG1 ARG    57       2.467  40.403-116.153  1.00  0.00           H
ATOM    681  HG2 ARG    57       2.167  40.797-117.885  1.00  0.00           H
ATOM    682  HD1 ARG    57       4.340  39.729-117.187  1.00  0.00           H
ATOM    683  HD2 ARG    57       3.466  39.134-118.764  1.00  0.00           H
ATOM    684  HE  ARG    57       3.463  37.858-115.895  1.00  0.00           H
ATOM    685 HH11 ARG    57       3.969  37.206-119.252  1.00  0.00           H
ATOM    686 HH12 ARG    57       4.730  35.678-118.888  1.00  0.00           H
ATOM    687 HH21 ARG    57       4.117  35.922-115.483  1.00  0.00           H
ATOM    688 HH22 ARG    57       4.588  34.951-116.891  1.00  0.00           H
ATOM    689  N   TRP    58      -1.272  36.910-117.364  1.00  0.00           N
ATOM    690  CA  TRP    58      -2.042  35.734-117.070  1.00  0.00           C
ATOM    691  C   TRP    58      -2.222  34.944-118.349  1.00  0.00           C
ATOM    692  O   TRP    58      -2.035  33.798-118.379  1.00  0.00           O
ATOM    693  CB  TRP    58      -3.372  35.966-116.291  1.00  0.00           C
ATOM    694  CG  TRP    58      -4.224  34.769-116.010  1.00  0.00           C
ATOM    695  CD1 TRP    58      -4.229  34.065-114.800  1.00  0.00           C
ATOM    696  CD2 TRP    58      -5.269  34.144-116.770  1.00  0.00           C
ATOM    697  CE2 TRP    58      -5.851  33.061-115.999  1.00  0.00           C
ATOM    698  CE3 TRP    58      -5.709  34.410-118.046  1.00  0.00           C
ATOM    699  NE1 TRP    58      -5.208  33.089-114.806  1.00  0.00           N
ATOM    700  CZ2 TRP    58      -6.819  32.208-116.460  1.00  0.00           C
ATOM    701  CZ3 TRP    58      -6.745  33.561-118.519  1.00  0.00           C
ATOM    702  CH2 TRP    58      -7.301  32.575-117.719  1.00  0.00           C
ATOM    703  HN  TRP    58      -1.852  37.733-117.321  1.00  0.00           H
ATOM    704  HA  TRP    58      -1.392  35.102-116.474  1.00  0.00           H
ATOM    705  HB1 TRP    58      -3.913  36.695-116.933  1.00  0.00           H
ATOM    706  HB2 TRP    58      -3.055  36.397-115.314  1.00  0.00           H
ATOM    707  HD1 TRP    58      -3.712  34.346-113.889  1.00  0.00           H
ATOM    708  HE1 TRP    58      -5.701  32.701-114.054  1.00  0.00           H
ATOM    709  HE3 TRP    58      -5.371  35.288-118.574  1.00  0.00           H
ATOM    710  HZ2 TRP    58      -7.271  31.342-115.993  1.00  0.00           H
ATOM    711  HZ3 TRP    58      -7.200  33.678-119.500  1.00  0.00           H
ATOM    712  HH2 TRP    58      -8.148  32.000-118.074  1.00  0.00           H
ATOM    713  N   CYS    59      -2.682  35.512-119.478  1.00  0.00           N
ATOM    714  CA  CYS    59      -2.938  34.824-120.741  1.00  0.00           C
ATOM    715  C   CYS    59      -1.733  34.320-121.435  1.00  0.00           C
ATOM    716  O   CYS    59      -1.816  33.155-121.909  1.00  0.00           O
ATOM    717  CB  CYS    59      -3.733  35.681-121.704  1.00  0.00           C
ATOM    718  SG  CYS    59      -5.433  36.236-121.173  1.00  0.00           S
ATOM    719  HN  CYS    59      -2.777  36.502-119.622  1.00  0.00           H
ATOM    720  HA  CYS    59      -3.606  33.996-120.567  1.00  0.00           H
ATOM    721  HB1 CYS    59      -3.779  35.086-122.643  1.00  0.00           H
ATOM    722  HB2 CYS    59      -3.143  36.613-121.873  1.00  0.00           H
ATOM    723  HG1 CYS    59      -5.186  37.535-121.287  1.00  0.00           H
ATOM    724  N   LEU    60      -0.607  35.094-121.479  1.00  0.00           N
ATOM    725  CA  LEU    60       0.683  34.742-121.983  1.00  0.00           C
ATOM    726  C   LEU    60       1.408  33.700-121.094  1.00  0.00           C
ATOM    727  O   LEU    60       2.136  32.857-121.588  1.00  0.00           O
ATOM    728  CB  LEU    60       1.557  36.003-122.051  1.00  0.00           C
ATOM    729  CG  LEU    60       1.341  37.088-123.069  1.00  0.00           C
ATOM    730  CD1 LEU    60       2.208  38.273-122.687  1.00  0.00           C
ATOM    731  CD2 LEU    60       1.494  36.848-124.624  1.00  0.00           C
ATOM    732  HN  LEU    60      -0.638  35.984-121.028  1.00  0.00           H
ATOM    733  HA  LEU    60       0.499  34.330-122.962  1.00  0.00           H
ATOM    734  HB1 LEU    60       2.590  35.708-122.352  1.00  0.00           H
ATOM    735  HB2 LEU    60       1.647  36.503-121.065  1.00  0.00           H
ATOM    736  HG  LEU    60       0.322  37.498-122.922  1.00  0.00           H
ATOM    737 HD11 LEU    60       3.298  38.120-122.792  1.00  0.00           H
ATOM    738 HD12 LEU    60       1.967  39.079-123.417  1.00  0.00           H
ATOM    739 HD13 LEU    60       1.961  38.619-121.656  1.00  0.00           H
ATOM    740 HD21 LEU    60       2.557  36.743-124.924  1.00  0.00           H
ATOM    741 HD22 LEU    60       0.903  35.965-124.939  1.00  0.00           H
ATOM    742 HD23 LEU    60       1.076  37.663-125.253  1.00  0.00           H
ATOM    743  N   GLU    61       1.149  33.641-119.767  1.00  0.00           N
ATOM    744  CA  GLU    61       1.913  32.621-119.011  1.00  0.00           C
ATOM    745  C   GLU    61       1.130  31.265-118.972  1.00  0.00           C
ATOM    746  O   GLU    61       0.478  31.009-117.937  1.00  0.00           O
ATOM    747  CB  GLU    61       2.163  33.212-117.530  1.00  0.00           C
ATOM    748  CG  GLU    61       3.331  32.422-116.783  1.00  0.00           C
ATOM    749  CD  GLU    61       4.628  32.500-117.515  1.00  0.00           C
ATOM    750  OE1 GLU    61       5.091  31.477-118.081  1.00  0.00           O
ATOM    751  OE2 GLU    61       5.334  33.528-117.490  1.00  0.00           O
ATOM    752  HN  GLU    61       0.699  34.339-119.214  1.00  0.00           H
ATOM    753  HA  GLU    61       2.859  32.461-119.498  1.00  0.00           H
ATOM    754  HB1 GLU    61       1.247  33.218-116.897  1.00  0.00           H
ATOM    755  HB2 GLU    61       2.423  34.288-117.589  1.00  0.00           H
ATOM    756  HG1 GLU    61       3.088  31.345-116.698  1.00  0.00           H
ATOM    757  HG2 GLU    61       3.497  32.770-115.737  1.00  0.00           H
ATOM    758  N   ILE    62       1.016  30.462-120.061  1.00  0.00           N
ATOM    759  CA  ILE    62       0.244  29.224-120.237  1.00  0.00           C
ATOM    760  C   ILE    62       0.598  27.990-119.321  1.00  0.00           C
ATOM    761  O   ILE    62      -0.372  27.329-118.924  1.00  0.00           O
ATOM    762  CB  ILE    62       0.138  29.021-121.779  1.00  0.00           C
ATOM    763  CG1 ILE    62      -0.975  27.988-122.251  1.00  0.00           C
ATOM    764  CG2 ILE    62       1.567  28.573-122.241  1.00  0.00           C
ATOM    765  CD  ILE    62      -2.391  28.483-122.057  1.00  0.00           C
ATOM    766  HN  ILE    62       1.512  30.747-120.871  1.00  0.00           H
ATOM    767  HA  ILE    62      -0.730  29.528-119.898  1.00  0.00           H
ATOM    768  HB  ILE    62      -0.167  29.959-122.284  1.00  0.00           H
ATOM    769 HG11 ILE    62      -0.879  27.037-121.682  1.00  0.00           H
ATOM    770 HG12 ILE    62      -0.804  27.745-123.318  1.00  0.00           H
ATOM    771 HG21 ILE    62       2.337  29.342-122.034  1.00  0.00           H
ATOM    772 HG22 ILE    62       1.838  27.575-121.842  1.00  0.00           H
ATOM    773 HG23 ILE    62       1.551  28.466-123.353  1.00  0.00           H
ATOM    774  HD1 ILE    62      -3.188  27.794-122.412  1.00  0.00           H
ATOM    775  HD2 ILE    62      -2.587  28.563-120.966  1.00  0.00           H
ATOM    776  HD3 ILE    62      -2.490  29.497-122.489  1.00  0.00           H
ATOM    777  N   GLN    63       1.951  27.788-118.929  1.00  0.00           N
ATOM    778  CA  GLN    63       2.244  26.535-118.281  1.00  0.00           C
ATOM    779  C   GLN    63       1.612  26.310-116.902  1.00  0.00           C
ATOM    780  O   GLN    63       1.391  25.197-116.410  1.00  0.00           O
ATOM    781  CB  GLN    63       3.713  26.281-118.295  1.00  0.00           C
ATOM    782  CG  GLN    63       4.294  26.183-119.732  1.00  0.00           C
ATOM    783  CD  GLN    63       3.716  25.082-120.650  1.00  0.00           C
ATOM    784  NE2 GLN    63       3.725  23.788-120.185  1.00  0.00           N
ATOM    785  OE1 GLN    63       3.078  25.350-121.683  1.00  0.00           O
ATOM    786  HN  GLN    63       2.752  28.365-119.094  1.00  0.00           H
ATOM    787  HA  GLN    63       1.759  25.786-118.897  1.00  0.00           H
ATOM    788  HB1 GLN    63       3.998  25.352-117.762  1.00  0.00           H
ATOM    789  HB2 GLN    63       4.193  27.153-117.805  1.00  0.00           H
ATOM    790  HG1 GLN    63       5.363  25.925-119.597  1.00  0.00           H
ATOM    791  HG2 GLN    63       4.306  27.165-120.252  1.00  0.00           H
ATOM    792 HE21 GLN    63       4.276  23.490-119.405  1.00  0.00           H
ATOM    793 HE22 GLN    63       3.293  23.115-120.781  1.00  0.00           H
ATOM    794  N   ILE    64       1.161  27.444-116.248  1.00  0.00           N
ATOM    795  CA  ILE    64       0.534  27.433-114.952  1.00  0.00           C
ATOM    796  C   ILE    64      -0.814  26.688-115.043  1.00  0.00           C
ATOM    797  O   ILE    64      -1.290  25.938-114.144  1.00  0.00           O
ATOM    798  CB  ILE    64       0.187  28.918-114.659  1.00  0.00           C
ATOM    799  CG1 ILE    64       1.355  29.890-114.986  1.00  0.00           C
ATOM    800  CG2 ILE    64      -0.425  29.238-113.252  1.00  0.00           C
ATOM    801  CD  ILE    64       2.633  29.597-114.128  1.00  0.00           C
ATOM    802  HN  ILE    64       1.469  28.296-116.658  1.00  0.00           H
ATOM    803  HA  ILE    64       1.237  26.923-114.309  1.00  0.00           H
ATOM    804  HB  ILE    64      -0.643  29.254-115.316  1.00  0.00           H
ATOM    805 HG11 ILE    64       0.997  30.886-114.630  1.00  0.00           H
ATOM    806 HG12 ILE    64       1.578  29.986-116.067  1.00  0.00           H
ATOM    807 HG21 ILE    64       0.099  28.833-112.367  1.00  0.00           H
ATOM    808 HG22 ILE    64      -0.613  30.327-113.115  1.00  0.00           H
ATOM    809 HG23 ILE    64      -1.422  28.733-113.232  1.00  0.00           H
ATOM    810  HD1 ILE    64       3.296  30.492-114.270  1.00  0.00           H
ATOM    811  HD2 ILE    64       2.440  29.374-113.064  1.00  0.00           H
ATOM    812  HD3 ILE    64       3.050  28.741-114.687  1.00  0.00           H
ATOM    813  N   MET    65      -1.471  26.849-116.193  1.00  0.00           N
ATOM    814  CA  MET    65      -2.771  26.378-116.474  1.00  0.00           C
ATOM    815  C   MET    65      -2.678  24.927-116.736  1.00  0.00           C
ATOM    816  O   MET    65      -3.701  24.292-116.698  1.00  0.00           O
ATOM    817  CB  MET    65      -3.329  27.102-117.709  1.00  0.00           C
ATOM    818  CG  MET    65      -3.515  28.628-117.609  1.00  0.00           C
ATOM    819  SD  MET    65      -4.426  29.393-118.963  1.00  0.00           S
ATOM    820  CE  MET    65      -3.829  31.090-118.554  1.00  0.00           C
ATOM    821  HN  MET    65      -1.008  27.380-116.904  1.00  0.00           H
ATOM    822  HA  MET    65      -3.443  26.630-115.669  1.00  0.00           H
ATOM    823  HB1 MET    65      -4.328  26.691-117.998  1.00  0.00           H
ATOM    824  HB2 MET    65      -2.671  26.804-118.559  1.00  0.00           H
ATOM    825  HG1 MET    65      -2.486  29.036-117.538  1.00  0.00           H
ATOM    826  HG2 MET    65      -4.087  28.825-116.672  1.00  0.00           H
ATOM    827  HE1 MET    65      -2.717  31.072-118.435  1.00  0.00           H
ATOM    828  HE2 MET    65      -4.046  31.868-119.316  1.00  0.00           H
ATOM    829  HE3 MET    65      -4.279  31.519-117.634  1.00  0.00           H
ATOM    830  N   ARG    66      -1.493  24.404-117.103  1.00  0.00           N
ATOM    831  CA  ARG    66      -1.315  23.071-117.485  1.00  0.00           C
ATOM    832  C   ARG    66      -0.851  22.158-116.338  1.00  0.00           C
ATOM    833  O   ARG    66      -0.406  21.044-116.631  1.00  0.00           O
ATOM    834  CB  ARG    66      -0.287  22.897-118.624  1.00  0.00           C
ATOM    835  CG  ARG    66      -0.399  23.916-119.817  1.00  0.00           C
ATOM    836  CD  ARG    66      -1.663  23.690-120.592  1.00  0.00           C
ATOM    837  NE  ARG    66      -1.578  24.481-121.842  1.00  0.00           N
ATOM    838  CZ  ARG    66      -2.510  24.493-122.753  1.00  0.00           C
ATOM    839  NH1 ARG    66      -3.664  23.909-122.735  1.00  0.00           N
ATOM    840  NH2 ARG    66      -2.083  25.034-123.871  1.00  0.00           N
ATOM    841  HN  ARG    66      -0.680  24.952-117.308  1.00  0.00           H
ATOM    842  HA  ARG    66      -2.251  22.620-117.797  1.00  0.00           H
ATOM    843  HB1 ARG    66      -0.407  21.860-119.005  1.00  0.00           H
ATOM    844  HB2 ARG    66       0.780  22.906-118.311  1.00  0.00           H
ATOM    845  HG1 ARG    66       0.495  23.626-120.404  1.00  0.00           H
ATOM    846  HG2 ARG    66      -0.194  24.958-119.531  1.00  0.00           H
ATOM    847  HD1 ARG    66      -2.608  23.864-120.030  1.00  0.00           H
ATOM    848  HD2 ARG    66      -1.856  22.642-120.883  1.00  0.00           H
ATOM    849  HE  ARG    66      -0.708  24.874-122.138  1.00  0.00           H
ATOM    850 HH11 ARG    66      -3.759  23.299-121.947  1.00  0.00           H
ATOM    851 HH12 ARG    66      -4.240  24.046-123.544  1.00  0.00           H
ATOM    852 HH21 ARG    66      -1.120  25.326-123.894  1.00  0.00           H
ATOM    853 HH22 ARG    66      -2.564  24.956-124.739  1.00  0.00           H
ATOM    854  N   ARG    67      -1.052  22.461-115.065  1.00  0.00           N
ATOM    855  CA  ARG    67      -0.783  21.522-113.964  1.00  0.00           C
ATOM    856  C   ARG    67      -1.932  20.605-113.707  1.00  0.00           C
ATOM    857  O   ARG    67      -3.067  21.005-114.073  1.00  0.00           O
ATOM    858  CB  ARG    67      -0.446  22.254-112.652  1.00  0.00           C
ATOM    859  CG  ARG    67       0.769  23.229-112.709  1.00  0.00           C
ATOM    860  CD  ARG    67       0.973  23.886-111.384  1.00  0.00           C
ATOM    861  NE  ARG    67       2.150  24.804-111.607  1.00  0.00           N
ATOM    862  CZ  ARG    67       2.543  25.682-110.706  1.00  0.00           C
ATOM    863  NH1 ARG    67       3.406  26.668-111.076  1.00  0.00           N
ATOM    864  NH2 ARG    67       2.061  25.900-109.518  1.00  0.00           N
ATOM    865  HN  ARG    67      -1.386  23.359-114.804  1.00  0.00           H
ATOM    866  HA  ARG    67       0.084  20.913-114.186  1.00  0.00           H
ATOM    867  HB1 ARG    67      -0.158  21.535-111.868  1.00  0.00           H
ATOM    868  HB2 ARG    67      -1.254  22.950-112.317  1.00  0.00           H
ATOM    869  HG1 ARG    67       0.658  23.969-113.538  1.00  0.00           H
ATOM    870  HG2 ARG    67       1.663  22.572-112.831  1.00  0.00           H
ATOM    871  HD1 ARG    67       1.275  23.159-110.594  1.00  0.00           H
ATOM    872  HD2 ARG    67       0.084  24.474-111.097  1.00  0.00           H
ATOM    873  HE  ARG    67       2.826  24.740-112.342  1.00  0.00           H
ATOM    874 HH11 ARG    67       3.771  26.697-112.006  1.00  0.00           H
ATOM    875 HH12 ARG    67       3.337  27.505-110.539  1.00  0.00           H
ATOM    876 HH21 ARG    67       1.390  25.237-109.191  1.00  0.00           H
ATOM    877 HH22 ARG    67       2.418  26.628-108.934  1.00  0.00           H
ATOM    878  N   LEU    68      -1.731  19.518-113.019  1.00  0.00           N
ATOM    879  CA  LEU    68      -2.829  18.646-112.705  1.00  0.00           C
ATOM    880  C   LEU    68      -3.706  19.276-111.629  1.00  0.00           C
ATOM    881  O   LEU    68      -3.166  19.823-110.683  1.00  0.00           O
ATOM    882  CB  LEU    68      -2.260  17.187-112.468  1.00  0.00           C
ATOM    883  CG  LEU    68      -1.911  16.782-111.033  1.00  0.00           C
ATOM    884  CD1 LEU    68      -1.615  15.244-110.944  1.00  0.00           C
ATOM    885  CD2 LEU    68      -0.564  17.474-110.678  1.00  0.00           C
ATOM    886  HN  LEU    68      -0.820  19.266-112.705  1.00  0.00           H
ATOM    887  HA  LEU    68      -3.426  18.596-113.611  1.00  0.00           H
ATOM    888  HB1 LEU    68      -1.382  16.970-113.113  1.00  0.00           H
ATOM    889  HB2 LEU    68      -3.147  16.584-112.754  1.00  0.00           H
ATOM    890  HG  LEU    68      -2.684  17.094-110.296  1.00  0.00           H
ATOM    891 HD11 LEU    68      -2.514  14.712-111.321  1.00  0.00           H
ATOM    892 HD12 LEU    68      -0.733  15.000-111.563  1.00  0.00           H
ATOM    893 HD13 LEU    68      -1.410  14.880-109.915  1.00  0.00           H
ATOM    894 HD21 LEU    68      -0.651  18.577-110.702  1.00  0.00           H
ATOM    895 HD22 LEU    68      -0.417  17.100-109.634  1.00  0.00           H
ATOM    896 HD23 LEU    68       0.259  17.175-111.363  1.00  0.00           H
ATOM    897  N   THR    69      -5.054  19.114-111.786  1.00  0.00           N
ATOM    898  CA  THR    69      -6.204  19.708-111.041  1.00  0.00           C
ATOM    899  C   THR    69      -6.551  19.026-109.725  1.00  0.00           C
ATOM    900  O   THR    69      -6.684  17.812-109.597  1.00  0.00           O
ATOM    901  CB  THR    69      -7.404  19.674-111.961  1.00  0.00           C
ATOM    902  CG2 THR    69      -8.309  20.842-111.662  1.00  0.00           C
ATOM    903  OG1 THR    69      -7.090  19.849-113.347  1.00  0.00           O
ATOM    904  HN  THR    69      -5.298  18.578-112.590  1.00  0.00           H
ATOM    905  HA  THR    69      -5.880  20.732-110.936  1.00  0.00           H
ATOM    906  HB  THR    69      -8.043  18.769-111.879  1.00  0.00           H
ATOM    907  HG1 THR    69      -6.903  18.972-113.702  1.00  0.00           H
ATOM    908 HG21 THR    69      -8.542  20.958-110.588  1.00  0.00           H
ATOM    909 HG22 THR    69      -7.691  21.677-112.063  1.00  0.00           H
ATOM    910 HG23 THR    69      -9.160  20.896-112.379  1.00  0.00           H
ATOM    911  N   HIS    70      -6.499  19.839-108.660  1.00  0.00           N
ATOM    912  CA  HIS    70      -6.546  19.407-107.249  1.00  0.00           C
ATOM    913  C   HIS    70      -7.776  18.561-106.854  1.00  0.00           C
ATOM    914  O   HIS    70      -8.907  18.764-107.420  1.00  0.00           O
ATOM    915  CB  HIS    70      -6.406  20.579-106.193  1.00  0.00           C
ATOM    916  CG  HIS    70      -5.037  21.237-106.299  1.00  0.00           C
ATOM    917  CD2 HIS    70      -4.745  22.547-106.538  1.00  0.00           C
ATOM    918  ND1 HIS    70      -3.859  20.517-106.202  1.00  0.00           N
ATOM    919  CE1 HIS    70      -2.893  21.509-106.284  1.00  0.00           C
ATOM    920  NE2 HIS    70      -3.390  22.747-106.492  1.00  0.00           N
ATOM    921  HN  HIS    70      -6.445  20.816-108.835  1.00  0.00           H
ATOM    922  HA  HIS    70      -5.700  18.739-107.161  1.00  0.00           H
ATOM    923  HB1 HIS    70      -6.434  20.050-105.211  1.00  0.00           H
ATOM    924  HB2 HIS    70      -7.291  21.243-106.271  1.00  0.00           H
ATOM    925  HD2 HIS    70      -5.461  23.334-106.789  1.00  0.00           H
ATOM    926  HE1 HIS    70      -1.837  21.406-106.007  1.00  0.00           H
ATOM    927  HE2 HIS    70      -2.894  23.603-106.365  1.00  0.00           H
ATOM    928  N   PRO    71      -7.626  17.677-105.818  1.00  0.00           N
ATOM    929  CA  PRO    71      -8.694  16.827-105.425  1.00  0.00           C
ATOM    930  C   PRO    71     -10.042  17.466-105.028  1.00  0.00           C
ATOM    931  O   PRO    71     -10.100  18.160-103.962  1.00  0.00           O
ATOM    932  CB  PRO    71      -8.022  15.912-104.324  1.00  0.00           C
ATOM    933  CG  PRO    71      -6.781  16.665-103.909  1.00  0.00           C
ATOM    934  CD  PRO    71      -6.304  17.287-105.216  1.00  0.00           C
ATOM    935  HA  PRO    71      -8.848  16.231-106.314  1.00  0.00           H
ATOM    936  HB1 PRO    71      -7.700  14.952-104.790  1.00  0.00           H
ATOM    937  HB2 PRO    71      -8.599  15.793-103.371  1.00  0.00           H
ATOM    938  HG1 PRO    71      -5.879  16.084-103.613  1.00  0.00           H
ATOM    939  HG2 PRO    71      -7.066  17.418-103.150  1.00  0.00           H
ATOM    940  HD1 PRO    71      -5.713  16.614-105.877  1.00  0.00           H
ATOM    941  HD2 PRO    71      -5.634  18.138-104.938  1.00  0.00           H
ATOM    942  N   ASN    72     -11.078  17.314-105.832  1.00  0.00           N
ATOM    943  CA  ASN    72     -12.411  17.982-105.675  1.00  0.00           C
ATOM    944  C   ASN    72     -12.544  19.316-106.603  1.00  0.00           C
ATOM    945  O   ASN    72     -13.464  20.067-106.502  1.00  0.00           O
ATOM    946  CB  ASN    72     -13.077  18.067-104.248  1.00  0.00           C
ATOM    947  CG  ASN    72     -13.096  16.750-103.497  1.00  0.00           C
ATOM    948  ND2 ASN    72     -13.749  16.699-102.336  1.00  0.00           N
ATOM    949  OD1 ASN    72     -12.685  15.722-104.060  1.00  0.00           O
ATOM    950  HN  ASN    72     -11.070  16.825-106.695  1.00  0.00           H
ATOM    951  HA  ASN    72     -12.898  17.258-106.307  1.00  0.00           H
ATOM    952  HB1 ASN    72     -14.009  18.656-104.159  1.00  0.00           H
ATOM    953  HB2 ASN    72     -12.399  18.652-103.605  1.00  0.00           H
ATOM    954 HD21 ASN    72     -14.149  17.542-101.971  1.00  0.00           H
ATOM    955 HD22 ASN    72     -14.079  15.798-102.064  1.00  0.00           H
ATOM    956  N   VAL    73     -11.647  19.509-107.556  1.00  0.00           N
ATOM    957  CA  VAL    73     -11.758  20.500-108.586  1.00  0.00           C
ATOM    958  C   VAL    73     -12.081  19.857-109.940  1.00  0.00           C
ATOM    959  O   VAL    73     -11.641  18.769-110.259  1.00  0.00           O
ATOM    960  CB  VAL    73     -10.467  21.400-108.455  1.00  0.00           C
ATOM    961  CG1 VAL    73     -10.559  22.563-109.421  1.00  0.00           C
ATOM    962  CG2 VAL    73     -10.517  22.027-107.004  1.00  0.00           C
ATOM    963  HN  VAL    73     -10.809  18.974-107.539  1.00  0.00           H
ATOM    964  HA  VAL    73     -12.648  21.090-108.402  1.00  0.00           H
ATOM    965  HB  VAL    73      -9.573  20.810-108.723  1.00  0.00           H
ATOM    966 HG11 VAL    73     -10.740  22.102-110.418  1.00  0.00           H
ATOM    967 HG12 VAL    73     -11.402  23.281-109.314  1.00  0.00           H
ATOM    968 HG13 VAL    73      -9.648  23.192-109.440  1.00  0.00           H
ATOM    969 HG21 VAL    73     -11.444  22.630-106.923  1.00  0.00           H
ATOM    970 HG22 VAL    73     -10.419  21.285-106.183  1.00  0.00           H
ATOM    971 HG23 VAL    73      -9.622  22.696-107.033  1.00  0.00           H
ATOM    972  N   VAL    74     -12.746  20.604-110.776  1.00  0.00           N
ATOM    973  CA  VAL    74     -13.188  20.235-112.035  1.00  0.00           C
ATOM    974  C   VAL    74     -12.116  20.211-113.026  1.00  0.00           C
ATOM    975  O   VAL    74     -11.487  21.199-113.427  1.00  0.00           O
ATOM    976  CB  VAL    74     -14.335  21.073-112.550  1.00  0.00           C
ATOM    977  CG1 VAL    74     -14.679  20.745-113.996  1.00  0.00           C
ATOM    978  CG2 VAL    74     -15.587  20.739-111.671  1.00  0.00           C
ATOM    979  HN  VAL    74     -13.116  21.481-110.467  1.00  0.00           H
ATOM    980  HA  VAL    74     -13.531  19.216-111.914  1.00  0.00           H
ATOM    981  HB  VAL    74     -13.891  22.084-112.416  1.00  0.00           H
ATOM    982 HG11 VAL    74     -13.874  20.894-114.742  1.00  0.00           H
ATOM    983 HG12 VAL    74     -15.011  19.693-114.082  1.00  0.00           H
ATOM    984 HG13 VAL    74     -15.446  21.395-114.453  1.00  0.00           H
ATOM    985 HG21 VAL    74     -15.600  21.004-110.590  1.00  0.00           H
ATOM    986 HG22 VAL    74     -16.503  21.187-112.099  1.00  0.00           H
ATOM    987 HG23 VAL    74     -15.773  19.643-111.751  1.00  0.00           H
ATOM    988  N   ALA    75     -11.782  19.021-113.458  1.00  0.00           N
ATOM    989  CA  ALA    75     -10.725  18.725-114.404  1.00  0.00           C
ATOM    990  C   ALA    75     -10.897  19.325-115.804  1.00  0.00           C
ATOM    991  O   ALA    75     -11.984  19.307-116.374  1.00  0.00           O
ATOM    992  CB  ALA    75     -10.651  17.234-114.521  1.00  0.00           C
ATOM    993  HN  ALA    75     -12.253  18.291-112.954  1.00  0.00           H
ATOM    994  HA  ALA    75      -9.829  19.147-113.971  1.00  0.00           H
ATOM    995  HB1 ALA    75     -10.356  16.793-113.549  1.00  0.00           H
ATOM    996  HB2 ALA    75     -11.668  16.871-114.767  1.00  0.00           H
ATOM    997  HB3 ALA    75      -9.940  16.866-115.282  1.00  0.00           H
ATOM    998  N   ALA    76      -9.812  19.915-116.389  1.00  0.00           N
ATOM    999  CA  ALA    76      -9.767  20.451-117.740  1.00  0.00           C
ATOM   1000  C   ALA    76      -9.239  19.451-118.823  1.00  0.00           C
ATOM   1001  O   ALA    76      -8.501  18.485-118.511  1.00  0.00           O
ATOM   1002  CB  ALA    76      -8.909  21.760-117.807  1.00  0.00           C
ATOM   1003  HN  ALA    76      -8.925  19.991-115.954  1.00  0.00           H
ATOM   1004  HA  ALA    76     -10.786  20.662-118.021  1.00  0.00           H
ATOM   1005  HB1 ALA    76      -9.357  22.543-117.157  1.00  0.00           H
ATOM   1006  HB2 ALA    76      -7.850  21.614-117.484  1.00  0.00           H
ATOM   1007  HB3 ALA    76      -8.728  22.131-118.834  1.00  0.00           H
ATOM   1008  N   ARG    77      -9.745  19.624-120.105  1.00  0.00           N
ATOM   1009  CA  ARG    77      -9.653  18.707-121.226  1.00  0.00           C
ATOM   1010  C   ARG    77      -9.443  19.356-122.531  1.00  0.00           C
ATOM   1011  O   ARG    77      -9.665  20.500-122.764  1.00  0.00           O
ATOM   1012  CB  ARG    77     -10.902  17.736-121.274  1.00  0.00           C
ATOM   1013  CG  ARG    77     -12.238  18.431-121.646  1.00  0.00           C
ATOM   1014  CD  ARG    77     -13.472  17.444-121.649  1.00  0.00           C
ATOM   1015  NE  ARG    77     -14.696  18.148-122.237  1.00  0.00           N
ATOM   1016  CZ  ARG    77     -15.260  17.896-123.424  1.00  0.00           C
ATOM   1017  NH1 ARG    77     -14.603  17.241-124.351  1.00  0.00           N
ATOM   1018  NH2 ARG    77     -16.541  18.100-123.730  1.00  0.00           N
ATOM   1019  HN  ARG    77     -10.264  20.429-120.364  1.00  0.00           H
ATOM   1020  HA  ARG    77      -8.781  18.103-121.009  1.00  0.00           H
ATOM   1021  HB1 ARG    77     -11.051  17.341-120.239  1.00  0.00           H
ATOM   1022  HB2 ARG    77     -10.748  16.842-121.915  1.00  0.00           H
ATOM   1023  HG1 ARG    77     -12.042  18.961-122.599  1.00  0.00           H
ATOM   1024  HG2 ARG    77     -12.396  19.165-120.830  1.00  0.00           H
ATOM   1025  HD1 ARG    77     -13.685  16.986-120.658  1.00  0.00           H
ATOM   1026  HD2 ARG    77     -13.008  16.636-122.265  1.00  0.00           H
ATOM   1027  HE  ARG    77     -15.342  18.540-121.585  1.00  0.00           H
ATOM   1028 HH11 ARG    77     -13.604  17.250-124.261  1.00  0.00           H
ATOM   1029 HH12 ARG    77     -15.171  16.944-125.125  1.00  0.00           H
ATOM   1030 HH21 ARG    77     -17.084  18.125-122.891  1.00  0.00           H
ATOM   1031 HH22 ARG    77     -16.987  17.572-124.458  1.00  0.00           H
ATOM   1032  N   ASP    78      -8.997  18.571-123.495  1.00  0.00           N
ATOM   1033  CA  ASP    78      -8.692  19.029-124.866  1.00  0.00           C
ATOM   1034  C   ASP    78      -9.870  19.776-125.575  1.00  0.00           C
ATOM   1035  O   ASP    78     -10.993  19.247-125.525  1.00  0.00           O
ATOM   1036  CB  ASP    78      -8.108  17.893-125.754  1.00  0.00           C
ATOM   1037  CG  ASP    78      -6.944  17.290-125.081  1.00  0.00           C
ATOM   1038  OD1 ASP    78      -6.974  16.059-124.752  1.00  0.00           O
ATOM   1039  OD2 ASP    78      -5.904  17.954-124.993  1.00  0.00           O
ATOM   1040  HN  ASP    78      -8.797  17.606-123.322  1.00  0.00           H
ATOM   1041  HA  ASP    78      -7.898  19.748-124.777  1.00  0.00           H
ATOM   1042  HB1 ASP    78      -7.828  18.238-126.769  1.00  0.00           H
ATOM   1043  HB2 ASP    78      -8.857  17.080-125.838  1.00  0.00           H
ATOM   1044  N   VAL    79      -9.721  21.007-126.208  1.00  0.00           N
ATOM   1045  CA  VAL    79     -10.876  21.730-126.697  1.00  0.00           C
ATOM   1046  C   VAL    79     -11.351  21.143-128.117  1.00  0.00           C
ATOM   1047  O   VAL    79     -10.529  20.975-129.043  1.00  0.00           O
ATOM   1048  CB  VAL    79     -10.513  23.263-126.795  1.00  0.00           C
ATOM   1049  CG1 VAL    79      -9.517  23.582-127.838  1.00  0.00           C
ATOM   1050  CG2 VAL    79     -11.817  24.008-126.885  1.00  0.00           C
ATOM   1051  HN  VAL    79      -8.845  21.450-126.341  1.00  0.00           H
ATOM   1052  HA  VAL    79     -11.614  21.626-125.919  1.00  0.00           H
ATOM   1053  HB  VAL    79     -10.098  23.572-125.811  1.00  0.00           H
ATOM   1054 HG11 VAL    79      -8.522  23.114-127.685  1.00  0.00           H
ATOM   1055 HG12 VAL    79      -9.962  23.360-128.822  1.00  0.00           H
ATOM   1056 HG13 VAL    79      -9.385  24.681-127.754  1.00  0.00           H
ATOM   1057 HG21 VAL    79     -12.418  23.736-125.992  1.00  0.00           H
ATOM   1058 HG22 VAL    79     -11.651  25.100-126.905  1.00  0.00           H
ATOM   1059 HG23 VAL    79     -12.397  23.751-127.796  1.00  0.00           H
ATOM   1060  N   PRO    80     -12.680  20.812-128.305  1.00  0.00           N
ATOM   1061  CA  PRO    80     -13.277  20.523-129.604  1.00  0.00           C
ATOM   1062  C   PRO    80     -13.099  21.629-130.662  1.00  0.00           C
ATOM   1063  O   PRO    80     -12.944  22.784-130.376  1.00  0.00           O
ATOM   1064  CB  PRO    80     -14.791  20.254-129.242  1.00  0.00           C
ATOM   1065  CG  PRO    80     -14.770  19.952-127.756  1.00  0.00           C
ATOM   1066  CD  PRO    80     -13.604  20.734-127.191  1.00  0.00           C
ATOM   1067  HA  PRO    80     -12.721  19.646-129.900  1.00  0.00           H
ATOM   1068  HB1 PRO    80     -15.178  19.520-129.976  1.00  0.00           H
ATOM   1069  HB2 PRO    80     -15.436  21.160-129.315  1.00  0.00           H
ATOM   1070  HG1 PRO    80     -14.497  18.894-127.596  1.00  0.00           H
ATOM   1071  HG2 PRO    80     -15.699  20.230-127.203  1.00  0.00           H
ATOM   1072  HD1 PRO    80     -13.219  20.161-126.316  1.00  0.00           H
ATOM   1073  HD2 PRO    80     -13.892  21.742-126.842  1.00  0.00           H
ATOM   1074  N   GLU    81     -13.131  21.287-131.931  1.00  0.00           N
ATOM   1075  CA  GLU    81     -12.780  22.066-133.066  1.00  0.00           C
ATOM   1076  C   GLU    81     -13.683  23.293-133.376  1.00  0.00           C
ATOM   1077  O   GLU    81     -14.879  23.169-133.411  1.00  0.00           O
ATOM   1078  CB  GLU    81     -12.607  21.238-134.372  1.00  0.00           C
ATOM   1079  CG  GLU    81     -11.542  20.198-134.421  1.00  0.00           C
ATOM   1080  CD  GLU    81     -11.405  19.460-135.745  1.00  0.00           C
ATOM   1081  OE1 GLU    81     -12.253  18.582-136.043  1.00  0.00           O
ATOM   1082  OE2 GLU    81     -10.375  19.809-136.374  1.00  0.00           O
ATOM   1083  HN  GLU    81     -13.319  20.321-132.064  1.00  0.00           H
ATOM   1084  HA  GLU    81     -11.790  22.411-132.826  1.00  0.00           H
ATOM   1085  HB1 GLU    81     -12.318  22.049-135.086  1.00  0.00           H
ATOM   1086  HB2 GLU    81     -13.596  20.798-134.616  1.00  0.00           H
ATOM   1087  HG1 GLU    81     -11.793  19.508-133.582  1.00  0.00           H
ATOM   1088  HG2 GLU    81     -10.596  20.741-134.212  1.00  0.00           H
ATOM   1089  N   GLY    82     -12.994  24.478-133.626  1.00  0.00           N
ATOM   1090  CA  GLY    82     -13.632  25.712-133.995  1.00  0.00           C
ATOM   1091  C   GLY    82     -14.391  26.424-132.896  1.00  0.00           C
ATOM   1092  O   GLY    82     -15.474  26.977-133.117  1.00  0.00           O
ATOM   1093  HN  GLY    82     -12.002  24.414-133.691  1.00  0.00           H
ATOM   1094  HA1 GLY    82     -12.898  26.368-134.445  1.00  0.00           H
ATOM   1095  HA2 GLY    82     -14.423  25.456-134.682  1.00  0.00           H
ATOM   1096  N   MET    83     -13.888  26.404-131.631  1.00  0.00           N
ATOM   1097  CA  MET    83     -14.338  27.371-130.585  1.00  0.00           C
ATOM   1098  C   MET    83     -13.520  28.708-130.594  1.00  0.00           C
ATOM   1099  O   MET    83     -12.256  28.630-130.568  1.00  0.00           O
ATOM   1100  CB  MET    83     -14.148  26.763-129.265  1.00  0.00           C
ATOM   1101  CG  MET    83     -14.750  25.365-128.904  1.00  0.00           C
ATOM   1102  SD  MET    83     -16.576  25.343-128.535  1.00  0.00           S
ATOM   1103  CE  MET    83     -17.141  25.404-130.280  1.00  0.00           C
ATOM   1104  HN  MET    83     -13.031  25.981-131.340  1.00  0.00           H
ATOM   1105  HA  MET    83     -15.348  27.711-130.764  1.00  0.00           H
ATOM   1106  HB1 MET    83     -14.535  27.409-128.454  1.00  0.00           H
ATOM   1107  HB2 MET    83     -13.065  26.547-129.201  1.00  0.00           H
ATOM   1108  HG1 MET    83     -14.220  25.098-127.967  1.00  0.00           H
ATOM   1109  HG2 MET    83     -14.509  24.546-129.620  1.00  0.00           H
ATOM   1110  HE1 MET    83     -16.340  24.859-130.809  1.00  0.00           H
ATOM   1111  HE2 MET    83     -18.147  24.946-130.428  1.00  0.00           H
ATOM   1112  HE3 MET    83     -17.173  26.446-130.653  1.00  0.00           H
ATOM   1113  N   GLN    84     -14.188  29.864-130.623  1.00  0.00           N
ATOM   1114  CA  GLN    84     -13.582  31.182-130.589  1.00  0.00           C
ATOM   1115  C   GLN    84     -13.226  31.738-129.278  1.00  0.00           C
ATOM   1116  O   GLN    84     -14.001  31.873-128.380  1.00  0.00           O
ATOM   1117  CB  GLN    84     -14.471  32.249-131.295  1.00  0.00           C
ATOM   1118  CG  GLN    84     -14.257  32.344-132.876  1.00  0.00           C
ATOM   1119  CD  GLN    84     -14.233  30.985-133.618  1.00  0.00           C
ATOM   1120  NE2 GLN    84     -15.361  30.310-133.631  1.00  0.00           N
ATOM   1121  OE1 GLN    84     -13.217  30.463-134.065  1.00  0.00           O
ATOM   1122  HN  GLN    84     -15.189  29.774-130.600  1.00  0.00           H
ATOM   1123  HA  GLN    84     -12.671  31.098-131.170  1.00  0.00           H
ATOM   1124  HB1 GLN    84     -14.206  33.226-130.836  1.00  0.00           H
ATOM   1125  HB2 GLN    84     -15.551  32.101-131.081  1.00  0.00           H
ATOM   1126  HG1 GLN    84     -13.341  32.919-133.114  1.00  0.00           H
ATOM   1127  HG2 GLN    84     -15.049  32.990-133.306  1.00  0.00           H
ATOM   1128 HE21 GLN    84     -16.194  30.830-133.443  1.00  0.00           H
ATOM   1129 HE22 GLN    84     -15.334  29.371-133.974  1.00  0.00           H
ATOM   1130  N   ASN    85     -11.936  32.144-129.099  1.00  0.00           N
ATOM   1131  CA  ASN    85     -11.374  32.796-127.975  1.00  0.00           C
ATOM   1132  C   ASN    85     -11.873  34.282-127.787  1.00  0.00           C
ATOM   1133  O   ASN    85     -11.843  35.080-128.728  1.00  0.00           O
ATOM   1134  CB  ASN    85      -9.812  32.814-128.117  1.00  0.00           C
ATOM   1135  CG  ASN    85      -9.026  33.744-127.166  1.00  0.00           C
ATOM   1136  ND2 ASN    85      -7.947  34.360-127.735  1.00  0.00           N
ATOM   1137  OD1 ASN    85      -9.375  33.933-126.007  1.00  0.00           O
ATOM   1138  HN  ASN    85     -11.502  31.913-129.973  1.00  0.00           H
ATOM   1139  HA  ASN    85     -11.777  32.217-127.162  1.00  0.00           H
ATOM   1140  HB1 ASN    85      -9.600  33.043-129.185  1.00  0.00           H
ATOM   1141  HB2 ASN    85      -9.362  31.838-127.856  1.00  0.00           H
ATOM   1142 HD21 ASN    85      -7.733  34.181-128.700  1.00  0.00           H
ATOM   1143 HD22 ASN    85      -7.213  34.824-127.231  1.00  0.00           H
ATOM   1144  N   LEU    86     -12.424  34.648-126.630  1.00  0.00           N
ATOM   1145  CA  LEU    86     -12.864  35.959-126.350  1.00  0.00           C
ATOM   1146  C   LEU    86     -11.909  36.882-125.476  1.00  0.00           C
ATOM   1147  O   LEU    86     -12.167  38.058-125.119  1.00  0.00           O
ATOM   1148  CB  LEU    86     -14.262  35.806-125.655  1.00  0.00           C
ATOM   1149  CG  LEU    86     -15.308  35.065-126.559  1.00  0.00           C
ATOM   1150  CD1 LEU    86     -16.580  34.909-125.783  1.00  0.00           C
ATOM   1151  CD2 LEU    86     -15.503  35.812-127.929  1.00  0.00           C
ATOM   1152  HN  LEU    86     -12.581  33.921-125.969  1.00  0.00           H
ATOM   1153  HA  LEU    86     -13.102  36.488-127.261  1.00  0.00           H
ATOM   1154  HB1 LEU    86     -14.744  36.773-125.375  1.00  0.00           H
ATOM   1155  HB2 LEU    86     -14.124  35.083-124.821  1.00  0.00           H
ATOM   1156  HG  LEU    86     -14.963  34.050-126.852  1.00  0.00           H
ATOM   1157 HD11 LEU    86     -17.286  34.363-126.444  1.00  0.00           H
ATOM   1158 HD12 LEU    86     -16.422  34.444-124.788  1.00  0.00           H
ATOM   1159 HD13 LEU    86     -16.876  35.956-125.561  1.00  0.00           H
ATOM   1160 HD21 LEU    86     -14.597  35.643-128.564  1.00  0.00           H
ATOM   1161 HD22 LEU    86     -16.469  35.425-128.328  1.00  0.00           H
ATOM   1162 HD23 LEU    86     -15.620  36.913-127.893  1.00  0.00           H
ATOM   1163  N   ALA    87     -10.643  36.377-125.224  1.00  0.00           N
ATOM   1164  CA  ALA    87      -9.506  37.231-124.776  1.00  0.00           C
ATOM   1165  C   ALA    87      -9.159  38.296-125.770  1.00  0.00           C
ATOM   1166  O   ALA    87      -9.229  38.012-126.968  1.00  0.00           O
ATOM   1167  CB  ALA    87      -8.243  36.454-124.377  1.00  0.00           C
ATOM   1168  HN  ALA    87     -10.327  35.514-125.611  1.00  0.00           H
ATOM   1169  HA  ALA    87      -9.845  37.707-123.868  1.00  0.00           H
ATOM   1170  HB1 ALA    87      -7.757  35.910-125.220  1.00  0.00           H
ATOM   1171  HB2 ALA    87      -7.589  37.206-123.879  1.00  0.00           H
ATOM   1172  HB3 ALA    87      -8.522  35.638-123.676  1.00  0.00           H
ATOM   1173  N   PRO    88      -8.681  39.442-125.353  1.00  0.00           N
ATOM   1174  CA  PRO    88      -7.971  40.326-126.252  1.00  0.00           C
ATOM   1175  C   PRO    88      -6.496  39.929-126.467  1.00  0.00           C
ATOM   1176  O   PRO    88      -5.755  40.881-126.757  1.00  0.00           O
ATOM   1177  CB  PRO    88      -8.187  41.657-125.547  1.00  0.00           C
ATOM   1178  CG  PRO    88      -8.067  41.280-124.025  1.00  0.00           C
ATOM   1179  CD  PRO    88      -8.534  39.841-123.958  1.00  0.00           C
ATOM   1180  HA  PRO    88      -8.465  40.447-127.211  1.00  0.00           H
ATOM   1181  HB1 PRO    88      -9.196  42.077-125.745  1.00  0.00           H
ATOM   1182  HB2 PRO    88      -7.353  42.339-125.841  1.00  0.00           H
ATOM   1183  HG1 PRO    88      -8.686  41.896-123.335  1.00  0.00           H
ATOM   1184  HG2 PRO    88      -7.052  41.394-123.588  1.00  0.00           H
ATOM   1185  HD1 PRO    88      -9.539  39.753-123.494  1.00  0.00           H
ATOM   1186  HD2 PRO    88      -7.849  39.199-123.362  1.00  0.00           H
ATOM   1187  N   ASN    89      -6.077  38.618-126.187  1.00  0.00           N
ATOM   1188  CA  ASN    89      -4.730  38.071-125.931  1.00  0.00           C
ATOM   1189  C   ASN    89      -4.624  36.716-126.538  1.00  0.00           C
ATOM   1190  O   ASN    89      -5.615  35.991-126.439  1.00  0.00           O
ATOM   1191  CB  ASN    89      -4.315  37.932-124.410  1.00  0.00           C
ATOM   1192  CG  ASN    89      -4.527  39.189-123.655  1.00  0.00           C
ATOM   1193  ND2 ASN    89      -3.816  40.239-124.078  1.00  0.00           N
ATOM   1194  OD1 ASN    89      -5.269  39.233-122.602  1.00  0.00           O
ATOM   1195  HN  ASN    89      -6.717  37.868-126.312  1.00  0.00           H
ATOM   1196  HA  ASN    89      -4.008  38.734-126.377  1.00  0.00           H
ATOM   1197  HB1 ASN    89      -3.236  37.694-124.348  1.00  0.00           H
ATOM   1198  HB2 ASN    89      -5.013  37.217-123.938  1.00  0.00           H
ATOM   1199 HD21 ASN    89      -3.211  40.101-124.858  1.00  0.00           H
ATOM   1200 HD22 ASN    89      -4.138  41.173-123.909  1.00  0.00           H
ATOM   1201  N   ASP    90      -3.427  36.331-127.022  1.00  0.00           N
ATOM   1202  CA  ASP    90      -3.244  34.925-127.448  1.00  0.00           C
ATOM   1203  C   ASP    90      -3.352  33.942-126.369  1.00  0.00           C
ATOM   1204  O   ASP    90      -2.815  34.090-125.275  1.00  0.00           O
ATOM   1205  CB  ASP    90      -1.812  34.747-128.015  1.00  0.00           C
ATOM   1206  CG  ASP    90      -1.743  35.081-129.479  1.00  0.00           C
ATOM   1207  OD1 ASP    90      -2.754  34.963-130.211  1.00  0.00           O
ATOM   1208  OD2 ASP    90      -0.659  35.362-130.070  1.00  0.00           O
ATOM   1209  HN  ASP    90      -2.541  36.782-127.042  1.00  0.00           H
ATOM   1210  HA  ASP    90      -3.957  34.598-128.188  1.00  0.00           H
ATOM   1211  HB1 ASP    90      -1.394  33.733-127.814  1.00  0.00           H
ATOM   1212  HB2 ASP    90      -1.150  35.454-127.454  1.00  0.00           H
ATOM   1213  N   LEU    91      -4.257  32.900-126.541  1.00  0.00           N
ATOM   1214  CA  LEU    91      -4.593  32.042-125.413  1.00  0.00           C
ATOM   1215  C   LEU    91      -5.354  30.812-125.926  1.00  0.00           C
ATOM   1216  O   LEU    91      -6.448  30.885-126.481  1.00  0.00           O
ATOM   1217  CB  LEU    91      -5.555  32.804-124.420  1.00  0.00           C
ATOM   1218  CG  LEU    91      -6.287  32.024-123.352  1.00  0.00           C
ATOM   1219  CD1 LEU    91      -5.232  31.454-122.372  1.00  0.00           C
ATOM   1220  CD2 LEU    91      -7.358  32.897-122.741  1.00  0.00           C
ATOM   1221  HN  LEU    91      -4.703  32.716-127.414  1.00  0.00           H
ATOM   1222  HA  LEU    91      -3.719  31.717-124.881  1.00  0.00           H
ATOM   1223  HB1 LEU    91      -6.319  33.375-124.995  1.00  0.00           H
ATOM   1224  HB2 LEU    91      -4.941  33.568-123.888  1.00  0.00           H
ATOM   1225  HG  LEU    91      -6.721  31.118-123.827  1.00  0.00           H
ATOM   1226 HD11 LEU    91      -4.457  32.220-122.145  1.00  0.00           H
ATOM   1227 HD12 LEU    91      -5.781  31.281-121.425  1.00  0.00           H
ATOM   1228 HD13 LEU    91      -4.714  30.550-122.736  1.00  0.00           H
ATOM   1229 HD21 LEU    91      -7.892  32.354-121.929  1.00  0.00           H
ATOM   1230 HD22 LEU    91      -6.999  33.875-122.349  1.00  0.00           H
ATOM   1231 HD23 LEU    91      -8.026  33.225-123.568  1.00  0.00           H
ATOM   1232  N   PRO    92      -4.791  29.606-125.814  1.00  0.00           N
ATOM   1233  CA  PRO    92      -5.472  28.329-125.979  1.00  0.00           C
ATOM   1234  C   PRO    92      -6.752  28.049-125.094  1.00  0.00           C
ATOM   1235  O   PRO    92      -6.527  28.188-123.856  1.00  0.00           O
ATOM   1236  CB  PRO    92      -4.391  27.363-125.780  1.00  0.00           C
ATOM   1237  CG  PRO    92      -3.106  28.020-126.125  1.00  0.00           C
ATOM   1238  CD  PRO    92      -3.345  29.491-125.905  1.00  0.00           C
ATOM   1239  HA  PRO    92      -5.830  28.150-126.989  1.00  0.00           H
ATOM   1240  HB1 PRO    92      -4.539  26.448-126.396  1.00  0.00           H
ATOM   1241  HB2 PRO    92      -4.291  27.077-124.710  1.00  0.00           H
ATOM   1242  HG1 PRO    92      -2.851  27.933-127.201  1.00  0.00           H
ATOM   1243  HG2 PRO    92      -2.380  27.523-125.455  1.00  0.00           H
ATOM   1244  HD1 PRO    92      -2.919  30.076-126.754  1.00  0.00           H
ATOM   1245  HD2 PRO    92      -2.834  29.807-124.966  1.00  0.00           H
ATOM   1246  N   LEU    93      -8.004  27.755-125.570  1.00  0.00           N
ATOM   1247  CA  LEU    93      -9.128  27.428-124.787  1.00  0.00           C
ATOM   1248  C   LEU    93      -9.003  26.202-123.923  1.00  0.00           C
ATOM   1249  O   LEU    93      -8.368  25.197-124.208  1.00  0.00           O
ATOM   1250  CB  LEU    93     -10.487  27.569-125.511  1.00  0.00           C
ATOM   1251  CG  LEU    93     -10.685  28.911-126.327  1.00  0.00           C
ATOM   1252  CD1 LEU    93     -12.080  28.885-126.984  1.00  0.00           C
ATOM   1253  CD2 LEU    93     -10.522  30.161-125.390  1.00  0.00           C
ATOM   1254  HN  LEU    93      -8.164  27.537-126.524  1.00  0.00           H
ATOM   1255  HA  LEU    93      -9.255  28.187-124.038  1.00  0.00           H
ATOM   1256  HB1 LEU    93     -11.354  27.430-124.841  1.00  0.00           H
ATOM   1257  HB2 LEU    93     -10.477  26.710-126.213  1.00  0.00           H
ATOM   1258  HG  LEU    93      -9.947  28.944-127.168  1.00  0.00           H
ATOM   1259 HD11 LEU    93     -12.343  29.864-127.431  1.00  0.00           H
ATOM   1260 HD12 LEU    93     -12.020  28.340-127.954  1.00  0.00           H
ATOM   1261 HD13 LEU    93     -12.932  28.454-126.416  1.00  0.00           H
ATOM   1262 HD21 LEU    93     -11.182  30.095-124.491  1.00  0.00           H
ATOM   1263 HD22 LEU    93      -9.460  30.373-125.128  1.00  0.00           H
ATOM   1264 HD23 LEU    93     -10.767  31.078-125.956  1.00  0.00           H
ATOM   1265  N   LEU    94      -9.656  26.190-122.746  1.00  0.00           N
ATOM   1266  CA  LEU    94      -9.848  24.962-121.955  1.00  0.00           C
ATOM   1267  C   LEU    94     -11.355  24.527-121.882  1.00  0.00           C
ATOM   1268  O   LEU    94     -12.202  25.282-121.527  1.00  0.00           O
ATOM   1269  CB  LEU    94      -9.341  25.144-120.544  1.00  0.00           C
ATOM   1270  CG  LEU    94      -7.802  25.414-120.379  1.00  0.00           C
ATOM   1271  CD1 LEU    94      -7.329  25.326-118.907  1.00  0.00           C
ATOM   1272  CD2 LEU    94      -6.836  24.518-121.164  1.00  0.00           C
ATOM   1273  HN  LEU    94      -9.970  27.061-122.390  1.00  0.00           H
ATOM   1274  HA  LEU    94      -9.252  24.219-122.450  1.00  0.00           H
ATOM   1275  HB1 LEU    94      -9.629  24.270-119.923  1.00  0.00           H
ATOM   1276  HB2 LEU    94      -9.823  26.002-120.030  1.00  0.00           H
ATOM   1277  HG  LEU    94      -7.588  26.463-120.701  1.00  0.00           H
ATOM   1278 HD11 LEU    94      -7.166  24.319-118.469  1.00  0.00           H
ATOM   1279 HD12 LEU    94      -6.359  25.868-118.893  1.00  0.00           H
ATOM   1280 HD13 LEU    94      -8.056  25.726-118.168  1.00  0.00           H
ATOM   1281 HD21 LEU    94      -6.768  24.671-122.268  1.00  0.00           H
ATOM   1282 HD22 LEU    94      -5.773  24.666-120.902  1.00  0.00           H
ATOM   1283 HD23 LEU    94      -7.084  23.443-121.046  1.00  0.00           H
ATOM   1284  N   ALA    95     -11.611  23.363-122.351  1.00  0.00           N
ATOM   1285  CA  ALA    95     -12.899  22.766-122.173  1.00  0.00           C
ATOM   1286  C   ALA    95     -12.918  22.034-120.817  1.00  0.00           C
ATOM   1287  O   ALA    95     -11.877  21.610-120.377  1.00  0.00           O
ATOM   1288  CB  ALA    95     -13.352  21.851-123.263  1.00  0.00           C
ATOM   1289  HN  ALA    95     -10.851  22.828-122.701  1.00  0.00           H
ATOM   1290  HA  ALA    95     -13.648  23.549-122.176  1.00  0.00           H
ATOM   1291  HB1 ALA    95     -12.793  20.898-123.415  1.00  0.00           H
ATOM   1292  HB2 ALA    95     -14.415  21.575-123.075  1.00  0.00           H
ATOM   1293  HB3 ALA    95     -13.302  22.533-124.144  1.00  0.00           H
ATOM   1294  N   MET    96     -14.121  21.870-120.145  1.00  0.00           N
ATOM   1295  CA  MET    96     -14.227  21.279-118.817  1.00  0.00           C
ATOM   1296  C   MET    96     -15.001  20.010-118.997  1.00  0.00           C
ATOM   1297  O   MET    96     -15.990  19.906-119.806  1.00  0.00           O
ATOM   1298  CB  MET    96     -14.785  22.220-117.662  1.00  0.00           C
ATOM   1299  CG  MET    96     -14.112  23.657-117.732  1.00  0.00           C
ATOM   1300  SD  MET    96     -12.314  23.860-117.679  1.00  0.00           S
ATOM   1301  CE  MET    96     -12.052  23.051-116.096  1.00  0.00           C
ATOM   1302  HN  MET    96     -14.985  22.264-120.460  1.00  0.00           H
ATOM   1303  HA  MET    96     -13.244  21.052-118.424  1.00  0.00           H
ATOM   1304  HB1 MET    96     -14.662  21.623-116.742  1.00  0.00           H
ATOM   1305  HB2 MET    96     -15.877  22.387-117.753  1.00  0.00           H
ATOM   1306  HG1 MET    96     -14.572  24.083-116.810  1.00  0.00           H
ATOM   1307  HG2 MET    96     -14.635  24.196-118.545  1.00  0.00           H
ATOM   1308  HE1 MET    96     -12.014  21.941-116.059  1.00  0.00           H
ATOM   1309  HE2 MET    96     -11.032  23.372-115.805  1.00  0.00           H
ATOM   1310  HE3 MET    96     -12.693  23.317-115.223  1.00  0.00           H
ATOM   1311  N   GLU    97     -14.611  18.943-118.200  1.00  0.00           N
ATOM   1312  CA  GLU    97     -15.409  17.743-117.975  1.00  0.00           C
ATOM   1313  C   GLU    97     -16.915  17.860-117.607  1.00  0.00           C
ATOM   1314  O   GLU    97     -17.296  18.781-116.869  1.00  0.00           O
ATOM   1315  CB  GLU    97     -14.662  16.962-116.758  1.00  0.00           C
ATOM   1316  CG  GLU    97     -15.387  15.796-116.087  1.00  0.00           C
ATOM   1317  CD  GLU    97     -15.272  14.502-116.854  1.00  0.00           C
ATOM   1318  OE1 GLU    97     -16.322  13.908-117.022  1.00  0.00           O
ATOM   1319  OE2 GLU    97     -14.117  14.033-117.215  1.00  0.00           O
ATOM   1320  HN  GLU    97     -13.907  19.109-117.514  1.00  0.00           H
ATOM   1321  HA  GLU    97     -15.353  17.070-118.818  1.00  0.00           H
ATOM   1322  HB1 GLU    97     -14.492  17.792-116.025  1.00  0.00           H
ATOM   1323  HB2 GLU    97     -13.606  16.854-117.099  1.00  0.00           H
ATOM   1324  HG1 GLU    97     -16.487  15.930-115.961  1.00  0.00           H
ATOM   1325  HG2 GLU    97     -14.887  15.607-115.109  1.00  0.00           H
ATOM   1326  N   TYR    98     -17.825  17.010-118.146  1.00  0.00           N
ATOM   1327  CA  TYR    98     -19.228  17.202-117.877  1.00  0.00           C
ATOM   1328  C   TYR    98     -19.801  17.415-116.466  1.00  0.00           C
ATOM   1329  O   TYR    98     -19.626  16.568-115.557  1.00  0.00           O
ATOM   1330  CB  TYR    98     -20.089  16.107-118.541  1.00  0.00           C
ATOM   1331  CG  TYR    98     -21.571  16.143-118.390  1.00  0.00           C
ATOM   1332  CD1 TYR    98     -22.200  15.071-117.772  1.00  0.00           C
ATOM   1333  CD2 TYR    98     -22.372  17.278-118.773  1.00  0.00           C
ATOM   1334  CE1 TYR    98     -23.585  15.019-117.714  1.00  0.00           C
ATOM   1335  CE2 TYR    98     -23.774  17.158-118.857  1.00  0.00           C
ATOM   1336  CZ  TYR    98     -24.363  16.060-118.348  1.00  0.00           C
ATOM   1337  OH  TYR    98     -25.786  15.890-118.612  1.00  0.00           O
ATOM   1338  HN  TYR    98     -17.630  16.390-118.902  1.00  0.00           H
ATOM   1339  HA  TYR    98     -19.411  18.179-118.304  1.00  0.00           H
ATOM   1340  HB1 TYR    98     -19.723  15.101-118.262  1.00  0.00           H
ATOM   1341  HB2 TYR    98     -19.888  16.198-119.627  1.00  0.00           H
ATOM   1342  HD1 TYR    98     -21.621  14.294-117.284  1.00  0.00           H
ATOM   1343  HD2 TYR    98     -21.903  18.142-119.214  1.00  0.00           H
ATOM   1344  HE1 TYR    98     -24.010  14.086-117.380  1.00  0.00           H
ATOM   1345  HE2 TYR    98     -24.407  17.875-119.340  1.00  0.00           H
ATOM   1346  HH  TYR    98     -26.130  15.143-118.103  1.00  0.00           H
ATOM   1347  N   CYS    99     -20.488  18.559-116.198  1.00  0.00           N
ATOM   1348  CA  CYS    99     -21.095  18.902-114.883  1.00  0.00           C
ATOM   1349  C   CYS    99     -22.548  18.508-115.048  1.00  0.00           C
ATOM   1350  O   CYS    99     -23.192  18.913-116.038  1.00  0.00           O
ATOM   1351  CB  CYS    99     -20.880  20.367-114.471  1.00  0.00           C
ATOM   1352  SG  CYS    99     -19.113  20.696-114.357  1.00  0.00           S
ATOM   1353  HN  CYS    99     -20.746  19.198-116.919  1.00  0.00           H
ATOM   1354  HA  CYS    99     -20.646  18.259-114.130  1.00  0.00           H
ATOM   1355  HB1 CYS    99     -21.418  20.514-113.508  1.00  0.00           H
ATOM   1356  HB2 CYS    99     -21.365  20.957-115.275  1.00  0.00           H
ATOM   1357  HG1 CYS    99     -19.025  21.143-115.599  1.00  0.00           H
ATOM   1358  N   GLN   100     -23.060  17.844-113.969  1.00  0.00           N
ATOM   1359  CA  GLN   100     -24.432  17.445-113.968  1.00  0.00           C
ATOM   1360  C   GLN   100     -25.288  18.583-113.436  1.00  0.00           C
ATOM   1361  O   GLN   100     -25.141  19.124-112.365  1.00  0.00           O
ATOM   1362  CB  GLN   100     -24.590  16.098-113.309  1.00  0.00           C
ATOM   1363  CG  GLN   100     -23.605  15.093-113.928  1.00  0.00           C
ATOM   1364  CD  GLN   100     -24.287  13.720-114.003  1.00  0.00           C
ATOM   1365  NE2 GLN   100     -23.482  12.656-113.735  1.00  0.00           N
ATOM   1366  OE1 GLN   100     -25.465  13.568-114.256  1.00  0.00           O
ATOM   1367  HN  GLN   100     -22.425  17.496-113.282  1.00  0.00           H
ATOM   1368  HA  GLN   100     -24.695  17.202-114.993  1.00  0.00           H
ATOM   1369  HB1 GLN   100     -25.676  15.870-113.306  1.00  0.00           H
ATOM   1370  HB2 GLN   100     -24.338  16.099-112.225  1.00  0.00           H
ATOM   1371  HG1 GLN   100     -22.625  15.081-113.407  1.00  0.00           H
ATOM   1372  HG2 GLN   100     -23.369  15.357-114.976  1.00  0.00           H
ATOM   1373 HE21 GLN   100     -22.497  12.801-113.693  1.00  0.00           H
ATOM   1374 HE22 GLN   100     -23.920  11.760-113.758  1.00  0.00           H
ATOM   1375  N   GLY   101     -26.263  19.012-114.218  1.00  0.00           N
ATOM   1376  CA  GLY   101     -27.005  20.249-114.004  1.00  0.00           C
ATOM   1377  C   GLY   101     -26.220  21.495-113.758  1.00  0.00           C
ATOM   1378  O   GLY   101     -25.034  21.542-114.046  1.00  0.00           O
ATOM   1379  HN  GLY   101     -26.401  18.518-115.064  1.00  0.00           H
ATOM   1380  HA1 GLY   101     -27.503  20.491-114.933  1.00  0.00           H
ATOM   1381  HA2 GLY   101     -27.767  20.110-113.247  1.00  0.00           H
ATOM   1382  N   GLY   102     -26.838  22.518-113.161  1.00  0.00           N
ATOM   1383  CA  GLY   102     -26.185  23.734-112.821  1.00  0.00           C
ATOM   1384  C   GLY   102     -25.255  23.672-111.697  1.00  0.00           C
ATOM   1385  O   GLY   102     -24.868  22.619-111.148  1.00  0.00           O
ATOM   1386  HN  GLY   102     -27.799  22.396-112.954  1.00  0.00           H
ATOM   1387  HA1 GLY   102     -25.709  24.039-113.738  1.00  0.00           H
ATOM   1388  HA2 GLY   102     -27.028  24.288-112.425  1.00  0.00           H
ATOM   1389  N   ASP   103     -24.897  24.879-111.238  1.00  0.00           N
ATOM   1390  CA  ASP   103     -24.368  25.060-109.979  1.00  0.00           C
ATOM   1391  C   ASP   103     -25.237  24.578-108.807  1.00  0.00           C
ATOM   1392  O   ASP   103     -26.389  24.330-108.894  1.00  0.00           O
ATOM   1393  CB  ASP   103     -23.859  26.631-109.734  1.00  0.00           C
ATOM   1394  CG  ASP   103     -24.927  27.640-110.055  1.00  0.00           C
ATOM   1395  OD1 ASP   103     -24.614  28.388-111.016  1.00  0.00           O
ATOM   1396  OD2 ASP   103     -25.849  27.853-109.220  1.00  0.00           O
ATOM   1397  HN  ASP   103     -24.820  25.740-111.752  1.00  0.00           H
ATOM   1398  HA  ASP   103     -23.541  24.363-109.922  1.00  0.00           H
ATOM   1399  HB1 ASP   103     -22.999  26.774-110.433  1.00  0.00           H
ATOM   1400  HB2 ASP   103     -23.609  26.729-108.654  1.00  0.00           H
ATOM   1401  N   LEU   104     -24.645  24.370-107.585  1.00  0.00           N
ATOM   1402  CA  LEU   104     -25.322  23.956-106.369  1.00  0.00           C
ATOM   1403  C   LEU   104     -26.577  24.858-106.019  1.00  0.00           C
ATOM   1404  O   LEU   104     -27.543  24.272-105.528  1.00  0.00           O
ATOM   1405  CB  LEU   104     -24.329  23.726-105.226  1.00  0.00           C
ATOM   1406  CG  LEU   104     -24.905  23.456-103.858  1.00  0.00           C
ATOM   1407  CD1 LEU   104     -25.766  22.165-103.872  1.00  0.00           C
ATOM   1408  CD2 LEU   104     -23.746  23.342-102.908  1.00  0.00           C
ATOM   1409  HN  LEU   104     -23.641  24.370-107.539  1.00  0.00           H
ATOM   1410  HA  LEU   104     -25.659  23.007-106.763  1.00  0.00           H
ATOM   1411  HB1 LEU   104     -23.778  24.680-105.035  1.00  0.00           H
ATOM   1412  HB2 LEU   104     -23.627  22.908-105.499  1.00  0.00           H
ATOM   1413  HG  LEU   104     -25.554  24.284-103.471  1.00  0.00           H
ATOM   1414 HD11 LEU   104     -26.552  22.179-104.654  1.00  0.00           H
ATOM   1415 HD12 LEU   104     -25.051  21.340-104.097  1.00  0.00           H
ATOM   1416 HD13 LEU   104     -26.270  21.969-102.909  1.00  0.00           H
ATOM   1417 HD21 LEU   104     -23.163  22.418-103.104  1.00  0.00           H
ATOM   1418 HD22 LEU   104     -23.060  24.208-102.988  1.00  0.00           H
ATOM   1419 HD23 LEU   104     -24.030  23.357-101.835  1.00  0.00           H
ATOM   1420  N   ARG   105     -26.568  26.147-106.301  1.00  0.00           N
ATOM   1421  CA  ARG   105     -27.600  27.095-106.045  1.00  0.00           C
ATOM   1422  C   ARG   105     -28.796  26.868-106.912  1.00  0.00           C
ATOM   1423  O   ARG   105     -29.924  26.994-106.424  1.00  0.00           O
ATOM   1424  CB  ARG   105     -26.992  28.511-106.153  1.00  0.00           C
ATOM   1425  CG  ARG   105     -28.047  29.640-106.061  1.00  0.00           C
ATOM   1426  CD  ARG   105     -29.155  29.658-104.998  1.00  0.00           C
ATOM   1427  NE  ARG   105     -28.549  29.616-103.691  1.00  0.00           N
ATOM   1428  CZ  ARG   105     -29.345  29.361-102.618  1.00  0.00           C
ATOM   1429  NH1 ARG   105     -30.564  28.884-102.681  1.00  0.00           N
ATOM   1430  NH2 ARG   105     -28.995  29.507-101.391  1.00  0.00           N
ATOM   1431  HN  ARG   105     -25.785  26.509-106.799  1.00  0.00           H
ATOM   1432  HA  ARG   105     -27.949  27.009-105.033  1.00  0.00           H
ATOM   1433  HB1 ARG   105     -26.418  28.678-107.087  1.00  0.00           H
ATOM   1434  HB2 ARG   105     -26.331  28.670-105.269  1.00  0.00           H
ATOM   1435  HG1 ARG   105     -28.539  29.610-107.055  1.00  0.00           H
ATOM   1436  HG2 ARG   105     -27.396  30.537-106.001  1.00  0.00           H
ATOM   1437  HD1 ARG   105     -29.781  28.749-105.110  1.00  0.00           H
ATOM   1438  HD2 ARG   105     -29.893  30.470-105.156  1.00  0.00           H
ATOM   1439  HE  ARG   105     -27.612  29.966-103.583  1.00  0.00           H
ATOM   1440 HH11 ARG   105     -31.010  28.844-103.573  1.00  0.00           H
ATOM   1441 HH12 ARG   105     -31.172  28.784-101.895  1.00  0.00           H
ATOM   1442 HH21 ARG   105     -28.129  29.957-101.206  1.00  0.00           H
ATOM   1443 HH22 ARG   105     -29.512  29.139-100.619  1.00  0.00           H
ATOM   1444  N   LYS   106     -28.643  26.328-108.147  1.00  0.00           N
ATOM   1445  CA  LYS   106     -29.748  25.958-109.019  1.00  0.00           C
ATOM   1446  C   LYS   106     -30.443  24.729-108.408  1.00  0.00           C
ATOM   1447  O   LYS   106     -31.622  24.719-108.178  1.00  0.00           O
ATOM   1448  CB  LYS   106     -29.224  25.659-110.399  1.00  0.00           C
ATOM   1449  CG  LYS   106     -28.369  26.605-110.972  1.00  0.00           C
ATOM   1450  CD  LYS   106     -29.015  28.022-111.080  1.00  0.00           C
ATOM   1451  CE  LYS   106     -27.939  29.074-111.507  1.00  0.00           C
ATOM   1452  NZ  LYS   106     -27.280  29.741-110.417  1.00  0.00           N
ATOM   1453  HN  LYS   106     -27.761  26.303-108.606  1.00  0.00           H
ATOM   1454  HA  LYS   106     -30.442  26.785-109.050  1.00  0.00           H
ATOM   1455  HB1 LYS   106     -30.085  25.510-111.083  1.00  0.00           H
ATOM   1456  HB2 LYS   106     -28.687  24.690-110.422  1.00  0.00           H
ATOM   1457  HG1 LYS   106     -28.008  26.263-111.970  1.00  0.00           H
ATOM   1458  HG2 LYS   106     -27.461  26.739-110.346  1.00  0.00           H
ATOM   1459  HD1 LYS   106     -29.752  27.867-111.902  1.00  0.00           H
ATOM   1460  HD2 LYS   106     -29.570  28.314-110.164  1.00  0.00           H
ATOM   1461  HE1 LYS   106     -28.414  29.933-112.031  1.00  0.00           H
ATOM   1462  HE2 LYS   106     -27.241  28.658-112.261  1.00  0.00           H
ATOM   1463  HZ1 LYS   106     -26.622  30.489-110.716  1.00  0.00           H
ATOM   1464  HZ2 LYS   106     -27.905  30.192-109.719  1.00  0.00           H
ATOM   1465  HZ3 LYS   106     -26.710  29.009-109.951  1.00  0.00           H
ATOM   1466  N   TYR   107     -29.718  23.712-107.986  1.00  0.00           N
ATOM   1467  CA  TYR   107     -30.151  22.551-107.152  1.00  0.00           C
ATOM   1468  C   TYR   107     -30.816  22.924-105.806  1.00  0.00           C
ATOM   1469  O   TYR   107     -31.854  22.316-105.540  1.00  0.00           O
ATOM   1470  CB  TYR   107     -29.006  21.474-106.987  1.00  0.00           C
ATOM   1471  CG  TYR   107     -28.656  20.697-108.239  1.00  0.00           C
ATOM   1472  CD1 TYR   107     -29.510  19.631-108.564  1.00  0.00           C
ATOM   1473  CD2 TYR   107     -27.789  21.151-109.205  1.00  0.00           C
ATOM   1474  CE1 TYR   107     -29.208  18.876-109.653  1.00  0.00           C
ATOM   1475  CE2 TYR   107     -27.428  20.294-110.284  1.00  0.00           C
ATOM   1476  CZ  TYR   107     -28.127  19.130-110.498  1.00  0.00           C
ATOM   1477  OH  TYR   107     -27.613  18.135-111.388  1.00  0.00           O
ATOM   1478  HN  TYR   107     -28.729  23.834-108.116  1.00  0.00           H
ATOM   1479  HA  TYR   107     -30.981  22.097-107.681  1.00  0.00           H
ATOM   1480  HB1 TYR   107     -29.422  20.681-106.330  1.00  0.00           H
ATOM   1481  HB2 TYR   107     -28.100  22.035-106.681  1.00  0.00           H
ATOM   1482  HD1 TYR   107     -30.349  19.391-107.927  1.00  0.00           H
ATOM   1483  HD2 TYR   107     -27.104  21.972-109.009  1.00  0.00           H
ATOM   1484  HE1 TYR   107     -29.646  17.891-109.616  1.00  0.00           H
ATOM   1485  HE2 TYR   107     -26.581  20.585-110.904  1.00  0.00           H
ATOM   1486  HH  TYR   107     -26.669  18.256-111.527  1.00  0.00           H
ATOM   1487  N   LEU   108     -30.344  23.859-105.001  1.00  0.00           N
ATOM   1488  CA  LEU   108     -30.935  24.339-103.795  1.00  0.00           C
ATOM   1489  C   LEU   108     -32.277  25.105-103.976  1.00  0.00           C
ATOM   1490  O   LEU   108     -33.024  25.273-103.049  1.00  0.00           O
ATOM   1491  CB  LEU   108     -30.058  25.288-102.991  1.00  0.00           C
ATOM   1492  CG  LEU   108     -28.676  24.766-102.478  1.00  0.00           C
ATOM   1493  CD1 LEU   108     -27.840  25.942-102.005  1.00  0.00           C
ATOM   1494  CD2 LEU   108     -28.748  23.717-101.388  1.00  0.00           C
ATOM   1495  HN  LEU   108     -29.402  24.179-105.077  1.00  0.00           H
ATOM   1496  HA  LEU   108     -31.083  23.473-103.168  1.00  0.00           H
ATOM   1497  HB1 LEU   108     -30.660  25.750-102.171  1.00  0.00           H
ATOM   1498  HB2 LEU   108     -29.790  26.110-103.687  1.00  0.00           H
ATOM   1499  HG  LEU   108     -28.112  24.357-103.342  1.00  0.00           H
ATOM   1500 HD11 LEU   108     -27.935  26.273-100.944  1.00  0.00           H
ATOM   1501 HD12 LEU   108     -26.739  25.806-102.080  1.00  0.00           H
ATOM   1502 HD13 LEU   108     -28.184  26.868-102.512  1.00  0.00           H
ATOM   1503 HD21 LEU   108     -27.717  23.467-101.064  1.00  0.00           H
ATOM   1504 HD22 LEU   108     -29.300  24.128-100.517  1.00  0.00           H
ATOM   1505 HD23 LEU   108     -29.401  22.916-101.810  1.00  0.00           H
ATOM   1506  N   ASN   109     -32.587  25.534-105.187  1.00  0.00           N
ATOM   1507  CA  ASN   109     -33.739  26.347-105.464  1.00  0.00           C
ATOM   1508  C   ASN   109     -34.879  25.433-106.024  1.00  0.00           C
ATOM   1509  O   ASN   109     -35.969  25.928-106.326  1.00  0.00           O
ATOM   1510  CB  ASN   109     -33.396  27.408-106.583  1.00  0.00           C
ATOM   1511  CG  ASN   109     -32.530  28.567-106.047  1.00  0.00           C
ATOM   1512  ND2 ASN   109     -32.221  29.492-106.990  1.00  0.00           N
ATOM   1513  OD1 ASN   109     -32.127  28.624-104.869  1.00  0.00           O
ATOM   1514  HN  ASN   109     -31.813  25.529-105.823  1.00  0.00           H
ATOM   1515  HA  ASN   109     -34.040  26.971-104.637  1.00  0.00           H
ATOM   1516  HB1 ASN   109     -34.359  27.847-106.937  1.00  0.00           H
ATOM   1517  HB2 ASN   109     -33.025  26.997-107.542  1.00  0.00           H
ATOM   1518 HD21 ASN   109     -32.606  29.444-107.910  1.00  0.00           H
ATOM   1519 HD22 ASN   109     -31.556  30.194-106.723  1.00  0.00           H
ATOM   1520  N   GLN   110     -34.646  24.113-106.073  1.00  0.00           N
ATOM   1521  CA  GLN   110     -35.730  23.203-106.261  1.00  0.00           C
ATOM   1522  C   GLN   110     -36.711  23.358-105.032  1.00  0.00           C
ATOM   1523  O   GLN   110     -36.380  23.707-103.873  1.00  0.00           O
ATOM   1524  CB  GLN   110     -35.352  21.713-106.364  1.00  0.00           C
ATOM   1525  CG  GLN   110     -34.508  21.470-107.622  1.00  0.00           C
ATOM   1526  CD  GLN   110     -35.285  21.513-108.968  1.00  0.00           C
ATOM   1527  NE2 GLN   110     -35.933  20.423-109.384  1.00  0.00           N
ATOM   1528  OE1 GLN   110     -35.386  22.564-109.603  1.00  0.00           O
ATOM   1529  HN  GLN   110     -33.757  23.699-105.873  1.00  0.00           H
ATOM   1530  HA  GLN   110     -36.227  23.484-107.173  1.00  0.00           H
ATOM   1531  HB1 GLN   110     -36.206  20.999-106.321  1.00  0.00           H
ATOM   1532  HB2 GLN   110     -34.754  21.445-105.467  1.00  0.00           H
ATOM   1533  HG1 GLN   110     -34.013  20.474-107.533  1.00  0.00           H
ATOM   1534  HG2 GLN   110     -33.705  22.234-107.623  1.00  0.00           H
ATOM   1535 HE21 GLN   110     -35.732  19.564-108.933  1.00  0.00           H
ATOM   1536 HE22 GLN   110     -36.424  20.406-110.249  1.00  0.00           H
ATOM   1537  N   PHE   111     -37.980  23.061-105.242  1.00  0.00           N
ATOM   1538  CA  PHE   111     -38.995  23.197-104.154  1.00  0.00           C
ATOM   1539  C   PHE   111     -38.952  22.098-103.113  1.00  0.00           C
ATOM   1540  O   PHE   111     -39.377  22.288-102.006  1.00  0.00           O
ATOM   1541  CB  PHE   111     -40.450  23.257-104.751  1.00  0.00           C
ATOM   1542  CG  PHE   111     -41.602  23.379-103.775  1.00  0.00           C
ATOM   1543  CD1 PHE   111     -42.601  22.382-103.758  1.00  0.00           C
ATOM   1544  CD2 PHE   111     -41.699  24.405-102.803  1.00  0.00           C
ATOM   1545  CE1 PHE   111     -43.785  22.515-102.960  1.00  0.00           C
ATOM   1546  CE2 PHE   111     -42.780  24.531-101.940  1.00  0.00           C
ATOM   1547  CZ  PHE   111     -43.769  23.539-102.020  1.00  0.00           C
ATOM   1548  HN  PHE   111     -38.386  22.745-106.094  1.00  0.00           H
ATOM   1549  HA  PHE   111     -38.834  24.173-103.731  1.00  0.00           H
ATOM   1550  HB1 PHE   111     -40.621  22.420-105.453  1.00  0.00           H
ATOM   1551  HB2 PHE   111     -40.471  24.233-105.283  1.00  0.00           H
ATOM   1552  HD1 PHE   111     -42.491  21.534-104.422  1.00  0.00           H
ATOM   1553  HD2 PHE   111     -40.929  25.155-102.881  1.00  0.00           H
ATOM   1554  HE1 PHE   111     -44.659  21.881-102.878  1.00  0.00           H
ATOM   1555  HE2 PHE   111     -42.994  25.320-101.247  1.00  0.00           H
ATOM   1556  HZ  PHE   111     -44.570  23.548-101.302  1.00  0.00           H
ATOM   1557  N   GLU   112     -38.344  20.988-103.490  1.00  0.00           N
ATOM   1558  CA  GLU   112     -37.976  19.916-102.605  1.00  0.00           C
ATOM   1559  C   GLU   112     -36.807  20.194-101.628  1.00  0.00           C
ATOM   1560  O   GLU   112     -36.677  19.536-100.624  1.00  0.00           O
ATOM   1561  CB  GLU   112     -37.634  18.561-103.369  1.00  0.00           C
ATOM   1562  CG  GLU   112     -38.824  17.895-103.909  1.00  0.00           C
ATOM   1563  CD  GLU   112     -38.535  16.787-104.923  1.00  0.00           C
ATOM   1564  OE1 GLU   112     -38.783  15.590-104.698  1.00  0.00           O
ATOM   1565  OE2 GLU   112     -37.941  17.066-105.991  1.00  0.00           O
ATOM   1566  HN  GLU   112     -38.103  20.747-104.430  1.00  0.00           H
ATOM   1567  HA  GLU   112     -38.765  19.617-101.928  1.00  0.00           H
ATOM   1568  HB1 GLU   112     -37.220  17.786-102.690  1.00  0.00           H
ATOM   1569  HB2 GLU   112     -36.885  18.818-104.146  1.00  0.00           H
ATOM   1570  HG1 GLU   112     -39.314  18.699-104.489  1.00  0.00           H
ATOM   1571  HG2 GLU   112     -39.505  17.554-103.099  1.00  0.00           H
ATOM   1572  N   ASN   113     -36.094  21.328-101.903  1.00  0.00           N
ATOM   1573  CA  ASN   113     -34.981  21.791-101.144  1.00  0.00           C
ATOM   1574  C   ASN   113     -35.412  23.157-100.679  1.00  0.00           C
ATOM   1575  O   ASN   113     -34.573  24.018-100.455  1.00  0.00           O
ATOM   1576  CB  ASN   113     -33.715  21.888-102.043  1.00  0.00           C
ATOM   1577  CG  ASN   113     -33.456  20.531-102.586  1.00  0.00           C
ATOM   1578  ND2 ASN   113     -33.054  20.491-103.809  1.00  0.00           N
ATOM   1579  OD1 ASN   113     -33.580  19.470-101.964  1.00  0.00           O
ATOM   1580  HN  ASN   113     -36.379  21.847-102.698  1.00  0.00           H
ATOM   1581  HA  ASN   113     -34.847  21.157-100.284  1.00  0.00           H
ATOM   1582  HB1 ASN   113     -32.855  22.221-101.414  1.00  0.00           H
ATOM   1583  HB2 ASN   113     -33.835  22.633-102.857  1.00  0.00           H
ATOM   1584 HD21 ASN   113     -32.801  21.332-104.289  1.00  0.00           H
ATOM   1585 HD22 ASN   113     -32.685  19.624-104.158  1.00  0.00           H
ATOM   1586  N   CYS   114     -36.790  23.474-100.544  1.00  0.00           N
ATOM   1587  CA  CYS   114     -37.295  24.686 -99.969  1.00  0.00           C
ATOM   1588  C   CYS   114     -37.164  24.621 -98.444  1.00  0.00           C
ATOM   1589  O   CYS   114     -37.737  23.681 -97.904  1.00  0.00           O
ATOM   1590  CB  CYS   114     -38.849  24.856-100.343  1.00  0.00           C
ATOM   1591  SG  CYS   114     -39.468  26.494 -99.859  1.00  0.00           S
ATOM   1592  HN  CYS   114     -37.470  22.795-100.793  1.00  0.00           H
ATOM   1593  HA  CYS   114     -36.661  25.495-100.284  1.00  0.00           H
ATOM   1594  HB1 CYS   114     -39.495  24.106 -99.838  1.00  0.00           H
ATOM   1595  HB2 CYS   114     -38.994  24.697-101.439  1.00  0.00           H
ATOM   1596  HG1 CYS   114     -38.803  27.085-100.845  1.00  0.00           H
ATOM   1597  N   CYS   115     -36.417  25.482 -97.839  1.00  0.00           N
ATOM   1598  CA  CYS   115     -35.927  25.261 -96.507  1.00  0.00           C
ATOM   1599  C   CYS   115     -34.739  24.338 -96.445  1.00  0.00           C
ATOM   1600  O   CYS   115     -34.565  23.673 -95.444  1.00  0.00           O
ATOM   1601  CB  CYS   115     -36.973  24.959 -95.417  1.00  0.00           C
ATOM   1602  SG  CYS   115     -38.547  25.829 -95.603  1.00  0.00           S
ATOM   1603  HN  CYS   115     -36.124  26.241 -98.416  1.00  0.00           H
ATOM   1604  HA  CYS   115     -35.487  26.223 -96.265  1.00  0.00           H
ATOM   1605  HB1 CYS   115     -36.493  25.203 -94.439  1.00  0.00           H
ATOM   1606  HB2 CYS   115     -37.255  23.878 -95.364  1.00  0.00           H
ATOM   1607  HG1 CYS   115     -38.985  25.602 -94.381  1.00  0.00           H
ATOM   1608  N   GLY   116     -33.917  24.267 -97.419  1.00  0.00           N
ATOM   1609  CA  GLY   116     -32.681  23.415 -97.370  1.00  0.00           C
ATOM   1610  C   GLY   116     -32.852  22.039 -97.738  1.00  0.00           C
ATOM   1611  O   GLY   116     -33.923  21.456 -97.888  1.00  0.00           O
ATOM   1612  HN  GLY   116     -34.180  24.634 -98.307  1.00  0.00           H
ATOM   1613  HA1 GLY   116     -31.860  23.807 -97.946  1.00  0.00           H
ATOM   1614  HA2 GLY   116     -32.326  23.356 -96.354  1.00  0.00           H
ATOM   1615  N   LEU   117     -31.761  21.282 -97.959  1.00  0.00           N
ATOM   1616  CA  LEU   117     -31.727  20.036 -98.571  1.00  0.00           C
ATOM   1617  C   LEU   117     -32.292  18.988 -97.611  1.00  0.00           C
ATOM   1618  O   LEU   117     -32.086  19.042 -96.401  1.00  0.00           O
ATOM   1619  CB  LEU   117     -30.227  19.515 -98.823  1.00  0.00           C
ATOM   1620  CG  LEU   117     -29.388  20.280 -99.870  1.00  0.00           C
ATOM   1621  CD1 LEU   117     -27.932  19.778 -99.939  1.00  0.00           C
ATOM   1622  CD2 LEU   117     -30.028  20.207-101.322  1.00  0.00           C
ATOM   1623  HN  LEU   117     -30.862  21.602 -97.678  1.00  0.00           H
ATOM   1624  HA  LEU   117     -32.349  20.070 -99.457  1.00  0.00           H
ATOM   1625  HB1 LEU   117     -30.253  18.453 -99.160  1.00  0.00           H
ATOM   1626  HB2 LEU   117     -29.676  19.483 -97.855  1.00  0.00           H
ATOM   1627  HG  LEU   117     -29.342  21.348 -99.579  1.00  0.00           H
ATOM   1628 HD11 LEU   117     -27.807  18.760-100.362  1.00  0.00           H
ATOM   1629 HD12 LEU   117     -27.343  20.520-100.525  1.00  0.00           H
ATOM   1630 HD13 LEU   117     -27.470  19.657 -98.930  1.00  0.00           H
ATOM   1631 HD21 LEU   117     -30.992  20.759-101.345  1.00  0.00           H
ATOM   1632 HD22 LEU   117     -29.383  20.677-102.091  1.00  0.00           H
ATOM   1633 HD23 LEU   117     -30.278  19.138-101.506  1.00  0.00           H
ATOM   1634  N   ARG   118     -32.911  17.949 -98.162  1.00  0.00           N
ATOM   1635  CA  ARG   118     -33.611  16.918 -97.352  1.00  0.00           C
ATOM   1636  C   ARG   118     -32.964  15.573 -97.274  1.00  0.00           C
ATOM   1637  O   ARG   118     -33.232  14.763 -96.355  1.00  0.00           O
ATOM   1638  CB  ARG   118     -35.025  16.861 -97.946  1.00  0.00           C
ATOM   1639  CG  ARG   118     -35.155  16.624 -99.508  1.00  0.00           C
ATOM   1640  CD  ARG   118     -34.733  15.257-100.117  1.00  0.00           C
ATOM   1641  NE  ARG   118     -34.892  15.286-101.577  1.00  0.00           N
ATOM   1642  CZ  ARG   118     -35.203  14.316-102.347  1.00  0.00           C
ATOM   1643  NH1 ARG   118     -35.549  14.397-103.582  1.00  0.00           N
ATOM   1644  NH2 ARG   118     -35.294  13.097-101.875  1.00  0.00           N
ATOM   1645  HN  ARG   118     -32.947  17.851 -99.152  1.00  0.00           H
ATOM   1646  HA  ARG   118     -33.638  17.198 -96.306  1.00  0.00           H
ATOM   1647  HB1 ARG   118     -35.429  17.886 -97.814  1.00  0.00           H
ATOM   1648  HB2 ARG   118     -35.668  16.024 -97.570  1.00  0.00           H
ATOM   1649  HG1 ARG   118     -34.582  17.413-100.040  1.00  0.00           H
ATOM   1650  HG2 ARG   118     -36.183  16.967 -99.766  1.00  0.00           H
ATOM   1651  HD1 ARG   118     -35.372  14.402 -99.797  1.00  0.00           H
ATOM   1652  HD2 ARG   118     -33.708  14.931 -99.845  1.00  0.00           H
ATOM   1653  HE  ARG   118     -34.661  16.077-102.143  1.00  0.00           H
ATOM   1654 HH11 ARG   118     -35.700  15.355-103.842  1.00  0.00           H
ATOM   1655 HH12 ARG   118     -36.342  13.848-103.843  1.00  0.00           H
ATOM   1656 HH21 ARG   118     -34.664  12.854-101.139  1.00  0.00           H
ATOM   1657 HH22 ARG   118     -35.187  12.492-102.668  1.00  0.00           H
ATOM   1658  N   GLU   119     -32.007  15.408 -98.173  1.00  0.00           N
ATOM   1659  CA  GLU   119     -31.188  14.247 -98.207  1.00  0.00           C
ATOM   1660  C   GLU   119     -30.095  14.126 -97.125  1.00  0.00           C
ATOM   1661  O   GLU   119     -29.596  15.108 -96.624  1.00  0.00           O
ATOM   1662  CB  GLU   119     -30.564  14.121 -99.691  1.00  0.00           C
ATOM   1663  CG  GLU   119     -31.462  13.361-100.690  1.00  0.00           C
ATOM   1664  CD  GLU   119     -32.150  12.170-100.138  1.00  0.00           C
ATOM   1665  OE1 GLU   119     -33.388  12.333 -99.855  1.00  0.00           O
ATOM   1666  OE2 GLU   119     -31.624  11.031-100.090  1.00  0.00           O
ATOM   1667  HN  GLU   119     -31.856  15.918 -99.013  1.00  0.00           H
ATOM   1668  HA  GLU   119     -31.734  13.339 -97.994  1.00  0.00           H
ATOM   1669  HB1 GLU   119     -29.621  13.546 -99.604  1.00  0.00           H
ATOM   1670  HB2 GLU   119     -30.254  15.144-100.012  1.00  0.00           H
ATOM   1671  HG1 GLU   119     -30.989  13.008-101.636  1.00  0.00           H
ATOM   1672  HG2 GLU   119     -32.239  14.062-101.064  1.00  0.00           H
ATOM   1673  N   GLY   120     -29.728  12.832 -96.756  1.00  0.00           N
ATOM   1674  CA  GLY   120     -28.612  12.590 -95.815  1.00  0.00           C
ATOM   1675  C   GLY   120     -27.278  12.931 -96.348  1.00  0.00           C
ATOM   1676  O   GLY   120     -26.305  13.197 -95.656  1.00  0.00           O
ATOM   1677  HN  GLY   120     -30.251  12.058 -97.082  1.00  0.00           H
ATOM   1678  HA1 GLY   120     -28.748  13.072 -94.855  1.00  0.00           H
ATOM   1679  HA2 GLY   120     -28.514  11.512 -95.748  1.00  0.00           H
ATOM   1680  N   ALA   121     -27.153  12.932 -97.690  1.00  0.00           N
ATOM   1681  CA  ALA   121     -26.100  13.329 -98.537  1.00  0.00           C
ATOM   1682  C   ALA   121     -25.655  14.729 -98.469  1.00  0.00           C
ATOM   1683  O   ALA   121     -24.678  15.168 -99.048  1.00  0.00           O
ATOM   1684  CB  ALA   121     -26.517  12.990 -99.986  1.00  0.00           C
ATOM   1685  HN  ALA   121     -27.872  12.330 -98.042  1.00  0.00           H
ATOM   1686  HA  ALA   121     -25.243  12.709 -98.319  1.00  0.00           H
ATOM   1687  HB1 ALA   121     -26.652  11.901-100.120  1.00  0.00           H
ATOM   1688  HB2 ALA   121     -27.479  13.520-100.138  1.00  0.00           H
ATOM   1689  HB3 ALA   121     -25.765  13.356-100.726  1.00  0.00           H
ATOM   1690  N   ILE   122     -26.299  15.618 -97.655  1.00  0.00           N
ATOM   1691  CA  ILE   122     -25.805  16.908 -97.282  1.00  0.00           C
ATOM   1692  C   ILE   122     -24.438  16.889 -96.520  1.00  0.00           C
ATOM   1693  O   ILE   122     -23.503  17.638 -96.788  1.00  0.00           O
ATOM   1694  CB  ILE   122     -26.757  17.893 -96.539  1.00  0.00           C
ATOM   1695  CG1 ILE   122     -26.153  19.344 -96.348  1.00  0.00           C
ATOM   1696  CG2 ILE   122     -27.234  17.435 -95.112  1.00  0.00           C
ATOM   1697  CD  ILE   122     -27.166  20.496 -96.075  1.00  0.00           C
ATOM   1698  HN  ILE   122     -27.119  15.323 -97.168  1.00  0.00           H
ATOM   1699  HA  ILE   122     -25.669  17.302 -98.282  1.00  0.00           H
ATOM   1700  HB  ILE   122     -27.669  17.953 -97.175  1.00  0.00           H
ATOM   1701 HG11 ILE   122     -25.490  19.623 -97.193  1.00  0.00           H
ATOM   1702 HG12 ILE   122     -25.563  19.340 -95.407  1.00  0.00           H
ATOM   1703 HG21 ILE   122     -26.423  17.267 -94.370  1.00  0.00           H
ATOM   1704 HG22 ILE   122     -27.917  18.168 -94.637  1.00  0.00           H
ATOM   1705 HG23 ILE   122     -27.683  16.418 -95.130  1.00  0.00           H
ATOM   1706  HD1 ILE   122     -26.466  21.359 -95.991  1.00  0.00           H
ATOM   1707  HD2 ILE   122     -27.906  20.598 -96.898  1.00  0.00           H
ATOM   1708  HD3 ILE   122     -27.870  20.302 -95.237  1.00  0.00           H
ATOM   1709  N   LEU   123     -24.227  15.849 -95.608  1.00  0.00           N
ATOM   1710  CA  LEU   123     -22.941  15.548 -94.931  1.00  0.00           C
ATOM   1711  C   LEU   123     -21.774  15.106 -95.751  1.00  0.00           C
ATOM   1712  O   LEU   123     -20.644  15.522 -95.496  1.00  0.00           O
ATOM   1713  CB  LEU   123     -23.202  14.515 -93.735  1.00  0.00           C
ATOM   1714  CG  LEU   123     -23.833  15.206 -92.474  1.00  0.00           C
ATOM   1715  CD1 LEU   123     -25.297  14.844 -92.381  1.00  0.00           C
ATOM   1716  CD2 LEU   123     -23.287  14.899 -91.119  1.00  0.00           C
ATOM   1717  HN  LEU   123     -24.919  15.205 -95.293  1.00  0.00           H
ATOM   1718  HA  LEU   123     -22.566  16.436 -94.453  1.00  0.00           H
ATOM   1719  HB1 LEU   123     -22.226  14.172 -93.316  1.00  0.00           H
ATOM   1720  HB2 LEU   123     -23.788  13.663 -94.130  1.00  0.00           H
ATOM   1721  HG  LEU   123     -23.796  16.310 -92.573  1.00  0.00           H
ATOM   1722 HD11 LEU   123     -25.449  13.787 -92.086  1.00  0.00           H
ATOM   1723 HD12 LEU   123     -25.780  15.427 -91.564  1.00  0.00           H
ATOM   1724 HD13 LEU   123     -25.836  15.107 -93.316  1.00  0.00           H
ATOM   1725 HD21 LEU   123     -23.021  13.815 -91.087  1.00  0.00           H
ATOM   1726 HD22 LEU   123     -22.352  15.439 -90.866  1.00  0.00           H
ATOM   1727 HD23 LEU   123     -23.962  15.127 -90.264  1.00  0.00           H
ATOM   1728  N   THR   124     -22.087  14.300 -96.767  1.00  0.00           N
ATOM   1729  CA  THR   124     -21.143  13.977 -97.834  1.00  0.00           C
ATOM   1730  C   THR   124     -20.663  15.242 -98.686  1.00  0.00           C
ATOM   1731  O   THR   124     -19.484  15.528 -98.820  1.00  0.00           O
ATOM   1732  CB  THR   124     -21.738  12.972 -98.722  1.00  0.00           C
ATOM   1733  CG2 THR   124     -20.672  12.619 -99.826  1.00  0.00           C
ATOM   1734  OG1 THR   124     -21.864  11.774 -97.975  1.00  0.00           O
ATOM   1735  HN  THR   124     -22.947  13.788 -96.774  1.00  0.00           H
ATOM   1736  HA  THR   124     -20.253  13.621 -97.332  1.00  0.00           H
ATOM   1737  HB  THR   124     -22.673  13.304 -99.226  1.00  0.00           H
ATOM   1738  HG1 THR   124     -22.497  11.967 -97.284  1.00  0.00           H
ATOM   1739 HG21 THR   124     -20.873  11.659-100.362  1.00  0.00           H
ATOM   1740 HG22 THR   124     -20.617  13.408-100.607  1.00  0.00           H
ATOM   1741 HG23 THR   124     -19.702  12.611 -99.291  1.00  0.00           H
ATOM   1742  N   LEU   125     -21.657  16.133 -99.003  1.00  0.00           N
ATOM   1743  CA  LEU   125     -21.437  17.394 -99.765  1.00  0.00           C
ATOM   1744  C   LEU   125     -20.439  18.273 -98.963  1.00  0.00           C
ATOM   1745  O   LEU   125     -19.331  18.736 -99.343  1.00  0.00           O
ATOM   1746  CB  LEU   125     -22.810  18.178-100.061  1.00  0.00           C
ATOM   1747  CG  LEU   125     -22.697  19.739-100.276  1.00  0.00           C
ATOM   1748  CD1 LEU   125     -21.692  20.126-101.416  1.00  0.00           C
ATOM   1749  CD2 LEU   125     -24.033  20.336-100.548  1.00  0.00           C
ATOM   1750  HN  LEU   125     -22.591  15.909 -98.736  1.00  0.00           H
ATOM   1751  HA  LEU   125     -20.844  17.201-100.645  1.00  0.00           H
ATOM   1752  HB1 LEU   125     -23.576  17.969 -99.282  1.00  0.00           H
ATOM   1753  HB2 LEU   125     -23.122  17.576-100.940  1.00  0.00           H
ATOM   1754  HG  LEU   125     -22.355  20.181 -99.314  1.00  0.00           H
ATOM   1755 HD11 LEU   125     -21.374  21.196-101.470  1.00  0.00           H
ATOM   1756 HD12 LEU   125     -20.732  19.567-101.372  1.00  0.00           H
ATOM   1757 HD13 LEU   125     -22.145  20.004-102.424  1.00  0.00           H
ATOM   1758 HD21 LEU   125     -23.936  21.419-100.300  1.00  0.00           H
ATOM   1759 HD22 LEU   125     -24.326  20.133-101.601  1.00  0.00           H
ATOM   1760 HD23 LEU   125     -24.799  19.781 -99.980  1.00  0.00           H
ATOM   1761  N   LEU   126     -20.704  18.425 -97.675  1.00  0.00           N
ATOM   1762  CA  LEU   126     -19.880  19.090 -96.776  1.00  0.00           C
ATOM   1763  C   LEU   126     -18.535  18.345 -96.498  1.00  0.00           C
ATOM   1764  O   LEU   126     -17.487  19.055 -96.551  1.00  0.00           O
ATOM   1765  CB  LEU   126     -20.576  19.287 -95.407  1.00  0.00           C
ATOM   1766  CG  LEU   126     -21.902  20.148 -95.610  1.00  0.00           C
ATOM   1767  CD1 LEU   126     -22.658  20.226 -94.265  1.00  0.00           C
ATOM   1768  CD2 LEU   126     -21.677  21.569 -96.086  1.00  0.00           C
ATOM   1769  HN  LEU   126     -21.609  18.153 -97.350  1.00  0.00           H
ATOM   1770  HA  LEU   126     -19.602  19.975 -97.319  1.00  0.00           H
ATOM   1771  HB1 LEU   126     -19.829  19.822 -94.780  1.00  0.00           H
ATOM   1772  HB2 LEU   126     -20.803  18.321 -94.911  1.00  0.00           H
ATOM   1773  HG  LEU   126     -22.645  19.572 -96.192  1.00  0.00           H
ATOM   1774 HD11 LEU   126     -23.495  20.946 -94.431  1.00  0.00           H
ATOM   1775 HD12 LEU   126     -22.890  19.255 -93.800  1.00  0.00           H
ATOM   1776 HD13 LEU   126     -22.047  20.764 -93.506  1.00  0.00           H
ATOM   1777 HD21 LEU   126     -22.621  22.150 -96.068  1.00  0.00           H
ATOM   1778 HD22 LEU   126     -20.941  22.092 -95.426  1.00  0.00           H
ATOM   1779 HD23 LEU   126     -21.425  21.642 -97.168  1.00  0.00           H
ATOM   1780  N   SER   127     -18.532  16.981 -96.429  1.00  0.00           N
ATOM   1781  CA  SER   127     -17.284  16.217 -96.285  1.00  0.00           C
ATOM   1782  C   SER   127     -16.369  16.413 -97.451  1.00  0.00           C
ATOM   1783  O   SER   127     -15.211  16.752 -97.289  1.00  0.00           O
ATOM   1784  CB  SER   127     -17.483  14.663 -96.161  1.00  0.00           C
ATOM   1785  OG  SER   127     -16.219  13.985 -95.997  1.00  0.00           O
ATOM   1786  HN  SER   127     -19.319  16.374 -96.303  1.00  0.00           H
ATOM   1787  HA  SER   127     -16.695  16.719 -95.537  1.00  0.00           H
ATOM   1788  HB1 SER   127     -18.054  14.329 -97.055  1.00  0.00           H
ATOM   1789  HB2 SER   127     -18.070  14.383 -95.263  1.00  0.00           H
ATOM   1790  HG1 SER   127     -15.751  14.319 -95.233  1.00  0.00           H
ATOM   1791  N   ASP   128     -16.856  16.344 -98.683  1.00  0.00           N
ATOM   1792  CA  ASP   128     -16.156  16.580 -99.932  1.00  0.00           C
ATOM   1793  C   ASP   128     -15.543  18.007 -99.946  1.00  0.00           C
ATOM   1794  O   ASP   128     -14.333  18.078-100.080  1.00  0.00           O
ATOM   1795  CB  ASP   128     -17.176  16.451-101.082  1.00  0.00           C
ATOM   1796  CG  ASP   128     -17.477  14.956-101.340  1.00  0.00           C
ATOM   1797  OD1 ASP   128     -16.668  14.072-101.014  1.00  0.00           O
ATOM   1798  OD2 ASP   128     -18.490  14.679-102.034  1.00  0.00           O
ATOM   1799  HN  ASP   128     -17.843  16.176 -98.675  1.00  0.00           H
ATOM   1800  HA  ASP   128     -15.318  15.903 -99.947  1.00  0.00           H
ATOM   1801  HB1 ASP   128     -16.791  16.867-102.041  1.00  0.00           H
ATOM   1802  HB2 ASP   128     -18.159  16.920-100.820  1.00  0.00           H
ATOM   1803  N   ILE   129     -16.327  19.090 -99.724  1.00  0.00           N
ATOM   1804  CA  ILE   129     -15.821  20.469 -99.759  1.00  0.00           C
ATOM   1805  C   ILE   129     -14.684  20.724 -98.767  1.00  0.00           C
ATOM   1806  O   ILE   129     -13.585  21.191 -99.134  1.00  0.00           O
ATOM   1807  CB  ILE   129     -16.880  21.432 -99.556  1.00  0.00           C
ATOM   1808  CG1 ILE   129     -17.869  21.430-100.705  1.00  0.00           C
ATOM   1809  CG2 ILE   129     -16.359  22.917 -99.295  1.00  0.00           C
ATOM   1810  CD  ILE   129     -19.211  22.195-100.478  1.00  0.00           C
ATOM   1811  HN  ILE   129     -17.282  18.941 -99.482  1.00  0.00           H
ATOM   1812  HA  ILE   129     -15.471  20.578-100.777  1.00  0.00           H
ATOM   1813  HB  ILE   129     -17.476  21.149 -98.656  1.00  0.00           H
ATOM   1814 HG11 ILE   129     -18.013  20.397-101.090  1.00  0.00           H
ATOM   1815 HG12 ILE   129     -17.370  21.968-101.539  1.00  0.00           H
ATOM   1816 HG21 ILE   129     -15.717  23.183-100.158  1.00  0.00           H
ATOM   1817 HG22 ILE   129     -17.265  23.574 -99.328  1.00  0.00           H
ATOM   1818 HG23 ILE   129     -15.854  23.108 -98.333  1.00  0.00           H
ATOM   1819  HD1 ILE   129     -19.732  22.426-101.433  1.00  0.00           H
ATOM   1820  HD2 ILE   129     -19.797  21.507 -99.843  1.00  0.00           H
ATOM   1821  HD3 ILE   129     -19.167  23.198 -99.998  1.00  0.00           H
ATOM   1822  N   ALA   130     -14.913  20.286 -97.518  1.00  0.00           N
ATOM   1823  CA  ALA   130     -14.003  20.274 -96.454  1.00  0.00           C
ATOM   1824  C   ALA   130     -12.726  19.542 -96.679  1.00  0.00           C
ATOM   1825  O   ALA   130     -11.744  19.990 -96.202  1.00  0.00           O
ATOM   1826  CB  ALA   130     -14.679  19.787 -95.198  1.00  0.00           C
ATOM   1827  HN  ALA   130     -15.862  20.039 -97.355  1.00  0.00           H
ATOM   1828  HA  ALA   130     -13.646  21.280 -96.277  1.00  0.00           H
ATOM   1829  HB1 ALA   130     -13.990  19.974 -94.348  1.00  0.00           H
ATOM   1830  HB2 ALA   130     -15.643  20.312 -95.016  1.00  0.00           H
ATOM   1831  HB3 ALA   130     -14.902  18.694 -95.247  1.00  0.00           H
ATOM   1832  N   SER   131     -12.776  18.395 -97.369  1.00  0.00           N
ATOM   1833  CA  SER   131     -11.643  17.513 -97.548  1.00  0.00           C
ATOM   1834  C   SER   131     -10.713  18.157 -98.470  1.00  0.00           C
ATOM   1835  O   SER   131      -9.504  18.074 -98.356  1.00  0.00           O
ATOM   1836  CB  SER   131     -12.037  16.080 -98.095  1.00  0.00           C
ATOM   1837  OG  SER   131     -12.903  15.413 -97.267  1.00  0.00           O
ATOM   1838  HN  SER   131     -13.712  18.060 -97.495  1.00  0.00           H
ATOM   1839  HA  SER   131     -11.219  17.395 -96.559  1.00  0.00           H
ATOM   1840  HB1 SER   131     -11.081  15.535 -98.248  1.00  0.00           H
ATOM   1841  HB2 SER   131     -12.557  16.167 -99.074  1.00  0.00           H
ATOM   1842  HG1 SER   131     -13.721  15.921 -97.283  1.00  0.00           H
ATOM   1843  N   ALA   132     -11.233  18.937 -99.486  1.00  0.00           N
ATOM   1844  CA  ALA   132     -10.428  19.804-100.372  1.00  0.00           C
ATOM   1845  C   ALA   132      -9.768  20.891 -99.656  1.00  0.00           C
ATOM   1846  O   ALA   132      -8.534  20.965 -99.723  1.00  0.00           O
ATOM   1847  CB  ALA   132     -11.329  20.517-101.360  1.00  0.00           C
ATOM   1848  HN  ALA   132     -12.195  18.800 -99.711  1.00  0.00           H
ATOM   1849  HA  ALA   132      -9.709  19.173-100.872  1.00  0.00           H
ATOM   1850  HB1 ALA   132     -10.783  21.141-102.088  1.00  0.00           H
ATOM   1851  HB2 ALA   132     -11.886  19.782-101.985  1.00  0.00           H
ATOM   1852  HB3 ALA   132     -12.160  21.152-100.976  1.00  0.00           H
ATOM   1853  N   LEU   133     -10.516  21.763 -98.901  1.00  0.00           N
ATOM   1854  CA  LEU   133     -10.048  22.908 -98.177  1.00  0.00           C
ATOM   1855  C   LEU   133      -8.947  22.608 -97.147  1.00  0.00           C
ATOM   1856  O   LEU   133      -7.963  23.277 -97.012  1.00  0.00           O
ATOM   1857  CB  LEU   133     -11.183  23.629 -97.405  1.00  0.00           C
ATOM   1858  CG  LEU   133     -12.192  24.293 -98.320  1.00  0.00           C
ATOM   1859  CD1 LEU   133     -13.399  24.610 -97.382  1.00  0.00           C
ATOM   1860  CD2 LEU   133     -11.652  25.617 -98.896  1.00  0.00           C
ATOM   1861  HN  LEU   133     -11.489  21.564 -98.924  1.00  0.00           H
ATOM   1862  HA  LEU   133      -9.744  23.718 -98.823  1.00  0.00           H
ATOM   1863  HB1 LEU   133     -10.805  24.383 -96.677  1.00  0.00           H
ATOM   1864  HB2 LEU   133     -11.752  22.924 -96.767  1.00  0.00           H
ATOM   1865  HG  LEU   133     -12.568  23.578 -99.074  1.00  0.00           H
ATOM   1866 HD11 LEU   133     -13.592  23.673 -96.828  1.00  0.00           H
ATOM   1867 HD12 LEU   133     -13.062  25.426 -96.696  1.00  0.00           H
ATOM   1868 HD13 LEU   133     -14.313  25.025 -97.848  1.00  0.00           H
ATOM   1869 HD21 LEU   133     -12.461  26.139 -99.456  1.00  0.00           H
ATOM   1870 HD22 LEU   133     -11.342  26.284 -98.068  1.00  0.00           H
ATOM   1871 HD23 LEU   133     -10.809  25.514 -99.618  1.00  0.00           H
ATOM   1872  N   ARG   134      -9.126  21.471 -96.450  1.00  0.00           N
ATOM   1873  CA  ARG   134      -8.135  20.880 -95.551  1.00  0.00           C
ATOM   1874  C   ARG   134      -6.789  20.629 -96.232  1.00  0.00           C
ATOM   1875  O   ARG   134      -5.772  21.026 -95.678  1.00  0.00           O
ATOM   1876  CB  ARG   134      -8.812  19.556 -95.012  1.00  0.00           C
ATOM   1877  CG  ARG   134      -8.197  18.811 -93.796  1.00  0.00           C
ATOM   1878  CD  ARG   134      -6.705  18.282 -93.795  1.00  0.00           C
ATOM   1879  NE  ARG   134      -6.851  17.198 -94.784  1.00  0.00           N
ATOM   1880  CZ  ARG   134      -5.830  16.473 -95.180  1.00  0.00           C
ATOM   1881  NH1 ARG   134      -4.591  16.590 -94.698  1.00  0.00           N
ATOM   1882  NH2 ARG   134      -6.096  15.512 -96.024  1.00  0.00           N
ATOM   1883  HN  ARG   134     -10.024  21.049 -96.433  1.00  0.00           H
ATOM   1884  HA  ARG   134      -7.982  21.582 -94.749  1.00  0.00           H
ATOM   1885  HB1 ARG   134      -8.840  18.887 -95.883  1.00  0.00           H
ATOM   1886  HB2 ARG   134      -9.853  19.832 -94.732  1.00  0.00           H
ATOM   1887  HG1 ARG   134      -8.799  17.922 -93.512  1.00  0.00           H
ATOM   1888  HG2 ARG   134      -8.113  19.540 -92.971  1.00  0.00           H
ATOM   1889  HD1 ARG   134      -6.503  17.927 -92.763  1.00  0.00           H
ATOM   1890  HD2 ARG   134      -6.015  19.101 -94.082  1.00  0.00           H
ATOM   1891  HE  ARG   134      -7.753  16.961 -95.145  1.00  0.00           H
ATOM   1892 HH11 ARG   134      -4.363  17.320 -94.058  1.00  0.00           H
ATOM   1893 HH12 ARG   134      -3.970  15.820 -94.869  1.00  0.00           H
ATOM   1894 HH21 ARG   134      -7.033  15.267 -96.262  1.00  0.00           H
ATOM   1895 HH22 ARG   134      -5.365  15.187 -96.626  1.00  0.00           H
ATOM   1896  N   TYR   135      -6.761  20.042 -97.472  1.00  0.00           N
ATOM   1897  CA  TYR   135      -5.602  19.834 -98.254  1.00  0.00           C
ATOM   1898  C   TYR   135      -4.838  21.150 -98.650  1.00  0.00           C
ATOM   1899  O   TYR   135      -3.669  21.387 -98.402  1.00  0.00           O
ATOM   1900  CB  TYR   135      -5.915  18.871 -99.420  1.00  0.00           C
ATOM   1901  CG  TYR   135      -5.043  19.026-100.655  1.00  0.00           C
ATOM   1902  CD1 TYR   135      -5.359  19.909-101.710  1.00  0.00           C
ATOM   1903  CD2 TYR   135      -4.047  18.088-100.858  1.00  0.00           C
ATOM   1904  CE1 TYR   135      -4.530  19.940-102.837  1.00  0.00           C
ATOM   1905  CE2 TYR   135      -3.180  18.131-101.941  1.00  0.00           C
ATOM   1906  CZ  TYR   135      -3.331  19.142-102.926  1.00  0.00           C
ATOM   1907  OH  TYR   135      -2.452  19.220-104.049  1.00  0.00           O
ATOM   1908  HN  TYR   135      -7.626  19.931 -97.960  1.00  0.00           H
ATOM   1909  HA  TYR   135      -4.930  19.403 -97.528  1.00  0.00           H
ATOM   1910  HB1 TYR   135      -6.958  18.970 -99.796  1.00  0.00           H
ATOM   1911  HB2 TYR   135      -5.940  17.827 -99.064  1.00  0.00           H
ATOM   1912  HD1 TYR   135      -6.229  20.539-101.672  1.00  0.00           H
ATOM   1913  HD2 TYR   135      -3.916  17.346-100.088  1.00  0.00           H
ATOM   1914  HE1 TYR   135      -4.853  20.489-103.712  1.00  0.00           H
ATOM   1915  HE2 TYR   135      -2.237  17.597-101.889  1.00  0.00           H
ATOM   1916  HH  TYR   135      -2.758  20.030-104.468  1.00  0.00           H
ATOM   1917  N   LEU   136      -5.640  22.066 -99.193  1.00  0.00           N
ATOM   1918  CA  LEU   136      -5.241  23.411 -99.582  1.00  0.00           C
ATOM   1919  C   LEU   136      -4.676  24.261 -98.480  1.00  0.00           C
ATOM   1920  O   LEU   136      -3.603  24.927 -98.589  1.00  0.00           O
ATOM   1921  CB  LEU   136      -6.415  24.125-100.329  1.00  0.00           C
ATOM   1922  CG  LEU   136      -6.886  23.469-101.635  1.00  0.00           C
ATOM   1923  CD1 LEU   136      -8.013  24.267-102.225  1.00  0.00           C
ATOM   1924  CD2 LEU   136      -5.685  23.323-102.628  1.00  0.00           C
ATOM   1925  HN  LEU   136      -6.613  21.893 -99.327  1.00  0.00           H
ATOM   1926  HA  LEU   136      -4.419  23.335-100.263  1.00  0.00           H
ATOM   1927  HB1 LEU   136      -6.081  25.151-100.582  1.00  0.00           H
ATOM   1928  HB2 LEU   136      -7.291  24.110 -99.647  1.00  0.00           H
ATOM   1929  HG  LEU   136      -7.217  22.449-101.360  1.00  0.00           H
ATOM   1930 HD11 LEU   136      -8.259  23.792-103.196  1.00  0.00           H
ATOM   1931 HD12 LEU   136      -8.963  24.252-101.638  1.00  0.00           H
ATOM   1932 HD13 LEU   136      -7.867  25.355-102.345  1.00  0.00           H
ATOM   1933 HD21 LEU   136      -5.327  24.373-102.727  1.00  0.00           H
ATOM   1934 HD22 LEU   136      -4.974  22.576-102.233  1.00  0.00           H
ATOM   1935 HD23 LEU   136      -6.042  23.073-103.650  1.00  0.00           H
ATOM   1936  N   HIS   137      -5.410  24.211 -97.339  1.00  0.00           N
ATOM   1937  CA  HIS   137      -5.013  24.882 -96.052  1.00  0.00           C
ATOM   1938  C   HIS   137      -3.621  24.466 -95.568  1.00  0.00           C
ATOM   1939  O   HIS   137      -2.812  25.201 -95.031  1.00  0.00           O
ATOM   1940  CB  HIS   137      -6.173  24.696 -95.007  1.00  0.00           C
ATOM   1941  CG  HIS   137      -7.407  25.464 -95.332  1.00  0.00           C
ATOM   1942  CD2 HIS   137      -7.539  26.292 -96.424  1.00  0.00           C
ATOM   1943  ND1 HIS   137      -8.294  25.815 -94.360  1.00  0.00           N
ATOM   1944  CE1 HIS   137      -9.017  26.754 -94.900  1.00  0.00           C
ATOM   1945  NE2 HIS   137      -8.603  27.105 -96.138  1.00  0.00           N
ATOM   1946  HN  HIS   137      -6.223  23.635 -97.285  1.00  0.00           H
ATOM   1947  HA  HIS   137      -4.912  25.932 -96.292  1.00  0.00           H
ATOM   1948  HB1 HIS   137      -5.819  25.035 -94.002  1.00  0.00           H
ATOM   1949  HB2 HIS   137      -6.346  23.599 -94.976  1.00  0.00           H
ATOM   1950  HD2 HIS   137      -6.859  26.372 -97.263  1.00  0.00           H
ATOM   1951  HE1 HIS   137      -9.877  27.204 -94.401  1.00  0.00           H
ATOM   1952  HE2 HIS   137      -9.052  27.854 -96.613  1.00  0.00           H
ATOM   1953  N   GLU   138      -3.380  23.113 -95.739  1.00  0.00           N
ATOM   1954  CA  GLU   138      -2.209  22.468 -95.200  1.00  0.00           C
ATOM   1955  C   GLU   138      -0.933  22.894 -96.071  1.00  0.00           C
ATOM   1956  O   GLU   138       0.171  22.785 -95.577  1.00  0.00           O
ATOM   1957  CB  GLU   138      -2.390  20.984 -95.080  1.00  0.00           C
ATOM   1958  CG  GLU   138      -3.018  20.638 -93.773  1.00  0.00           C
ATOM   1959  CD  GLU   138      -3.121  19.133 -93.374  1.00  0.00           C
ATOM   1960  OE1 GLU   138      -2.301  18.273 -93.769  1.00  0.00           O
ATOM   1961  OE2 GLU   138      -4.059  18.807 -92.630  1.00  0.00           O
ATOM   1962  HN  GLU   138      -3.977  22.459 -96.216  1.00  0.00           H
ATOM   1963  HA  GLU   138      -2.103  22.792 -94.173  1.00  0.00           H
ATOM   1964  HB1 GLU   138      -1.366  20.551 -95.034  1.00  0.00           H
ATOM   1965  HB2 GLU   138      -2.952  20.485 -95.898  1.00  0.00           H
ATOM   1966  HG1 GLU   138      -4.043  21.062 -93.737  1.00  0.00           H
ATOM   1967  HG2 GLU   138      -2.528  21.174 -92.931  1.00  0.00           H
ATOM   1968  N   ASN   139      -1.147  23.234 -97.332  1.00  0.00           N
ATOM   1969  CA  ASN   139      -0.183  23.703 -98.281  1.00  0.00           C
ATOM   1970  C   ASN   139      -0.269  25.259 -98.318  1.00  0.00           C
ATOM   1971  O   ASN   139       0.510  25.897 -99.044  1.00  0.00           O
ATOM   1972  CB  ASN   139      -0.422  23.192 -99.731  1.00  0.00           C
ATOM   1973  CG  ASN   139      -0.318  21.649 -99.633  1.00  0.00           C
ATOM   1974  ND2 ASN   139      -1.092  21.119-100.588  1.00  0.00           N
ATOM   1975  OD1 ASN   139       0.254  20.974 -98.813  1.00  0.00           O
ATOM   1976  HN  ASN   139      -2.087  23.080 -97.639  1.00  0.00           H
ATOM   1977  HA  ASN   139       0.825  23.464 -97.991  1.00  0.00           H
ATOM   1978  HB1 ASN   139       0.327  23.678-100.389  1.00  0.00           H
ATOM   1979  HB2 ASN   139      -1.460  23.517 -99.968  1.00  0.00           H
ATOM   1980 HD21 ASN   139      -1.753  21.753-100.982  1.00  0.00           H
ATOM   1981 HD22 ASN   139      -1.322  20.161-100.445  1.00  0.00           H
ATOM   1982  N   ARG   140      -1.145  25.956 -97.483  1.00  0.00           N
ATOM   1983  CA  ARG   140      -1.109  27.388 -97.206  1.00  0.00           C
ATOM   1984  C   ARG   140      -1.821  28.172 -98.254  1.00  0.00           C
ATOM   1985  O   ARG   140      -1.448  29.328 -98.466  1.00  0.00           O
ATOM   1986  CB  ARG   140       0.290  27.947 -96.718  1.00  0.00           C
ATOM   1987  CG  ARG   140       0.683  27.630 -95.239  1.00  0.00           C
ATOM   1988  CD  ARG   140       1.991  28.254 -94.874  1.00  0.00           C
ATOM   1989  NE  ARG   140       3.172  27.787 -95.618  1.00  0.00           N
ATOM   1990  CZ  ARG   140       4.240  28.524 -95.893  1.00  0.00           C
ATOM   1991  NH1 ARG   140       4.790  29.241 -94.975  1.00  0.00           N
ATOM   1992  NH2 ARG   140       4.905  28.488 -96.987  1.00  0.00           N
ATOM   1993  HN  ARG   140      -1.681  25.401 -96.851  1.00  0.00           H
ATOM   1994  HA  ARG   140      -1.800  27.482 -96.389  1.00  0.00           H
ATOM   1995  HB1 ARG   140       0.268  29.051 -96.843  1.00  0.00           H
ATOM   1996  HB2 ARG   140       1.092  27.587 -97.397  1.00  0.00           H
ATOM   1997  HG1 ARG   140       0.749  26.522 -95.221  1.00  0.00           H
ATOM   1998  HG2 ARG   140      -0.088  27.909 -94.498  1.00  0.00           H
ATOM   1999  HD1 ARG   140       2.143  28.107 -93.786  1.00  0.00           H
ATOM   2000  HD2 ARG   140       1.851  29.353 -94.947  1.00  0.00           H
ATOM   2001  HE  ARG   140       2.999  27.053 -96.262  1.00  0.00           H
ATOM   2002 HH11 ARG   140       4.506  29.306 -94.020  1.00  0.00           H
ATOM   2003 HH12 ARG   140       5.639  29.738 -95.145  1.00  0.00           H
ATOM   2004 HH21 ARG   140       4.650  27.910 -97.763  1.00  0.00           H
ATOM   2005 HH22 ARG   140       5.657  29.143 -97.001  1.00  0.00           H
ATOM   2006  N   ILE   141      -2.820  27.617 -98.933  1.00  0.00           N
ATOM   2007  CA  ILE   141      -3.646  28.339 -99.908  1.00  0.00           C
ATOM   2008  C   ILE   141      -5.068  28.504 -99.366  1.00  0.00           C
ATOM   2009  O   ILE   141      -5.755  27.593 -98.958  1.00  0.00           O
ATOM   2010  CB  ILE   141      -3.717  27.558-101.267  1.00  0.00           C
ATOM   2011  CG1 ILE   141      -2.254  27.302-101.917  1.00  0.00           C
ATOM   2012  CG2 ILE   141      -4.558  28.344-102.259  1.00  0.00           C
ATOM   2013  CD  ILE   141      -1.313  28.495-101.836  1.00  0.00           C
ATOM   2014  HN  ILE   141      -3.024  26.647 -98.841  1.00  0.00           H
ATOM   2015  HA  ILE   141      -3.171  29.284-100.138  1.00  0.00           H
ATOM   2016  HB  ILE   141      -4.143  26.543-101.175  1.00  0.00           H
ATOM   2017 HG11 ILE   141      -2.395  27.109-102.999  1.00  0.00           H
ATOM   2018 HG12 ILE   141      -1.854  26.457-101.319  1.00  0.00           H
ATOM   2019 HG21 ILE   141      -5.633  28.438-101.978  1.00  0.00           H
ATOM   2020 HG22 ILE   141      -4.238  29.398-102.379  1.00  0.00           H
ATOM   2021 HG23 ILE   141      -4.568  27.858-103.253  1.00  0.00           H
ATOM   2022  HD1 ILE   141      -1.175  28.882-100.807  1.00  0.00           H
ATOM   2023  HD2 ILE   141      -0.263  28.237-102.094  1.00  0.00           H
ATOM   2024  HD3 ILE   141      -1.650  29.270-102.556  1.00  0.00           H
ATOM   2025  N   ILE   142      -5.505  29.786 -99.321  1.00  0.00           N
ATOM   2026  CA  ILE   142      -6.707  30.301 -98.898  1.00  0.00           C
ATOM   2027  C   ILE   142      -7.550  30.622-100.099  1.00  0.00           C
ATOM   2028  O   ILE   142      -7.211  31.388-101.012  1.00  0.00           O
ATOM   2029  CB  ILE   142      -6.521  31.678 -98.105  1.00  0.00           C
ATOM   2030  CG1 ILE   142      -5.636  31.454 -96.900  1.00  0.00           C
ATOM   2031  CG2 ILE   142      -7.900  32.188 -97.657  1.00  0.00           C
ATOM   2032  CD  ILE   142      -5.819  30.167 -96.163  1.00  0.00           C
ATOM   2033  HN  ILE   142      -4.841  30.460 -99.613  1.00  0.00           H
ATOM   2034  HA  ILE   142      -7.220  29.537 -98.347  1.00  0.00           H
ATOM   2035  HB  ILE   142      -5.997  32.446 -98.700  1.00  0.00           H
ATOM   2036 HG11 ILE   142      -5.700  32.317 -96.193  1.00  0.00           H
ATOM   2037 HG12 ILE   142      -4.585  31.453 -97.244  1.00  0.00           H
ATOM   2038 HG21 ILE   142      -8.531  31.407 -97.181  1.00  0.00           H
ATOM   2039 HG22 ILE   142      -7.873  33.077 -96.991  1.00  0.00           H
ATOM   2040 HG23 ILE   142      -8.511  32.551 -98.515  1.00  0.00           H
ATOM   2041  HD1 ILE   142      -5.498  30.236 -95.097  1.00  0.00           H
ATOM   2042  HD2 ILE   142      -6.861  29.781 -96.206  1.00  0.00           H
ATOM   2043  HD3 ILE   142      -5.101  29.390 -96.497  1.00  0.00           H
ATOM   2044  N   HIS   143      -8.688  30.026-100.234  1.00  0.00           N
ATOM   2045  CA  HIS   143      -9.515  30.099-101.362  1.00  0.00           C
ATOM   2046  C   HIS   143     -10.421  31.371-101.507  1.00  0.00           C
ATOM   2047  O   HIS   143     -10.693  31.826-102.599  1.00  0.00           O
ATOM   2048  CB  HIS   143     -10.398  28.755-101.315  1.00  0.00           C
ATOM   2049  CG  HIS   143     -11.570  28.827-102.289  1.00  0.00           C
ATOM   2050  CD2 HIS   143     -11.729  28.402-103.632  1.00  0.00           C
ATOM   2051  ND1 HIS   143     -12.770  29.276-101.762  1.00  0.00           N
ATOM   2052  CE1 HIS   143     -13.611  29.212-102.825  1.00  0.00           C
ATOM   2053  NE2 HIS   143     -13.047  28.728-103.962  1.00  0.00           N
ATOM   2054  HN  HIS   143      -8.971  29.386 -99.515  1.00  0.00           H
ATOM   2055  HA  HIS   143      -8.942  30.068-102.274  1.00  0.00           H
ATOM   2056  HB1 HIS   143     -10.834  28.571-100.317  1.00  0.00           H
ATOM   2057  HB2 HIS   143      -9.694  27.919-101.508  1.00  0.00           H
ATOM   2058  HD2 HIS   143     -10.935  27.981-104.245  1.00  0.00           H
ATOM   2059  HE1 HIS   143     -14.690  29.307-102.867  1.00  0.00           H
ATOM   2060  HE2 HIS   143     -13.405  28.715-104.904  1.00  0.00           H
ATOM   2061  N   ARG   144     -10.927  31.952-100.392  1.00  0.00           N
ATOM   2062  CA  ARG   144     -11.570  33.185-100.080  1.00  0.00           C
ATOM   2063  C   ARG   144     -12.922  33.486-100.708  1.00  0.00           C
ATOM   2064  O   ARG   144     -13.454  34.565-100.376  1.00  0.00           O
ATOM   2065  CB  ARG   144     -10.612  34.393-100.042  1.00  0.00           C
ATOM   2066  CG  ARG   144      -9.683  34.575-101.319  1.00  0.00           C
ATOM   2067  CD  ARG   144     -10.295  35.048-102.558  1.00  0.00           C
ATOM   2068  NE  ARG   144     -11.076  36.295-102.207  1.00  0.00           N
ATOM   2069  CZ  ARG   144     -10.668  37.557-102.233  1.00  0.00           C
ATOM   2070  NH1 ARG   144      -9.657  38.114-102.866  1.00  0.00           N
ATOM   2071  NH2 ARG   144     -11.483  38.443-101.668  1.00  0.00           N
ATOM   2072  HN  ARG   144     -10.846  31.387 -99.570  1.00  0.00           H
ATOM   2073  HA  ARG   144     -11.920  33.107 -99.056  1.00  0.00           H
ATOM   2074  HB1 ARG   144      -9.952  34.220 -99.157  1.00  0.00           H
ATOM   2075  HB2 ARG   144     -11.092  35.376 -99.875  1.00  0.00           H
ATOM   2076  HG1 ARG   144      -9.111  33.639-101.482  1.00  0.00           H
ATOM   2077  HG2 ARG   144      -8.863  35.236-100.953  1.00  0.00           H
ATOM   2078  HD1 ARG   144     -10.965  34.264-102.983  1.00  0.00           H
ATOM   2079  HD2 ARG   144      -9.482  35.288-103.271  1.00  0.00           H
ATOM   2080  HE  ARG   144     -11.930  36.184-101.682  1.00  0.00           H
ATOM   2081 HH11 ARG   144      -8.796  37.700-103.151  1.00  0.00           H
ATOM   2082 HH12 ARG   144      -9.650  39.114-102.922  1.00  0.00           H
ATOM   2083 HH21 ARG   144     -12.369  38.168-101.307  1.00  0.00           H
ATOM   2084 HH22 ARG   144     -11.158  39.390-101.690  1.00  0.00           H
ATOM   2085  N   ASP   145     -13.584  32.498-101.481  1.00  0.00           N
ATOM   2086  CA  ASP   145     -14.730  32.882-102.381  1.00  0.00           C
ATOM   2087  C   ASP   145     -15.860  31.864-102.354  1.00  0.00           C
ATOM   2088  O   ASP   145     -16.726  31.888-103.186  1.00  0.00           O
ATOM   2089  CB  ASP   145     -14.128  33.194-103.760  1.00  0.00           C
ATOM   2090  CG  ASP   145     -15.172  33.804-104.673  1.00  0.00           C
ATOM   2091  OD1 ASP   145     -15.294  33.484-105.874  1.00  0.00           O
ATOM   2092  OD2 ASP   145     -15.918  34.583-104.112  1.00  0.00           O
ATOM   2093  HN  ASP   145     -13.236  31.563-101.479  1.00  0.00           H
ATOM   2094  HA  ASP   145     -15.110  33.810-101.988  1.00  0.00           H
ATOM   2095  HB1 ASP   145     -13.671  32.275-104.183  1.00  0.00           H
ATOM   2096  HB2 ASP   145     -13.316  33.947-103.838  1.00  0.00           H
ATOM   2097  N   LEU   146     -15.821  30.966-101.353  1.00  0.00           N
ATOM   2098  CA  LEU   146     -16.660  29.799-101.322  1.00  0.00           C
ATOM   2099  C   LEU   146     -18.045  30.107-100.977  1.00  0.00           C
ATOM   2100  O   LEU   146     -18.363  30.785 -99.990  1.00  0.00           O
ATOM   2101  CB  LEU   146     -16.073  28.762-100.311  1.00  0.00           C
ATOM   2102  CG  LEU   146     -16.740  27.394-100.253  1.00  0.00           C
ATOM   2103  CD1 LEU   146     -16.678  26.791-101.609  1.00  0.00           C
ATOM   2104  CD2 LEU   146     -15.968  26.612 -99.273  1.00  0.00           C
ATOM   2105  HN  LEU   146     -15.056  30.926-100.716  1.00  0.00           H
ATOM   2106  HA  LEU   146     -16.709  29.341-102.301  1.00  0.00           H
ATOM   2107  HB1 LEU   146     -16.086  29.227 -99.303  1.00  0.00           H
ATOM   2108  HB2 LEU   146     -15.041  28.482-100.589  1.00  0.00           H
ATOM   2109  HG  LEU   146     -17.789  27.586 -99.942  1.00  0.00           H
ATOM   2110 HD11 LEU   146     -17.247  25.842-101.574  1.00  0.00           H
ATOM   2111 HD12 LEU   146     -17.250  27.386-102.358  1.00  0.00           H
ATOM   2112 HD13 LEU   146     -15.623  26.571-101.883  1.00  0.00           H
ATOM   2113 HD21 LEU   146     -16.274  25.543 -99.211  1.00  0.00           H
ATOM   2114 HD22 LEU   146     -14.918  26.484 -99.625  1.00  0.00           H
ATOM   2115 HD23 LEU   146     -15.963  26.940 -98.207  1.00  0.00           H
ATOM   2116  N   LYS   147     -18.961  29.744-101.867  1.00  0.00           N
ATOM   2117  CA  LYS   147     -20.364  30.021-101.868  1.00  0.00           C
ATOM   2118  C   LYS   147     -21.024  28.906-102.734  1.00  0.00           C
ATOM   2119  O   LYS   147     -20.278  28.329-103.474  1.00  0.00           O
ATOM   2120  CB  LYS   147     -20.591  31.290-102.635  1.00  0.00           C
ATOM   2121  CG  LYS   147     -20.119  31.298-104.110  1.00  0.00           C
ATOM   2122  CD  LYS   147     -20.365  32.677-104.781  1.00  0.00           C
ATOM   2123  CE  LYS   147     -19.092  33.547-105.090  1.00  0.00           C
ATOM   2124  NZ  LYS   147     -18.571  33.939-103.828  1.00  0.00           N
ATOM   2125  HN  LYS   147     -18.654  29.381-102.749  1.00  0.00           H
ATOM   2126  HA  LYS   147     -20.758  30.118-100.868  1.00  0.00           H
ATOM   2127  HB1 LYS   147     -19.953  32.099-102.218  1.00  0.00           H
ATOM   2128  HB2 LYS   147     -21.624  31.677-102.539  1.00  0.00           H
ATOM   2129  HG1 LYS   147     -20.769  30.585-104.676  1.00  0.00           H
ATOM   2130  HG2 LYS   147     -19.058  31.058-104.337  1.00  0.00           H
ATOM   2131  HD1 LYS   147     -20.831  32.538-105.778  1.00  0.00           H
ATOM   2132  HD2 LYS   147     -20.949  33.282-104.049  1.00  0.00           H
ATOM   2133  HE1 LYS   147     -19.300  34.476-105.664  1.00  0.00           H
ATOM   2134  HE2 LYS   147     -18.302  33.040-105.663  1.00  0.00           H
ATOM   2135  HZ1 LYS   147     -17.667  34.424-104.015  1.00  0.00           H
ATOM   2136  HZ2 LYS   147     -18.983  34.730-103.301  1.00  0.00           H
ATOM   2137  HZ3 LYS   147     -18.294  33.164-103.186  1.00  0.00           H
ATOM   2138  N   PRO   148     -22.297  28.557-102.637  1.00  0.00           N
ATOM   2139  CA  PRO   148     -22.853  27.481-103.358  1.00  0.00           C
ATOM   2140  C   PRO   148     -22.799  27.617-104.911  1.00  0.00           C
ATOM   2141  O   PRO   148     -22.588  26.559-105.604  1.00  0.00           O
ATOM   2142  CB  PRO   148     -24.300  27.550-102.940  1.00  0.00           C
ATOM   2143  CG  PRO   148     -24.244  28.009-101.418  1.00  0.00           C
ATOM   2144  CD  PRO   148     -23.158  29.020-101.560  1.00  0.00           C
ATOM   2145  HA  PRO   148     -22.334  26.587-103.040  1.00  0.00           H
ATOM   2146  HB1 PRO   148     -24.859  26.608-103.147  1.00  0.00           H
ATOM   2147  HB2 PRO   148     -24.796  28.364-103.528  1.00  0.00           H
ATOM   2148  HG1 PRO   148     -24.015  27.077-100.850  1.00  0.00           H
ATOM   2149  HG2 PRO   148     -25.157  28.528-101.051  1.00  0.00           H
ATOM   2150  HD1 PRO   148     -22.472  29.072-100.689  1.00  0.00           H
ATOM   2151  HD2 PRO   148     -23.499  30.058-101.768  1.00  0.00           H
ATOM   2152  N   GLU   149     -22.879  28.816-105.561  1.00  0.00           N
ATOM   2153  CA  GLU   149     -22.692  29.017-106.993  1.00  0.00           C
ATOM   2154  C   GLU   149     -21.357  28.620-107.610  1.00  0.00           C
ATOM   2155  O   GLU   149     -21.162  28.519-108.840  1.00  0.00           O
ATOM   2156  CB  GLU   149     -23.101  30.476-107.388  1.00  0.00           C
ATOM   2157  CG  GLU   149     -24.588  30.681-107.189  1.00  0.00           C
ATOM   2158  CD  GLU   149     -24.901  32.148-107.274  1.00  0.00           C
ATOM   2159  OE1 GLU   149     -24.394  32.904-106.391  1.00  0.00           O
ATOM   2160  OE2 GLU   149     -25.546  32.554-108.221  1.00  0.00           O
ATOM   2161  HN  GLU   149     -23.052  29.643-105.019  1.00  0.00           H
ATOM   2162  HA  GLU   149     -23.484  28.439-107.447  1.00  0.00           H
ATOM   2163  HB1 GLU   149     -22.801  30.683-108.430  1.00  0.00           H
ATOM   2164  HB2 GLU   149     -22.536  31.158-106.710  1.00  0.00           H
ATOM   2165  HG1 GLU   149     -24.876  30.246-106.207  1.00  0.00           H
ATOM   2166  HG2 GLU   149     -25.226  30.164-107.937  1.00  0.00           H
ATOM   2167  N   ASN   150     -20.319  28.396-106.802  1.00  0.00           N
ATOM   2168  CA  ASN   150     -19.057  27.940-107.357  1.00  0.00           C
ATOM   2169  C   ASN   150     -19.040  26.421-107.379  1.00  0.00           C
ATOM   2170  O   ASN   150     -17.983  25.813-107.820  1.00  0.00           O
ATOM   2171  CB  ASN   150     -17.832  28.443-106.716  1.00  0.00           C
ATOM   2172  CG  ASN   150     -17.767  29.961-106.716  1.00  0.00           C
ATOM   2173  ND2 ASN   150     -16.548  30.464-106.356  1.00  0.00           N
ATOM   2174  OD1 ASN   150     -18.613  30.786-107.157  1.00  0.00           O
ATOM   2175  HN  ASN   150     -20.509  28.540-105.839  1.00  0.00           H
ATOM   2176  HA  ASN   150     -18.951  28.208-108.401  1.00  0.00           H
ATOM   2177  HB1 ASN   150     -16.897  28.067-107.203  1.00  0.00           H
ATOM   2178  HB2 ASN   150     -17.813  28.286-105.615  1.00  0.00           H
ATOM   2179 HD21 ASN   150     -16.469  31.465-106.326  1.00  0.00           H
ATOM   2180 HD22 ASN   150     -15.895  29.787-106.019  1.00  0.00           H
ATOM   2181  N   ILE   151     -20.061  25.696-106.864  1.00  0.00           N
ATOM   2182  CA  ILE   151     -19.937  24.250-106.568  1.00  0.00           C
ATOM   2183  C   ILE   151     -20.780  23.430-107.560  1.00  0.00           C
ATOM   2184  O   ILE   151     -21.881  23.836-107.904  1.00  0.00           O
ATOM   2185  CB  ILE   151     -20.342  23.891-105.103  1.00  0.00           C
ATOM   2186  CG1 ILE   151     -19.428  24.658-104.118  1.00  0.00           C
ATOM   2187  CG2 ILE   151     -20.343  22.406-104.843  1.00  0.00           C
ATOM   2188  CD  ILE   151     -17.897  24.382-104.277  1.00  0.00           C
ATOM   2189  HN  ILE   151     -20.901  26.163-106.598  1.00  0.00           H
ATOM   2190  HA  ILE   151     -18.900  23.950-106.704  1.00  0.00           H
ATOM   2191  HB  ILE   151     -21.399  24.201-104.940  1.00  0.00           H
ATOM   2192 HG11 ILE   151     -19.848  24.465-103.104  1.00  0.00           H
ATOM   2193 HG12 ILE   151     -19.627  25.712-104.392  1.00  0.00           H
ATOM   2194 HG21 ILE   151     -20.613  22.215-103.785  1.00  0.00           H
ATOM   2195 HG22 ILE   151     -21.209  21.980-105.400  1.00  0.00           H
ATOM   2196 HG23 ILE   151     -19.349  21.963-105.063  1.00  0.00           H
ATOM   2197  HD1 ILE   151     -17.471  24.026-103.316  1.00  0.00           H
ATOM   2198  HD2 ILE   151     -17.706  23.647-105.092  1.00  0.00           H
ATOM   2199  HD3 ILE   151     -17.319  25.253-104.651  1.00  0.00           H
ATOM   2200  N   VAL   152     -20.289  22.482-108.227  1.00  0.00           N
ATOM   2201  CA  VAL   152     -20.831  21.781-109.385  1.00  0.00           C
ATOM   2202  C   VAL   152     -20.560  20.403-109.097  1.00  0.00           C
ATOM   2203  O   VAL   152     -19.696  20.056-108.346  1.00  0.00           O
ATOM   2204  CB  VAL   152     -20.300  22.304-110.701  1.00  0.00           C
ATOM   2205  CG1 VAL   152     -20.713  23.731-111.017  1.00  0.00           C
ATOM   2206  CG2 VAL   152     -18.803  22.120-111.025  1.00  0.00           C
ATOM   2207  HN  VAL   152     -19.344  22.223-108.017  1.00  0.00           H
ATOM   2208  HA  VAL   152     -21.901  21.901-109.342  1.00  0.00           H
ATOM   2209  HB  VAL   152     -20.875  21.787-111.508  1.00  0.00           H
ATOM   2210 HG11 VAL   152     -20.213  23.969-111.982  1.00  0.00           H
ATOM   2211 HG12 VAL   152     -21.810  23.836-111.126  1.00  0.00           H
ATOM   2212 HG13 VAL   152     -20.348  24.508-110.312  1.00  0.00           H
ATOM   2213 HG21 VAL   152     -18.045  22.560-110.342  1.00  0.00           H
ATOM   2214 HG22 VAL   152     -18.567  21.037-111.079  1.00  0.00           H
ATOM   2215 HG23 VAL   152     -18.595  22.478-112.051  1.00  0.00           H
ATOM   2216  N   LEU   153     -21.396  19.557-109.739  1.00  0.00           N
ATOM   2217  CA  LEU   153     -21.591  18.131-109.386  1.00  0.00           C
ATOM   2218  C   LEU   153     -21.271  17.265-110.570  1.00  0.00           C
ATOM   2219  O   LEU   153     -21.622  17.539-111.721  1.00  0.00           O
ATOM   2220  CB  LEU   153     -23.084  17.992-108.915  1.00  0.00           C
ATOM   2221  CG  LEU   153     -23.529  16.693-108.413  1.00  0.00           C
ATOM   2222  CD1 LEU   153     -22.535  16.170-107.388  1.00  0.00           C
ATOM   2223  CD2 LEU   153     -24.841  16.616-107.750  1.00  0.00           C
ATOM   2224  HN  LEU   153     -22.064  19.944-110.368  1.00  0.00           H
ATOM   2225  HA  LEU   153     -20.932  17.888-108.564  1.00  0.00           H
ATOM   2226  HB1 LEU   153     -23.630  18.322-109.826  1.00  0.00           H
ATOM   2227  HB2 LEU   153     -23.277  18.688-108.074  1.00  0.00           H
ATOM   2228  HG  LEU   153     -23.611  15.979-109.256  1.00  0.00           H
ATOM   2229 HD11 LEU   153     -23.052  15.547-106.625  1.00  0.00           H
ATOM   2230 HD12 LEU   153     -21.842  15.481-107.901  1.00  0.00           H
ATOM   2231 HD13 LEU   153     -22.001  17.082-107.043  1.00  0.00           H
ATOM   2232 HD21 LEU   153     -24.905  15.561-107.395  1.00  0.00           H
ATOM   2233 HD22 LEU   153     -24.844  17.373-106.929  1.00  0.00           H
ATOM   2234 HD23 LEU   153     -25.677  16.789-108.452  1.00  0.00           H
ATOM   2235  N   GLN   154     -20.574  16.132-110.420  1.00  0.00           N
ATOM   2236  CA  GLN   154     -20.092  15.267-111.448  1.00  0.00           C
ATOM   2237  C   GLN   154     -20.238  13.893-110.933  1.00  0.00           C
ATOM   2238  O   GLN   154     -20.330  13.640-109.797  1.00  0.00           O
ATOM   2239  CB  GLN   154     -18.571  15.555-111.747  1.00  0.00           C
ATOM   2240  CG  GLN   154     -18.373  16.943-112.253  1.00  0.00           C
ATOM   2241  CD  GLN   154     -17.051  17.135-112.984  1.00  0.00           C
ATOM   2242  NE2 GLN   154     -17.098  17.904-114.128  1.00  0.00           N
ATOM   2243  OE1 GLN   154     -15.944  16.747-112.524  1.00  0.00           O
ATOM   2244  HN  GLN   154     -20.315  16.005-109.462  1.00  0.00           H
ATOM   2245  HA  GLN   154     -20.571  15.412-112.397  1.00  0.00           H
ATOM   2246  HB1 GLN   154     -18.190  14.784-112.440  1.00  0.00           H
ATOM   2247  HB2 GLN   154     -17.907  15.428-110.866  1.00  0.00           H
ATOM   2248  HG1 GLN   154     -18.400  17.737-111.483  1.00  0.00           H
ATOM   2249  HG2 GLN   154     -19.201  17.183-112.957  1.00  0.00           H
ATOM   2250 HE21 GLN   154     -17.956  18.045-114.631  1.00  0.00           H
ATOM   2251 HE22 GLN   154     -16.269  17.981-114.673  1.00  0.00           H
ATOM   2252  N   GLN   155     -20.425  12.884-111.836  1.00  0.00           N
ATOM   2253  CA  GLN   155     -20.362  11.445-111.460  1.00  0.00           C
ATOM   2254  C   GLN   155     -18.937  10.959-111.498  1.00  0.00           C
ATOM   2255  O   GLN   155     -18.272  11.009-112.505  1.00  0.00           O
ATOM   2256  CB  GLN   155     -21.368  10.520-112.121  1.00  0.00           C
ATOM   2257  CG  GLN   155     -21.076   8.985-112.094  1.00  0.00           C
ATOM   2258  CD  GLN   155     -21.453   8.336-110.817  1.00  0.00           C
ATOM   2259  NE2 GLN   155     -20.724   7.300-110.357  1.00  0.00           N
ATOM   2260  OE1 GLN   155     -22.446   8.723-110.178  1.00  0.00           O
ATOM   2261  HN  GLN   155     -20.290  13.119-112.799  1.00  0.00           H
ATOM   2262  HA  GLN   155     -20.559  11.352-110.407  1.00  0.00           H
ATOM   2263  HB1 GLN   155     -21.256  10.745-113.205  1.00  0.00           H
ATOM   2264  HB2 GLN   155     -22.420  10.698-111.802  1.00  0.00           H
ATOM   2265  HG1 GLN   155     -20.020   8.756-112.328  1.00  0.00           H
ATOM   2266  HG2 GLN   155     -21.691   8.433-112.843  1.00  0.00           H
ATOM   2267 HE21 GLN   155     -19.907   6.959-110.828  1.00  0.00           H
ATOM   2268 HE22 GLN   155     -21.061   6.743-109.601  1.00  0.00           H
ATOM   2269  N   GLY   156     -18.420  10.527-110.333  1.00  0.00           N
ATOM   2270  CA  GLY   156     -17.158   9.851-110.179  1.00  0.00           C
ATOM   2271  C   GLY   156     -17.164   8.419-110.422  1.00  0.00           C
ATOM   2272  O   GLY   156     -17.966   7.916-111.207  1.00  0.00           O
ATOM   2273  HN  GLY   156     -19.007  10.536-109.525  1.00  0.00           H
ATOM   2274  HA1 GLY   156     -16.483  10.297-110.897  1.00  0.00           H
ATOM   2275  HA2 GLY   156     -16.769   9.943-109.169  1.00  0.00           H
ATOM   2276  N   GLU   157     -16.154   7.690-109.863  1.00  0.00           N
ATOM   2277  CA  GLU   157     -16.012   6.251-109.980  1.00  0.00           C
ATOM   2278  C   GLU   157     -17.133   5.440-109.315  1.00  0.00           C
ATOM   2279  O   GLU   157     -17.596   4.520-109.900  1.00  0.00           O
ATOM   2280  CB  GLU   157     -14.718   5.765-109.365  1.00  0.00           C
ATOM   2281  CG  GLU   157     -13.440   6.148-110.191  1.00  0.00           C
ATOM   2282  CD  GLU   157     -12.105   5.464-109.911  1.00  0.00           C
ATOM   2283  OE1 GLU   157     -11.156   6.160-109.438  1.00  0.00           O
ATOM   2284  OE2 GLU   157     -11.986   4.215-110.180  1.00  0.00           O
ATOM   2285  HN  GLU   157     -15.492   8.118-109.251  1.00  0.00           H
ATOM   2286  HA  GLU   157     -16.009   6.007-111.024  1.00  0.00           H
ATOM   2287  HB1 GLU   157     -14.706   4.651-109.301  1.00  0.00           H
ATOM   2288  HB2 GLU   157     -14.624   6.078-108.305  1.00  0.00           H
ATOM   2289  HG1 GLU   157     -13.327   7.231-109.968  1.00  0.00           H
ATOM   2290  HG2 GLU   157     -13.755   6.004-111.249  1.00  0.00           H
ATOM   2291  N   GLN   158     -17.720   5.920-108.193  1.00  0.00           N
ATOM   2292  CA  GLN   158     -18.644   5.196-107.473  1.00  0.00           C
ATOM   2293  C   GLN   158     -19.964   6.047-107.260  1.00  0.00           C
ATOM   2294  O   GLN   158     -21.061   5.450-107.249  1.00  0.00           O
ATOM   2295  CB  GLN   158     -18.197   4.606-106.084  1.00  0.00           C
ATOM   2296  CG  GLN   158     -16.931   3.724-106.099  1.00  0.00           C
ATOM   2297  CD  GLN   158     -16.925   2.628-107.203  1.00  0.00           C
ATOM   2298  NE2 GLN   158     -18.107   1.998-107.342  1.00  0.00           N
ATOM   2299  OE1 GLN   158     -16.041   2.362-107.952  1.00  0.00           O
ATOM   2300  HN  GLN   158     -17.364   6.681-107.657  1.00  0.00           H
ATOM   2301  HA  GLN   158     -19.040   4.295-107.917  1.00  0.00           H
ATOM   2302  HB1 GLN   158     -19.018   3.972-105.702  1.00  0.00           H
ATOM   2303  HB2 GLN   158     -17.922   5.511-105.492  1.00  0.00           H
ATOM   2304  HG1 GLN   158     -17.008   3.118-105.168  1.00  0.00           H
ATOM   2305  HG2 GLN   158     -15.940   4.224-106.055  1.00  0.00           H
ATOM   2306 HE21 GLN   158     -18.874   2.159-106.725  1.00  0.00           H
ATOM   2307 HE22 GLN   158     -18.082   1.340-108.101  1.00  0.00           H
ATOM   2308  N   ARG   159     -19.905   7.422-107.166  1.00  0.00           N
ATOM   2309  CA  ARG   159     -21.065   8.213-106.858  1.00  0.00           C
ATOM   2310  C   ARG   159     -20.921   9.543-107.505  1.00  0.00           C
ATOM   2311  O   ARG   159     -19.824   9.830-107.973  1.00  0.00           O
ATOM   2312  CB  ARG   159     -21.241   8.409-105.283  1.00  0.00           C
ATOM   2313  CG  ARG   159     -20.080   9.136-104.674  1.00  0.00           C
ATOM   2314  CD  ARG   159     -20.329   9.539-103.204  1.00  0.00           C
ATOM   2315  NE  ARG   159     -19.132  10.143-102.529  1.00  0.00           N
ATOM   2316  CZ  ARG   159     -18.797  11.362-102.512  1.00  0.00           C
ATOM   2317  NH1 ARG   159     -19.425  12.349-103.090  1.00  0.00           N
ATOM   2318  NH2 ARG   159     -17.775  11.746-101.804  1.00  0.00           N
ATOM   2319  HN  ARG   159     -19.017   7.881-107.216  1.00  0.00           H
ATOM   2320  HA  ARG   159     -21.962   7.703-107.190  1.00  0.00           H
ATOM   2321  HB1 ARG   159     -21.333   7.398-104.830  1.00  0.00           H
ATOM   2322  HB2 ARG   159     -22.150   9.008-105.072  1.00  0.00           H
ATOM   2323  HG1 ARG   159     -19.818  10.069-105.215  1.00  0.00           H
ATOM   2324  HG2 ARG   159     -19.175   8.502-104.606  1.00  0.00           H
ATOM   2325  HD1 ARG   159     -20.580   8.577-102.712  1.00  0.00           H
ATOM   2326  HD2 ARG   159     -21.166  10.253-103.026  1.00  0.00           H
ATOM   2327  HE  ARG   159     -18.364   9.583-102.225  1.00  0.00           H
ATOM   2328 HH11 ARG   159     -20.179  12.200-103.729  1.00  0.00           H
ATOM   2329 HH12 ARG   159     -19.049  13.249-102.893  1.00  0.00           H
ATOM   2330 HH21 ARG   159     -17.267  11.084-101.258  1.00  0.00           H
ATOM   2331 HH22 ARG   159     -17.538  12.719-101.684  1.00  0.00           H
ATOM   2332  N   LEU   160     -22.042  10.334-107.469  1.00  0.00           N
ATOM   2333  CA  LEU   160     -22.061  11.746-107.631  1.00  0.00           C
ATOM   2334  C   LEU   160     -21.188  12.415-106.597  1.00  0.00           C
ATOM   2335  O   LEU   160     -21.351  12.095-105.400  1.00  0.00           O
ATOM   2336  CB  LEU   160     -23.472  12.249-107.552  1.00  0.00           C
ATOM   2337  CG  LEU   160     -24.303  11.969-108.871  1.00  0.00           C
ATOM   2338  CD1 LEU   160     -25.793  11.902-108.473  1.00  0.00           C
ATOM   2339  CD2 LEU   160     -24.083  13.038-109.945  1.00  0.00           C
ATOM   2340  HN  LEU   160     -22.915   9.904-107.251  1.00  0.00           H
ATOM   2341  HA  LEU   160     -21.538  11.980-108.550  1.00  0.00           H
ATOM   2342  HB1 LEU   160     -23.440  13.360-107.460  1.00  0.00           H
ATOM   2343  HB2 LEU   160     -23.970  11.804-106.661  1.00  0.00           H
ATOM   2344  HG  LEU   160     -23.984  11.011-109.346  1.00  0.00           H
ATOM   2345 HD11 LEU   160     -26.200  12.937-108.432  1.00  0.00           H
ATOM   2346 HD12 LEU   160     -26.304  11.248-109.202  1.00  0.00           H
ATOM   2347 HD13 LEU   160     -25.944  11.373-107.510  1.00  0.00           H
ATOM   2348 HD21 LEU   160     -24.558  14.000-109.637  1.00  0.00           H
ATOM   2349 HD22 LEU   160     -23.032  13.319-110.130  1.00  0.00           H
ATOM   2350 HD23 LEU   160     -24.434  12.720-110.948  1.00  0.00           H
ATOM   2351  N   ILE   161     -20.276  13.305-106.995  1.00  0.00           N
ATOM   2352  CA  ILE   161     -19.339  14.070-106.058  1.00  0.00           C
ATOM   2353  C   ILE   161     -19.343  15.534-106.373  1.00  0.00           C
ATOM   2354  O   ILE   161     -19.254  15.978-107.510  1.00  0.00           O
ATOM   2355  CB  ILE   161     -17.933  13.473-106.014  1.00  0.00           C
ATOM   2356  CG1 ILE   161     -17.066  14.307-105.142  1.00  0.00           C
ATOM   2357  CG2 ILE   161     -17.493  13.130-107.452  1.00  0.00           C
ATOM   2358  CD  ILE   161     -15.695  13.732-104.917  1.00  0.00           C
ATOM   2359  HN  ILE   161     -20.295  13.548-107.957  1.00  0.00           H
ATOM   2360  HA  ILE   161     -19.747  13.991-105.061  1.00  0.00           H
ATOM   2361  HB  ILE   161     -18.234  12.506-105.561  1.00  0.00           H
ATOM   2362 HG11 ILE   161     -17.509  14.540-104.150  1.00  0.00           H
ATOM   2363 HG12 ILE   161     -16.941  15.309-105.605  1.00  0.00           H
ATOM   2364 HG21 ILE   161     -16.492  12.646-107.397  1.00  0.00           H
ATOM   2365 HG22 ILE   161     -18.220  12.496-107.995  1.00  0.00           H
ATOM   2366 HG23 ILE   161     -17.338  14.064-108.038  1.00  0.00           H
ATOM   2367  HD1 ILE   161     -15.724  12.797-104.302  1.00  0.00           H
ATOM   2368  HD2 ILE   161     -15.121  13.677-105.864  1.00  0.00           H
ATOM   2369  HD3 ILE   161     -15.017  14.398-104.345  1.00  0.00           H
ATOM   2370  N   HIS   162     -19.444  16.369-105.325  1.00  0.00           N
ATOM   2371  CA  HIS   162     -19.310  17.821-105.417  1.00  0.00           C
ATOM   2372  C   HIS   162     -17.939  18.327-105.557  1.00  0.00           C
ATOM   2373  O   HIS   162     -17.044  18.019-104.798  1.00  0.00           O
ATOM   2374  CB  HIS   162     -20.056  18.543-104.340  1.00  0.00           C
ATOM   2375  CG  HIS   162     -21.487  18.159-104.385  1.00  0.00           C
ATOM   2376  CD2 HIS   162     -22.405  18.884-105.125  1.00  0.00           C
ATOM   2377  ND1 HIS   162     -22.204  17.295-103.533  1.00  0.00           N
ATOM   2378  CE1 HIS   162     -23.475  17.501-103.789  1.00  0.00           C
ATOM   2379  NE2 HIS   162     -23.609  18.470-104.711  1.00  0.00           N
ATOM   2380  HN  HIS   162     -19.725  15.973-104.454  1.00  0.00           H
ATOM   2381  HA  HIS   162     -19.839  17.936-106.346  1.00  0.00           H
ATOM   2382  HB1 HIS   162     -19.985  19.617-104.631  1.00  0.00           H
ATOM   2383  HB2 HIS   162     -19.575  18.317-103.363  1.00  0.00           H
ATOM   2384  HD2 HIS   162     -22.120  19.642-105.847  1.00  0.00           H
ATOM   2385  HE1 HIS   162     -24.338  16.967-103.390  1.00  0.00           H
ATOM   2386  HE2 HIS   162     -24.422  19.049-104.791  1.00  0.00           H
ATOM   2387  N   LYS   163     -17.795  19.289-106.503  1.00  0.00           N
ATOM   2388  CA  LYS   163     -16.483  19.822-106.875  1.00  0.00           C
ATOM   2389  C   LYS   163     -16.573  21.336-107.106  1.00  0.00           C
ATOM   2390  O   LYS   163     -17.646  21.806-107.416  1.00  0.00           O
ATOM   2391  CB  LYS   163     -16.074  19.081-108.251  1.00  0.00           C
ATOM   2392  CG  LYS   163     -15.771  17.593-108.093  1.00  0.00           C
ATOM   2393  CD  LYS   163     -14.764  17.054-109.117  1.00  0.00           C
ATOM   2394  CE  LYS   163     -14.241  15.701-108.568  1.00  0.00           C
ATOM   2395  NZ  LYS   163     -13.311  14.937-109.459  1.00  0.00           N
ATOM   2396  HN  LYS   163     -18.560  19.637-107.040  1.00  0.00           H
ATOM   2397  HA  LYS   163     -15.696  19.642-106.161  1.00  0.00           H
ATOM   2398  HB1 LYS   163     -15.059  19.438-108.529  1.00  0.00           H
ATOM   2399  HB2 LYS   163     -16.824  19.290-109.044  1.00  0.00           H
ATOM   2400  HG1 LYS   163     -16.755  17.083-108.172  1.00  0.00           H
ATOM   2401  HG2 LYS   163     -15.419  17.361-107.072  1.00  0.00           H
ATOM   2402  HD1 LYS   163     -15.222  17.039-110.127  1.00  0.00           H
ATOM   2403  HD2 LYS   163     -14.010  17.869-109.212  1.00  0.00           H
ATOM   2404  HE1 LYS   163     -15.075  15.042-108.238  1.00  0.00           H
ATOM   2405  HE2 LYS   163     -13.860  15.939-107.554  1.00  0.00           H
ATOM   2406  HZ1 LYS   163     -12.432  15.435-109.689  1.00  0.00           H
ATOM   2407  HZ2 LYS   163     -12.965  14.043-109.042  1.00  0.00           H
ATOM   2408  HZ3 LYS   163     -13.793  14.588-110.316  1.00  0.00           H
ATOM   2409  N   ILE   164     -15.424  22.072-107.047  1.00  0.00           N
ATOM   2410  CA  ILE   164     -15.300  23.393-107.501  1.00  0.00           C
ATOM   2411  C   ILE   164     -14.895  23.507-109.015  1.00  0.00           C
ATOM   2412  O   ILE   164     -13.859  22.925-109.414  1.00  0.00           O
ATOM   2413  CB  ILE   164     -14.341  24.307-106.673  1.00  0.00           C
ATOM   2414  CG1 ILE   164     -14.063  23.676-105.233  1.00  0.00           C
ATOM   2415  CG2 ILE   164     -14.950  25.711-106.730  1.00  0.00           C
ATOM   2416  CD  ILE   164     -13.157  24.488-104.312  1.00  0.00           C
ATOM   2417  HN  ILE   164     -14.578  21.554-106.914  1.00  0.00           H
ATOM   2418  HA  ILE   164     -16.303  23.788-107.454  1.00  0.00           H
ATOM   2419  HB  ILE   164     -13.345  24.376-107.158  1.00  0.00           H
ATOM   2420 HG11 ILE   164     -13.590  22.679-105.400  1.00  0.00           H
ATOM   2421 HG12 ILE   164     -15.083  23.636-104.810  1.00  0.00           H
ATOM   2422 HG21 ILE   164     -14.423  26.519-106.179  1.00  0.00           H
ATOM   2423 HG22 ILE   164     -15.169  26.122-107.748  1.00  0.00           H
ATOM   2424 HG23 ILE   164     -15.994  25.677-106.362  1.00  0.00           H
ATOM   2425  HD1 ILE   164     -12.189  24.755-104.812  1.00  0.00           H
ATOM   2426  HD2 ILE   164     -13.577  25.420-103.897  1.00  0.00           H
ATOM   2427  HD3 ILE   164     -12.863  23.867-103.441  1.00  0.00           H
ATOM   2428  N   ILE   165     -15.567  24.313-109.788  1.00  0.00           N
ATOM   2429  CA  ILE   165     -15.286  24.671-111.179  1.00  0.00           C
ATOM   2430  C   ILE   165     -13.852  25.228-111.548  1.00  0.00           C
ATOM   2431  O   ILE   165     -13.320  24.927-112.637  1.00  0.00           O
ATOM   2432  CB  ILE   165     -16.446  25.478-111.758  1.00  0.00           C
ATOM   2433  CG1 ILE   165     -16.295  25.525-113.309  1.00  0.00           C
ATOM   2434  CG2 ILE   165     -16.646  26.775-110.979  1.00  0.00           C
ATOM   2435  CD  ILE   165     -16.334  24.143-114.027  1.00  0.00           C
ATOM   2436  HN  ILE   165     -16.353  24.797-109.388  1.00  0.00           H
ATOM   2437  HA  ILE   165     -15.475  23.761-111.731  1.00  0.00           H
ATOM   2438  HB  ILE   165     -17.384  24.923-111.542  1.00  0.00           H
ATOM   2439 HG11 ILE   165     -15.478  26.200-113.641  1.00  0.00           H
ATOM   2440 HG12 ILE   165     -17.231  26.052-113.594  1.00  0.00           H
ATOM   2441 HG21 ILE   165     -16.732  26.608-109.882  1.00  0.00           H
ATOM   2442 HG22 ILE   165     -15.899  27.586-111.114  1.00  0.00           H
ATOM   2443 HG23 ILE   165     -17.629  27.168-111.303  1.00  0.00           H
ATOM   2444  HD1 ILE   165     -16.872  23.367-113.461  1.00  0.00           H
ATOM   2445  HD2 ILE   165     -16.894  24.298-114.984  1.00  0.00           H
ATOM   2446  HD3 ILE   165     -15.325  23.723-114.237  1.00  0.00           H
ATOM   2447  N   ASP   166     -13.379  26.128-110.592  1.00  0.00           N
ATOM   2448  CA  ASP   166     -12.022  26.719-110.610  1.00  0.00           C
ATOM   2449  C   ASP   166     -11.657  27.372-109.245  1.00  0.00           C
ATOM   2450  O   ASP   166     -12.496  27.661-108.400  1.00  0.00           O
ATOM   2451  CB  ASP   166     -12.045  27.748-111.825  1.00  0.00           C
ATOM   2452  CG  ASP   166     -10.626  28.147-112.268  1.00  0.00           C
ATOM   2453  OD1 ASP   166     -10.481  29.028-113.142  1.00  0.00           O
ATOM   2454  OD2 ASP   166      -9.715  27.462-111.749  1.00  0.00           O
ATOM   2455  HN  ASP   166     -14.047  26.371-109.883  1.00  0.00           H
ATOM   2456  HA  ASP   166     -11.349  25.907-110.854  1.00  0.00           H
ATOM   2457  HB1 ASP   166     -12.592  28.676-111.555  1.00  0.00           H
ATOM   2458  HB2 ASP   166     -12.594  27.355-112.714  1.00  0.00           H
ATOM   2459  N   LEU   167     -10.325  27.398-109.032  1.00  0.00           N
ATOM   2460  CA  LEU   167      -9.717  27.866-107.844  1.00  0.00           C
ATOM   2461  C   LEU   167      -9.873  29.408-107.729  1.00  0.00           C
ATOM   2462  O   LEU   167      -9.869  30.054-106.655  1.00  0.00           O
ATOM   2463  CB  LEU   167      -8.201  27.554-107.732  1.00  0.00           C
ATOM   2464  CG  LEU   167      -7.713  26.038-107.765  1.00  0.00           C
ATOM   2465  CD1 LEU   167      -6.171  25.979-107.924  1.00  0.00           C
ATOM   2466  CD2 LEU   167      -7.951  25.372-106.423  1.00  0.00           C
ATOM   2467  HN  LEU   167      -9.718  27.204-109.800  1.00  0.00           H
ATOM   2468  HA  LEU   167     -10.237  27.418-107.011  1.00  0.00           H
ATOM   2469  HB1 LEU   167      -7.744  28.073-106.862  1.00  0.00           H
ATOM   2470  HB2 LEU   167      -7.686  27.942-108.636  1.00  0.00           H
ATOM   2471  HG  LEU   167      -8.165  25.556-108.651  1.00  0.00           H
ATOM   2472 HD11 LEU   167      -5.856  26.171-108.973  1.00  0.00           H
ATOM   2473 HD12 LEU   167      -5.777  26.677-107.166  1.00  0.00           H
ATOM   2474 HD13 LEU   167      -5.763  24.977-107.697  1.00  0.00           H
ATOM   2475 HD21 LEU   167      -9.003  25.192-106.128  1.00  0.00           H
ATOM   2476 HD22 LEU   167      -7.425  24.393-106.413  1.00  0.00           H
ATOM   2477 HD23 LEU   167      -7.425  25.953-105.635  1.00  0.00           H
ATOM   2478  N   GLY   168      -9.974  30.063-108.908  1.00  0.00           N
ATOM   2479  CA  GLY   168     -10.620  31.407-108.985  1.00  0.00           C
ATOM   2480  C   GLY   168      -9.654  32.531-108.492  1.00  0.00           C
ATOM   2481  O   GLY   168      -8.612  32.675-109.146  1.00  0.00           O
ATOM   2482  HN  GLY   168      -9.843  29.591-109.780  1.00  0.00           H
ATOM   2483  HA1 GLY   168     -10.839  31.658-110.008  1.00  0.00           H
ATOM   2484  HA2 GLY   168     -11.465  31.384-108.324  1.00  0.00           H
HETATM 2485  N   PTR   169     -10.013  33.156-107.378  1.00  0.00           N
HETATM 2486  CA  PTR   169      -9.323  34.229-106.745  1.00  0.00           C
HETATM 2487  C   PTR   169      -8.501  33.633-105.582  1.00  0.00           C
HETATM 2488  O   PTR   169      -7.927  34.405-104.819  1.00  0.00           O
HETATM 2489  CB  PTR   169     -10.249  35.356-106.206  1.00  0.00           C
HETATM 2490  CG  PTR   169     -11.314  35.676-107.233  1.00  0.00           C
HETATM 2491  CD1 PTR   169     -10.905  36.583-108.247  1.00  0.00           C
HETATM 2492  CD2 PTR   169     -12.654  35.330-107.096  1.00  0.00           C
HETATM 2493  CE1 PTR   169     -11.905  37.113-109.080  1.00  0.00           C
HETATM 2494  CE2 PTR   169     -13.649  35.880-107.875  1.00  0.00           C
HETATM 2495  CZ  PTR   169     -13.265  36.751-108.857  1.00  0.00           C
HETATM 2496  OH  PTR   169     -14.143  37.237-109.803  1.00  0.00           O
HETATM 2497  P   PTR   169     -15.466  37.965-109.346  1.00  0.00           P
HETATM 2498  O1P PTR   169     -15.407  39.199-110.195  1.00  0.00           O
HETATM 2499  O2P PTR   169     -16.559  36.994-109.426  1.00  0.00           O
HETATM 2500  O3P PTR   169     -15.483  38.551-107.910  1.00  0.00           O
HETATM 2501  HN  PTR   169     -10.890  32.971-106.931  1.00  0.00           H
HETATM 2502  HA  PTR   169      -8.628  34.648-107.462  1.00  0.00           H
HETATM 2503  HB1 PTR   169      -9.571  36.211-105.982  1.00  0.00           H
HETATM 2504  HB2 PTR   169     -10.847  34.948-105.367  1.00  0.00           H
HETATM 2505  HD1 PTR   169      -9.884  36.932-108.256  1.00  0.00           H
HETATM 2506  HD2 PTR   169     -13.013  34.587-106.394  1.00  0.00           H
HETATM 2507  HE1 PTR   169     -11.612  37.655-109.964  1.00  0.00           H
HETATM 2508  HE2 PTR   169     -14.692  35.612-107.785  1.00  0.00           H
HETATM 2509  H3T PTR   169     -14.822  39.243-107.832  1.00  0.00           H
ATOM   2510  N   ALA   170      -8.306  32.336-105.418  1.00  0.00           N
ATOM   2511  CA  ALA   170      -7.433  31.718-104.460  1.00  0.00           C
ATOM   2512  C   ALA   170      -5.932  32.081-104.375  1.00  0.00           C
ATOM   2513  O   ALA   170      -5.268  32.426-105.357  1.00  0.00           O
ATOM   2514  CB  ALA   170      -7.527  30.184-104.518  1.00  0.00           C
ATOM   2515  HN  ALA   170      -8.831  31.759-106.038  1.00  0.00           H
ATOM   2516  HA  ALA   170      -7.717  32.076-103.480  1.00  0.00           H
ATOM   2517  HB1 ALA   170      -7.117  29.817-105.480  1.00  0.00           H
ATOM   2518  HB2 ALA   170      -6.935  29.729-103.700  1.00  0.00           H
ATOM   2519  HB3 ALA   170      -8.589  29.863-104.452  1.00  0.00           H
ATOM   2520  N   LYS   171      -5.339  32.127-103.186  1.00  0.00           N
ATOM   2521  CA  LYS   171      -4.032  32.770-102.943  1.00  0.00           C
ATOM   2522  C   LYS   171      -3.356  32.019-101.807  1.00  0.00           C
ATOM   2523  O   LYS   171      -3.931  31.353-100.983  1.00  0.00           O
ATOM   2524  CB  LYS   171      -4.234  34.314-102.533  1.00  0.00           C
ATOM   2525  CG  LYS   171      -4.837  34.455-101.125  1.00  0.00           C
ATOM   2526  CD  LYS   171      -5.014  35.916-100.786  1.00  0.00           C
ATOM   2527  CE  LYS   171      -3.831  36.794-100.337  1.00  0.00           C
ATOM   2528  NZ  LYS   171      -2.895  36.183 -99.374  1.00  0.00           N
ATOM   2529  HN  LYS   171      -5.930  31.908-102.414  1.00  0.00           H
ATOM   2530  HA  LYS   171      -3.371  32.709-103.799  1.00  0.00           H
ATOM   2531  HB1 LYS   171      -4.947  34.775-103.254  1.00  0.00           H
ATOM   2532  HB2 LYS   171      -3.289  34.881-102.697  1.00  0.00           H
ATOM   2533  HG1 LYS   171      -4.362  33.814-100.347  1.00  0.00           H
ATOM   2534  HG2 LYS   171      -5.824  33.963-101.242  1.00  0.00           H
ATOM   2535  HD1 LYS   171      -5.564  36.437-101.605  1.00  0.00           H
ATOM   2536  HD2 LYS   171      -5.652  36.061 -99.892  1.00  0.00           H
ATOM   2537  HE1 LYS   171      -4.276  37.673 -99.819  1.00  0.00           H
ATOM   2538  HE2 LYS   171      -3.188  37.139-101.167  1.00  0.00           H
ATOM   2539  HZ1 LYS   171      -2.117  35.606 -99.756  1.00  0.00           H
ATOM   2540  HZ2 LYS   171      -2.316  36.877 -98.866  1.00  0.00           H
ATOM   2541  HZ3 LYS   171      -3.478  35.729 -98.641  1.00  0.00           H
ATOM   2542  N   GLU   172      -2.045  32.155-101.770  1.00  0.00           N
ATOM   2543  CA  GLU   172      -1.228  31.713-100.633  1.00  0.00           C
ATOM   2544  C   GLU   172      -1.399  32.605 -99.370  1.00  0.00           C
ATOM   2545  O   GLU   172      -1.482  33.867 -99.517  1.00  0.00           O
ATOM   2546  CB  GLU   172       0.321  31.607-100.990  1.00  0.00           C
ATOM   2547  CG  GLU   172       1.292  31.451 -99.829  1.00  0.00           C
ATOM   2548  CD  GLU   172       2.672  30.874-100.173  1.00  0.00           C
ATOM   2549  OE1 GLU   172       2.904  30.699-101.404  1.00  0.00           O
ATOM   2550  OE2 GLU   172       3.525  30.561 -99.267  1.00  0.00           O
ATOM   2551  HN  GLU   172      -1.552  32.670-102.470  1.00  0.00           H
ATOM   2552  HA  GLU   172      -1.616  30.754-100.324  1.00  0.00           H
ATOM   2553  HB1 GLU   172       0.585  32.539-101.523  1.00  0.00           H
ATOM   2554  HB2 GLU   172       0.438  30.886-101.825  1.00  0.00           H
ATOM   2555  HG1 GLU   172       0.970  30.915 -98.917  1.00  0.00           H
ATOM   2556  HG2 GLU   172       1.423  32.457 -99.393  1.00  0.00           H
ATOM   2557  N   LEU   173      -1.426  31.960 -98.166  1.00  0.00           N
ATOM   2558  CA  LEU   173      -1.626  32.659 -96.893  1.00  0.00           C
ATOM   2559  C   LEU   173      -1.124  34.098 -96.645  1.00  0.00           C
ATOM   2560  O   LEU   173      -1.871  35.051 -96.412  1.00  0.00           O
ATOM   2561  CB  LEU   173      -0.974  31.644 -95.845  1.00  0.00           C
ATOM   2562  CG  LEU   173      -1.072  32.143 -94.369  1.00  0.00           C
ATOM   2563  CD1 LEU   173      -2.460  32.186 -93.719  1.00  0.00           C
ATOM   2564  CD2 LEU   173      -0.164  31.278 -93.501  1.00  0.00           C
ATOM   2565  HN  LEU   173      -1.321  30.974 -98.117  1.00  0.00           H
ATOM   2566  HA  LEU   173      -2.664  32.718 -96.596  1.00  0.00           H
ATOM   2567  HB1 LEU   173       0.075  31.540 -96.214  1.00  0.00           H
ATOM   2568  HB2 LEU   173      -1.465  30.648 -95.827  1.00  0.00           H
ATOM   2569  HG  LEU   173      -0.775  33.206 -94.282  1.00  0.00           H
ATOM   2570 HD11 LEU   173      -3.136  33.001 -94.039  1.00  0.00           H
ATOM   2571 HD12 LEU   173      -3.034  31.261 -93.972  1.00  0.00           H
ATOM   2572 HD13 LEU   173      -2.404  32.144 -92.610  1.00  0.00           H
ATOM   2573 HD21 LEU   173       0.898  31.390 -93.809  1.00  0.00           H
ATOM   2574 HD22 LEU   173      -0.102  31.544 -92.419  1.00  0.00           H
ATOM   2575 HD23 LEU   173      -0.438  30.202 -93.502  1.00  0.00           H
ATOM   2576  N   ASP   174       0.223  34.281 -96.715  1.00  0.00           N
ATOM   2577  CA  ASP   174       0.926  35.521 -96.458  1.00  0.00           C
ATOM   2578  C   ASP   174       1.442  36.146 -97.681  1.00  0.00           C
ATOM   2579  O   ASP   174       2.037  37.207 -97.664  1.00  0.00           O
ATOM   2580  CB  ASP   174       2.159  35.276 -95.580  1.00  0.00           C
ATOM   2581  CG  ASP   174       1.734  34.864 -94.191  1.00  0.00           C
ATOM   2582  OD1 ASP   174       0.730  35.474 -93.649  1.00  0.00           O
ATOM   2583  OD2 ASP   174       2.389  34.053 -93.508  1.00  0.00           O
ATOM   2584  HN  ASP   174       0.843  33.521 -96.926  1.00  0.00           H
ATOM   2585  HA  ASP   174       0.266  36.242 -95.991  1.00  0.00           H
ATOM   2586  HB1 ASP   174       2.824  36.156 -95.432  1.00  0.00           H
ATOM   2587  HB2 ASP   174       2.851  34.456 -95.903  1.00  0.00           H
ATOM   2588  N   GLN   175       1.187  35.591 -98.872  1.00  0.00           N
ATOM   2589  CA  GLN   175       1.817  36.054-100.130  1.00  0.00           C
ATOM   2590  C   GLN   175       0.737  36.760-100.903  1.00  0.00           C
ATOM   2591  O   GLN   175      -0.400  36.311-100.890  1.00  0.00           O
ATOM   2592  CB  GLN   175       2.550  34.904-100.903  1.00  0.00           C
ATOM   2593  CG  GLN   175       3.851  34.374-100.276  1.00  0.00           C
ATOM   2594  CD  GLN   175       4.862  35.488-100.048  1.00  0.00           C
ATOM   2595  NE2 GLN   175       5.925  35.125 -99.300  1.00  0.00           N
ATOM   2596  OE1 GLN   175       4.942  36.594-100.598  1.00  0.00           O
ATOM   2597  HN  GLN   175       0.685  34.738 -98.976  1.00  0.00           H
ATOM   2598  HA  GLN   175       2.595  36.738 -99.822  1.00  0.00           H
ATOM   2599  HB1 GLN   175       2.917  35.306-101.870  1.00  0.00           H
ATOM   2600  HB2 GLN   175       1.747  34.194-101.218  1.00  0.00           H
ATOM   2601  HG1 GLN   175       4.352  33.505-100.766  1.00  0.00           H
ATOM   2602  HG2 GLN   175       3.509  34.046 -99.273  1.00  0.00           H
ATOM   2603 HE21 GLN   175       5.945  34.255 -98.802  1.00  0.00           H
ATOM   2604 HE22 GLN   175       6.648  35.808 -99.146  1.00  0.00           H
ATOM   2605  N   GLY   176       1.021  37.930-101.560  1.00  0.00           N
ATOM   2606  CA  GLY   176      -0.019  38.787-102.154  1.00  0.00           C
ATOM   2607  C   GLY   176      -0.867  38.090-103.219  1.00  0.00           C
ATOM   2608  O   GLY   176      -0.405  37.142-103.920  1.00  0.00           O
ATOM   2609  HN  GLY   176       1.909  38.371-101.488  1.00  0.00           H
ATOM   2610  HA1 GLY   176      -0.771  39.178-101.494  1.00  0.00           H
ATOM   2611  HA2 GLY   176       0.560  39.556-102.638  1.00  0.00           H
HETATM 2612  N   SEP   177      -2.138  38.519-103.514  1.00  0.00           N
HETATM 2613  CA  SEP   177      -3.021  37.726-104.396  1.00  0.00           C
HETATM 2614  C   SEP   177      -2.563  37.827-105.832  1.00  0.00           C
HETATM 2615  O   SEP   177      -2.117  38.872-106.343  1.00  0.00           O
HETATM 2616  CB  SEP   177      -4.554  38.197-104.384  1.00  0.00           C
HETATM 2617  OG  SEP   177      -4.962  38.477-103.049  1.00  0.00           O
HETATM 2618  P   SEP   177      -5.319  39.800-102.307  1.00  0.00           P
HETATM 2619  O1P SEP   177      -5.609  40.928-103.194  1.00  0.00           O
HETATM 2620  O2P SEP   177      -6.190  39.504-101.199  1.00  0.00           O
HETATM 2621  O3P SEP   177      -3.949  40.195-101.616  1.00  0.00           O
HETATM 2622  HN  SEP   177      -2.572  39.340-103.144  1.00  0.00           H
HETATM 2623  HA  SEP   177      -3.021  36.679-104.131  1.00  0.00           H
HETATM 2624  HB1 SEP   177      -5.207  37.461-104.901  1.00  0.00           H
HETATM 2625  HB2 SEP   177      -4.640  39.127-104.990  1.00  0.00           H
HETATM 2626  H3T SEP   177      -4.213  40.991-101.149  1.00  0.00           H
ATOM   2627  N   LEU   178      -2.696  36.756-106.540  1.00  0.00           N
ATOM   2628  CA  LEU   178      -2.449  36.695-107.966  1.00  0.00           C
ATOM   2629  C   LEU   178      -3.628  37.197-108.724  1.00  0.00           C
ATOM   2630  O   LEU   178      -3.537  37.892-109.697  1.00  0.00           O
ATOM   2631  CB  LEU   178      -2.286  35.138-108.326  1.00  0.00           C
ATOM   2632  CG  LEU   178      -1.093  34.581-107.538  1.00  0.00           C
ATOM   2633  CD1 LEU   178      -0.854  33.118-107.747  1.00  0.00           C
ATOM   2634  CD2 LEU   178       0.253  35.374-107.837  1.00  0.00           C
ATOM   2635  HN  LEU   178      -3.027  35.901-106.145  1.00  0.00           H
ATOM   2636  HA  LEU   178      -1.582  37.273-108.275  1.00  0.00           H
ATOM   2637  HB1 LEU   178      -2.098  35.166-109.429  1.00  0.00           H
ATOM   2638  HB2 LEU   178      -3.245  34.627-108.139  1.00  0.00           H
ATOM   2639  HG  LEU   178      -1.319  34.717-106.452  1.00  0.00           H
ATOM   2640 HD11 LEU   178      -1.742  32.467-107.653  1.00  0.00           H
ATOM   2641 HD12 LEU   178      -0.543  32.946-108.799  1.00  0.00           H
ATOM   2642 HD13 LEU   178      -0.060  32.783-107.048  1.00  0.00           H
ATOM   2643 HD21 LEU   178       1.170  34.855-107.472  1.00  0.00           H
ATOM   2644 HD22 LEU   178       0.316  35.584-108.920  1.00  0.00           H
ATOM   2645 HD23 LEU   178       0.271  36.381-107.370  1.00  0.00           H
ATOM   2646  N   CYS   179      -4.804  36.833-108.351  1.00  0.00           N
ATOM   2647  CA  CYS   179      -6.120  37.154-108.881  1.00  0.00           C
ATOM   2648  C   CYS   179      -6.990  37.540-107.720  1.00  0.00           C
ATOM   2649  O   CYS   179      -7.080  36.758-106.782  1.00  0.00           O
ATOM   2650  CB  CYS   179      -6.639  35.844-109.607  1.00  0.00           C
ATOM   2651  SG  CYS   179      -8.238  36.165-110.407  1.00  0.00           S
ATOM   2652  HN  CYS   179      -4.902  36.224-107.573  1.00  0.00           H
ATOM   2653  HA  CYS   179      -5.965  37.962-109.571  1.00  0.00           H
ATOM   2654  HB1 CYS   179      -6.615  35.007-108.886  1.00  0.00           H
ATOM   2655  HB2 CYS   179      -5.904  35.632-110.412  1.00  0.00           H
ATOM   2656  HG1 CYS   179      -7.745  36.751-111.494  1.00  0.00           H
ATOM   2657  N   THR   180      -7.640  38.712-107.792  1.00  0.00           N
ATOM   2658  CA  THR   180      -8.413  39.198-106.567  1.00  0.00           C
ATOM   2659  C   THR   180      -9.732  39.898-106.849  1.00  0.00           C
ATOM   2660  O   THR   180      -9.907  40.548-107.873  1.00  0.00           O
ATOM   2661  CB  THR   180      -7.498  40.103-105.708  1.00  0.00           C
ATOM   2662  CG2 THR   180      -7.021  41.358-106.435  1.00  0.00           C
ATOM   2663  OG1 THR   180      -8.035  40.492-104.498  1.00  0.00           O
ATOM   2664  HN  THR   180      -7.435  39.414-108.470  1.00  0.00           H
ATOM   2665  HA  THR   180      -8.751  38.328-106.027  1.00  0.00           H
ATOM   2666  HB  THR   180      -6.589  39.511-105.499  1.00  0.00           H
ATOM   2667  HG1 THR   180      -7.206  40.814-104.136  1.00  0.00           H
ATOM   2668 HG21 THR   180      -6.270  41.980-105.899  1.00  0.00           H
ATOM   2669 HG22 THR   180      -6.486  41.004-107.344  1.00  0.00           H
ATOM   2670 HG23 THR   180      -7.862  42.050-106.667  1.00  0.00           H
HETATM 2671  N   SEP   181     -10.764  39.641-105.975  1.00  0.00           N
HETATM 2672  CA  SEP   181     -11.999  40.428-105.972  1.00  0.00           C
HETATM 2673  C   SEP   181     -12.943  39.876-104.917  1.00  0.00           C
HETATM 2674  O   SEP   181     -13.218  38.672-104.832  1.00  0.00           O
HETATM 2675  CB  SEP   181     -12.720  40.421-107.445  1.00  0.00           C
HETATM 2676  OG  SEP   181     -13.981  41.086-107.413  1.00  0.00           O
HETATM 2677  P   SEP   181     -14.182  42.650-107.722  1.00  0.00           P
HETATM 2678  O1P SEP   181     -15.540  43.106-107.926  1.00  0.00           O
HETATM 2679  O2P SEP   181     -13.316  43.395-106.748  1.00  0.00           O
HETATM 2680  O3P SEP   181     -13.466  42.967-109.067  1.00  0.00           O
HETATM 2681  HN  SEP   181     -10.580  39.070-105.182  1.00  0.00           H
HETATM 2682  HA  SEP   181     -11.786  41.425-105.622  1.00  0.00           H
HETATM 2683  HB1 SEP   181     -12.736  39.387-107.843  1.00  0.00           H
HETATM 2684  HB2 SEP   181     -12.068  40.958-108.174  1.00  0.00           H
HETATM 2685  H3T SEP   181     -13.675  43.889-109.202  1.00  0.00           H
ATOM   2686  N   PHE   182     -13.324  40.745-103.915  1.00  0.00           N
ATOM   2687  CA  PHE   182     -14.180  40.480-102.785  1.00  0.00           C
ATOM   2688  C   PHE   182     -15.682  40.394-103.183  1.00  0.00           C
ATOM   2689  O   PHE   182     -16.103  40.664-104.316  1.00  0.00           O
ATOM   2690  CB  PHE   182     -13.930  41.589-101.726  1.00  0.00           C
ATOM   2691  CG  PHE   182     -14.556  41.368-100.358  1.00  0.00           C
ATOM   2692  CD1 PHE   182     -13.897  40.527 -99.451  1.00  0.00           C
ATOM   2693  CD2 PHE   182     -15.659  42.064 -99.986  1.00  0.00           C
ATOM   2694  CE1 PHE   182     -14.490  40.322 -98.153  1.00  0.00           C
ATOM   2695  CE2 PHE   182     -16.236  41.916 -98.725  1.00  0.00           C
ATOM   2696  CZ  PHE   182     -15.651  41.064 -97.779  1.00  0.00           C
ATOM   2697  HN  PHE   182     -12.970  41.668-103.886  1.00  0.00           H
ATOM   2698  HA  PHE   182     -13.980  39.488-102.408  1.00  0.00           H
ATOM   2699  HB1 PHE   182     -14.347  42.543-102.125  1.00  0.00           H
ATOM   2700  HB2 PHE   182     -12.842  41.726-101.566  1.00  0.00           H
ATOM   2701  HD1 PHE   182     -12.951  40.069 -99.713  1.00  0.00           H
ATOM   2702  HD2 PHE   182     -16.007  42.766-100.726  1.00  0.00           H
ATOM   2703  HE1 PHE   182     -13.996  39.595 -97.530  1.00  0.00           H
ATOM   2704  HE2 PHE   182     -17.178  42.348 -98.437  1.00  0.00           H
ATOM   2705  HZ  PHE   182     -16.075  40.859 -96.808  1.00  0.00           H
ATOM   2706  N   VAL   183     -16.532  39.916-102.277  1.00  0.00           N
ATOM   2707  CA  VAL   183     -17.863  39.493-102.574  1.00  0.00           C
ATOM   2708  C   VAL   183     -18.768  40.708-102.655  1.00  0.00           C
ATOM   2709  O   VAL   183     -18.459  41.746-102.041  1.00  0.00           O
ATOM   2710  CB  VAL   183     -18.573  38.487-101.567  1.00  0.00           C
ATOM   2711  CG1 VAL   183     -17.899  37.077-101.675  1.00  0.00           C
ATOM   2712  CG2 VAL   183     -18.552  39.062-100.122  1.00  0.00           C
ATOM   2713  HN  VAL   183     -16.313  39.880-101.304  1.00  0.00           H
ATOM   2714  HA  VAL   183     -17.915  39.093-103.575  1.00  0.00           H
ATOM   2715  HB  VAL   183     -19.613  38.249-101.871  1.00  0.00           H
ATOM   2716 HG11 VAL   183     -18.436  36.354-101.016  1.00  0.00           H
ATOM   2717 HG12 VAL   183     -18.040  36.699-102.701  1.00  0.00           H
ATOM   2718 HG13 VAL   183     -16.807  36.973-101.533  1.00  0.00           H
ATOM   2719 HG21 VAL   183     -19.196  39.956-100.010  1.00  0.00           H
ATOM   2720 HG22 VAL   183     -18.674  38.259 -99.367  1.00  0.00           H
ATOM   2721 HG23 VAL   183     -17.526  39.479-100.049  1.00  0.00           H
ATOM   2722  N   GLY   184     -19.911  40.634-103.377  1.00  0.00           N
ATOM   2723  CA  GLY   184     -20.777  41.758-103.524  1.00  0.00           C
ATOM   2724  C   GLY   184     -21.808  41.847-102.439  1.00  0.00           C
ATOM   2725  O   GLY   184     -22.023  42.910-101.912  1.00  0.00           O
ATOM   2726  HN  GLY   184     -20.184  39.788-103.812  1.00  0.00           H
ATOM   2727  HA1 GLY   184     -20.184  42.670-103.509  1.00  0.00           H
ATOM   2728  HA2 GLY   184     -21.237  41.807-104.493  1.00  0.00           H
ATOM   2729  N   THR   185     -22.393  40.692-102.003  1.00  0.00           N
ATOM   2730  CA  THR   185     -23.447  40.484-101.000  1.00  0.00           C
ATOM   2731  C   THR   185     -22.967  40.919 -99.605  1.00  0.00           C
ATOM   2732  O   THR   185     -21.816  40.606 -99.229  1.00  0.00           O
ATOM   2733  CB  THR   185     -24.047  39.076-101.050  1.00  0.00           C
ATOM   2734  CG2 THR   185     -22.929  38.025-100.717  1.00  0.00           C
ATOM   2735  OG1 THR   185     -25.064  39.001-100.067  1.00  0.00           O
ATOM   2736  HN  THR   185     -22.072  39.851-102.429  1.00  0.00           H
ATOM   2737  HA  THR   185     -24.200  41.203-101.283  1.00  0.00           H
ATOM   2738  HB  THR   185     -24.481  38.873-102.054  1.00  0.00           H
ATOM   2739  HG1 THR   185     -25.657  39.738-100.223  1.00  0.00           H
ATOM   2740 HG21 THR   185     -22.457  38.169 -99.732  1.00  0.00           H
ATOM   2741 HG22 THR   185     -23.284  36.967-100.714  1.00  0.00           H
ATOM   2742 HG23 THR   185     -22.114  38.144-101.460  1.00  0.00           H
ATOM   2743  N   LEU   186     -23.869  41.486 -98.752  1.00  0.00           N
ATOM   2744  CA  LEU   186     -23.494  41.826 -97.449  1.00  0.00           C
ATOM   2745  C   LEU   186     -23.711  40.623 -96.480  1.00  0.00           C
ATOM   2746  O   LEU   186     -23.684  40.665 -95.266  1.00  0.00           O
ATOM   2747  CB  LEU   186     -24.385  42.999 -96.975  1.00  0.00           C
ATOM   2748  CG  LEU   186     -24.366  44.278 -97.838  1.00  0.00           C
ATOM   2749  CD1 LEU   186     -25.490  45.311 -97.470  1.00  0.00           C
ATOM   2750  CD2 LEU   186     -22.929  44.859 -97.848  1.00  0.00           C
ATOM   2751  HN  LEU   186     -24.818  41.638 -99.009  1.00  0.00           H
ATOM   2752  HA  LEU   186     -22.451  42.132 -97.429  1.00  0.00           H
ATOM   2753  HB1 LEU   186     -23.887  43.298 -96.025  1.00  0.00           H
ATOM   2754  HB2 LEU   186     -25.375  42.691 -96.602  1.00  0.00           H
ATOM   2755  HG  LEU   186     -24.531  43.953 -98.891  1.00  0.00           H
ATOM   2756 HD11 LEU   186     -25.575  46.210 -98.124  1.00  0.00           H
ATOM   2757 HD12 LEU   186     -26.482  44.813 -97.566  1.00  0.00           H
ATOM   2758 HD13 LEU   186     -25.359  45.790 -96.478  1.00  0.00           H
ATOM   2759 HD21 LEU   186     -22.861  45.634 -98.646  1.00  0.00           H
ATOM   2760 HD22 LEU   186     -22.805  45.333 -96.844  1.00  0.00           H
ATOM   2761 HD23 LEU   186     -22.160  44.068 -97.968  1.00  0.00           H
ATOM   2762  N   GLN   187     -24.006  39.497 -97.069  1.00  0.00           N
ATOM   2763  CA  GLN   187     -24.264  38.263 -96.293  1.00  0.00           C
ATOM   2764  C   GLN   187     -23.094  37.325 -96.187  1.00  0.00           C
ATOM   2765  O   GLN   187     -23.227  36.237 -95.599  1.00  0.00           O
ATOM   2766  CB  GLN   187     -25.595  37.597 -96.785  1.00  0.00           C
ATOM   2767  CG  GLN   187     -26.715  38.625 -97.068  1.00  0.00           C
ATOM   2768  CD  GLN   187     -26.971  39.328 -95.749  1.00  0.00           C
ATOM   2769  NE2 GLN   187     -27.734  38.709 -94.815  1.00  0.00           N
ATOM   2770  OE1 GLN   187     -26.507  40.470 -95.558  1.00  0.00           O
ATOM   2771  HN  GLN   187     -24.075  39.400 -98.060  1.00  0.00           H
ATOM   2772  HA  GLN   187     -24.450  38.475 -95.247  1.00  0.00           H
ATOM   2773  HB1 GLN   187     -25.937  36.806 -96.084  1.00  0.00           H
ATOM   2774  HB2 GLN   187     -25.427  37.011 -97.717  1.00  0.00           H
ATOM   2775  HG1 GLN   187     -27.558  37.942 -97.326  1.00  0.00           H
ATOM   2776  HG2 GLN   187     -26.656  39.326 -97.927  1.00  0.00           H
ATOM   2777 HE21 GLN   187     -27.907  37.726 -94.901  1.00  0.00           H
ATOM   2778 HE22 GLN   187     -27.894  39.173 -93.946  1.00  0.00           H
ATOM   2779  N   TYR   188     -21.932  37.714 -96.687  1.00  0.00           N
ATOM   2780  CA  TYR   188     -20.658  37.025 -96.602  1.00  0.00           C
ATOM   2781  C   TYR   188     -19.652  37.991 -95.976  1.00  0.00           C
ATOM   2782  O   TYR   188     -19.480  39.114 -96.527  1.00  0.00           O
ATOM   2783  CB  TYR   188     -20.222  36.438 -98.003  1.00  0.00           C
ATOM   2784  CG  TYR   188     -20.913  35.121 -98.328  1.00  0.00           C
ATOM   2785  CD1 TYR   188     -20.193  33.908 -98.354  1.00  0.00           C
ATOM   2786  CD2 TYR   188     -22.277  35.136 -98.621  1.00  0.00           C
ATOM   2787  CE1 TYR   188     -20.792  32.746 -98.857  1.00  0.00           C
ATOM   2788  CE2 TYR   188     -22.899  34.001 -99.040  1.00  0.00           C
ATOM   2789  CZ  TYR   188     -22.178  32.814 -99.219  1.00  0.00           C
ATOM   2790  OH  TYR   188     -22.992  31.778 -99.666  1.00  0.00           O
ATOM   2791  HN  TYR   188     -21.881  38.604 -97.127  1.00  0.00           H
ATOM   2792  HA  TYR   188     -20.640  36.278 -95.812  1.00  0.00           H
ATOM   2793  HB1 TYR   188     -19.130  36.219 -98.099  1.00  0.00           H
ATOM   2794  HB2 TYR   188     -20.424  37.169 -98.819  1.00  0.00           H
ATOM   2795  HD1 TYR   188     -19.156  33.846 -98.096  1.00  0.00           H
ATOM   2796  HD2 TYR   188     -22.870  36.038 -98.614  1.00  0.00           H
ATOM   2797  HE1 TYR   188     -20.350  31.773 -98.981  1.00  0.00           H
ATOM   2798  HE2 TYR   188     -23.972  34.039 -99.198  1.00  0.00           H
ATOM   2799  HH  TYR   188     -23.864  32.158 -99.793  1.00  0.00           H
ATOM   2800  N   LEU   189     -19.129  37.621 -94.834  1.00  0.00           N
ATOM   2801  CA  LEU   189     -17.938  38.245 -94.206  1.00  0.00           C
ATOM   2802  C   LEU   189     -18.148  39.746 -93.853  1.00  0.00           C
ATOM   2803  O   LEU   189     -19.259  40.295 -93.910  1.00  0.00           O
ATOM   2804  CB  LEU   189     -16.623  38.003 -94.920  1.00  0.00           C
ATOM   2805  CG  LEU   189     -16.408  36.568 -95.547  1.00  0.00           C
ATOM   2806  CD1 LEU   189     -15.436  36.615 -96.742  1.00  0.00           C
ATOM   2807  CD2 LEU   189     -15.878  35.662 -94.438  1.00  0.00           C
ATOM   2808  HN  LEU   189     -19.424  36.771 -94.417  1.00  0.00           H
ATOM   2809  HA  LEU   189     -17.814  37.663 -93.305  1.00  0.00           H
ATOM   2810  HB1 LEU   189     -15.704  38.307 -94.365  1.00  0.00           H
ATOM   2811  HB2 LEU   189     -16.495  38.701 -95.766  1.00  0.00           H
ATOM   2812  HG  LEU   189     -17.383  36.153 -95.885  1.00  0.00           H
ATOM   2813 HD11 LEU   189     -15.017  35.607 -96.928  1.00  0.00           H
ATOM   2814 HD12 LEU   189     -15.906  36.915 -97.700  1.00  0.00           H
ATOM   2815 HD13 LEU   189     -14.536  37.205 -96.471  1.00  0.00           H
ATOM   2816 HD21 LEU   189     -14.901  36.011 -94.048  1.00  0.00           H
ATOM   2817 HD22 LEU   189     -16.728  35.656 -93.720  1.00  0.00           H
ATOM   2818 HD23 LEU   189     -15.648  34.627 -94.797  1.00  0.00           H
ATOM   2819  N   ALA   190     -17.085  40.434 -93.517  1.00  0.00           N
ATOM   2820  CA  ALA   190     -16.983  41.863 -93.237  1.00  0.00           C
ATOM   2821  C   ALA   190     -15.951  42.312 -94.196  1.00  0.00           C
ATOM   2822  O   ALA   190     -15.027  41.499 -94.434  1.00  0.00           O
ATOM   2823  CB  ALA   190     -16.341  42.167 -91.853  1.00  0.00           C
ATOM   2824  HN  ALA   190     -16.243  39.915 -93.655  1.00  0.00           H
ATOM   2825  HA  ALA   190     -17.919  42.364 -93.411  1.00  0.00           H
ATOM   2826  HB1 ALA   190     -17.047  41.729 -91.116  1.00  0.00           H
ATOM   2827  HB2 ALA   190     -15.298  41.810 -91.696  1.00  0.00           H
ATOM   2828  HB3 ALA   190     -16.244  43.277 -91.810  1.00  0.00           H
ATOM   2829  N   PRO   191     -15.994  43.531 -94.790  1.00  0.00           N
ATOM   2830  CA  PRO   191     -15.038  44.019 -95.743  1.00  0.00           C
ATOM   2831  C   PRO   191     -13.690  44.492 -95.182  1.00  0.00           C
ATOM   2832  O   PRO   191     -13.217  45.466 -95.627  1.00  0.00           O
ATOM   2833  CB  PRO   191     -15.776  45.198 -96.367  1.00  0.00           C
ATOM   2834  CG  PRO   191     -16.674  45.704 -95.294  1.00  0.00           C
ATOM   2835  CD  PRO   191     -17.099  44.445 -94.529  1.00  0.00           C
ATOM   2836  HA  PRO   191     -14.781  43.248 -96.456  1.00  0.00           H
ATOM   2837  HB1 PRO   191     -16.351  44.779 -97.221  1.00  0.00           H
ATOM   2838  HB2 PRO   191     -15.128  45.971 -96.827  1.00  0.00           H
ATOM   2839  HG1 PRO   191     -17.406  46.423 -95.729  1.00  0.00           H
ATOM   2840  HG2 PRO   191     -16.033  46.356 -94.662  1.00  0.00           H
ATOM   2841  HD1 PRO   191     -18.032  44.132 -95.062  1.00  0.00           H
ATOM   2842  HD2 PRO   191     -17.205  44.718 -93.464  1.00  0.00           H
ATOM   2843  N   GLU   192     -13.120  43.831 -94.244  1.00  0.00           N
ATOM   2844  CA  GLU   192     -11.988  44.420 -93.543  1.00  0.00           C
ATOM   2845  C   GLU   192     -10.677  43.915 -94.098  1.00  0.00           C
ATOM   2846  O   GLU   192      -9.650  44.519 -93.817  1.00  0.00           O
ATOM   2847  CB  GLU   192     -12.054  44.124 -92.054  1.00  0.00           C
ATOM   2848  CG  GLU   192     -13.234  44.749 -91.296  1.00  0.00           C
ATOM   2849  CD  GLU   192     -13.528  44.072 -89.931  1.00  0.00           C
ATOM   2850  OE1 GLU   192     -12.581  43.864 -89.169  1.00  0.00           O
ATOM   2851  OE2 GLU   192     -14.686  43.772 -89.669  1.00  0.00           O
ATOM   2852  HN  GLU   192     -13.554  43.014 -93.868  1.00  0.00           H
ATOM   2853  HA  GLU   192     -11.973  45.496 -93.641  1.00  0.00           H
ATOM   2854  HB1 GLU   192     -11.140  44.439 -91.506  1.00  0.00           H
ATOM   2855  HB2 GLU   192     -12.146  43.032 -91.939  1.00  0.00           H
ATOM   2856  HG1 GLU   192     -14.185  44.653 -91.863  1.00  0.00           H
ATOM   2857  HG2 GLU   192     -13.067  45.828 -91.078  1.00  0.00           H
ATOM   2858  N   LEU   193     -10.715  42.788 -94.903  1.00  0.00           N
ATOM   2859  CA  LEU   193      -9.540  42.129 -95.383  1.00  0.00           C
ATOM   2860  C   LEU   193      -9.114  42.573 -96.819  1.00  0.00           C
ATOM   2861  O   LEU   193      -8.222  41.982 -97.401  1.00  0.00           O
ATOM   2862  CB  LEU   193      -9.778  40.581 -95.383  1.00  0.00           C
ATOM   2863  CG  LEU   193     -10.914  40.091 -96.192  1.00  0.00           C
ATOM   2864  CD1 LEU   193     -10.426  38.976 -97.198  1.00  0.00           C
ATOM   2865  CD2 LEU   193     -11.990  39.514 -95.241  1.00  0.00           C
ATOM   2866  HN  LEU   193     -11.588  42.383 -95.151  1.00  0.00           H
ATOM   2867  HA  LEU   193      -8.656  42.363 -94.807  1.00  0.00           H
ATOM   2868  HB1 LEU   193      -9.954  40.349 -94.304  1.00  0.00           H
ATOM   2869  HB2 LEU   193      -8.832  40.108 -95.720  1.00  0.00           H
ATOM   2870  HG  LEU   193     -11.361  40.952 -96.734  1.00  0.00           H
ATOM   2871 HD11 LEU   193     -11.174  38.947 -98.018  1.00  0.00           H
ATOM   2872 HD12 LEU   193      -9.466  39.247 -97.674  1.00  0.00           H
ATOM   2873 HD13 LEU   193     -10.271  37.996 -96.702  1.00  0.00           H
ATOM   2874 HD21 LEU   193     -12.436  40.378 -94.704  1.00  0.00           H
ATOM   2875 HD22 LEU   193     -12.869  39.101 -95.783  1.00  0.00           H
ATOM   2876 HD23 LEU   193     -11.726  38.681 -94.552  1.00  0.00           H
ATOM   2877  N   LEU   194      -9.693  43.549 -97.381  1.00  0.00           N
ATOM   2878  CA  LEU   194      -9.330  44.285 -98.587  1.00  0.00           C
ATOM   2879  C   LEU   194      -8.031  45.057 -98.269  1.00  0.00           C
ATOM   2880  O   LEU   194      -7.728  45.437 -97.139  1.00  0.00           O
ATOM   2881  CB  LEU   194     -10.484  45.384 -98.809  1.00  0.00           C
ATOM   2882  CG  LEU   194     -11.978  44.888 -98.822  1.00  0.00           C
ATOM   2883  CD1 LEU   194     -12.959  46.055 -98.933  1.00  0.00           C
ATOM   2884  CD2 LEU   194     -12.181  43.917 -99.998  1.00  0.00           C
ATOM   2885  HN  LEU   194     -10.426  44.005 -96.883  1.00  0.00           H
ATOM   2886  HA  LEU   194      -9.175  43.672 -99.468  1.00  0.00           H
ATOM   2887  HB1 LEU   194     -10.267  45.910 -99.768  1.00  0.00           H
ATOM   2888  HB2 LEU   194     -10.478  46.177 -98.037  1.00  0.00           H
ATOM   2889  HG  LEU   194     -12.228  44.253 -97.944  1.00  0.00           H
ATOM   2890 HD11 LEU   194     -12.821  46.780 -98.113  1.00  0.00           H
ATOM   2891 HD12 LEU   194     -12.787  46.542 -99.918  1.00  0.00           H
ATOM   2892 HD13 LEU   194     -14.032  45.750 -98.997  1.00  0.00           H
ATOM   2893 HD21 LEU   194     -11.681  42.941 -99.855  1.00  0.00           H
ATOM   2894 HD22 LEU   194     -13.274  43.709-100.042  1.00  0.00           H
ATOM   2895 HD23 LEU   194     -11.884  44.198-101.038  1.00  0.00           H
ATOM   2896  N   GLU   195      -7.251  45.208 -99.281  1.00  0.00           N
ATOM   2897  CA  GLU   195      -5.944  45.965 -99.208  1.00  0.00           C
ATOM   2898  C   GLU   195      -4.851  45.353 -98.225  1.00  0.00           C
ATOM   2899  O   GLU   195      -3.953  45.978 -97.697  1.00  0.00           O
ATOM   2900  CB  GLU   195      -6.143  47.535 -98.994  1.00  0.00           C
ATOM   2901  CG  GLU   195      -7.206  48.126-100.030  1.00  0.00           C
ATOM   2902  CD  GLU   195      -6.692  48.159-101.471  1.00  0.00           C
ATOM   2903  OE1 GLU   195      -7.415  47.480-102.274  1.00  0.00           O
ATOM   2904  OE2 GLU   195      -5.599  48.747-101.765  1.00  0.00           O
ATOM   2905  HN  GLU   195      -7.407  44.755-100.148  1.00  0.00           H
ATOM   2906  HA  GLU   195      -5.570  45.983-100.216  1.00  0.00           H
ATOM   2907  HB1 GLU   195      -5.137  48.012 -99.020  1.00  0.00           H
ATOM   2908  HB2 GLU   195      -6.573  47.714 -97.982  1.00  0.00           H
ATOM   2909  HG1 GLU   195      -7.518  49.165 -99.795  1.00  0.00           H
ATOM   2910  HG2 GLU   195      -8.101  47.472 -99.977  1.00  0.00           H
ATOM   2911  N   GLN   196      -5.036  43.997 -98.063  1.00  0.00           N
ATOM   2912  CA  GLN   196      -4.209  43.268 -97.194  1.00  0.00           C
ATOM   2913  C   GLN   196      -3.631  42.159 -97.972  1.00  0.00           C
ATOM   2914  O   GLN   196      -4.345  41.588 -98.812  1.00  0.00           O
ATOM   2915  CB  GLN   196      -5.157  42.836 -96.014  1.00  0.00           C
ATOM   2916  CG  GLN   196      -4.626  41.936 -94.841  1.00  0.00           C
ATOM   2917  CD  GLN   196      -3.249  42.418 -94.327  1.00  0.00           C
ATOM   2918  NE2 GLN   196      -3.195  43.101 -93.209  1.00  0.00           N
ATOM   2919  OE1 GLN   196      -2.277  42.024 -94.921  1.00  0.00           O
ATOM   2920  HN  GLN   196      -5.637  43.410 -98.601  1.00  0.00           H
ATOM   2921  HA  GLN   196      -3.398  43.878 -96.802  1.00  0.00           H
ATOM   2922  HB1 GLN   196      -6.110  42.403 -96.381  1.00  0.00           H
ATOM   2923  HB2 GLN   196      -5.591  43.734 -95.517  1.00  0.00           H
ATOM   2924  HG1 GLN   196      -4.467  40.873 -95.123  1.00  0.00           H
ATOM   2925  HG2 GLN   196      -5.387  41.923 -94.022  1.00  0.00           H
ATOM   2926 HE21 GLN   196      -4.047  43.454 -92.832  1.00  0.00           H
ATOM   2927 HE22 GLN   196      -2.288  43.408 -92.912  1.00  0.00           H
ATOM   2928  N   GLN   197      -2.324  41.938 -97.926  1.00  0.00           N
ATOM   2929  CA  GLN   197      -1.813  40.766 -98.612  1.00  0.00           C
ATOM   2930  C   GLN   197      -1.958  39.466 -97.866  1.00  0.00           C
ATOM   2931  O   GLN   197      -1.785  38.394 -98.456  1.00  0.00           O
ATOM   2932  CB  GLN   197      -0.358  40.964 -99.064  1.00  0.00           C
ATOM   2933  CG  GLN   197      -0.090  42.070-100.104  1.00  0.00           C
ATOM   2934  CD  GLN   197      -1.267  42.366-100.989  1.00  0.00           C
ATOM   2935  NE2 GLN   197      -1.990  43.513-100.732  1.00  0.00           N
ATOM   2936  OE1 GLN   197      -1.479  41.627-101.979  1.00  0.00           O
ATOM   2937  HN  GLN   197      -1.776  42.488 -97.296  1.00  0.00           H
ATOM   2938  HA  GLN   197      -2.366  40.646 -99.530  1.00  0.00           H
ATOM   2939  HB1 GLN   197      -0.022  40.004 -99.513  1.00  0.00           H
ATOM   2940  HB2 GLN   197       0.351  41.196 -98.244  1.00  0.00           H
ATOM   2941  HG1 GLN   197       0.719  41.850-100.825  1.00  0.00           H
ATOM   2942  HG2 GLN   197       0.245  42.985 -99.569  1.00  0.00           H
ATOM   2943 HE21 GLN   197      -1.877  43.899 -99.822  1.00  0.00           H
ATOM   2944 HE22 GLN   197      -2.742  43.792-101.324  1.00  0.00           H
ATOM   2945  N   LYS   198      -2.134  39.507 -96.494  1.00  0.00           N
ATOM   2946  CA  LYS   198      -1.978  38.383 -95.570  1.00  0.00           C
ATOM   2947  C   LYS   198      -3.192  38.189 -94.742  1.00  0.00           C
ATOM   2948  O   LYS   198      -3.467  39.022 -93.858  1.00  0.00           O
ATOM   2949  CB  LYS   198      -0.876  38.784 -94.608  1.00  0.00           C
ATOM   2950  CG  LYS   198       0.391  39.156 -95.307  1.00  0.00           C
ATOM   2951  CD  LYS   198       1.647  39.018 -94.450  1.00  0.00           C
ATOM   2952  CE  LYS   198       1.729  40.011 -93.249  1.00  0.00           C
ATOM   2953  NZ  LYS   198       3.137  40.069 -92.580  1.00  0.00           N
ATOM   2954  HN  LYS   198      -2.323  40.367 -96.026  1.00  0.00           H
ATOM   2955  HA  LYS   198      -1.647  37.474 -96.062  1.00  0.00           H
ATOM   2956  HB1 LYS   198      -0.780  37.973 -93.860  1.00  0.00           H
ATOM   2957  HB2 LYS   198      -1.159  39.633 -93.939  1.00  0.00           H
ATOM   2958  HG1 LYS   198       0.344  40.197 -95.697  1.00  0.00           H
ATOM   2959  HG2 LYS   198       0.320  38.525 -96.214  1.00  0.00           H
ATOM   2960  HD1 LYS   198       1.719  37.994 -94.011  1.00  0.00           H
ATOM   2961  HD2 LYS   198       2.558  39.085 -95.081  1.00  0.00           H
ATOM   2962  HE1 LYS   198       1.000  39.727 -92.470  1.00  0.00           H
ATOM   2963  HE2 LYS   198       1.393  41.010 -93.600  1.00  0.00           H
ATOM   2964  HZ1 LYS   198       3.549  39.110 -92.620  1.00  0.00           H
ATOM   2965  HZ2 LYS   198       3.631  40.694 -93.242  1.00  0.00           H
ATOM   2966  HZ3 LYS   198       3.123  40.504 -91.629  1.00  0.00           H
ATOM   2967  N   TYR   199      -3.995  37.120 -94.988  1.00  0.00           N
ATOM   2968  CA  TYR   199      -5.080  36.779 -94.144  1.00  0.00           C
ATOM   2969  C   TYR   199      -5.282  35.236 -94.069  1.00  0.00           C
ATOM   2970  O   TYR   199      -5.003  34.498 -95.034  1.00  0.00           O
ATOM   2971  CB  TYR   199      -6.393  37.550 -94.489  1.00  0.00           C
ATOM   2972  CG  TYR   199      -6.758  37.478 -95.963  1.00  0.00           C
ATOM   2973  CD1 TYR   199      -7.527  36.453 -96.535  1.00  0.00           C
ATOM   2974  CD2 TYR   199      -6.249  38.496 -96.777  1.00  0.00           C
ATOM   2975  CE1 TYR   199      -7.937  36.579 -97.903  1.00  0.00           C
ATOM   2976  CE2 TYR   199      -6.447  38.489 -98.128  1.00  0.00           C
ATOM   2977  CZ  TYR   199      -7.400  37.558 -98.699  1.00  0.00           C
ATOM   2978  OH  TYR   199      -7.651  37.618-100.088  1.00  0.00           O
ATOM   2979  HN  TYR   199      -3.879  36.437 -95.711  1.00  0.00           H
ATOM   2980  HA  TYR   199      -4.872  37.003 -93.107  1.00  0.00           H
ATOM   2981  HB1 TYR   199      -6.359  38.616 -94.206  1.00  0.00           H
ATOM   2982  HB2 TYR   199      -7.235  37.089 -93.918  1.00  0.00           H
ATOM   2983  HD1 TYR   199      -7.939  35.745 -95.824  1.00  0.00           H
ATOM   2984  HD2 TYR   199      -5.596  39.226 -96.324  1.00  0.00           H
ATOM   2985  HE1 TYR   199      -8.587  35.815 -98.299  1.00  0.00           H
ATOM   2986  HE2 TYR   199      -5.938  39.170 -98.785  1.00  0.00           H
ATOM   2987  HH  TYR   199      -7.061  38.291-100.423  1.00  0.00           H
ATOM   2988  N   THR   200      -5.600  34.676 -92.826  1.00  0.00           N
ATOM   2989  CA  THR   200      -5.711  33.186 -92.590  1.00  0.00           C
ATOM   2990  C   THR   200      -6.964  32.406 -92.953  1.00  0.00           C
ATOM   2991  O   THR   200      -7.886  32.978 -93.507  1.00  0.00           O
ATOM   2992  CB  THR   200      -5.289  32.822 -91.147  1.00  0.00           C
ATOM   2993  CG2 THR   200      -6.489  33.031 -90.103  1.00  0.00           C
ATOM   2994  OG1 THR   200      -4.780  31.443 -90.965  1.00  0.00           O
ATOM   2995  HN  THR   200      -5.728  35.236 -92.003  1.00  0.00           H
ATOM   2996  HA  THR   200      -4.970  32.809 -93.276  1.00  0.00           H
ATOM   2997  HB  THR   200      -4.439  33.501 -90.912  1.00  0.00           H
ATOM   2998  HG1 THR   200      -4.617  31.421 -90.028  1.00  0.00           H
ATOM   2999 HG21 THR   200      -7.017  33.938 -90.490  1.00  0.00           H
ATOM   3000 HG22 THR   200      -7.051  32.078 -90.039  1.00  0.00           H
ATOM   3001 HG23 THR   200      -6.036  33.232 -89.115  1.00  0.00           H
ATOM   3002  N   VAL   201      -6.921  31.113 -92.632  1.00  0.00           N
ATOM   3003  CA  VAL   201      -7.793  29.966 -92.820  1.00  0.00           C
ATOM   3004  C   VAL   201      -9.188  30.213 -92.272  1.00  0.00           C
ATOM   3005  O   VAL   201     -10.191  29.866 -92.885  1.00  0.00           O
ATOM   3006  CB  VAL   201      -7.249  28.619 -92.317  1.00  0.00           C
ATOM   3007  CG1 VAL   201      -6.048  28.238 -93.085  1.00  0.00           C
ATOM   3008  CG2 VAL   201      -7.014  28.613 -90.769  1.00  0.00           C
ATOM   3009  HN  VAL   201      -6.055  30.834 -92.216  1.00  0.00           H
ATOM   3010  HA  VAL   201      -7.876  29.894 -93.887  1.00  0.00           H
ATOM   3011  HB  VAL   201      -8.008  27.853 -92.569  1.00  0.00           H
ATOM   3012 HG11 VAL   201      -5.691  27.252 -92.716  1.00  0.00           H
ATOM   3013 HG12 VAL   201      -6.221  28.069 -94.174  1.00  0.00           H
ATOM   3014 HG13 VAL   201      -5.145  28.868 -92.934  1.00  0.00           H
ATOM   3015 HG21 VAL   201      -8.003  28.603 -90.255  1.00  0.00           H
ATOM   3016 HG22 VAL   201      -6.340  27.767 -90.505  1.00  0.00           H
ATOM   3017 HG23 VAL   201      -6.500  29.560 -90.507  1.00  0.00           H
ATOM   3018  N   THR   202      -9.310  31.003 -91.195  1.00  0.00           N
ATOM   3019  CA  THR   202     -10.592  31.406 -90.622  1.00  0.00           C
ATOM   3020  C   THR   202     -11.475  32.252 -91.562  1.00  0.00           C
ATOM   3021  O   THR   202     -12.707  32.128 -91.462  1.00  0.00           O
ATOM   3022  CB  THR   202     -10.606  32.184 -89.314  1.00  0.00           C
ATOM   3023  CG2 THR   202     -10.165  31.189 -88.258  1.00  0.00           C
ATOM   3024  OG1 THR   202      -9.670  33.255 -89.407  1.00  0.00           O
ATOM   3025  HN  THR   202      -8.497  31.380 -90.767  1.00  0.00           H
ATOM   3026  HA  THR   202     -11.169  30.544 -90.330  1.00  0.00           H
ATOM   3027  HB  THR   202     -11.620  32.599 -89.135  1.00  0.00           H
ATOM   3028  HG1 THR   202     -10.232  34.037 -89.396  1.00  0.00           H
ATOM   3029 HG21 THR   202     -11.016  30.510 -88.042  1.00  0.00           H
ATOM   3030 HG22 THR   202      -9.252  30.613 -88.518  1.00  0.00           H
ATOM   3031 HG23 THR   202     -10.148  31.735 -87.287  1.00  0.00           H
ATOM   3032  N   VAL   203     -10.866  33.006 -92.539  1.00  0.00           N
ATOM   3033  CA  VAL   203     -11.635  33.583 -93.688  1.00  0.00           C
ATOM   3034  C   VAL   203     -12.331  32.533 -94.514  1.00  0.00           C
ATOM   3035  O   VAL   203     -13.507  32.716 -94.872  1.00  0.00           O
ATOM   3036  CB  VAL   203     -10.775  34.431 -94.654  1.00  0.00           C
ATOM   3037  CG1 VAL   203     -11.565  34.995 -95.820  1.00  0.00           C
ATOM   3038  CG2 VAL   203     -10.256  35.572 -93.798  1.00  0.00           C
ATOM   3039  HN  VAL   203      -9.891  33.160 -92.681  1.00  0.00           H
ATOM   3040  HA  VAL   203     -12.412  34.197 -93.238  1.00  0.00           H
ATOM   3041  HB  VAL   203      -9.900  33.926 -95.124  1.00  0.00           H
ATOM   3042 HG11 VAL   203     -11.945  34.225 -96.530  1.00  0.00           H
ATOM   3043 HG12 VAL   203     -12.353  35.730 -95.579  1.00  0.00           H
ATOM   3044 HG13 VAL   203     -10.777  35.593 -96.314  1.00  0.00           H
ATOM   3045 HG21 VAL   203      -9.843  36.366 -94.465  1.00  0.00           H
ATOM   3046 HG22 VAL   203     -11.088  35.956 -93.170  1.00  0.00           H
ATOM   3047 HG23 VAL   203      -9.507  35.157 -93.089  1.00  0.00           H
ATOM   3048  N   ASP   204     -11.645  31.440 -94.910  1.00  0.00           N
ATOM   3049  CA  ASP   204     -12.265  30.203 -95.482  1.00  0.00           C
ATOM   3050  C   ASP   204     -13.326  29.460 -94.582  1.00  0.00           C
ATOM   3051  O   ASP   204     -14.322  29.002 -95.036  1.00  0.00           O
ATOM   3052  CB  ASP   204     -11.228  29.218 -96.028  1.00  0.00           C
ATOM   3053  CG  ASP   204     -10.687  29.695 -97.323  1.00  0.00           C
ATOM   3054  OD1 ASP   204     -11.194  30.644 -97.950  1.00  0.00           O
ATOM   3055  OD2 ASP   204      -9.691  29.015 -97.716  1.00  0.00           O
ATOM   3056  HN  ASP   204     -10.679  31.399 -94.651  1.00  0.00           H
ATOM   3057  HA  ASP   204     -12.866  30.559 -96.302  1.00  0.00           H
ATOM   3058  HB1 ASP   204     -11.598  28.196 -96.246  1.00  0.00           H
ATOM   3059  HB2 ASP   204     -10.418  29.129 -95.264  1.00  0.00           H
ATOM   3060  N   TYR   205     -13.033  29.292 -93.273  1.00  0.00           N
ATOM   3061  CA  TYR   205     -14.002  28.644 -92.341  1.00  0.00           C
ATOM   3062  C   TYR   205     -15.400  29.369 -92.241  1.00  0.00           C
ATOM   3063  O   TYR   205     -16.475  28.698 -92.248  1.00  0.00           O
ATOM   3064  CB  TYR   205     -13.368  28.585 -90.928  1.00  0.00           C
ATOM   3065  CG  TYR   205     -12.060  27.837 -90.777  1.00  0.00           C
ATOM   3066  CD1 TYR   205     -11.661  26.911 -91.740  1.00  0.00           C
ATOM   3067  CD2 TYR   205     -11.361  27.901 -89.572  1.00  0.00           C
ATOM   3068  CE1 TYR   205     -10.597  26.040 -91.512  1.00  0.00           C
ATOM   3069  CE2 TYR   205     -10.248  27.060 -89.320  1.00  0.00           C
ATOM   3070  CZ  TYR   205      -9.817  26.142 -90.322  1.00  0.00           C
ATOM   3071  OH  TYR   205      -8.660  25.388 -89.974  1.00  0.00           O
ATOM   3072  HN  TYR   205     -12.173  29.541 -92.836  1.00  0.00           H
ATOM   3073  HA  TYR   205     -14.126  27.649 -92.725  1.00  0.00           H
ATOM   3074  HB1 TYR   205     -14.057  28.028 -90.256  1.00  0.00           H
ATOM   3075  HB2 TYR   205     -13.223  29.559 -90.428  1.00  0.00           H
ATOM   3076  HD1 TYR   205     -12.122  26.776 -92.706  1.00  0.00           H
ATOM   3077  HD2 TYR   205     -11.683  28.520 -88.751  1.00  0.00           H
ATOM   3078  HE1 TYR   205     -10.261  25.438 -92.344  1.00  0.00           H
ATOM   3079  HE2 TYR   205      -9.697  27.069 -88.388  1.00  0.00           H
ATOM   3080  HH  TYR   205      -8.317  24.924 -90.746  1.00  0.00           H
ATOM   3081  N   TRP   206     -15.360  30.707 -92.148  1.00  0.00           N
ATOM   3082  CA  TRP   206     -16.497  31.603 -92.165  1.00  0.00           C
ATOM   3083  C   TRP   206     -17.233  31.616 -93.421  1.00  0.00           C
ATOM   3084  O   TRP   206     -18.442  31.570 -93.440  1.00  0.00           O
ATOM   3085  CB  TRP   206     -15.829  33.050 -91.834  1.00  0.00           C
ATOM   3086  CG  TRP   206     -16.694  34.243 -91.406  1.00  0.00           C
ATOM   3087  CD1 TRP   206     -18.063  34.322 -91.112  1.00  0.00           C
ATOM   3088  CD2 TRP   206     -16.210  35.605 -91.218  1.00  0.00           C
ATOM   3089  CE2 TRP   206     -17.314  36.414 -90.870  1.00  0.00           C
ATOM   3090  CE3 TRP   206     -14.941  36.169 -91.186  1.00  0.00           C
ATOM   3091  NE1 TRP   206     -18.442  35.635 -90.900  1.00  0.00           N
ATOM   3092  CZ2 TRP   206     -17.218  37.769 -90.736  1.00  0.00           C
ATOM   3093  CZ3 TRP   206     -14.812  37.531 -91.039  1.00  0.00           C
ATOM   3094  CH2 TRP   206     -15.914  38.331 -90.745  1.00  0.00           C
ATOM   3095  HN  TRP   206     -14.513  31.222 -91.990  1.00  0.00           H
ATOM   3096  HA  TRP   206     -17.114  31.458 -91.290  1.00  0.00           H
ATOM   3097  HB1 TRP   206     -15.241  33.282 -92.751  1.00  0.00           H
ATOM   3098  HB2 TRP   206     -15.112  32.928 -90.998  1.00  0.00           H
ATOM   3099  HD1 TRP   206     -18.697  33.447 -91.111  1.00  0.00           H
ATOM   3100  HE1 TRP   206     -19.305  36.058 -91.064  1.00  0.00           H
ATOM   3101  HE3 TRP   206     -14.077  35.594 -91.465  1.00  0.00           H
ATOM   3102  HZ2 TRP   206     -18.063  38.408 -90.567  1.00  0.00           H
ATOM   3103  HZ3 TRP   206     -13.842  38.003 -91.088  1.00  0.00           H
ATOM   3104  HH2 TRP   206     -15.766  39.390 -90.599  1.00  0.00           H
ATOM   3105  N   SER   207     -16.533  31.627 -94.580  1.00  0.00           N
ATOM   3106  CA  SER   207     -17.114  31.482 -95.923  1.00  0.00           C
ATOM   3107  C   SER   207     -17.844  30.096 -96.144  1.00  0.00           C
ATOM   3108  O   SER   207     -19.062  30.003 -96.335  1.00  0.00           O
ATOM   3109  CB  SER   207     -16.066  31.624 -97.060  1.00  0.00           C
ATOM   3110  OG  SER   207     -15.308  32.847 -96.978  1.00  0.00           O
ATOM   3111  HN  SER   207     -15.551  31.781 -94.535  1.00  0.00           H
ATOM   3112  HA  SER   207     -17.854  32.271 -96.031  1.00  0.00           H
ATOM   3113  HB1 SER   207     -16.452  31.540 -98.101  1.00  0.00           H
ATOM   3114  HB2 SER   207     -15.312  30.842 -96.829  1.00  0.00           H
ATOM   3115  HG1 SER   207     -14.590  32.609 -96.379  1.00  0.00           H
ATOM   3116  N   PHE   208     -17.142  29.006 -95.895  1.00  0.00           N
ATOM   3117  CA  PHE   208     -17.575  27.686 -95.880  1.00  0.00           C
ATOM   3118  C   PHE   208     -18.734  27.404 -94.882  1.00  0.00           C
ATOM   3119  O   PHE   208     -19.740  26.777 -95.308  1.00  0.00           O
ATOM   3120  CB  PHE   208     -16.353  26.771 -95.491  1.00  0.00           C
ATOM   3121  CG  PHE   208     -16.599  25.316 -95.528  1.00  0.00           C
ATOM   3122  CD1 PHE   208     -17.462  24.856 -96.531  1.00  0.00           C
ATOM   3123  CD2 PHE   208     -16.206  24.448 -94.439  1.00  0.00           C
ATOM   3124  CE1 PHE   208     -17.929  23.529 -96.530  1.00  0.00           C
ATOM   3125  CE2 PHE   208     -16.601  23.157 -94.451  1.00  0.00           C
ATOM   3126  CZ  PHE   208     -17.432  22.697 -95.505  1.00  0.00           C
ATOM   3127  HN  PHE   208     -16.183  29.258 -95.797  1.00  0.00           H
ATOM   3128  HA  PHE   208     -17.997  27.468 -96.849  1.00  0.00           H
ATOM   3129  HB1 PHE   208     -15.953  27.016 -94.482  1.00  0.00           H
ATOM   3130  HB2 PHE   208     -15.555  27.002 -96.234  1.00  0.00           H
ATOM   3131  HD1 PHE   208     -17.899  25.493 -97.288  1.00  0.00           H
ATOM   3132  HD2 PHE   208     -15.617  24.838 -93.624  1.00  0.00           H
ATOM   3133  HE1 PHE   208     -18.563  23.091 -97.287  1.00  0.00           H
ATOM   3134  HE2 PHE   208     -16.228  22.427 -93.744  1.00  0.00           H
ATOM   3135  HZ  PHE   208     -17.624  21.636 -95.557  1.00  0.00           H
ATOM   3136  N   GLY   209     -18.632  27.949 -93.662  1.00  0.00           N
ATOM   3137  CA  GLY   209     -19.726  28.081 -92.700  1.00  0.00           C
ATOM   3138  C   GLY   209     -20.932  28.805 -93.123  1.00  0.00           C
ATOM   3139  O   GLY   209     -22.117  28.425 -92.919  1.00  0.00           O
ATOM   3140  HN  GLY   209     -17.709  28.210 -93.418  1.00  0.00           H
ATOM   3141  HA1 GLY   209     -20.014  27.071 -92.457  1.00  0.00           H
ATOM   3142  HA2 GLY   209     -19.302  28.571 -91.837  1.00  0.00           H
ATOM   3143  N   THR   210     -20.715  29.953 -93.724  1.00  0.00           N
ATOM   3144  CA  THR   210     -21.802  30.725 -94.423  1.00  0.00           C
ATOM   3145  C   THR   210     -22.575  29.895 -95.508  1.00  0.00           C
ATOM   3146  O   THR   210     -23.806  29.877 -95.538  1.00  0.00           O
ATOM   3147  CB  THR   210     -21.395  31.959 -95.061  1.00  0.00           C
ATOM   3148  CG2 THR   210     -22.438  32.796 -95.751  1.00  0.00           C
ATOM   3149  OG1 THR   210     -20.782  32.810 -94.035  1.00  0.00           O
ATOM   3150  HN  THR   210     -19.755  30.100 -93.947  1.00  0.00           H
ATOM   3151  HA  THR   210     -22.562  30.967 -93.690  1.00  0.00           H
ATOM   3152  HB  THR   210     -20.658  31.738 -95.868  1.00  0.00           H
ATOM   3153  HG1 THR   210     -19.948  32.415 -93.754  1.00  0.00           H
ATOM   3154 HG21 THR   210     -23.005  33.351 -94.968  1.00  0.00           H
ATOM   3155 HG22 THR   210     -22.061  33.608 -96.405  1.00  0.00           H
ATOM   3156 HG23 THR   210     -23.185  32.220 -96.343  1.00  0.00           H
ATOM   3157  N   LEU   211     -21.834  29.131 -96.370  1.00  0.00           N
ATOM   3158  CA  LEU   211     -22.365  28.222 -97.312  1.00  0.00           C
ATOM   3159  C   LEU   211     -23.188  27.044 -96.763  1.00  0.00           C
ATOM   3160  O   LEU   211     -24.176  26.537 -97.311  1.00  0.00           O
ATOM   3161  CB  LEU   211     -21.138  27.588 -98.063  1.00  0.00           C
ATOM   3162  CG  LEU   211     -21.278  26.195 -98.820  1.00  0.00           C
ATOM   3163  CD1 LEU   211     -20.086  26.163 -99.719  1.00  0.00           C
ATOM   3164  CD2 LEU   211     -21.110  24.907 -97.956  1.00  0.00           C
ATOM   3165  HN  LEU   211     -20.866  29.106 -96.130  1.00  0.00           H
ATOM   3166  HA  LEU   211     -23.027  28.797 -97.956  1.00  0.00           H
ATOM   3167  HB1 LEU   211     -20.319  27.391 -97.329  1.00  0.00           H
ATOM   3168  HB2 LEU   211     -20.739  28.327 -98.787  1.00  0.00           H
ATOM   3169  HG  LEU   211     -22.236  26.158 -99.375  1.00  0.00           H
ATOM   3170 HD11 LEU   211     -19.208  26.279 -99.056  1.00  0.00           H
ATOM   3171 HD12 LEU   211     -20.100  25.186-100.265  1.00  0.00           H
ATOM   3172 HD13 LEU   211     -20.127  26.947-100.506  1.00  0.00           H
ATOM   3173 HD21 LEU   211     -20.798  24.051 -98.602  1.00  0.00           H
ATOM   3174 HD22 LEU   211     -20.346  25.088 -97.169  1.00  0.00           H
ATOM   3175 HD23 LEU   211     -22.057  24.614 -97.456  1.00  0.00           H
ATOM   3176  N   ALA   212     -22.626  26.598 -95.612  1.00  0.00           N
ATOM   3177  CA  ALA   212     -23.188  25.551 -94.788  1.00  0.00           C
ATOM   3178  C   ALA   212     -24.604  25.882 -94.306  1.00  0.00           C
ATOM   3179  O   ALA   212     -25.525  25.060 -94.345  1.00  0.00           O
ATOM   3180  CB  ALA   212     -22.309  25.267 -93.560  1.00  0.00           C
ATOM   3181  HN  ALA   212     -21.651  26.729 -95.433  1.00  0.00           H
ATOM   3182  HA  ALA   212     -23.299  24.665 -95.389  1.00  0.00           H
ATOM   3183  HB1 ALA   212     -21.254  25.175 -93.877  1.00  0.00           H
ATOM   3184  HB2 ALA   212     -22.390  26.098 -92.832  1.00  0.00           H
ATOM   3185  HB3 ALA   212     -22.526  24.350 -92.986  1.00  0.00           H
ATOM   3186  N   PHE   213     -24.760  27.148 -93.930  1.00  0.00           N
ATOM   3187  CA  PHE   213     -26.075  27.755 -93.630  1.00  0.00           C
ATOM   3188  C   PHE   213     -26.952  27.967 -94.818  1.00  0.00           C
ATOM   3189  O   PHE   213     -28.122  27.678 -94.802  1.00  0.00           O
ATOM   3190  CB  PHE   213     -25.658  29.127 -92.931  1.00  0.00           C
ATOM   3191  CG  PHE   213     -26.776  29.494 -91.999  1.00  0.00           C
ATOM   3192  CD1 PHE   213     -27.622  30.509 -92.431  1.00  0.00           C
ATOM   3193  CD2 PHE   213     -27.032  28.918 -90.743  1.00  0.00           C
ATOM   3194  CE1 PHE   213     -28.692  30.934 -91.639  1.00  0.00           C
ATOM   3195  CE2 PHE   213     -28.167  29.264 -89.926  1.00  0.00           C
ATOM   3196  CZ  PHE   213     -28.971  30.331 -90.434  1.00  0.00           C
ATOM   3197  HN  PHE   213     -23.971  27.760 -93.940  1.00  0.00           H
ATOM   3198  HA  PHE   213     -26.662  27.068 -93.047  1.00  0.00           H
ATOM   3199  HB1 PHE   213     -25.399  29.922 -93.661  1.00  0.00           H
ATOM   3200  HB2 PHE   213     -24.821  28.882 -92.240  1.00  0.00           H
ATOM   3201  HD1 PHE   213     -27.341  30.956 -93.378  1.00  0.00           H
ATOM   3202  HD2 PHE   213     -26.284  28.224 -90.392  1.00  0.00           H
ATOM   3203  HE1 PHE   213     -29.280  31.769 -92.021  1.00  0.00           H
ATOM   3204  HE2 PHE   213     -28.323  28.675 -89.034  1.00  0.00           H
ATOM   3205  HZ  PHE   213     -29.892  30.694 -90.006  1.00  0.00           H
ATOM   3206  N   GLU   214     -26.412  28.260 -96.015  1.00  0.00           N
ATOM   3207  CA  GLU   214     -27.268  28.167 -97.246  1.00  0.00           C
ATOM   3208  C   GLU   214     -27.768  26.786 -97.695  1.00  0.00           C
ATOM   3209  O   GLU   214     -28.871  26.568 -98.209  1.00  0.00           O
ATOM   3210  CB  GLU   214     -26.563  28.789 -98.447  1.00  0.00           C
ATOM   3211  CG  GLU   214     -26.152  30.309 -98.340  1.00  0.00           C
ATOM   3212  CD  GLU   214     -26.175  31.149 -99.616  1.00  0.00           C
ATOM   3213  OE1 GLU   214     -26.769  30.758-100.659  1.00  0.00           O
ATOM   3214  OE2 GLU   214     -25.517  32.258 -99.629  1.00  0.00           O
ATOM   3215  HN  GLU   214     -25.482  28.611 -96.146  1.00  0.00           H
ATOM   3216  HA  GLU   214     -28.138  28.778 -97.033  1.00  0.00           H
ATOM   3217  HB1 GLU   214     -27.087  28.591 -99.405  1.00  0.00           H
ATOM   3218  HB2 GLU   214     -25.587  28.263 -98.476  1.00  0.00           H
ATOM   3219  HG1 GLU   214     -25.149  30.286 -97.879  1.00  0.00           H
ATOM   3220  HG2 GLU   214     -26.945  30.810 -97.746  1.00  0.00           H
ATOM   3221  N   CYS   215     -26.921  25.742 -97.456  1.00  0.00           N
ATOM   3222  CA  CYS   215     -27.360  24.390 -97.770  1.00  0.00           C
ATOM   3223  C   CYS   215     -28.370  23.778 -96.769  1.00  0.00           C
ATOM   3224  O   CYS   215     -29.337  23.048 -97.075  1.00  0.00           O
ATOM   3225  CB  CYS   215     -26.196  23.350 -98.013  1.00  0.00           C
ATOM   3226  SG  CYS   215     -24.956  23.896 -99.212  1.00  0.00           S
ATOM   3227  HN  CYS   215     -25.997  25.848 -97.100  1.00  0.00           H
ATOM   3228  HA  CYS   215     -27.952  24.394 -98.668  1.00  0.00           H
ATOM   3229  HB1 CYS   215     -26.532  22.301 -98.161  1.00  0.00           H
ATOM   3230  HB2 CYS   215     -25.786  23.391 -96.986  1.00  0.00           H
ATOM   3231  HG1 CYS   215     -24.599  24.866 -98.381  1.00  0.00           H
ATOM   3232  N   ILE   216     -28.204  24.041 -95.453  1.00  0.00           N
ATOM   3233  CA  ILE   216     -29.174  23.702 -94.378  1.00  0.00           C
ATOM   3234  C   ILE   216     -30.485  24.511 -94.341  1.00  0.00           C
ATOM   3235  O   ILE   216     -31.504  23.941 -94.074  1.00  0.00           O
ATOM   3236  CB  ILE   216     -28.479  23.652 -92.970  1.00  0.00           C
ATOM   3237  CG1 ILE   216     -27.393  22.623 -92.950  1.00  0.00           C
ATOM   3238  CG2 ILE   216     -29.527  23.344 -91.901  1.00  0.00           C
ATOM   3239  CD  ILE   216     -26.514  22.488 -91.677  1.00  0.00           C
ATOM   3240  HN  ILE   216     -27.419  24.570 -95.161  1.00  0.00           H
ATOM   3241  HA  ILE   216     -29.530  22.686 -94.515  1.00  0.00           H
ATOM   3242  HB  ILE   216     -27.899  24.599 -92.851  1.00  0.00           H
ATOM   3243 HG11 ILE   216     -26.660  22.928 -93.726  1.00  0.00           H
ATOM   3244 HG12 ILE   216     -27.899  21.688 -93.254  1.00  0.00           H
ATOM   3245 HG21 ILE   216     -29.033  22.803 -91.070  1.00  0.00           H
ATOM   3246 HG22 ILE   216     -29.886  24.316 -91.486  1.00  0.00           H
ATOM   3247 HG23 ILE   216     -30.344  22.746 -92.352  1.00  0.00           H
ATOM   3248  HD1 ILE   216     -26.118  23.488 -91.376  1.00  0.00           H
ATOM   3249  HD2 ILE   216     -27.071  22.028 -90.836  1.00  0.00           H
ATOM   3250  HD3 ILE   216     -25.683  21.794 -91.903  1.00  0.00           H
ATOM   3251  N   THR   217     -30.454  25.866 -94.514  1.00  0.00           N
ATOM   3252  CA  THR   217     -31.644  26.723 -94.387  1.00  0.00           C
ATOM   3253  C   THR   217     -32.181  27.033 -95.745  1.00  0.00           C
ATOM   3254  O   THR   217     -33.314  27.514 -95.817  1.00  0.00           O
ATOM   3255  CB  THR   217     -31.346  27.954 -93.562  1.00  0.00           C
ATOM   3256  CG2 THR   217     -30.701  27.652 -92.191  1.00  0.00           C
ATOM   3257  OG1 THR   217     -30.416  28.847 -94.174  1.00  0.00           O
ATOM   3258  HN  THR   217     -29.618  26.370 -94.732  1.00  0.00           H
ATOM   3259  HA  THR   217     -32.370  26.124 -93.857  1.00  0.00           H
ATOM   3260  HB  THR   217     -32.266  28.567 -93.378  1.00  0.00           H
ATOM   3261  HG1 THR   217     -29.628  28.358 -94.419  1.00  0.00           H
ATOM   3262 HG21 THR   217     -29.907  26.880 -92.314  1.00  0.00           H
ATOM   3263 HG22 THR   217     -30.256  28.593 -91.807  1.00  0.00           H
ATOM   3264 HG23 THR   217     -31.416  27.140 -91.515  1.00  0.00           H
ATOM   3265  N   GLY   218     -31.479  26.780 -96.872  1.00  0.00           N
ATOM   3266  CA  GLY   218     -31.937  26.907 -98.258  1.00  0.00           C
ATOM   3267  C   GLY   218     -31.737  28.278 -98.830  1.00  0.00           C
ATOM   3268  O   GLY   218     -31.004  28.442 -99.733  1.00  0.00           O
ATOM   3269  HN  GLY   218     -30.502  26.594 -96.796  1.00  0.00           H
ATOM   3270  HA1 GLY   218     -31.445  26.269 -98.970  1.00  0.00           H
ATOM   3271  HA2 GLY   218     -33.004  26.709 -98.318  1.00  0.00           H
ATOM   3272  N   PHE   219     -32.349  29.274 -98.249  1.00  0.00           N
ATOM   3273  CA  PHE   219     -32.298  30.662 -98.579  1.00  0.00           C
ATOM   3274  C   PHE   219     -30.934  31.277 -98.419  1.00  0.00           C
ATOM   3275  O   PHE   219     -30.148  30.904 -97.567  1.00  0.00           O
ATOM   3276  CB  PHE   219     -33.344  31.463 -97.767  1.00  0.00           C
ATOM   3277  CG  PHE   219     -34.629  30.704 -97.940  1.00  0.00           C
ATOM   3278  CD1 PHE   219     -35.356  30.847 -99.147  1.00  0.00           C
ATOM   3279  CD2 PHE   219     -35.136  29.943 -96.898  1.00  0.00           C
ATOM   3280  CE1 PHE   219     -36.533  30.184 -99.365  1.00  0.00           C
ATOM   3281  CE2 PHE   219     -36.396  29.234 -97.027  1.00  0.00           C
ATOM   3282  CZ  PHE   219     -37.063  29.331 -98.279  1.00  0.00           C
ATOM   3283  HN  PHE   219     -32.889  29.123 -97.427  1.00  0.00           H
ATOM   3284  HA  PHE   219     -32.561  30.745 -99.627  1.00  0.00           H
ATOM   3285  HB1 PHE   219     -33.393  32.528 -98.079  1.00  0.00           H
ATOM   3286  HB2 PHE   219     -33.117  31.477 -96.674  1.00  0.00           H
ATOM   3287  HD1 PHE   219     -34.954  31.371 -99.999  1.00  0.00           H
ATOM   3288  HD2 PHE   219     -34.576  29.924 -95.972  1.00  0.00           H
ATOM   3289  HE1 PHE   219     -37.058  30.217-100.308  1.00  0.00           H
ATOM   3290  HE2 PHE   219     -36.817  28.570 -96.286  1.00  0.00           H
ATOM   3291  HZ  PHE   219     -37.957  28.777 -98.514  1.00  0.00           H
ATOM   3292  N   ARG   220     -30.731  32.473 -99.061  1.00  0.00           N
ATOM   3293  CA  ARG   220     -29.589  33.257 -98.856  1.00  0.00           C
ATOM   3294  C   ARG   220     -29.601  33.801 -97.365  1.00  0.00           C
ATOM   3295  O   ARG   220     -30.626  34.215 -96.880  1.00  0.00           O
ATOM   3296  CB  ARG   220     -29.500  34.479 -99.840  1.00  0.00           C
ATOM   3297  CG  ARG   220     -29.672  34.095-101.330  1.00  0.00           C
ATOM   3298  CD  ARG   220     -28.362  33.767-102.003  1.00  0.00           C
ATOM   3299  NE  ARG   220     -28.554  33.783-103.541  1.00  0.00           N
ATOM   3300  CZ  ARG   220     -27.583  33.729-104.395  1.00  0.00           C
ATOM   3301  NH1 ARG   220     -26.333  33.923-104.091  1.00  0.00           N
ATOM   3302  NH2 ARG   220     -27.865  33.811-105.688  1.00  0.00           N
ATOM   3303  HN  ARG   220     -31.461  32.781 -99.655  1.00  0.00           H
ATOM   3304  HA  ARG   220     -28.737  32.623 -99.036  1.00  0.00           H
ATOM   3305  HB1 ARG   220     -28.533  34.979 -99.602  1.00  0.00           H
ATOM   3306  HB2 ARG   220     -30.303  35.215 -99.667  1.00  0.00           H
ATOM   3307  HG1 ARG   220     -30.102  34.993-101.828  1.00  0.00           H
ATOM   3308  HG2 ARG   220     -30.427  33.284-101.433  1.00  0.00           H
ATOM   3309  HD1 ARG   220     -28.000  32.748-101.715  1.00  0.00           H
ATOM   3310  HD2 ARG   220     -27.639  34.584-101.786  1.00  0.00           H
ATOM   3311  HE  ARG   220     -29.462  33.908-103.949  1.00  0.00           H
ATOM   3312 HH11 ARG   220     -26.103  33.850-103.128  1.00  0.00           H
ATOM   3313 HH12 ARG   220     -25.638  33.633-104.751  1.00  0.00           H
ATOM   3314 HH21 ARG   220     -28.786  34.036-105.993  1.00  0.00           H
ATOM   3315 HH22 ARG   220     -27.182  34.163-106.318  1.00  0.00           H
ATOM   3316  N   PRO   221     -28.355  33.848 -96.759  1.00  0.00           N
ATOM   3317  CA  PRO   221     -28.313  33.538 -95.395  1.00  0.00           C
ATOM   3318  C   PRO   221     -28.388  34.795 -94.603  1.00  0.00           C
ATOM   3319  O   PRO   221     -27.943  35.900 -94.915  1.00  0.00           O
ATOM   3320  CB  PRO   221     -26.957  32.876 -95.180  1.00  0.00           C
ATOM   3321  CG  PRO   221     -26.057  33.616 -96.184  1.00  0.00           C
ATOM   3322  CD  PRO   221     -27.049  33.831 -97.351  1.00  0.00           C
ATOM   3323  HA  PRO   221     -29.070  32.832 -95.083  1.00  0.00           H
ATOM   3324  HB1 PRO   221     -27.094  31.780 -95.336  1.00  0.00           H
ATOM   3325  HB2 PRO   221     -26.569  32.831 -94.139  1.00  0.00           H
ATOM   3326  HG1 PRO   221     -25.219  32.952 -96.480  1.00  0.00           H
ATOM   3327  HG2 PRO   221     -25.609  34.556 -95.791  1.00  0.00           H
ATOM   3328  HD1 PRO   221     -26.902  32.965 -98.028  1.00  0.00           H
ATOM   3329  HD2 PRO   221     -26.798  34.792 -97.844  1.00  0.00           H
ATOM   3330  N   PHE   222     -28.952  34.679 -93.329  1.00  0.00           N
ATOM   3331  CA  PHE   222     -28.825  35.692 -92.294  1.00  0.00           C
ATOM   3332  C   PHE   222     -29.811  36.879 -92.494  1.00  0.00           C
ATOM   3333  O   PHE   222     -29.571  37.970 -91.917  1.00  0.00           O
ATOM   3334  CB  PHE   222     -27.462  36.269 -91.793  1.00  0.00           C
ATOM   3335  CG  PHE   222     -26.525  35.085 -91.663  1.00  0.00           C
ATOM   3336  CD1 PHE   222     -25.248  35.019 -92.266  1.00  0.00           C
ATOM   3337  CD2 PHE   222     -26.897  34.034 -90.765  1.00  0.00           C
ATOM   3338  CE1 PHE   222     -24.460  33.863 -92.081  1.00  0.00           C
ATOM   3339  CE2 PHE   222     -26.141  32.902 -90.589  1.00  0.00           C
ATOM   3340  CZ  PHE   222     -24.954  32.815 -91.349  1.00  0.00           C
ATOM   3341  HN  PHE   222     -29.364  33.827 -93.007  1.00  0.00           H
ATOM   3342  HA  PHE   222     -29.237  35.203 -91.423  1.00  0.00           H
ATOM   3343  HB1 PHE   222     -27.523  36.671 -90.762  1.00  0.00           H
ATOM   3344  HB2 PHE   222     -26.925  36.929 -92.504  1.00  0.00           H
ATOM   3345  HD1 PHE   222     -24.947  35.870 -92.862  1.00  0.00           H
ATOM   3346  HD2 PHE   222     -27.905  33.997 -90.386  1.00  0.00           H
ATOM   3347  HE1 PHE   222     -23.537  33.764 -92.626  1.00  0.00           H
ATOM   3348  HE2 PHE   222     -26.570  32.048 -90.095  1.00  0.00           H
ATOM   3349  HZ  PHE   222     -24.401  31.900 -91.263  1.00  0.00           H
ATOM   3350  N   LEU   223     -30.932  36.661 -93.349  1.00  0.00           N
ATOM   3351  CA  LEU   223     -31.973  37.630 -93.558  1.00  0.00           C
ATOM   3352  C   LEU   223     -31.735  38.788 -94.403  1.00  0.00           C
ATOM   3353  O   LEU   223     -31.675  39.875 -93.810  1.00  0.00           O
ATOM   3354  CB  LEU   223     -32.705  37.942 -92.225  1.00  0.00           C
ATOM   3355  CG  LEU   223     -33.432  36.728 -91.487  1.00  0.00           C
ATOM   3356  CD1 LEU   223     -34.308  37.236 -90.305  1.00  0.00           C
ATOM   3357  CD2 LEU   223     -34.229  35.707 -92.387  1.00  0.00           C
ATOM   3358  HN  LEU   223     -31.035  35.726 -93.687  1.00  0.00           H
ATOM   3359  HA  LEU   223     -32.721  37.063 -94.095  1.00  0.00           H
ATOM   3360  HB1 LEU   223     -33.519  38.637 -92.527  1.00  0.00           H
ATOM   3361  HB2 LEU   223     -31.991  38.469 -91.558  1.00  0.00           H
ATOM   3362  HG  LEU   223     -32.668  36.157 -90.912  1.00  0.00           H
ATOM   3363 HD11 LEU   223     -35.075  37.963 -90.636  1.00  0.00           H
ATOM   3364 HD12 LEU   223     -34.869  36.349 -89.928  1.00  0.00           H
ATOM   3365 HD13 LEU   223     -33.781  37.680 -89.435  1.00  0.00           H
ATOM   3366 HD21 LEU   223     -34.198  34.773 -91.787  1.00  0.00           H
ATOM   3367 HD22 LEU   223     -35.245  36.099 -92.609  1.00  0.00           H
ATOM   3368 HD23 LEU   223     -33.702  35.398 -93.309  1.00  0.00           H
ATOM   3369  N   PRO   224     -31.490  38.766 -95.676  1.00  0.00           N
ATOM   3370  CA  PRO   224     -31.100  40.011 -96.423  1.00  0.00           C
ATOM   3371  C   PRO   224     -32.234  40.956 -96.601  1.00  0.00           C
ATOM   3372  O   PRO   224     -32.013  42.160 -96.482  1.00  0.00           O
ATOM   3373  CB  PRO   224     -30.509  39.556 -97.741  1.00  0.00           C
ATOM   3374  CG  PRO   224     -30.951  38.083 -97.811  1.00  0.00           C
ATOM   3375  CD  PRO   224     -31.082  37.607 -96.416  1.00  0.00           C
ATOM   3376  HA  PRO   224     -30.455  40.670 -95.864  1.00  0.00           H
ATOM   3377  HB1 PRO   224     -29.408  39.632 -97.667  1.00  0.00           H
ATOM   3378  HB2 PRO   224     -30.795  40.039 -98.698  1.00  0.00           H
ATOM   3379  HG1 PRO   224     -30.190  37.454 -98.312  1.00  0.00           H
ATOM   3380  HG2 PRO   224     -31.992  38.094 -98.222  1.00  0.00           H
ATOM   3381  HD1 PRO   224     -30.109  37.258 -96.019  1.00  0.00           H
ATOM   3382  HD2 PRO   224     -31.795  36.756 -96.338  1.00  0.00           H
ATOM   3383  N   ASN   225     -33.383  40.482 -97.090  1.00  0.00           N
ATOM   3384  CA  ASN   225     -34.558  41.262 -97.481  1.00  0.00           C
ATOM   3385  C   ASN   225     -35.481  41.652 -96.357  1.00  0.00           C
ATOM   3386  O   ASN   225     -36.469  42.450 -96.544  1.00  0.00           O
ATOM   3387  CB  ASN   225     -35.334  40.466 -98.623  1.00  0.00           C
ATOM   3388  CG  ASN   225     -34.504  40.341 -99.901  1.00  0.00           C
ATOM   3389  ND2 ASN   225     -35.170  39.925-101.023  1.00  0.00           N
ATOM   3390  OD1 ASN   225     -33.285  40.549 -99.922  1.00  0.00           O
ATOM   3391  HN  ASN   225     -33.681  39.531 -97.107  1.00  0.00           H
ATOM   3392  HA  ASN   225     -34.291  42.183 -97.963  1.00  0.00           H
ATOM   3393  HB1 ASN   225     -36.217  41.114 -98.768  1.00  0.00           H
ATOM   3394  HB2 ASN   225     -35.697  39.499 -98.206  1.00  0.00           H
ATOM   3395 HD21 ASN   225     -36.151  39.776-100.952  1.00  0.00           H
ATOM   3396 HD22 ASN   225     -34.628  39.813-101.855  1.00  0.00           H
ATOM   3397  N   TRP   226     -35.083  41.296 -95.116  1.00  0.00           N
ATOM   3398  CA  TRP   226     -35.724  41.691 -93.879  1.00  0.00           C
ATOM   3399  C   TRP   226     -35.852  43.186 -93.757  1.00  0.00           C
ATOM   3400  O   TRP   226     -35.046  43.999 -94.327  1.00  0.00           O
ATOM   3401  CB  TRP   226     -35.182  40.879 -92.611  1.00  0.00           C
ATOM   3402  CG  TRP   226     -36.023  40.915 -91.376  1.00  0.00           C
ATOM   3403  CD1 TRP   226     -37.211  40.244 -91.258  1.00  0.00           C
ATOM   3404  CD2 TRP   226     -35.959  41.865 -90.334  1.00  0.00           C
ATOM   3405  CE2 TRP   226     -37.204  41.728 -89.604  1.00  0.00           C
ATOM   3406  CE3 TRP   226     -35.076  42.907 -90.009  1.00  0.00           C
ATOM   3407  NE1 TRP   226     -37.944  40.825 -90.249  1.00  0.00           N
ATOM   3408  CZ2 TRP   226     -37.452  42.679 -88.552  1.00  0.00           C
ATOM   3409  CZ3 TRP   226     -35.352  43.705 -88.932  1.00  0.00           C
ATOM   3410  CH2 TRP   226     -36.531  43.630 -88.199  1.00  0.00           C
ATOM   3411  HN  TRP   226     -34.474  40.549 -94.851  1.00  0.00           H
ATOM   3412  HA  TRP   226     -36.734  41.338 -93.978  1.00  0.00           H
ATOM   3413  HB1 TRP   226     -34.093  40.951 -92.399  1.00  0.00           H
ATOM   3414  HB2 TRP   226     -35.265  39.822 -92.953  1.00  0.00           H
ATOM   3415  HD1 TRP   226     -37.560  39.506 -91.971  1.00  0.00           H
ATOM   3416  HE1 TRP   226     -38.751  40.492 -89.813  1.00  0.00           H
ATOM   3417  HE3 TRP   226     -34.125  42.873 -90.520  1.00  0.00           H
ATOM   3418  HZ2 TRP   226     -38.412  42.560 -88.084  1.00  0.00           H
ATOM   3419  HZ3 TRP   226     -34.633  44.442 -88.611  1.00  0.00           H
ATOM   3420  HH2 TRP   226     -36.651  44.321 -87.379  1.00  0.00           H
ATOM   3421  N   GLN   227     -36.965  43.602 -93.029  1.00  0.00           N
ATOM   3422  CA  GLN   227     -37.461  44.972 -92.661  1.00  0.00           C
ATOM   3423  C   GLN   227     -36.443  46.092 -92.946  1.00  0.00           C
ATOM   3424  O   GLN   227     -35.565  46.356 -92.093  1.00  0.00           O
ATOM   3425  CB  GLN   227     -37.919  45.052 -91.176  1.00  0.00           C
ATOM   3426  CG  GLN   227     -39.283  44.380 -90.822  1.00  0.00           C
ATOM   3427  CD  GLN   227     -40.393  45.153 -91.420  1.00  0.00           C
ATOM   3428  NE2 GLN   227     -40.774  46.301 -90.825  1.00  0.00           N
ATOM   3429  OE1 GLN   227     -41.023  44.636 -92.338  1.00  0.00           O
ATOM   3430  HN  GLN   227     -37.532  42.823 -92.758  1.00  0.00           H
ATOM   3431  HA  GLN   227     -38.402  45.171 -93.153  1.00  0.00           H
ATOM   3432  HB1 GLN   227     -37.885  46.136 -90.921  1.00  0.00           H
ATOM   3433  HB2 GLN   227     -37.150  44.558 -90.558  1.00  0.00           H
ATOM   3434  HG1 GLN   227     -39.388  44.199 -89.734  1.00  0.00           H
ATOM   3435  HG2 GLN   227     -39.206  43.387 -91.323  1.00  0.00           H
ATOM   3436 HE21 GLN   227     -40.221  46.638 -90.062  1.00  0.00           H
ATOM   3437 HE22 GLN   227     -41.439  46.836 -91.349  1.00  0.00           H
ATOM   3438  N   PRO   228     -36.465  46.848 -94.047  1.00  0.00           N
ATOM   3439  CA  PRO   228     -35.265  47.535 -94.491  1.00  0.00           C
ATOM   3440  C   PRO   228     -34.991  48.682 -93.610  1.00  0.00           C
ATOM   3441  O   PRO   228     -33.786  48.844 -93.362  1.00  0.00           O
ATOM   3442  CB  PRO   228     -35.507  48.020 -95.899  1.00  0.00           C
ATOM   3443  CG  PRO   228     -36.239  46.775 -96.401  1.00  0.00           C
ATOM   3444  CD  PRO   228     -37.224  46.417 -95.220  1.00  0.00           C
ATOM   3445  HA  PRO   228     -34.516  46.765 -94.361  1.00  0.00           H
ATOM   3446  HB1 PRO   228     -34.628  48.279 -96.523  1.00  0.00           H
ATOM   3447  HB2 PRO   228     -36.252  48.848 -95.864  1.00  0.00           H
ATOM   3448  HG1 PRO   228     -35.442  46.008 -96.451  1.00  0.00           H
ATOM   3449  HG2 PRO   228     -36.827  46.738 -97.349  1.00  0.00           H
ATOM   3450  HD1 PRO   228     -37.547  45.351 -95.238  1.00  0.00           H
ATOM   3451  HD2 PRO   228     -38.210  46.911 -95.340  1.00  0.00           H
ATOM   3452  N   VAL   229     -35.993  49.322 -93.054  1.00  0.00           N
ATOM   3453  CA  VAL   229     -35.864  50.319 -92.085  1.00  0.00           C
ATOM   3454  C   VAL   229     -35.010  49.961 -90.893  1.00  0.00           C
ATOM   3455  O   VAL   229     -34.205  50.755 -90.429  1.00  0.00           O
ATOM   3456  CB  VAL   229     -37.218  50.905 -91.652  1.00  0.00           C
ATOM   3457  CG1 VAL   229     -37.943  51.538 -92.804  1.00  0.00           C
ATOM   3458  CG2 VAL   229     -38.182  49.815 -91.063  1.00  0.00           C
ATOM   3459  HN  VAL   229     -36.877  49.060 -93.424  1.00  0.00           H
ATOM   3460  HA  VAL   229     -35.340  51.125 -92.570  1.00  0.00           H
ATOM   3461  HB  VAL   229     -36.950  51.732 -90.966  1.00  0.00           H
ATOM   3462 HG11 VAL   229     -37.527  52.531 -93.085  1.00  0.00           H
ATOM   3463 HG12 VAL   229     -37.989  50.903 -93.708  1.00  0.00           H
ATOM   3464 HG13 VAL   229     -38.984  51.814 -92.525  1.00  0.00           H
ATOM   3465 HG21 VAL   229     -39.233  50.166 -91.114  1.00  0.00           H
ATOM   3466 HG22 VAL   229     -38.083  48.819 -91.569  1.00  0.00           H
ATOM   3467 HG23 VAL   229     -37.972  49.750 -89.977  1.00  0.00           H
ATOM   3468  N   GLN   230     -35.187  48.682 -90.365  1.00  0.00           N
ATOM   3469  CA  GLN   230     -34.531  48.289 -89.094  1.00  0.00           C
ATOM   3470  C   GLN   230     -33.527  47.220 -89.372  1.00  0.00           C
ATOM   3471  O   GLN   230     -33.076  46.589 -88.440  1.00  0.00           O
ATOM   3472  CB  GLN   230     -35.605  47.725 -88.110  1.00  0.00           C
ATOM   3473  CG  GLN   230     -36.489  48.883 -87.421  1.00  0.00           C
ATOM   3474  CD  GLN   230     -35.749  50.083 -86.855  1.00  0.00           C
ATOM   3475  NE2 GLN   230     -35.645  50.186 -85.485  1.00  0.00           N
ATOM   3476  OE1 GLN   230     -35.548  51.020 -87.673  1.00  0.00           O
ATOM   3477  HN  GLN   230     -35.717  48.042 -90.909  1.00  0.00           H
ATOM   3478  HA  GLN   230     -33.933  49.128 -88.767  1.00  0.00           H
ATOM   3479  HB1 GLN   230     -35.063  47.334 -87.217  1.00  0.00           H
ATOM   3480  HB2 GLN   230     -36.314  47.067 -88.662  1.00  0.00           H
ATOM   3481  HG1 GLN   230     -37.197  48.462 -86.669  1.00  0.00           H
ATOM   3482  HG2 GLN   230     -37.177  49.362 -88.146  1.00  0.00           H
ATOM   3483 HE21 GLN   230     -35.793  49.392 -84.889  1.00  0.00           H
ATOM   3484 HE22 GLN   230     -35.280  51.025 -85.085  1.00  0.00           H
ATOM   3485  N   TRP   231     -33.126  46.846 -90.637  1.00  0.00           N
ATOM   3486  CA  TRP   231     -32.171  45.813 -90.991  1.00  0.00           C
ATOM   3487  C   TRP   231     -30.781  45.968 -90.343  1.00  0.00           C
ATOM   3488  O   TRP   231     -30.281  45.024 -89.745  1.00  0.00           O
ATOM   3489  CB  TRP   231     -32.110  45.843 -92.583  1.00  0.00           C
ATOM   3490  CG  TRP   231     -31.293  44.685 -93.129  1.00  0.00           C
ATOM   3491  CD1 TRP   231     -31.780  43.444 -93.287  1.00  0.00           C
ATOM   3492  CD2 TRP   231     -29.896  44.515 -93.539  1.00  0.00           C
ATOM   3493  CE2 TRP   231     -29.686  43.140 -93.841  1.00  0.00           C
ATOM   3494  CE3 TRP   231     -28.780  45.437 -93.588  1.00  0.00           C
ATOM   3495  NE1 TRP   231     -30.827  42.538 -93.641  1.00  0.00           N
ATOM   3496  CZ2 TRP   231     -28.516  42.649 -94.273  1.00  0.00           C
ATOM   3497  CZ3 TRP   231     -27.548  44.882 -94.036  1.00  0.00           C
ATOM   3498  CH2 TRP   231     -27.429  43.546 -94.297  1.00  0.00           C
ATOM   3499  HN  TRP   231     -33.377  47.451 -91.386  1.00  0.00           H
ATOM   3500  HA  TRP   231     -32.656  44.866 -90.810  1.00  0.00           H
ATOM   3501  HB1 TRP   231     -31.620  46.820 -92.792  1.00  0.00           H
ATOM   3502  HB2 TRP   231     -33.148  45.931 -92.952  1.00  0.00           H
ATOM   3503  HD1 TRP   231     -32.808  43.151 -93.163  1.00  0.00           H
ATOM   3504  HE1 TRP   231     -31.027  41.603 -93.828  1.00  0.00           H
ATOM   3505  HE3 TRP   231     -28.942  46.487 -93.392  1.00  0.00           H
ATOM   3506  HZ2 TRP   231     -28.400  41.608 -94.519  1.00  0.00           H
ATOM   3507  HZ3 TRP   231     -26.624  45.419 -94.146  1.00  0.00           H
ATOM   3508  HH2 TRP   231     -26.439  43.168 -94.526  1.00  0.00           H
ATOM   3509  N   HIS   232     -30.134  47.156 -90.435  1.00  0.00           N
ATOM   3510  CA  HIS   232     -29.061  47.541 -89.531  1.00  0.00           C
ATOM   3511  C   HIS   232     -29.380  47.638 -88.080  1.00  0.00           C
ATOM   3512  O   HIS   232     -28.548  47.242 -87.255  1.00  0.00           O
ATOM   3513  CB  HIS   232     -28.315  48.718 -90.039  1.00  0.00           C
ATOM   3514  CG  HIS   232     -27.546  48.409 -91.297  1.00  0.00           C
ATOM   3515  CD2 HIS   232     -27.883  48.766 -92.554  1.00  0.00           C
ATOM   3516  ND1 HIS   232     -26.211  47.985 -91.301  1.00  0.00           N
ATOM   3517  CE1 HIS   232     -25.857  48.033 -92.603  1.00  0.00           C
ATOM   3518  NE2 HIS   232     -26.833  48.448 -93.418  1.00  0.00           N
ATOM   3519  HN  HIS   232     -30.450  47.863 -91.067  1.00  0.00           H
ATOM   3520  HA  HIS   232     -28.442  46.650 -89.553  1.00  0.00           H
ATOM   3521  HB1 HIS   232     -27.551  49.026 -89.294  1.00  0.00           H
ATOM   3522  HB2 HIS   232     -28.984  49.598 -90.172  1.00  0.00           H
ATOM   3523  HD2 HIS   232     -28.837  49.183 -92.852  1.00  0.00           H
ATOM   3524  HE1 HIS   232     -24.867  47.778 -92.991  1.00  0.00           H
ATOM   3525  HE2 HIS   232     -26.733  48.614 -94.403  1.00  0.00           H
ATOM   3526  N   SER   233     -30.504  48.234 -87.718  1.00  0.00           N
ATOM   3527  CA  SER   233     -30.843  48.422 -86.311  1.00  0.00           C
ATOM   3528  C   SER   233     -31.035  47.153 -85.484  1.00  0.00           C
ATOM   3529  O   SER   233     -30.568  47.051 -84.369  1.00  0.00           O
ATOM   3530  CB  SER   233     -32.191  49.242 -86.231  1.00  0.00           C
ATOM   3531  OG  SER   233     -32.340  49.948 -85.013  1.00  0.00           O
ATOM   3532  HN  SER   233     -30.991  48.627 -88.501  1.00  0.00           H
ATOM   3533  HA  SER   233     -30.047  49.006 -85.878  1.00  0.00           H
ATOM   3534  HB1 SER   233     -33.093  48.595 -86.353  1.00  0.00           H
ATOM   3535  HB2 SER   233     -32.042  49.874 -87.135  1.00  0.00           H
ATOM   3536  HG1 SER   233     -31.542  50.482 -84.954  1.00  0.00           H
ATOM   3537  N   LYS   234     -31.724  46.157 -85.990  1.00  0.00           N
ATOM   3538  CA  LYS   234     -31.922  44.918 -85.293  1.00  0.00           C
ATOM   3539  C   LYS   234     -31.055  43.804 -85.783  1.00  0.00           C
ATOM   3540  O   LYS   234     -30.377  43.217 -84.977  1.00  0.00           O
ATOM   3541  CB  LYS   234     -33.385  44.557 -85.702  1.00  0.00           C
ATOM   3542  CG  LYS   234     -34.024  43.290 -84.996  1.00  0.00           C
ATOM   3543  CD  LYS   234     -33.888  43.310 -83.459  1.00  0.00           C
ATOM   3544  CE  LYS   234     -34.389  41.977 -83.021  1.00  0.00           C
ATOM   3545  NZ  LYS   234     -34.547  41.919 -81.523  1.00  0.00           N
ATOM   3546  HN  LYS   234     -32.299  46.364 -86.777  1.00  0.00           H
ATOM   3547  HA  LYS   234     -31.718  44.976 -84.240  1.00  0.00           H
ATOM   3548  HB1 LYS   234     -33.529  44.485 -86.805  1.00  0.00           H
ATOM   3549  HB2 LYS   234     -33.999  45.431 -85.380  1.00  0.00           H
ATOM   3550  HG1 LYS   234     -33.499  42.407 -85.442  1.00  0.00           H
ATOM   3551  HG2 LYS   234     -35.104  43.165 -85.199  1.00  0.00           H
ATOM   3552  HD1 LYS   234     -32.843  43.530 -83.160  1.00  0.00           H
ATOM   3553  HD2 LYS   234     -34.528  44.101 -83.039  1.00  0.00           H
ATOM   3554  HE1 LYS   234     -33.655  41.182 -83.258  1.00  0.00           H
ATOM   3555  HE2 LYS   234     -35.358  41.648 -83.442  1.00  0.00           H
ATOM   3556  HZ1 LYS   234     -35.132  42.723 -81.230  1.00  0.00           H
ATOM   3557  HZ2 LYS   234     -34.969  41.047 -81.127  1.00  0.00           H
ATOM   3558  HZ3 LYS   234     -33.575  41.921 -81.164  1.00  0.00           H
ATOM   3559  N   VAL   235     -30.987  43.412 -87.118  1.00  0.00           N
ATOM   3560  CA  VAL   235     -30.540  42.067 -87.427  1.00  0.00           C
ATOM   3561  C   VAL   235     -29.033  42.060 -87.715  1.00  0.00           C
ATOM   3562  O   VAL   235     -28.495  40.948 -87.719  1.00  0.00           O
ATOM   3563  CB  VAL   235     -31.349  41.328 -88.582  1.00  0.00           C
ATOM   3564  CG1 VAL   235     -32.761  41.004 -88.130  1.00  0.00           C
ATOM   3565  CG2 VAL   235     -31.216  41.913 -89.940  1.00  0.00           C
ATOM   3566  HN  VAL   235     -31.570  43.829 -87.808  1.00  0.00           H
ATOM   3567  HA  VAL   235     -30.534  41.443 -86.542  1.00  0.00           H
ATOM   3568  HB  VAL   235     -30.948  40.294 -88.590  1.00  0.00           H
ATOM   3569 HG11 VAL   235     -33.311  40.395 -88.874  1.00  0.00           H
ATOM   3570 HG12 VAL   235     -32.746  40.516 -87.132  1.00  0.00           H
ATOM   3571 HG13 VAL   235     -33.371  41.929 -88.063  1.00  0.00           H
ATOM   3572 HG21 VAL   235     -31.328  41.151 -90.751  1.00  0.00           H
ATOM   3573 HG22 VAL   235     -31.967  42.731 -90.051  1.00  0.00           H
ATOM   3574 HG23 VAL   235     -30.173  42.270 -90.089  1.00  0.00           H
ATOM   3575  N   ARG   236     -28.385  43.294 -87.727  1.00  0.00           N
ATOM   3576  CA  ARG   236     -26.931  43.295 -87.843  1.00  0.00           C
ATOM   3577  C   ARG   236     -26.241  43.623 -86.500  1.00  0.00           C
ATOM   3578  O   ARG   236     -25.050  43.675 -86.350  1.00  0.00           O
ATOM   3579  CB  ARG   236     -26.370  44.299 -88.894  1.00  0.00           C
ATOM   3580  CG  ARG   236     -26.958  44.286 -90.309  1.00  0.00           C
ATOM   3581  CD  ARG   236     -26.704  42.942 -90.911  1.00  0.00           C
ATOM   3582  NE  ARG   236     -25.299  42.847 -91.364  1.00  0.00           N
ATOM   3583  CZ  ARG   236     -24.914  42.048 -92.387  1.00  0.00           C
ATOM   3584  NH1 ARG   236     -25.564  40.950 -92.773  1.00  0.00           N
ATOM   3585  NH2 ARG   236     -23.853  42.312 -93.163  1.00  0.00           N
ATOM   3586  HN  ARG   236     -28.956  44.104 -87.710  1.00  0.00           H
ATOM   3587  HA  ARG   236     -26.563  42.298 -88.003  1.00  0.00           H
ATOM   3588  HB1 ARG   236     -25.272  44.205 -89.013  1.00  0.00           H
ATOM   3589  HB2 ARG   236     -26.582  45.324 -88.519  1.00  0.00           H
ATOM   3590  HG1 ARG   236     -26.455  45.119 -90.847  1.00  0.00           H
ATOM   3591  HG2 ARG   236     -28.003  44.655 -90.202  1.00  0.00           H
ATOM   3592  HD1 ARG   236     -27.390  42.802 -91.775  1.00  0.00           H
ATOM   3593  HD2 ARG   236     -26.975  42.145 -90.189  1.00  0.00           H
ATOM   3594  HE  ARG   236     -24.671  43.594 -91.153  1.00  0.00           H
ATOM   3595 HH11 ARG   236     -26.267  40.632 -92.132  1.00  0.00           H
ATOM   3596 HH12 ARG   236     -25.757  40.710 -93.721  1.00  0.00           H
ATOM   3597 HH21 ARG   236     -23.291  43.066 -92.840  1.00  0.00           H
ATOM   3598 HH22 ARG   236     -23.561  41.625 -93.830  1.00  0.00           H
ATOM   3599  N   GLN   237     -27.020  43.949 -85.467  1.00  0.00           N
ATOM   3600  CA  GLN   237     -26.569  43.953 -84.100  1.00  0.00           C
ATOM   3601  C   GLN   237     -26.589  42.576 -83.504  1.00  0.00           C
ATOM   3602  O   GLN   237     -27.536  42.192 -82.798  1.00  0.00           O
ATOM   3603  CB  GLN   237     -27.447  44.972 -83.361  1.00  0.00           C
ATOM   3604  CG  GLN   237     -27.284  46.432 -83.857  1.00  0.00           C
ATOM   3605  CD  GLN   237     -25.856  46.904 -83.327  1.00  0.00           C
ATOM   3606  NE2 GLN   237     -25.249  47.909 -83.960  1.00  0.00           N
ATOM   3607  OE1 GLN   237     -25.294  46.257 -82.458  1.00  0.00           O
ATOM   3608  HN  GLN   237     -27.983  44.198 -85.474  1.00  0.00           H
ATOM   3609  HA  GLN   237     -25.507  44.146 -84.071  1.00  0.00           H
ATOM   3610  HB1 GLN   237     -27.198  44.784 -82.295  1.00  0.00           H
ATOM   3611  HB2 GLN   237     -28.483  44.699 -83.650  1.00  0.00           H
ATOM   3612  HG1 GLN   237     -28.057  47.076 -83.392  1.00  0.00           H
ATOM   3613  HG2 GLN   237     -27.244  46.544 -84.959  1.00  0.00           H
ATOM   3614 HE21 GLN   237     -25.727  48.304 -84.744  1.00  0.00           H
ATOM   3615 HE22 GLN   237     -24.368  48.228 -83.611  1.00  0.00           H
ATOM   3616  N   LYS   238     -25.500  41.798 -83.770  1.00  0.00           N
ATOM   3617  CA  LYS   238     -25.392  40.393 -83.484  1.00  0.00           C
ATOM   3618  C   LYS   238     -25.421  40.172 -81.951  1.00  0.00           C
ATOM   3619  O   LYS   238     -24.482  40.550 -81.232  1.00  0.00           O
ATOM   3620  CB  LYS   238     -24.259  39.639 -84.114  1.00  0.00           C
ATOM   3621  CG  LYS   238     -24.356  39.399 -85.623  1.00  0.00           C
ATOM   3622  CD  LYS   238     -23.067  38.768 -86.129  1.00  0.00           C
ATOM   3623  CE  LYS   238     -22.024  39.761 -86.660  1.00  0.00           C
ATOM   3624  NZ  LYS   238     -21.177  40.291 -85.568  1.00  0.00           N
ATOM   3625  HN  LYS   238     -24.759  42.316 -84.211  1.00  0.00           H
ATOM   3626  HA  LYS   238     -26.269  39.889 -83.863  1.00  0.00           H
ATOM   3627  HB1 LYS   238     -24.226  38.657 -83.586  1.00  0.00           H
ATOM   3628  HB2 LYS   238     -23.326  40.213 -83.918  1.00  0.00           H
ATOM   3629  HG1 LYS   238     -24.525  40.347 -86.183  1.00  0.00           H
ATOM   3630  HG2 LYS   238     -25.173  38.651 -85.710  1.00  0.00           H
ATOM   3631  HD1 LYS   238     -22.602  37.969 -85.509  1.00  0.00           H
ATOM   3632  HD2 LYS   238     -23.257  38.256 -87.100  1.00  0.00           H
ATOM   3633  HE1 LYS   238     -22.453  40.636 -87.194  1.00  0.00           H
ATOM   3634  HE2 LYS   238     -21.275  39.236 -87.298  1.00  0.00           H
ATOM   3635  HZ1 LYS   238     -20.832  39.498 -84.989  1.00  0.00           H
ATOM   3636  HZ2 LYS   238     -20.411  40.835 -86.002  1.00  0.00           H
ATOM   3637  HZ3 LYS   238     -21.718  40.980 -85.002  1.00  0.00           H
ATOM   3638  N   SER   239     -26.436  39.477 -81.464  1.00  0.00           N
ATOM   3639  CA  SER   239     -26.526  39.265 -79.998  1.00  0.00           C
ATOM   3640  C   SER   239     -25.624  38.038 -79.645  1.00  0.00           C
ATOM   3641  O   SER   239     -25.749  36.961 -80.272  1.00  0.00           O
ATOM   3642  CB  SER   239     -28.011  39.050 -79.561  1.00  0.00           C
ATOM   3643  OG  SER   239     -28.072  39.182 -78.111  1.00  0.00           O
ATOM   3644  HN  SER   239     -27.083  38.953 -82.012  1.00  0.00           H
ATOM   3645  HA  SER   239     -26.180  40.110 -79.424  1.00  0.00           H
ATOM   3646  HB1 SER   239     -28.429  38.062 -79.845  1.00  0.00           H
ATOM   3647  HB2 SER   239     -28.650  39.772 -80.115  1.00  0.00           H
ATOM   3648  HG1 SER   239     -27.766  38.388 -77.668  1.00  0.00           H
ATOM   3649  N   GLU   240     -24.665  38.227 -78.689  1.00  0.00           N
ATOM   3650  CA  GLU   240     -23.573  37.315 -78.296  1.00  0.00           C
ATOM   3651  C   GLU   240     -24.089  36.027 -77.752  1.00  0.00           C
ATOM   3652  O   GLU   240     -25.229  35.964 -77.426  1.00  0.00           O
ATOM   3653  CB  GLU   240     -22.776  38.013 -77.165  1.00  0.00           C
ATOM   3654  CG  GLU   240     -22.125  39.372 -77.566  1.00  0.00           C
ATOM   3655  CD  GLU   240     -23.014  40.621 -77.363  1.00  0.00           C
ATOM   3656  OE1 GLU   240     -22.415  41.734 -77.245  1.00  0.00           O
ATOM   3657  OE2 GLU   240     -24.229  40.599 -77.220  1.00  0.00           O
ATOM   3658  HN  GLU   240     -24.703  39.112 -78.226  1.00  0.00           H
ATOM   3659  HA  GLU   240     -22.955  37.021 -79.125  1.00  0.00           H
ATOM   3660  HB1 GLU   240     -21.911  37.380 -76.877  1.00  0.00           H
ATOM   3661  HB2 GLU   240     -23.426  38.212 -76.290  1.00  0.00           H
ATOM   3662  HG1 GLU   240     -21.663  39.320 -78.577  1.00  0.00           H
ATOM   3663  HG2 GLU   240     -21.318  39.555 -76.821  1.00  0.00           H
ATOM   3664  N   VAL   241     -23.208  34.986 -77.805  1.00  0.00           N
ATOM   3665  CA  VAL   241     -23.603  33.632 -77.461  1.00  0.00           C
ATOM   3666  C   VAL   241     -24.524  32.868 -78.423  1.00  0.00           C
ATOM   3667  O   VAL   241     -24.213  31.720 -78.790  1.00  0.00           O
ATOM   3668  CB  VAL   241     -24.091  33.434 -75.969  1.00  0.00           C
ATOM   3669  CG1 VAL   241     -24.518  31.938 -75.702  1.00  0.00           C
ATOM   3670  CG2 VAL   241     -22.939  33.795 -75.090  1.00  0.00           C
ATOM   3671  HN  VAL   241     -22.288  35.202 -78.101  1.00  0.00           H
ATOM   3672  HA  VAL   241     -22.722  32.995 -77.409  1.00  0.00           H
ATOM   3673  HB  VAL   241     -24.888  34.191 -75.785  1.00  0.00           H
ATOM   3674 HG11 VAL   241     -25.427  31.702 -76.302  1.00  0.00           H
ATOM   3675 HG12 VAL   241     -23.720  31.197 -75.905  1.00  0.00           H
ATOM   3676 HG13 VAL   241     -24.809  31.846 -74.633  1.00  0.00           H
ATOM   3677 HG21 VAL   241     -23.261  33.686 -74.037  1.00  0.00           H
ATOM   3678 HG22 VAL   241     -21.991  33.247 -75.335  1.00  0.00           H
ATOM   3679 HG23 VAL   241     -22.705  34.870 -75.225  1.00  0.00           H
ATOM   3680  N   ASP   242     -25.533  33.491 -78.894  1.00  0.00           N
ATOM   3681  CA  ASP   242     -26.372  33.052 -79.952  1.00  0.00           C
ATOM   3682  C   ASP   242     -25.731  33.312 -81.287  1.00  0.00           C
ATOM   3683  O   ASP   242     -25.545  32.428 -82.113  1.00  0.00           O
ATOM   3684  CB  ASP   242     -27.658  33.863 -79.848  1.00  0.00           C
ATOM   3685  CG  ASP   242     -28.460  33.347 -78.626  1.00  0.00           C
ATOM   3686  OD1 ASP   242     -28.616  32.119 -78.473  1.00  0.00           O
ATOM   3687  OD2 ASP   242     -29.016  34.183 -77.886  1.00  0.00           O
ATOM   3688  HN  ASP   242     -25.736  34.434 -78.660  1.00  0.00           H
ATOM   3689  HA  ASP   242     -26.572  31.986 -79.950  1.00  0.00           H
ATOM   3690  HB1 ASP   242     -28.232  33.723 -80.795  1.00  0.00           H
ATOM   3691  HB2 ASP   242     -27.495  34.954 -79.732  1.00  0.00           H
ATOM   3692  N   ILE   243     -25.482  34.560 -81.682  1.00  0.00           N
ATOM   3693  CA  ILE   243     -24.811  34.992 -82.893  1.00  0.00           C
ATOM   3694  C   ILE   243     -25.729  35.137 -84.079  1.00  0.00           C
ATOM   3695  O   ILE   243     -25.862  36.156 -84.712  1.00  0.00           O
ATOM   3696  CB  ILE   243     -23.444  34.301 -83.135  1.00  0.00           C
ATOM   3697  CG1 ILE   243     -22.501  34.499 -81.828  1.00  0.00           C
ATOM   3698  CG2 ILE   243     -22.784  34.860 -84.397  1.00  0.00           C
ATOM   3699  CD  ILE   243     -21.879  35.925 -81.646  1.00  0.00           C
ATOM   3700  HN  ILE   243     -25.774  35.319 -81.098  1.00  0.00           H
ATOM   3701  HA  ILE   243     -24.617  36.025 -82.626  1.00  0.00           H
ATOM   3702  HB  ILE   243     -23.487  33.204 -83.253  1.00  0.00           H
ATOM   3703 HG11 ILE   243     -21.692  33.752 -81.993  1.00  0.00           H
ATOM   3704 HG12 ILE   243     -22.998  34.133 -80.905  1.00  0.00           H
ATOM   3705 HG21 ILE   243     -22.502  35.930 -84.315  1.00  0.00           H
ATOM   3706 HG22 ILE   243     -21.864  34.254 -84.517  1.00  0.00           H
ATOM   3707 HG23 ILE   243     -23.400  34.677 -85.307  1.00  0.00           H
ATOM   3708  HD1 ILE   243     -21.208  36.177 -82.497  1.00  0.00           H
ATOM   3709  HD2 ILE   243     -22.606  36.760 -81.614  1.00  0.00           H
ATOM   3710  HD3 ILE   243     -21.331  35.967 -80.676  1.00  0.00           H
ATOM   3711  N   VAL   244     -26.339  34.003 -84.439  1.00  0.00           N
ATOM   3712  CA  VAL   244     -27.047  33.722 -85.686  1.00  0.00           C
ATOM   3713  C   VAL   244     -28.522  34.075 -85.645  1.00  0.00           C
ATOM   3714  O   VAL   244     -29.244  33.596 -84.847  1.00  0.00           O
ATOM   3715  CB  VAL   244     -26.906  32.339 -86.223  1.00  0.00           C
ATOM   3716  CG1 VAL   244     -27.733  31.985 -87.491  1.00  0.00           C
ATOM   3717  CG2 VAL   244     -25.364  32.188 -86.533  1.00  0.00           C
ATOM   3718  HN  VAL   244     -26.306  33.242 -83.803  1.00  0.00           H
ATOM   3719  HA  VAL   244     -26.600  34.325 -86.455  1.00  0.00           H
ATOM   3720  HB  VAL   244     -27.161  31.503 -85.542  1.00  0.00           H
ATOM   3721 HG11 VAL   244     -27.372  32.721 -88.247  1.00  0.00           H
ATOM   3722 HG12 VAL   244     -27.478  30.919 -87.684  1.00  0.00           H
ATOM   3723 HG13 VAL   244     -28.826  32.117 -87.388  1.00  0.00           H
ATOM   3724 HG21 VAL   244     -25.058  32.990 -87.232  1.00  0.00           H
ATOM   3725 HG22 VAL   244     -24.765  32.156 -85.598  1.00  0.00           H
ATOM   3726 HG23 VAL   244     -25.116  31.226 -87.042  1.00  0.00           H
ATOM   3727  N   VAL   245     -28.987  34.951 -86.546  1.00  0.00           N
ATOM   3728  CA  VAL   245     -30.321  35.576 -86.616  1.00  0.00           C
ATOM   3729  C   VAL   245     -31.303  34.638 -87.285  1.00  0.00           C
ATOM   3730  O   VAL   245     -30.958  33.833 -88.152  1.00  0.00           O
ATOM   3731  CB  VAL   245     -30.238  37.038 -87.132  1.00  0.00           C
ATOM   3732  CG1 VAL   245     -29.922  37.142 -88.624  1.00  0.00           C
ATOM   3733  CG2 VAL   245     -31.510  37.813 -86.765  1.00  0.00           C
ATOM   3734  HN  VAL   245     -28.378  35.312 -87.260  1.00  0.00           H
ATOM   3735  HA  VAL   245     -30.660  35.683 -85.598  1.00  0.00           H
ATOM   3736  HB  VAL   245     -29.377  37.516 -86.617  1.00  0.00           H
ATOM   3737 HG11 VAL   245     -30.017  38.222 -88.879  1.00  0.00           H
ATOM   3738 HG12 VAL   245     -28.893  36.833 -88.915  1.00  0.00           H
ATOM   3739 HG13 VAL   245     -30.618  36.517 -89.215  1.00  0.00           H
ATOM   3740 HG21 VAL   245     -32.410  37.223 -87.035  1.00  0.00           H
ATOM   3741 HG22 VAL   245     -31.483  38.033 -85.670  1.00  0.00           H
ATOM   3742 HG23 VAL   245     -31.551  38.744 -87.362  1.00  0.00           H
ATOM   3743  N   SER   246     -32.554  34.676 -86.757  1.00  0.00           N
ATOM   3744  CA  SER   246     -33.618  33.947 -87.371  1.00  0.00           C
ATOM   3745  C   SER   246     -35.024  34.351 -86.870  1.00  0.00           C
ATOM   3746  O   SER   246     -35.120  34.904 -85.753  1.00  0.00           O
ATOM   3747  CB  SER   246     -33.504  32.399 -87.288  1.00  0.00           C
ATOM   3748  OG  SER   246     -33.408  31.974 -85.956  1.00  0.00           O
ATOM   3749  HN  SER   246     -32.946  35.141 -85.961  1.00  0.00           H
ATOM   3750  HA  SER   246     -33.587  34.141 -88.427  1.00  0.00           H
ATOM   3751  HB1 SER   246     -32.532  32.138 -87.766  1.00  0.00           H
ATOM   3752  HB2 SER   246     -34.294  31.975 -87.938  1.00  0.00           H
ATOM   3753  HG1 SER   246     -32.493  31.786 -85.769  1.00  0.00           H
ATOM   3754  N   GLU   247     -36.091  34.055 -87.646  1.00  0.00           N
ATOM   3755  CA  GLU   247     -37.407  34.406 -87.167  1.00  0.00           C
ATOM   3756  C   GLU   247     -37.981  33.207 -86.395  1.00  0.00           C
ATOM   3757  O   GLU   247     -37.817  32.032 -86.737  1.00  0.00           O
ATOM   3758  CB  GLU   247     -38.356  34.616 -88.440  1.00  0.00           C
ATOM   3759  CG  GLU   247     -38.006  35.828 -89.328  1.00  0.00           C
ATOM   3760  CD  GLU   247     -38.190  35.633 -90.817  1.00  0.00           C
ATOM   3761  OE1 GLU   247     -39.185  36.218 -91.339  1.00  0.00           O
ATOM   3762  OE2 GLU   247     -37.417  34.938 -91.519  1.00  0.00           O
ATOM   3763  HN  GLU   247     -35.967  33.530 -88.484  1.00  0.00           H
ATOM   3764  HA  GLU   247     -37.509  35.289 -86.551  1.00  0.00           H
ATOM   3765  HB1 GLU   247     -39.404  34.759 -88.106  1.00  0.00           H
ATOM   3766  HB2 GLU   247     -38.453  33.691 -89.040  1.00  0.00           H
ATOM   3767  HG1 GLU   247     -36.995  36.242 -89.125  1.00  0.00           H
ATOM   3768  HG2 GLU   247     -38.618  36.694 -89.008  1.00  0.00           H
ATOM   3769  N   ASP   248     -38.627  33.487 -85.268  1.00  0.00           N
ATOM   3770  CA  ASP   248     -39.052  32.533 -84.256  1.00  0.00           C
ATOM   3771  C   ASP   248     -40.229  31.749 -84.776  1.00  0.00           C
ATOM   3772  O   ASP   248     -40.695  31.970 -85.894  1.00  0.00           O
ATOM   3773  CB  ASP   248     -39.301  33.377 -82.980  1.00  0.00           C
ATOM   3774  CG  ASP   248     -39.452  32.476 -81.709  1.00  0.00           C
ATOM   3775  OD1 ASP   248     -38.780  31.446 -81.662  1.00  0.00           O
ATOM   3776  OD2 ASP   248     -40.161  32.854 -80.717  1.00  0.00           O
ATOM   3777  HN  ASP   248     -38.646  34.403 -84.868  1.00  0.00           H
ATOM   3778  HA  ASP   248     -38.260  31.828 -84.076  1.00  0.00           H
ATOM   3779  HB1 ASP   248     -40.238  33.949 -83.143  1.00  0.00           H
ATOM   3780  HB2 ASP   248     -38.489  34.100 -82.749  1.00  0.00           H
ATOM   3781  N   LEU   249     -40.821  30.844 -83.912  1.00  0.00           N
ATOM   3782  CA  LEU   249     -42.083  30.123 -84.221  1.00  0.00           C
ATOM   3783  C   LEU   249     -43.263  31.019 -84.750  1.00  0.00           C
ATOM   3784  O   LEU   249     -43.904  30.699 -85.696  1.00  0.00           O
ATOM   3785  CB  LEU   249     -42.563  29.165 -83.123  1.00  0.00           C
ATOM   3786  CG  LEU   249     -43.867  28.331 -83.459  1.00  0.00           C
ATOM   3787  CD1 LEU   249     -43.621  27.473 -84.727  1.00  0.00           C
ATOM   3788  CD2 LEU   249     -44.209  27.357 -82.348  1.00  0.00           C
ATOM   3789  HN  LEU   249     -40.300  30.592 -83.096  1.00  0.00           H
ATOM   3790  HA  LEU   249     -41.739  29.460 -85.013  1.00  0.00           H
ATOM   3791  HB1 LEU   249     -42.766  29.753 -82.202  1.00  0.00           H
ATOM   3792  HB2 LEU   249     -41.666  28.563 -82.839  1.00  0.00           H
ATOM   3793  HG  LEU   249     -44.776  28.952 -83.569  1.00  0.00           H
ATOM   3794 HD11 LEU   249     -43.400  28.076 -85.644  1.00  0.00           H
ATOM   3795 HD12 LEU   249     -42.731  26.814 -84.617  1.00  0.00           H
ATOM   3796 HD13 LEU   249     -44.514  26.846 -84.921  1.00  0.00           H
ATOM   3797 HD21 LEU   249     -45.212  26.955 -82.593  1.00  0.00           H
ATOM   3798 HD22 LEU   249     -43.519  26.499 -82.237  1.00  0.00           H
ATOM   3799 HD23 LEU   249     -44.255  27.871 -81.365  1.00  0.00           H
ATOM   3800  N   ASN   250     -43.434  32.177 -84.115  1.00  0.00           N
ATOM   3801  CA  ASN   250     -44.435  33.199 -84.452  1.00  0.00           C
ATOM   3802  C   ASN   250     -44.051  34.019 -85.672  1.00  0.00           C
ATOM   3803  O   ASN   250     -44.848  34.798 -86.217  1.00  0.00           O
ATOM   3804  CB  ASN   250     -44.782  34.143 -83.269  1.00  0.00           C
ATOM   3805  CG  ASN   250     -43.561  34.922 -82.804  1.00  0.00           C
ATOM   3806  ND2 ASN   250     -43.831  35.492 -81.617  1.00  0.00           N
ATOM   3807  OD1 ASN   250     -42.477  34.859 -83.344  1.00  0.00           O
ATOM   3808  HN  ASN   250     -42.820  32.492 -83.403  1.00  0.00           H
ATOM   3809  HA  ASN   250     -45.264  32.640 -84.852  1.00  0.00           H
ATOM   3810  HB1 ASN   250     -45.014  33.617 -82.327  1.00  0.00           H
ATOM   3811  HB2 ASN   250     -45.631  34.785 -83.570  1.00  0.00           H
ATOM   3812 HD21 ASN   250     -43.071  35.694 -81.014  1.00  0.00           H
ATOM   3813 HD22 ASN   250     -44.766  35.593 -81.278  1.00  0.00           H
ATOM   3814  N   GLY   251     -42.800  33.982 -86.200  1.00  0.00           N
ATOM   3815  CA  GLY   251     -42.413  34.861 -87.307  1.00  0.00           C
ATOM   3816  C   GLY   251     -41.775  36.156 -86.909  1.00  0.00           C
ATOM   3817  O   GLY   251     -41.707  37.105 -87.627  1.00  0.00           O
ATOM   3818  HN  GLY   251     -42.164  33.329 -85.803  1.00  0.00           H
ATOM   3819  HA1 GLY   251     -41.709  34.303 -87.907  1.00  0.00           H
ATOM   3820  HA2 GLY   251     -43.251  35.192 -87.911  1.00  0.00           H
ATOM   3821  N   THR   252     -41.362  36.238 -85.646  1.00  0.00           N
ATOM   3822  CA  THR   252     -40.823  37.533 -85.106  1.00  0.00           C
ATOM   3823  C   THR   252     -39.403  37.229 -84.968  1.00  0.00           C
ATOM   3824  O   THR   252     -38.993  36.128 -84.590  1.00  0.00           O
ATOM   3825  CB  THR   252     -41.380  38.186 -83.861  1.00  0.00           C
ATOM   3826  CG2 THR   252     -42.878  38.324 -84.025  1.00  0.00           C
ATOM   3827  OG1 THR   252     -41.264  37.419 -82.640  1.00  0.00           O
ATOM   3828  HN  THR   252     -41.560  35.469 -85.043  1.00  0.00           H
ATOM   3829  HA  THR   252     -41.000  38.306 -85.838  1.00  0.00           H
ATOM   3830  HB  THR   252     -40.920  39.170 -83.641  1.00  0.00           H
ATOM   3831  HG1 THR   252     -41.272  36.498 -82.918  1.00  0.00           H
ATOM   3832 HG21 THR   252     -43.305  38.958 -83.215  1.00  0.00           H
ATOM   3833 HG22 THR   252     -43.013  38.873 -84.981  1.00  0.00           H
ATOM   3834 HG23 THR   252     -43.463  37.386 -84.099  1.00  0.00           H
ATOM   3835  N   VAL   253     -38.576  38.304 -85.261  1.00  0.00           N
ATOM   3836  CA  VAL   253     -37.131  38.016 -85.389  1.00  0.00           C
ATOM   3837  C   VAL   253     -36.268  38.153 -84.153  1.00  0.00           C
ATOM   3838  O   VAL   253     -36.314  39.141 -83.411  1.00  0.00           O
ATOM   3839  CB  VAL   253     -36.600  38.878 -86.558  1.00  0.00           C
ATOM   3840  CG1 VAL   253     -36.737  40.407 -86.272  1.00  0.00           C
ATOM   3841  CG2 VAL   253     -35.178  38.551 -86.957  1.00  0.00           C
ATOM   3842  HN  VAL   253     -38.913  39.191 -85.545  1.00  0.00           H
ATOM   3843  HA  VAL   253     -37.072  36.972 -85.651  1.00  0.00           H
ATOM   3844  HB  VAL   253     -37.322  38.629 -87.367  1.00  0.00           H
ATOM   3845 HG11 VAL   253     -36.499  40.899 -87.242  1.00  0.00           H
ATOM   3846 HG12 VAL   253     -37.771  40.759 -86.035  1.00  0.00           H
ATOM   3847 HG13 VAL   253     -36.099  40.658 -85.398  1.00  0.00           H
ATOM   3848 HG21 VAL   253     -34.384  38.990 -86.316  1.00  0.00           H
ATOM   3849 HG22 VAL   253     -34.992  37.461 -86.905  1.00  0.00           H
ATOM   3850 HG23 VAL   253     -35.038  38.944 -87.991  1.00  0.00           H
ATOM   3851  N   LYS   254     -35.424  37.158 -83.948  1.00  0.00           N
ATOM   3852  CA  LYS   254     -34.594  37.043 -82.774  1.00  0.00           C
ATOM   3853  C   LYS   254     -33.245  36.378 -83.103  1.00  0.00           C
ATOM   3854  O   LYS   254     -33.112  35.893 -84.188  1.00  0.00           O
ATOM   3855  CB  LYS   254     -35.332  36.374 -81.551  1.00  0.00           C
ATOM   3856  CG  LYS   254     -35.449  34.868 -81.619  1.00  0.00           C
ATOM   3857  CD  LYS   254     -36.276  34.366 -80.493  1.00  0.00           C
ATOM   3858  CE  LYS   254     -36.023  32.914 -80.002  1.00  0.00           C
ATOM   3859  NZ  LYS   254     -36.253  32.005 -81.203  1.00  0.00           N
ATOM   3860  HN  LYS   254     -35.288  36.425 -84.612  1.00  0.00           H
ATOM   3861  HA  LYS   254     -34.349  38.073 -82.522  1.00  0.00           H
ATOM   3862  HB1 LYS   254     -36.383  36.732 -81.539  1.00  0.00           H
ATOM   3863  HB2 LYS   254     -34.726  36.610 -80.650  1.00  0.00           H
ATOM   3864  HG1 LYS   254     -34.439  34.425 -81.456  1.00  0.00           H
ATOM   3865  HG2 LYS   254     -35.696  34.546 -82.650  1.00  0.00           H
ATOM   3866  HD1 LYS   254     -36.047  35.141 -79.721  1.00  0.00           H
ATOM   3867  HD2 LYS   254     -37.371  34.345 -80.696  1.00  0.00           H
ATOM   3868  HE1 LYS   254     -36.744  32.610 -79.219  1.00  0.00           H
ATOM   3869  HE2 LYS   254     -35.008  32.933 -79.569  1.00  0.00           H
ATOM   3870  HZ1 LYS   254     -35.918  31.042 -81.003  1.00  0.00           H
ATOM   3871  HZ2 LYS   254     -37.264  31.869 -81.404  1.00  0.00           H
ATOM   3872  HZ3 LYS   254     -35.742  32.394 -82.022  1.00  0.00           H
ATOM   3873  N   PHE   255     -32.369  36.386 -82.121  1.00  0.00           N
ATOM   3874  CA  PHE   255     -31.044  35.795 -82.295  1.00  0.00           C
ATOM   3875  C   PHE   255     -31.088  34.412 -81.568  1.00  0.00           C
ATOM   3876  O   PHE   255     -31.625  34.334 -80.463  1.00  0.00           O
ATOM   3877  CB  PHE   255     -29.920  36.669 -81.674  1.00  0.00           C
ATOM   3878  CG  PHE   255     -29.566  37.784 -82.599  1.00  0.00           C
ATOM   3879  CD1 PHE   255     -30.221  39.020 -82.587  1.00  0.00           C
ATOM   3880  CD2 PHE   255     -28.566  37.591 -83.598  1.00  0.00           C
ATOM   3881  CE1 PHE   255     -29.946  39.978 -83.536  1.00  0.00           C
ATOM   3882  CE2 PHE   255     -28.305  38.540 -84.524  1.00  0.00           C
ATOM   3883  CZ  PHE   255     -29.111  39.704 -84.629  1.00  0.00           C
ATOM   3884  HN  PHE   255     -32.604  36.793 -81.241  1.00  0.00           H
ATOM   3885  HA  PHE   255     -30.843  35.656 -83.355  1.00  0.00           H
ATOM   3886  HB1 PHE   255     -29.021  36.051 -81.456  1.00  0.00           H
ATOM   3887  HB2 PHE   255     -30.296  37.115 -80.729  1.00  0.00           H
ATOM   3888  HD1 PHE   255     -30.953  39.175 -81.812  1.00  0.00           H
ATOM   3889  HD2 PHE   255     -27.998  36.679 -83.641  1.00  0.00           H
ATOM   3890  HE1 PHE   255     -30.456  40.922 -83.420  1.00  0.00           H
ATOM   3891  HE2 PHE   255     -27.586  38.359 -85.299  1.00  0.00           H
ATOM   3892  HZ  PHE   255     -29.013  40.494 -85.359  1.00  0.00           H
ATOM   3893  N   SER   256     -30.536  33.336 -82.156  1.00  0.00           N
ATOM   3894  CA  SER   256     -30.414  32.020 -81.504  1.00  0.00           C
ATOM   3895  C   SER   256     -29.241  31.259 -82.010  1.00  0.00           C
ATOM   3896  O   SER   256     -28.793  31.264 -83.144  1.00  0.00           O
ATOM   3897  CB  SER   256     -31.696  31.189 -81.731  1.00  0.00           C
ATOM   3898  OG  SER   256     -31.619  29.858 -81.164  1.00  0.00           O
ATOM   3899  HN  SER   256     -30.117  33.511 -83.047  1.00  0.00           H
ATOM   3900  HA  SER   256     -30.255  32.117 -80.443  1.00  0.00           H
ATOM   3901  HB1 SER   256     -31.940  31.231 -82.811  1.00  0.00           H
ATOM   3902  HB2 SER   256     -32.597  31.644 -81.262  1.00  0.00           H
ATOM   3903  HG1 SER   256     -32.446  29.429 -81.387  1.00  0.00           H
ATOM   3904  N   SER   257     -28.495  30.540 -81.149  1.00  0.00           N
ATOM   3905  CA  SER   257     -27.406  29.621 -81.500  1.00  0.00           C
ATOM   3906  C   SER   257     -27.897  28.367 -82.203  1.00  0.00           C
ATOM   3907  O   SER   257     -27.192  27.634 -82.831  1.00  0.00           O
ATOM   3908  CB  SER   257     -26.408  29.189 -80.358  1.00  0.00           C
ATOM   3909  OG  SER   257     -27.007  28.192 -79.474  1.00  0.00           O
ATOM   3910  HN  SER   257     -28.671  30.589 -80.173  1.00  0.00           H
ATOM   3911  HA  SER   257     -26.836  30.168 -82.237  1.00  0.00           H
ATOM   3912  HB1 SER   257     -25.996  30.072 -79.817  1.00  0.00           H
ATOM   3913  HB2 SER   257     -25.502  28.698 -80.760  1.00  0.00           H
ATOM   3914  HG1 SER   257     -27.436  28.743 -78.813  1.00  0.00           H
ATOM   3915  N   SER   258     -29.222  28.158 -82.175  1.00  0.00           N
ATOM   3916  CA  SER   258     -29.773  26.892 -82.676  1.00  0.00           C
ATOM   3917  C   SER   258     -30.518  27.212 -83.976  1.00  0.00           C
ATOM   3918  O   SER   258     -31.019  28.333 -84.190  1.00  0.00           O
ATOM   3919  CB  SER   258     -30.683  26.086 -81.721  1.00  0.00           C
ATOM   3920  OG  SER   258     -31.107  24.812 -82.299  1.00  0.00           O
ATOM   3921  HN  SER   258     -29.808  28.849 -81.764  1.00  0.00           H
ATOM   3922  HA  SER   258     -29.003  26.182 -82.909  1.00  0.00           H
ATOM   3923  HB1 SER   258     -31.594  26.685 -81.468  1.00  0.00           H
ATOM   3924  HB2 SER   258     -30.140  25.844 -80.784  1.00  0.00           H
ATOM   3925  HG1 SER   258     -30.296  24.284 -82.347  1.00  0.00           H
ATOM   3926  N   LEU   259     -30.520  26.221 -84.947  1.00  0.00           N
ATOM   3927  CA  LEU   259     -30.901  26.325 -86.368  1.00  0.00           C
ATOM   3928  C   LEU   259     -32.382  26.740 -86.504  1.00  0.00           C
ATOM   3929  O   LEU   259     -33.225  26.285 -85.732  1.00  0.00           O
ATOM   3930  CB  LEU   259     -30.608  25.076 -87.186  1.00  0.00           C
ATOM   3931  CG  LEU   259     -29.078  24.674 -87.406  1.00  0.00           C
ATOM   3932  CD1 LEU   259     -28.971  23.254 -87.960  1.00  0.00           C
ATOM   3933  CD2 LEU   259     -28.364  25.653 -88.386  1.00  0.00           C
ATOM   3934  HN  LEU   259     -30.319  25.278 -84.687  1.00  0.00           H
ATOM   3935  HA  LEU   259     -30.348  27.184 -86.726  1.00  0.00           H
ATOM   3936  HB1 LEU   259     -31.010  25.167 -88.215  1.00  0.00           H
ATOM   3937  HB2 LEU   259     -30.993  24.229 -86.576  1.00  0.00           H
ATOM   3938  HG  LEU   259     -28.560  24.652 -86.428  1.00  0.00           H
ATOM   3939 HD11 LEU   259     -27.972  23.034 -88.397  1.00  0.00           H
ATOM   3940 HD12 LEU   259     -29.144  22.493 -87.174  1.00  0.00           H
ATOM   3941 HD13 LEU   259     -29.818  23.035 -88.647  1.00  0.00           H
ATOM   3942 HD21 LEU   259     -28.908  25.634 -89.353  1.00  0.00           H
ATOM   3943 HD22 LEU   259     -28.507  26.641 -87.900  1.00  0.00           H
ATOM   3944 HD23 LEU   259     -27.273  25.637 -88.617  1.00  0.00           H
ATOM   3945  N   PRO   260     -32.712  27.439 -87.573  1.00  0.00           N
ATOM   3946  CA  PRO   260     -34.083  27.911 -87.813  1.00  0.00           C
ATOM   3947  C   PRO   260     -35.139  26.818 -87.964  1.00  0.00           C
ATOM   3948  O   PRO   260     -34.883  25.642 -88.279  1.00  0.00           O
ATOM   3949  CB  PRO   260     -34.015  28.792 -89.149  1.00  0.00           C
ATOM   3950  CG  PRO   260     -32.525  29.212 -89.272  1.00  0.00           C
ATOM   3951  CD  PRO   260     -31.792  28.276 -88.326  1.00  0.00           C
ATOM   3952  HA  PRO   260     -34.438  28.531 -86.994  1.00  0.00           H
ATOM   3953  HB1 PRO   260     -34.618  29.702 -88.919  1.00  0.00           H
ATOM   3954  HB2 PRO   260     -34.272  28.201 -90.052  1.00  0.00           H
ATOM   3955  HG1 PRO   260     -32.249  30.233 -88.945  1.00  0.00           H
ATOM   3956  HG2 PRO   260     -32.067  29.115 -90.278  1.00  0.00           H
ATOM   3957  HD1 PRO   260     -31.240  28.860 -87.566  1.00  0.00           H
ATOM   3958  HD2 PRO   260     -31.054  27.579 -88.790  1.00  0.00           H
ATOM   3959  N   TYR   261     -36.433  27.198 -87.538  1.00  0.00           N
ATOM   3960  CA  TYR   261     -37.463  26.167 -87.414  1.00  0.00           C
ATOM   3961  C   TYR   261     -37.831  25.328 -88.587  1.00  0.00           C
ATOM   3962  O   TYR   261     -38.100  24.181 -88.328  1.00  0.00           O
ATOM   3963  CB  TYR   261     -38.784  26.807 -86.992  1.00  0.00           C
ATOM   3964  CG  TYR   261     -38.931  26.918 -85.470  1.00  0.00           C
ATOM   3965  CD1 TYR   261     -39.652  25.845 -84.827  1.00  0.00           C
ATOM   3966  CD2 TYR   261     -38.510  27.952 -84.740  1.00  0.00           C
ATOM   3967  CE1 TYR   261     -39.822  25.882 -83.384  1.00  0.00           C
ATOM   3968  CE2 TYR   261     -38.774  28.022 -83.329  1.00  0.00           C
ATOM   3969  CZ  TYR   261     -39.377  26.999 -82.658  1.00  0.00           C
ATOM   3970  OH  TYR   261     -39.607  27.131 -81.289  1.00  0.00           O
ATOM   3971  HN  TYR   261     -36.668  28.160 -87.419  1.00  0.00           H
ATOM   3972  HA  TYR   261     -37.198  25.420 -86.680  1.00  0.00           H
ATOM   3973  HB1 TYR   261     -39.692  26.230 -87.279  1.00  0.00           H
ATOM   3974  HB2 TYR   261     -39.031  27.778 -87.475  1.00  0.00           H
ATOM   3975  HD1 TYR   261     -40.022  25.045 -85.440  1.00  0.00           H
ATOM   3976  HD2 TYR   261     -37.904  28.722 -85.200  1.00  0.00           H
ATOM   3977  HE1 TYR   261     -40.303  25.016 -82.951  1.00  0.00           H
ATOM   3978  HE2 TYR   261     -38.416  28.861 -82.760  1.00  0.00           H
ATOM   3979  HH  TYR   261     -39.075  27.845 -80.921  1.00  0.00           H
ATOM   3980  N   PRO   262     -37.934  25.715 -89.860  1.00  0.00           N
ATOM   3981  CA  PRO   262     -38.832  24.970 -90.783  1.00  0.00           C
ATOM   3982  C   PRO   262     -37.991  23.932 -91.578  1.00  0.00           C
ATOM   3983  O   PRO   262     -38.649  23.235 -92.359  1.00  0.00           O
ATOM   3984  CB  PRO   262     -39.323  26.077 -91.788  1.00  0.00           C
ATOM   3985  CG  PRO   262     -38.145  27.063 -91.896  1.00  0.00           C
ATOM   3986  CD  PRO   262     -37.663  27.042 -90.426  1.00  0.00           C
ATOM   3987  HA  PRO   262     -39.567  24.470 -90.184  1.00  0.00           H
ATOM   3988  HB1 PRO   262     -40.161  26.594 -91.274  1.00  0.00           H
ATOM   3989  HB2 PRO   262     -39.737  25.615 -92.712  1.00  0.00           H
ATOM   3990  HG1 PRO   262     -38.414  28.098 -92.175  1.00  0.00           H
ATOM   3991  HG2 PRO   262     -37.442  26.547 -92.583  1.00  0.00           H
ATOM   3992  HD1 PRO   262     -38.317  27.758 -89.889  1.00  0.00           H
ATOM   3993  HD2 PRO   262     -36.599  27.338 -90.424  1.00  0.00           H
ATOM   3994  N   ASN   263     -36.664  23.924 -91.547  1.00  0.00           N
ATOM   3995  CA  ASN   263     -35.794  22.974 -92.315  1.00  0.00           C
ATOM   3996  C   ASN   263     -36.259  21.481 -92.424  1.00  0.00           C
ATOM   3997  O   ASN   263     -36.958  20.856 -91.655  1.00  0.00           O
ATOM   3998  CB  ASN   263     -34.424  22.876 -91.618  1.00  0.00           C
ATOM   3999  CG  ASN   263     -33.773  24.262 -91.366  1.00  0.00           C
ATOM   4000  ND2 ASN   263     -32.993  24.381 -90.247  1.00  0.00           N
ATOM   4001  OD1 ASN   263     -34.064  25.143 -92.156  1.00  0.00           O
ATOM   4002  HN  ASN   263     -36.147  24.660 -91.109  1.00  0.00           H
ATOM   4003  HA  ASN   263     -35.619  23.435 -93.274  1.00  0.00           H
ATOM   4004  HB1 ASN   263     -33.648  22.230 -92.073  1.00  0.00           H
ATOM   4005  HB2 ASN   263     -34.552  22.477 -90.589  1.00  0.00           H
ATOM   4006 HD21 ASN   263     -32.911  23.487 -89.802  1.00  0.00           H
ATOM   4007 HD22 ASN   263     -32.866  25.302 -89.865  1.00  0.00           H
ATOM   4008  N   ASN   264     -35.685  20.872 -93.468  1.00  0.00           N
ATOM   4009  CA  ASN   264     -36.015  19.506 -93.855  1.00  0.00           C
ATOM   4010  C   ASN   264     -34.932  18.477 -93.342  1.00  0.00           C
ATOM   4011  O   ASN   264     -35.187  17.289 -93.387  1.00  0.00           O
ATOM   4012  CB  ASN   264     -36.068  19.379 -95.379  1.00  0.00           C
ATOM   4013  CG  ASN   264     -37.006  20.391 -96.048  1.00  0.00           C
ATOM   4014  ND2 ASN   264     -36.441  21.191 -96.954  1.00  0.00           N
ATOM   4015  OD1 ASN   264     -38.149  20.496 -95.716  1.00  0.00           O
ATOM   4016  HN  ASN   264     -34.930  21.335 -93.933  1.00  0.00           H
ATOM   4017  HA  ASN   264     -36.979  19.238 -93.441  1.00  0.00           H
ATOM   4018  HB1 ASN   264     -36.474  18.384 -95.667  1.00  0.00           H
ATOM   4019  HB2 ASN   264     -35.022  19.404 -95.749  1.00  0.00           H
ATOM   4020 HD21 ASN   264     -35.487  21.023 -97.214  1.00  0.00           H
ATOM   4021 HD22 ASN   264     -36.946  21.959 -97.358  1.00  0.00           H
ATOM   4022  N   LEU   265     -33.703  18.956 -92.821  1.00  0.00           N
ATOM   4023  CA  LEU   265     -32.612  18.092 -92.358  1.00  0.00           C
ATOM   4024  C   LEU   265     -33.043  17.242 -91.203  1.00  0.00           C
ATOM   4025  O   LEU   265     -33.798  17.639 -90.395  1.00  0.00           O
ATOM   4026  CB  LEU   265     -31.414  19.053 -92.109  1.00  0.00           C
ATOM   4027  CG  LEU   265     -30.311  18.675 -91.196  1.00  0.00           C
ATOM   4028  CD1 LEU   265     -29.445  17.541 -91.825  1.00  0.00           C
ATOM   4029  CD2 LEU   265     -29.393  19.876 -90.908  1.00  0.00           C
ATOM   4030  HN  LEU   265     -33.354  19.848 -93.121  1.00  0.00           H
ATOM   4031  HA  LEU   265     -32.386  17.297 -93.055  1.00  0.00           H
ATOM   4032  HB1 LEU   265     -31.847  20.026 -91.789  1.00  0.00           H
ATOM   4033  HB2 LEU   265     -30.955  19.344 -93.076  1.00  0.00           H
ATOM   4034  HG  LEU   265     -30.665  18.353 -90.189  1.00  0.00           H
ATOM   4035 HD11 LEU   265     -29.133  17.853 -92.843  1.00  0.00           H
ATOM   4036 HD12 LEU   265     -28.580  17.243 -91.192  1.00  0.00           H
ATOM   4037 HD13 LEU   265     -30.109  16.661 -91.973  1.00  0.00           H
ATOM   4038 HD21 LEU   265     -28.723  19.753 -90.039  1.00  0.00           H
ATOM   4039 HD22 LEU   265     -28.776  20.092 -91.814  1.00  0.00           H
ATOM   4040 HD23 LEU   265     -30.082  20.735 -90.705  1.00  0.00           H
ATOM   4041  N   ASN   266     -32.557  15.923 -91.079  1.00  0.00           N
ATOM   4042  CA  ASN   266     -32.786  15.051 -89.981  1.00  0.00           C
ATOM   4043  C   ASN   266     -32.296  15.736 -88.686  1.00  0.00           C
ATOM   4044  O   ASN   266     -31.228  16.377 -88.557  1.00  0.00           O
ATOM   4045  CB  ASN   266     -32.017  13.655 -90.122  1.00  0.00           C
ATOM   4046  CG  ASN   266     -32.264  12.594 -89.112  1.00  0.00           C
ATOM   4047  ND2 ASN   266     -33.184  11.601 -89.378  1.00  0.00           N
ATOM   4048  OD1 ASN   266     -31.672  12.579 -88.027  1.00  0.00           O
ATOM   4049  HN  ASN   266     -31.840  15.622 -91.705  1.00  0.00           H
ATOM   4050  HA  ASN   266     -33.859  14.935 -89.985  1.00  0.00           H
ATOM   4051  HB1 ASN   266     -30.968  14.012 -89.991  1.00  0.00           H
ATOM   4052  HB2 ASN   266     -32.139  13.276 -91.164  1.00  0.00           H
ATOM   4053 HD21 ASN   266     -33.405  10.993 -88.618  1.00  0.00           H
ATOM   4054 HD22 ASN   266     -33.662  11.530 -90.266  1.00  0.00           H
ATOM   4055  N   SER   267     -33.083  15.699 -87.571  1.00  0.00           N
ATOM   4056  CA  SER   267     -32.877  16.429 -86.371  1.00  0.00           C
ATOM   4057  C   SER   267     -31.777  15.885 -85.441  1.00  0.00           C
ATOM   4058  O   SER   267     -31.122  16.673 -84.781  1.00  0.00           O
ATOM   4059  CB  SER   267     -34.182  16.409 -85.533  1.00  0.00           C
ATOM   4060  OG  SER   267     -34.270  17.348 -84.410  1.00  0.00           O
ATOM   4061  HN  SER   267     -33.950  15.216 -87.666  1.00  0.00           H
ATOM   4062  HA  SER   267     -32.665  17.447 -86.656  1.00  0.00           H
ATOM   4063  HB1 SER   267     -34.487  15.406 -85.159  1.00  0.00           H
ATOM   4064  HB2 SER   267     -34.945  16.713 -86.287  1.00  0.00           H
ATOM   4065  HG1 SER   267     -33.932  18.160 -84.793  1.00  0.00           H
ATOM   4066  N   VAL   268     -31.532  14.582 -85.459  1.00  0.00           N
ATOM   4067  CA  VAL   268     -30.375  13.927 -84.803  1.00  0.00           C
ATOM   4068  C   VAL   268     -29.057  14.524 -85.396  1.00  0.00           C
ATOM   4069  O   VAL   268     -28.165  14.999 -84.692  1.00  0.00           O
ATOM   4070  CB  VAL   268     -30.580  12.410 -84.797  1.00  0.00           C
ATOM   4071  CG1 VAL   268     -29.544  11.765 -83.929  1.00  0.00           C
ATOM   4072  CG2 VAL   268     -31.939  12.212 -84.046  1.00  0.00           C
ATOM   4073  HN  VAL   268     -32.118  13.980 -86.004  1.00  0.00           H
ATOM   4074  HA  VAL   268     -30.410  14.228 -83.763  1.00  0.00           H
ATOM   4075  HB  VAL   268     -30.682  12.140 -85.869  1.00  0.00           H
ATOM   4076 HG11 VAL   268     -29.570  12.309 -82.957  1.00  0.00           H
ATOM   4077 HG12 VAL   268     -29.862  10.709 -83.799  1.00  0.00           H
ATOM   4078 HG13 VAL   268     -28.564  11.755 -84.464  1.00  0.00           H
ATOM   4079 HG21 VAL   268     -32.784  12.540 -84.690  1.00  0.00           H
ATOM   4080 HG22 VAL   268     -32.187  11.159 -83.841  1.00  0.00           H
ATOM   4081 HG23 VAL   268     -31.891  12.686 -83.043  1.00  0.00           H
ATOM   4082  N   LEU   269     -29.036  14.666 -86.741  1.00  0.00           N
ATOM   4083  CA  LEU   269     -27.904  15.139 -87.451  1.00  0.00           C
ATOM   4084  C   LEU   269     -27.708  16.641 -87.268  1.00  0.00           C
ATOM   4085  O   LEU   269     -26.622  17.224 -87.049  1.00  0.00           O
ATOM   4086  CB  LEU   269     -28.001  14.708 -88.968  1.00  0.00           C
ATOM   4087  CG  LEU   269     -28.060  13.200 -89.178  1.00  0.00           C
ATOM   4088  CD1 LEU   269     -28.163  12.850 -90.639  1.00  0.00           C
ATOM   4089  CD2 LEU   269     -26.905  12.369 -88.506  1.00  0.00           C
ATOM   4090  HN  LEU   269     -29.821  14.532 -87.348  1.00  0.00           H
ATOM   4091  HA  LEU   269     -27.021  14.700 -87.012  1.00  0.00           H
ATOM   4092  HB1 LEU   269     -27.074  15.130 -89.401  1.00  0.00           H
ATOM   4093  HB2 LEU   269     -28.821  15.259 -89.480  1.00  0.00           H
ATOM   4094  HG  LEU   269     -28.991  12.740 -88.770  1.00  0.00           H
ATOM   4095 HD11 LEU   269     -28.202  11.761 -90.830  1.00  0.00           H
ATOM   4096 HD12 LEU   269     -29.043  13.281 -91.174  1.00  0.00           H
ATOM   4097 HD13 LEU   269     -27.199  13.135 -91.124  1.00  0.00           H
ATOM   4098 HD21 LEU   269     -25.971  12.536 -89.075  1.00  0.00           H
ATOM   4099 HD22 LEU   269     -26.851  12.704 -87.453  1.00  0.00           H
ATOM   4100 HD23 LEU   269     -27.012  11.256 -88.547  1.00  0.00           H
ATOM   4101  N   ALA   270     -28.850  17.371 -87.226  1.00  0.00           N
ATOM   4102  CA  ALA   270     -28.995  18.805 -87.183  1.00  0.00           C
ATOM   4103  C   ALA   270     -28.409  19.409 -85.874  1.00  0.00           C
ATOM   4104  O   ALA   270     -27.695  20.402 -85.868  1.00  0.00           O
ATOM   4105  CB  ALA   270     -30.467  19.167 -87.267  1.00  0.00           C
ATOM   4106  HN  ALA   270     -29.675  16.861 -87.420  1.00  0.00           H
ATOM   4107  HA  ALA   270     -28.387  19.207 -87.984  1.00  0.00           H
ATOM   4108  HB1 ALA   270     -31.051  19.092 -86.327  1.00  0.00           H
ATOM   4109  HB2 ALA   270     -30.507  20.227 -87.593  1.00  0.00           H
ATOM   4110  HB3 ALA   270     -30.936  18.717 -88.175  1.00  0.00           H
ATOM   4111  N   GLU   271     -28.603  18.748 -84.722  1.00  0.00           N
ATOM   4112  CA  GLU   271     -27.861  19.098 -83.452  1.00  0.00           C
ATOM   4113  C   GLU   271     -26.325  19.026 -83.612  1.00  0.00           C
ATOM   4114  O   GLU   271     -25.612  19.941 -83.230  1.00  0.00           O
ATOM   4115  CB  GLU   271     -28.429  18.231 -82.263  1.00  0.00           C
ATOM   4116  CG  GLU   271     -27.853  18.456 -80.812  1.00  0.00           C
ATOM   4117  CD  GLU   271     -26.471  18.076 -80.675  1.00  0.00           C
ATOM   4118  OE1 GLU   271     -25.623  18.848 -80.247  1.00  0.00           O
ATOM   4119  OE2 GLU   271     -26.123  16.941 -81.050  1.00  0.00           O
ATOM   4120  HN  GLU   271     -29.083  17.887 -84.581  1.00  0.00           H
ATOM   4121  HA  GLU   271     -28.040  20.106 -83.100  1.00  0.00           H
ATOM   4122  HB1 GLU   271     -28.588  17.164 -82.524  1.00  0.00           H
ATOM   4123  HB2 GLU   271     -29.495  18.514 -82.091  1.00  0.00           H
ATOM   4124  HG1 GLU   271     -28.422  17.750 -80.174  1.00  0.00           H
ATOM   4125  HG2 GLU   271     -28.078  19.513 -80.545  1.00  0.00           H
ATOM   4126  N   ARG   272     -25.853  18.009 -84.326  1.00  0.00           N
ATOM   4127  CA  ARG   272     -24.458  17.932 -84.596  1.00  0.00           C
ATOM   4128  C   ARG   272     -23.893  19.002 -85.469  1.00  0.00           C
ATOM   4129  O   ARG   272     -22.928  19.603 -85.026  1.00  0.00           O
ATOM   4130  CB  ARG   272     -24.043  16.559 -85.099  1.00  0.00           C
ATOM   4131  CG  ARG   272     -24.150  15.400 -83.995  1.00  0.00           C
ATOM   4132  CD  ARG   272     -23.082  15.330 -82.847  1.00  0.00           C
ATOM   4133  NE  ARG   272     -23.511  16.239 -81.753  1.00  0.00           N
ATOM   4134  CZ  ARG   272     -22.705  16.784 -80.826  1.00  0.00           C
ATOM   4135  NH1 ARG   272     -21.448  16.542 -80.749  1.00  0.00           N
ATOM   4136  NH2 ARG   272     -23.141  17.670 -80.006  1.00  0.00           N
ATOM   4137  HN  ARG   272     -26.403  17.290 -84.742  1.00  0.00           H
ATOM   4138  HA  ARG   272     -23.970  18.101 -83.653  1.00  0.00           H
ATOM   4139  HB1 ARG   272     -22.974  16.682 -85.355  1.00  0.00           H
ATOM   4140  HB2 ARG   272     -24.438  16.176 -86.058  1.00  0.00           H
ATOM   4141  HG1 ARG   272     -23.970  14.500 -84.624  1.00  0.00           H
ATOM   4142  HG2 ARG   272     -25.168  15.335 -83.556  1.00  0.00           H
ATOM   4143  HD1 ARG   272     -22.072  15.699 -83.133  1.00  0.00           H
ATOM   4144  HD2 ARG   272     -23.036  14.245 -82.631  1.00  0.00           H
ATOM   4145  HE  ARG   272     -24.472  16.443 -81.569  1.00  0.00           H
ATOM   4146 HH11 ARG   272     -20.956  15.950 -81.382  1.00  0.00           H
ATOM   4147 HH12 ARG   272     -20.942  16.775 -79.916  1.00  0.00           H
ATOM   4148 HH21 ARG   272     -24.069  18.044 -80.045  1.00  0.00           H
ATOM   4149 HH22 ARG   272     -22.527  17.992 -79.282  1.00  0.00           H
ATOM   4150  N   LEU   273     -24.599  19.308 -86.614  1.00  0.00           N
ATOM   4151  CA  LEU   273     -24.240  20.414 -87.584  1.00  0.00           C
ATOM   4152  C   LEU   273     -24.362  21.818 -86.976  1.00  0.00           C
ATOM   4153  O   LEU   273     -23.586  22.735 -87.208  1.00  0.00           O
ATOM   4154  CB  LEU   273     -25.126  20.329 -88.889  1.00  0.00           C
ATOM   4155  CG  LEU   273     -24.932  18.996 -89.704  1.00  0.00           C
ATOM   4156  CD1 LEU   273     -26.097  18.746 -90.615  1.00  0.00           C
ATOM   4157  CD2 LEU   273     -23.661  19.072 -90.461  1.00  0.00           C
ATOM   4158  HN  LEU   273     -25.230  18.646 -87.010  1.00  0.00           H
ATOM   4159  HA  LEU   273     -23.169  20.367 -87.752  1.00  0.00           H
ATOM   4160  HB1 LEU   273     -24.856  21.173 -89.541  1.00  0.00           H
ATOM   4161  HB2 LEU   273     -26.190  20.459 -88.606  1.00  0.00           H
ATOM   4162  HG  LEU   273     -24.845  18.174 -88.966  1.00  0.00           H
ATOM   4163 HD11 LEU   273     -25.939  17.726 -91.036  1.00  0.00           H
ATOM   4164 HD12 LEU   273     -27.063  18.812 -90.074  1.00  0.00           H
ATOM   4165 HD13 LEU   273     -26.086  19.355 -91.549  1.00  0.00           H
ATOM   4166 HD21 LEU   273     -22.704  18.998 -89.891  1.00  0.00           H
ATOM   4167 HD22 LEU   273     -23.650  18.229 -91.182  1.00  0.00           H
ATOM   4168 HD23 LEU   273     -23.615  20.029 -91.014  1.00  0.00           H
ATOM   4169  N   GLU   274     -25.305  22.023 -86.044  1.00  0.00           N
ATOM   4170  CA  GLU   274     -25.534  23.272 -85.327  1.00  0.00           C
ATOM   4171  C   GLU   274     -24.318  23.754 -84.561  1.00  0.00           C
ATOM   4172  O   GLU   274     -23.938  24.937 -84.697  1.00  0.00           O
ATOM   4173  CB  GLU   274     -26.775  23.266 -84.420  1.00  0.00           C
ATOM   4174  CG  GLU   274     -26.949  24.143 -83.190  1.00  0.00           C
ATOM   4175  CD  GLU   274     -27.915  23.604 -82.168  1.00  0.00           C
ATOM   4176  OE1 GLU   274     -29.070  23.203 -82.519  1.00  0.00           O
ATOM   4177  OE2 GLU   274     -27.548  23.543 -80.946  1.00  0.00           O
ATOM   4178  HN  GLU   274     -25.937  21.309 -85.766  1.00  0.00           H
ATOM   4179  HA  GLU   274     -25.753  24.051 -86.047  1.00  0.00           H
ATOM   4180  HB1 GLU   274     -26.792  22.218 -84.035  1.00  0.00           H
ATOM   4181  HB2 GLU   274     -27.732  23.348 -84.979  1.00  0.00           H
ATOM   4182  HG1 GLU   274     -27.159  25.224 -83.321  1.00  0.00           H
ATOM   4183  HG2 GLU   274     -26.060  24.199 -82.529  1.00  0.00           H
ATOM   4184  N   LYS   275     -23.737  22.897 -83.688  1.00  0.00           N
ATOM   4185  CA  LYS   275     -22.513  23.257 -82.985  1.00  0.00           C
ATOM   4186  C   LYS   275     -21.350  23.598 -83.912  1.00  0.00           C
ATOM   4187  O   LYS   275     -20.564  24.533 -83.662  1.00  0.00           O
ATOM   4188  CB  LYS   275     -22.110  22.155 -81.977  1.00  0.00           C
ATOM   4189  CG  LYS   275     -23.264  21.625 -81.009  1.00  0.00           C
ATOM   4190  CD  LYS   275     -23.910  22.688 -80.073  1.00  0.00           C
ATOM   4191  CE  LYS   275     -24.962  22.153 -79.091  1.00  0.00           C
ATOM   4192  NZ  LYS   275     -26.105  21.490 -79.810  1.00  0.00           N
ATOM   4193  HN  LYS   275     -24.302  22.088 -83.559  1.00  0.00           H
ATOM   4194  HA  LYS   275     -22.652  24.095 -82.314  1.00  0.00           H
ATOM   4195  HB1 LYS   275     -21.302  22.554 -81.335  1.00  0.00           H
ATOM   4196  HB2 LYS   275     -21.804  21.187 -82.430  1.00  0.00           H
ATOM   4197  HG1 LYS   275     -22.811  20.832 -80.385  1.00  0.00           H
ATOM   4198  HG2 LYS   275     -24.102  21.233 -81.631  1.00  0.00           H
ATOM   4199  HD1 LYS   275     -22.991  23.161 -79.648  1.00  0.00           H
ATOM   4200  HD2 LYS   275     -24.486  23.402 -80.698  1.00  0.00           H
ATOM   4201  HE1 LYS   275     -25.390  22.966 -78.451  1.00  0.00           H
ATOM   4202  HE2 LYS   275     -24.508  21.366 -78.445  1.00  0.00           H
ATOM   4203  HZ1 LYS   275     -26.724  21.111 -79.076  1.00  0.00           H
ATOM   4204  HZ2 LYS   275     -26.567  22.193 -80.425  1.00  0.00           H
ATOM   4205  HZ3 LYS   275     -25.773  20.718 -80.428  1.00  0.00           H
ATOM   4206  N   TRP   276     -21.160  22.827 -84.942  1.00  0.00           N
ATOM   4207  CA  TRP   276     -20.174  23.088 -86.023  1.00  0.00           C
ATOM   4208  C   TRP   276     -20.253  24.375 -86.774  1.00  0.00           C
ATOM   4209  O   TRP   276     -19.296  25.065 -87.037  1.00  0.00           O
ATOM   4210  CB  TRP   276     -20.022  21.825 -86.920  1.00  0.00           C
ATOM   4211  CG  TRP   276     -18.953  21.845 -88.009  1.00  0.00           C
ATOM   4212  CD1 TRP   276     -17.637  21.893 -87.683  1.00  0.00           C
ATOM   4213  CD2 TRP   276     -19.049  21.466 -89.382  1.00  0.00           C
ATOM   4214  CE2 TRP   276     -17.703  21.371 -89.862  1.00  0.00           C
ATOM   4215  CE3 TRP   276     -20.106  21.199 -90.220  1.00  0.00           C
ATOM   4216  NE1 TRP   276     -16.877  21.602 -88.800  1.00  0.00           N
ATOM   4217  CZ2 TRP   276     -17.445  21.153 -91.242  1.00  0.00           C
ATOM   4218  CZ3 TRP   276     -19.873  20.929 -91.549  1.00  0.00           C
ATOM   4219  CH2 TRP   276     -18.568  20.927 -92.066  1.00  0.00           C
ATOM   4220  HN  TRP   276     -21.801  22.137 -85.276  1.00  0.00           H
ATOM   4221  HA  TRP   276     -19.242  23.131 -85.480  1.00  0.00           H
ATOM   4222  HB1 TRP   276     -20.997  21.844 -87.463  1.00  0.00           H
ATOM   4223  HB2 TRP   276     -20.054  20.884 -86.326  1.00  0.00           H
ATOM   4224  HD1 TRP   276     -17.223  22.019 -86.696  1.00  0.00           H
ATOM   4225  HE1 TRP   276     -15.912  21.478 -88.732  1.00  0.00           H
ATOM   4226  HE3 TRP   276     -21.140  21.280 -89.921  1.00  0.00           H
ATOM   4227  HZ2 TRP   276     -16.447  21.052 -91.639  1.00  0.00           H
ATOM   4228  HZ3 TRP   276     -20.711  20.704 -92.198  1.00  0.00           H
ATOM   4229  HH2 TRP   276     -18.352  20.700 -93.101  1.00  0.00           H
ATOM   4230  N   LEU   277     -21.538  24.764 -87.051  1.00  0.00           N
ATOM   4231  CA  LEU   277     -21.782  26.071 -87.734  1.00  0.00           C
ATOM   4232  C   LEU   277     -21.333  27.321 -86.978  1.00  0.00           C
ATOM   4233  O   LEU   277     -20.537  28.097 -87.446  1.00  0.00           O
ATOM   4234  CB  LEU   277     -23.255  25.981 -88.307  1.00  0.00           C
ATOM   4235  CG  LEU   277     -23.840  27.243 -89.042  1.00  0.00           C
ATOM   4236  CD1 LEU   277     -24.324  28.512 -88.275  1.00  0.00           C
ATOM   4237  CD2 LEU   277     -22.789  27.661 -90.168  1.00  0.00           C
ATOM   4238  HN  LEU   277     -22.349  24.200 -86.912  1.00  0.00           H
ATOM   4239  HA  LEU   277     -21.106  26.034 -88.579  1.00  0.00           H
ATOM   4240  HB1 LEU   277     -23.898  25.795 -87.421  1.00  0.00           H
ATOM   4241  HB2 LEU   277     -23.349  25.005 -88.822  1.00  0.00           H
ATOM   4242  HG  LEU   277     -24.645  26.745 -89.627  1.00  0.00           H
ATOM   4243 HD11 LEU   277     -25.019  29.151 -88.869  1.00  0.00           H
ATOM   4244 HD12 LEU   277     -24.863  28.239 -87.346  1.00  0.00           H
ATOM   4245 HD13 LEU   277     -23.455  29.149 -88.020  1.00  0.00           H
ATOM   4246 HD21 LEU   277     -23.404  28.441 -90.667  1.00  0.00           H
ATOM   4247 HD22 LEU   277     -21.905  28.177 -89.738  1.00  0.00           H
ATOM   4248 HD23 LEU   277     -22.651  26.710 -90.720  1.00  0.00           H
ATOM   4249  N   GLN   278     -21.700  27.351 -85.661  1.00  0.00           N
ATOM   4250  CA  GLN   278     -21.056  28.291 -84.796  1.00  0.00           C
ATOM   4251  C   GLN   278     -19.530  28.236 -84.721  1.00  0.00           C
ATOM   4252  O   GLN   278     -18.959  29.328 -84.818  1.00  0.00           O
ATOM   4253  CB  GLN   278     -21.707  28.067 -83.401  1.00  0.00           C
ATOM   4254  CG  GLN   278     -23.164  28.432 -83.206  1.00  0.00           C
ATOM   4255  CD  GLN   278     -23.482  29.797 -83.682  1.00  0.00           C
ATOM   4256  NE2 GLN   278     -24.538  29.880 -84.549  1.00  0.00           N
ATOM   4257  OE1 GLN   278     -22.840  30.804 -83.330  1.00  0.00           O
ATOM   4258  HN  GLN   278     -22.114  26.522 -85.303  1.00  0.00           H
ATOM   4259  HA  GLN   278     -21.244  29.293 -85.155  1.00  0.00           H
ATOM   4260  HB1 GLN   278     -21.183  28.731 -82.694  1.00  0.00           H
ATOM   4261  HB2 GLN   278     -21.488  27.086 -82.912  1.00  0.00           H
ATOM   4262  HG1 GLN   278     -23.369  28.349 -82.118  1.00  0.00           H
ATOM   4263  HG2 GLN   278     -23.821  27.689 -83.701  1.00  0.00           H
ATOM   4264 HE21 GLN   278     -25.062  29.056 -84.758  1.00  0.00           H
ATOM   4265 HE22 GLN   278     -24.775  30.796 -84.877  1.00  0.00           H
ATOM   4266  N   LEU   279     -18.818  27.072 -84.601  1.00  0.00           N
ATOM   4267  CA  LEU   279     -17.402  26.945 -84.496  1.00  0.00           C
ATOM   4268  C   LEU   279     -16.676  27.408 -85.811  1.00  0.00           C
ATOM   4269  O   LEU   279     -15.562  27.915 -85.736  1.00  0.00           O
ATOM   4270  CB  LEU   279     -17.111  25.486 -84.247  1.00  0.00           C
ATOM   4271  CG  LEU   279     -15.638  25.070 -84.203  1.00  0.00           C
ATOM   4272  CD1 LEU   279     -15.003  25.570 -82.934  1.00  0.00           C
ATOM   4273  CD2 LEU   279     -15.568  23.549 -84.334  1.00  0.00           C
ATOM   4274  HN  LEU   279     -19.220  26.158 -84.636  1.00  0.00           H
ATOM   4275  HA  LEU   279     -16.967  27.566 -83.720  1.00  0.00           H
ATOM   4276  HB1 LEU   279     -17.578  24.859 -85.037  1.00  0.00           H
ATOM   4277  HB2 LEU   279     -17.628  25.147 -83.325  1.00  0.00           H
ATOM   4278  HG  LEU   279     -15.047  25.458 -85.054  1.00  0.00           H
ATOM   4279 HD11 LEU   279     -15.565  25.175 -82.061  1.00  0.00           H
ATOM   4280 HD12 LEU   279     -13.932  25.305 -82.906  1.00  0.00           H
ATOM   4281 HD13 LEU   279     -15.041  26.687 -82.959  1.00  0.00           H
ATOM   4282 HD21 LEU   279     -14.541  23.190 -84.508  1.00  0.00           H
ATOM   4283 HD22 LEU   279     -15.981  23.099 -83.404  1.00  0.00           H
ATOM   4284 HD23 LEU   279     -16.156  23.184 -85.207  1.00  0.00           H
ATOM   4285  N   MET   280     -17.268  27.130 -87.015  1.00  0.00           N
ATOM   4286  CA  MET   280     -16.727  27.680 -88.299  1.00  0.00           C
ATOM   4287  C   MET   280     -16.682  29.171 -88.486  1.00  0.00           C
ATOM   4288  O   MET   280     -15.772  29.695 -89.192  1.00  0.00           O
ATOM   4289  CB  MET   280     -17.550  27.083 -89.439  1.00  0.00           C
ATOM   4290  CG  MET   280     -17.099  25.601 -89.843  1.00  0.00           C
ATOM   4291  SD  MET   280     -17.515  24.971 -91.463  1.00  0.00           S
ATOM   4292  CE  MET   280     -19.260  24.637 -91.071  1.00  0.00           C
ATOM   4293  HN  MET   280     -18.092  26.568 -86.988  1.00  0.00           H
ATOM   4294  HA  MET   280     -15.701  27.360 -88.413  1.00  0.00           H
ATOM   4295  HB1 MET   280     -17.431  27.762 -90.307  1.00  0.00           H
ATOM   4296  HB2 MET   280     -18.634  27.048 -89.207  1.00  0.00           H
ATOM   4297  HG1 MET   280     -17.557  24.995 -89.031  1.00  0.00           H
ATOM   4298  HG2 MET   280     -16.006  25.504 -89.637  1.00  0.00           H
ATOM   4299  HE1 MET   280     -19.853  24.122 -91.861  1.00  0.00           H
ATOM   4300  HE2 MET   280     -19.191  24.004 -90.162  1.00  0.00           H
ATOM   4301  HE3 MET   280     -19.825  25.534 -90.737  1.00  0.00           H
ATOM   4302  N   LEU   281     -17.687  29.973 -87.987  1.00  0.00           N
ATOM   4303  CA  LEU   281     -17.737  31.456 -88.077  1.00  0.00           C
ATOM   4304  C   LEU   281     -16.645  32.224 -87.275  1.00  0.00           C
ATOM   4305  O   LEU   281     -16.209  33.288 -87.697  1.00  0.00           O
ATOM   4306  CB  LEU   281     -19.079  32.058 -87.562  1.00  0.00           C
ATOM   4307  CG  LEU   281     -20.418  31.391 -88.198  1.00  0.00           C
ATOM   4308  CD1 LEU   281     -21.674  31.865 -87.485  1.00  0.00           C
ATOM   4309  CD2 LEU   281     -20.531  31.605 -89.747  1.00  0.00           C
ATOM   4310  HN  LEU   281     -18.514  29.495 -87.684  1.00  0.00           H
ATOM   4311  HA  LEU   281     -17.760  31.616 -89.145  1.00  0.00           H
ATOM   4312  HB1 LEU   281     -19.148  33.169 -87.642  1.00  0.00           H
ATOM   4313  HB2 LEU   281     -19.133  31.962 -86.453  1.00  0.00           H
ATOM   4314  HG  LEU   281     -20.304  30.303 -88.022  1.00  0.00           H
ATOM   4315 HD11 LEU   281     -21.730  31.445 -86.458  1.00  0.00           H
ATOM   4316 HD12 LEU   281     -21.845  32.955 -87.468  1.00  0.00           H
ATOM   4317 HD13 LEU   281     -22.554  31.429 -88.020  1.00  0.00           H
ATOM   4318 HD21 LEU   281     -21.453  31.141 -90.170  1.00  0.00           H
ATOM   4319 HD22 LEU   281     -20.463  32.702 -89.866  1.00  0.00           H
ATOM   4320 HD23 LEU   281     -19.632  31.152 -90.225  1.00  0.00           H
ATOM   4321  N   MET   282     -16.271  31.690 -86.035  1.00  0.00           N
ATOM   4322  CA  MET   282     -15.382  32.369 -85.162  1.00  0.00           C
ATOM   4323  C   MET   282     -13.993  32.659 -85.770  1.00  0.00           C
ATOM   4324  O   MET   282     -13.386  31.891 -86.461  1.00  0.00           O
ATOM   4325  CB  MET   282     -15.099  31.539 -83.870  1.00  0.00           C
ATOM   4326  CG  MET   282     -16.301  31.504 -82.926  1.00  0.00           C
ATOM   4327  SD  MET   282     -16.432  30.019 -82.014  1.00  0.00           S
ATOM   4328  CE  MET   282     -17.227  30.613 -80.411  1.00  0.00           C
ATOM   4329  HN  MET   282     -16.747  30.886 -85.678  1.00  0.00           H
ATOM   4330  HA  MET   282     -15.867  33.289 -84.867  1.00  0.00           H
ATOM   4331  HB1 MET   282     -14.331  31.974 -83.201  1.00  0.00           H
ATOM   4332  HB2 MET   282     -14.819  30.501 -84.149  1.00  0.00           H
ATOM   4333  HG1 MET   282     -17.204  31.670 -83.549  1.00  0.00           H
ATOM   4334  HG2 MET   282     -16.271  32.333 -82.187  1.00  0.00           H
ATOM   4335  HE1 MET   282     -16.758  31.541 -80.035  1.00  0.00           H
ATOM   4336  HE2 MET   282     -18.313  30.785 -80.565  1.00  0.00           H
ATOM   4337  HE3 MET   282     -17.177  29.911 -79.550  1.00  0.00           H
ATOM   4338  N   TRP   283     -13.402  33.811 -85.371  1.00  0.00           N
ATOM   4339  CA  TRP   283     -12.095  34.179 -85.684  1.00  0.00           C
ATOM   4340  C   TRP   283     -11.163  33.598 -84.537  1.00  0.00           C
ATOM   4341  O   TRP   283     -11.679  33.121 -83.532  1.00  0.00           O
ATOM   4342  CB  TRP   283     -11.925  35.736 -85.632  1.00  0.00           C
ATOM   4343  CG  TRP   283     -10.697  36.224 -86.376  1.00  0.00           C
ATOM   4344  CD1 TRP   283      -9.478  36.613 -85.845  1.00  0.00           C
ATOM   4345  CD2 TRP   283     -10.463  36.234 -87.798  1.00  0.00           C
ATOM   4346  CE2 TRP   283      -9.274  36.900 -88.074  1.00  0.00           C
ATOM   4347  CE3 TRP   283     -11.274  35.851 -88.834  1.00  0.00           C
ATOM   4348  NE1 TRP   283      -8.721  37.092 -86.831  1.00  0.00           N
ATOM   4349  CZ2 TRP   283      -8.768  37.124 -89.336  1.00  0.00           C
ATOM   4350  CZ3 TRP   283     -10.806  36.120 -90.153  1.00  0.00           C
ATOM   4351  CH2 TRP   283      -9.527  36.651 -90.380  1.00  0.00           C
ATOM   4352  HN  TRP   283     -13.875  34.474 -84.785  1.00  0.00           H
ATOM   4353  HA  TRP   283     -11.762  33.835 -86.664  1.00  0.00           H
ATOM   4354  HB1 TRP   283     -12.018  36.211 -84.633  1.00  0.00           H
ATOM   4355  HB2 TRP   283     -12.796  36.014 -86.277  1.00  0.00           H
ATOM   4356  HD1 TRP   283      -9.284  36.732 -84.790  1.00  0.00           H
ATOM   4357  HE1 TRP   283      -7.854  37.511 -86.694  1.00  0.00           H
ATOM   4358  HE3 TRP   283     -12.267  35.492 -88.657  1.00  0.00           H
ATOM   4359  HZ2 TRP   283      -7.774  37.537 -89.422  1.00  0.00           H
ATOM   4360  HZ3 TRP   283     -11.322  35.574 -90.938  1.00  0.00           H
ATOM   4361  HH2 TRP   283      -9.121  36.644 -91.379  1.00  0.00           H
ATOM   4362  N   HIS   284      -9.825  33.572 -84.689  1.00  0.00           N
ATOM   4363  CA  HIS   284      -8.872  33.063 -83.683  1.00  0.00           C
ATOM   4364  C   HIS   284      -8.832  31.551 -83.480  1.00  0.00           C
ATOM   4365  O   HIS   284      -9.836  30.909 -83.616  1.00  0.00           O
ATOM   4366  CB  HIS   284      -8.907  33.841 -82.265  1.00  0.00           C
ATOM   4367  CG  HIS   284      -8.796  35.343 -82.280  1.00  0.00           C
ATOM   4368  CD2 HIS   284      -7.673  36.072 -81.953  1.00  0.00           C
ATOM   4369  ND1 HIS   284      -9.866  36.222 -82.369  1.00  0.00           N
ATOM   4370  CE1 HIS   284      -9.324  37.476 -82.235  1.00  0.00           C
ATOM   4371  NE2 HIS   284      -8.039  37.462 -82.004  1.00  0.00           N
ATOM   4372  HN  HIS   284      -9.481  33.991 -85.532  1.00  0.00           H
ATOM   4373  HA  HIS   284      -7.920  33.360 -84.101  1.00  0.00           H
ATOM   4374  HB1 HIS   284      -7.976  33.465 -81.808  1.00  0.00           H
ATOM   4375  HB2 HIS   284      -9.690  33.319 -81.677  1.00  0.00           H
ATOM   4376  HD2 HIS   284      -6.644  35.769 -81.773  1.00  0.00           H
ATOM   4377  HE1 HIS   284     -10.067  38.263 -82.206  1.00  0.00           H
ATOM   4378  HE2 HIS   284      -7.418  38.240 -81.975  1.00  0.00           H
ATOM   4379  N   PRO   285      -7.701  30.876 -83.228  1.00  0.00           N
ATOM   4380  CA  PRO   285      -7.649  29.422 -83.030  1.00  0.00           C
ATOM   4381  C   PRO   285      -8.722  28.748 -82.074  1.00  0.00           C
ATOM   4382  O   PRO   285      -8.811  29.026 -80.918  1.00  0.00           O
ATOM   4383  CB  PRO   285      -6.266  29.168 -82.382  1.00  0.00           C
ATOM   4384  CG  PRO   285      -5.456  30.265 -82.971  1.00  0.00           C
ATOM   4385  CD  PRO   285      -6.365  31.483 -83.114  1.00  0.00           C
ATOM   4386  HA  PRO   285      -7.719  28.967 -84.003  1.00  0.00           H
ATOM   4387  HB1 PRO   285      -5.895  28.154 -82.650  1.00  0.00           H
ATOM   4388  HB2 PRO   285      -6.255  29.316 -81.273  1.00  0.00           H
ATOM   4389  HG1 PRO   285      -5.149  29.991 -84.006  1.00  0.00           H
ATOM   4390  HG2 PRO   285      -4.595  30.486 -82.319  1.00  0.00           H
ATOM   4391  HD1 PRO   285      -6.090  32.059 -84.029  1.00  0.00           H
ATOM   4392  HD2 PRO   285      -6.259  32.152 -82.231  1.00  0.00           H
ATOM   4393  N   ARG   286      -9.533  27.766 -82.565  1.00  0.00           N
ATOM   4394  CA  ARG   286     -10.655  27.161 -81.826  1.00  0.00           C
ATOM   4395  C   ARG   286     -10.495  25.640 -81.887  1.00  0.00           C
ATOM   4396  O   ARG   286     -10.528  25.024 -82.948  1.00  0.00           O
ATOM   4397  CB  ARG   286     -12.083  27.515 -82.321  1.00  0.00           C
ATOM   4398  CG  ARG   286     -12.432  28.985 -82.417  1.00  0.00           C
ATOM   4399  CD  ARG   286     -12.313  29.751 -81.115  1.00  0.00           C
ATOM   4400  NE  ARG   286     -12.481  31.213 -81.490  1.00  0.00           N
ATOM   4401  CZ  ARG   286     -12.763  32.136 -80.591  1.00  0.00           C
ATOM   4402  NH1 ARG   286     -13.383  31.972 -79.456  1.00  0.00           N
ATOM   4403  NH2 ARG   286     -12.572  33.413 -80.955  1.00  0.00           N
ATOM   4404  HN  ARG   286      -9.557  27.575 -83.552  1.00  0.00           H
ATOM   4405  HA  ARG   286     -10.514  27.523 -80.824  1.00  0.00           H
ATOM   4406  HB1 ARG   286     -12.870  26.955 -81.759  1.00  0.00           H
ATOM   4407  HB2 ARG   286     -12.223  27.082 -83.336  1.00  0.00           H
ATOM   4408  HG1 ARG   286     -13.432  29.222 -82.825  1.00  0.00           H
ATOM   4409  HG2 ARG   286     -11.715  29.378 -83.175  1.00  0.00           H
ATOM   4410  HD1 ARG   286     -11.396  29.641 -80.487  1.00  0.00           H
ATOM   4411  HD2 ARG   286     -13.257  29.487 -80.600  1.00  0.00           H
ATOM   4412  HE  ARG   286     -12.161  31.589 -82.365  1.00  0.00           H
ATOM   4413 HH11 ARG   286     -13.824  31.120 -79.168  1.00  0.00           H
ATOM   4414 HH12 ARG   286     -13.596  32.739 -78.850  1.00  0.00           H
ATOM   4415 HH21 ARG   286     -12.265  33.606 -81.886  1.00  0.00           H
ATOM   4416 HH22 ARG   286     -12.917  34.111 -80.314  1.00  0.00           H
ATOM   4417  N   THR   290     -10.283  24.944 -80.712  1.00  0.00           N
ATOM   4418  CA  THR   290     -10.338  25.304 -79.312  1.00  0.00           C
ATOM   4419  C   THR   290     -11.446  26.225 -78.904  1.00  0.00           C
ATOM   4420  O   THR   290     -11.240  27.383 -78.474  1.00  0.00           O
ATOM   4421  CB  THR   290      -8.972  25.543 -78.645  1.00  0.00           C
ATOM   4422  CG2 THR   290      -8.368  24.224 -78.322  1.00  0.00           C
ATOM   4423  OG1 THR   290      -8.062  26.205 -79.528  1.00  0.00           O
ATOM   4424  HN  THR   290     -10.223  23.962 -80.871  1.00  0.00           H
ATOM   4425  HA  THR   290     -10.696  24.375 -78.912  1.00  0.00           H
ATOM   4426  HB  THR   290      -9.139  26.144 -77.732  1.00  0.00           H
ATOM   4427  HG1 THR   290      -8.409  27.071 -79.740  1.00  0.00           H
ATOM   4428 HG21 THR   290      -7.258  24.256 -78.279  1.00  0.00           H
ATOM   4429 HG22 THR   290      -8.887  23.925 -77.392  1.00  0.00           H
ATOM   4430 HG23 THR   290      -8.691  23.554 -79.157  1.00  0.00           H
ATOM   4431  N   ASP   291     -12.695  25.754 -78.895  1.00  0.00           N
ATOM   4432  CA  ASP   291     -13.757  26.598 -78.238  1.00  0.00           C
ATOM   4433  C   ASP   291     -13.982  26.036 -76.864  1.00  0.00           C
ATOM   4434  O   ASP   291     -14.292  24.833 -76.738  1.00  0.00           O
ATOM   4435  CB  ASP   291     -15.076  26.730 -79.195  1.00  0.00           C
ATOM   4436  CG  ASP   291     -16.348  27.182 -78.544  1.00  0.00           C
ATOM   4437  OD1 ASP   291     -17.422  26.855 -79.104  1.00  0.00           O
ATOM   4438  OD2 ASP   291     -16.312  27.875 -77.492  1.00  0.00           O
ATOM   4439  HN  ASP   291     -12.964  24.898 -79.323  1.00  0.00           H
ATOM   4440  HA  ASP   291     -13.443  27.636 -78.160  1.00  0.00           H
ATOM   4441  HB1 ASP   291     -15.245  25.695 -79.552  1.00  0.00           H
ATOM   4442  HB2 ASP   291     -14.921  27.344 -80.103  1.00  0.00           H
ATOM   4443  N   PRO   292     -13.813  26.666 -75.648  1.00  0.00           N
ATOM   4444  CA  PRO   292     -13.816  25.936 -74.369  1.00  0.00           C
ATOM   4445  C   PRO   292     -15.235  25.553 -73.998  1.00  0.00           C
ATOM   4446  O   PRO   292     -15.432  24.872 -72.994  1.00  0.00           O
ATOM   4447  CB  PRO   292     -13.192  26.932 -73.407  1.00  0.00           C
ATOM   4448  CG  PRO   292     -13.619  28.354 -73.898  1.00  0.00           C
ATOM   4449  CD  PRO   292     -13.514  28.090 -75.411  1.00  0.00           C
ATOM   4450  HA  PRO   292     -13.267  25.011 -74.472  1.00  0.00           H
ATOM   4451  HB1 PRO   292     -12.114  26.804 -73.631  1.00  0.00           H
ATOM   4452  HB2 PRO   292     -13.515  26.769 -72.352  1.00  0.00           H
ATOM   4453  HG1 PRO   292     -12.971  29.201 -73.582  1.00  0.00           H
ATOM   4454  HG2 PRO   292     -14.686  28.493 -73.612  1.00  0.00           H
ATOM   4455  HD1 PRO   292     -12.438  28.171 -75.707  1.00  0.00           H
ATOM   4456  HD2 PRO   292     -14.015  28.885 -76.012  1.00  0.00           H
ATOM   4457  N   THR   293     -16.275  25.913 -74.794  1.00  0.00           N
ATOM   4458  CA  THR   293     -17.596  25.306 -74.484  1.00  0.00           C
ATOM   4459  C   THR   293     -17.846  24.122 -75.314  1.00  0.00           C
ATOM   4460  O   THR   293     -18.833  23.450 -75.166  1.00  0.00           O
ATOM   4461  CB  THR   293     -18.824  26.189 -74.698  1.00  0.00           C
ATOM   4462  CG2 THR   293     -18.587  27.272 -73.640  1.00  0.00           C
ATOM   4463  OG1 THR   293     -18.859  26.930 -75.934  1.00  0.00           O
ATOM   4464  HN  THR   293     -16.243  26.516 -75.588  1.00  0.00           H
ATOM   4465  HA  THR   293     -17.747  25.038 -73.449  1.00  0.00           H
ATOM   4466  HB  THR   293     -19.788  25.694 -74.455  1.00  0.00           H
ATOM   4467  HG1 THR   293     -18.353  26.379 -76.542  1.00  0.00           H
ATOM   4468 HG21 THR   293     -18.516  26.898 -72.597  1.00  0.00           H
ATOM   4469 HG22 THR   293     -17.697  27.877 -73.898  1.00  0.00           H
ATOM   4470 HG23 THR   293     -19.405  28.036 -73.647  1.00  0.00           H
ATOM   4471  N   TYR   294     -16.954  23.824 -76.279  1.00  0.00           N
ATOM   4472  CA  TYR   294     -17.154  22.678 -77.117  1.00  0.00           C
ATOM   4473  C   TYR   294     -16.113  21.519 -76.916  1.00  0.00           C
ATOM   4474  O   TYR   294     -16.497  20.368 -77.151  1.00  0.00           O
ATOM   4475  CB  TYR   294     -17.020  23.146 -78.566  1.00  0.00           C
ATOM   4476  CG  TYR   294     -17.262  22.041 -79.584  1.00  0.00           C
ATOM   4477  CD1 TYR   294     -18.515  21.382 -79.646  1.00  0.00           C
ATOM   4478  CD2 TYR   294     -16.197  21.605 -80.471  1.00  0.00           C
ATOM   4479  CE1 TYR   294     -18.769  20.475 -80.704  1.00  0.00           C
ATOM   4480  CE2 TYR   294     -16.483  20.705 -81.509  1.00  0.00           C
ATOM   4481  CZ  TYR   294     -17.769  20.177 -81.667  1.00  0.00           C
ATOM   4482  OH  TYR   294     -18.055  19.504 -82.847  1.00  0.00           O
ATOM   4483  HN  TYR   294     -16.115  24.357 -76.389  1.00  0.00           H
ATOM   4484  HA  TYR   294     -18.082  22.151 -76.962  1.00  0.00           H
ATOM   4485  HB1 TYR   294     -16.037  23.638 -78.773  1.00  0.00           H
ATOM   4486  HB2 TYR   294     -17.773  23.890 -78.908  1.00  0.00           H
ATOM   4487  HD1 TYR   294     -19.277  21.794 -79.001  1.00  0.00           H
ATOM   4488  HD2 TYR   294     -15.194  21.952 -80.266  1.00  0.00           H
ATOM   4489  HE1 TYR   294     -19.753  20.037 -80.813  1.00  0.00           H
ATOM   4490  HE2 TYR   294     -15.682  20.417 -82.176  1.00  0.00           H
ATOM   4491  HH  TYR   294     -18.909  19.090 -82.715  1.00  0.00           H
ATOM   4492  N   GLY   295     -14.970  21.832 -76.210  1.00  0.00           N
ATOM   4493  CA  GLY   295     -13.782  21.084 -76.163  1.00  0.00           C
ATOM   4494  C   GLY   295     -12.872  21.140 -77.381  1.00  0.00           C
ATOM   4495  O   GLY   295     -13.304  21.644 -78.432  1.00  0.00           O
ATOM   4496  HN  GLY   295     -14.853  22.734 -75.807  1.00  0.00           H
ATOM   4497  HA1 GLY   295     -13.238  21.520 -75.329  1.00  0.00           H
ATOM   4498  HA2 GLY   295     -14.044  20.047 -76.045  1.00  0.00           H
ATOM   4499  N   PRO   296     -11.566  20.712 -77.273  1.00  0.00           N
ATOM   4500  CA  PRO   296     -10.481  20.960 -78.267  1.00  0.00           C
ATOM   4501  C   PRO   296     -10.663  20.859 -79.794  1.00  0.00           C
ATOM   4502  O   PRO   296      -9.887  21.577 -80.403  1.00  0.00           O
ATOM   4503  CB  PRO   296      -9.325  20.046 -77.829  1.00  0.00           C
ATOM   4504  CG  PRO   296      -9.469  19.799 -76.374  1.00  0.00           C
ATOM   4505  CD  PRO   296     -11.008  20.028 -76.074  1.00  0.00           C
ATOM   4506  HA  PRO   296     -10.329  22.024 -78.142  1.00  0.00           H
ATOM   4507  HB1 PRO   296      -8.331  20.376 -78.200  1.00  0.00           H
ATOM   4508  HB2 PRO   296      -9.402  19.045 -78.311  1.00  0.00           H
ATOM   4509  HG1 PRO   296      -8.754  20.462 -75.834  1.00  0.00           H
ATOM   4510  HG2 PRO   296      -9.100  18.792 -76.086  1.00  0.00           H
ATOM   4511  HD1 PRO   296     -11.155  20.708 -75.196  1.00  0.00           H
ATOM   4512  HD2 PRO   296     -11.550  19.071 -75.922  1.00  0.00           H
ATOM   4513  N   ASN   297     -11.502  20.031 -80.474  1.00  0.00           N
ATOM   4514  CA  ASN   297     -11.505  19.805 -81.922  1.00  0.00           C
ATOM   4515  C   ASN   297     -11.711  21.024 -82.723  1.00  0.00           C
ATOM   4516  O   ASN   297     -12.722  21.639 -82.661  1.00  0.00           O
ATOM   4517  CB  ASN   297     -12.662  18.779 -82.391  1.00  0.00           C
ATOM   4518  CG  ASN   297     -12.153  17.411 -81.935  1.00  0.00           C
ATOM   4519  ND2 ASN   297     -13.157  16.491 -81.664  1.00  0.00           N
ATOM   4520  OD1 ASN   297     -10.936  17.187 -81.761  1.00  0.00           O
ATOM   4521  HN  ASN   297     -12.107  19.379 -80.017  1.00  0.00           H
ATOM   4522  HA  ASN   297     -10.523  19.481 -82.256  1.00  0.00           H
ATOM   4523  HB1 ASN   297     -12.698  18.763 -83.504  1.00  0.00           H
ATOM   4524  HB2 ASN   297     -13.666  18.961 -81.937  1.00  0.00           H
ATOM   4525 HD21 ASN   297     -14.092  16.792 -81.807  1.00  0.00           H
ATOM   4526 HD22 ASN   297     -12.917  15.544 -81.426  1.00  0.00           H
ATOM   4527  N   GLY   298     -10.686  21.387 -83.558  1.00  0.00           N
ATOM   4528  CA  GLY   298     -10.865  22.366 -84.624  1.00  0.00           C
ATOM   4529  C   GLY   298     -11.763  21.943 -85.779  1.00  0.00           C
ATOM   4530  O   GLY   298     -12.266  20.845 -85.932  1.00  0.00           O
ATOM   4531  HN  GLY   298      -9.762  21.015 -83.580  1.00  0.00           H
ATOM   4532  HA1 GLY   298     -11.467  23.120 -84.136  1.00  0.00           H
ATOM   4533  HA2 GLY   298      -9.968  22.725 -85.100  1.00  0.00           H
ATOM   4534  N   CYS   299     -12.133  22.985 -86.627  1.00  0.00           N
ATOM   4535  CA  CYS   299     -13.210  22.867 -87.667  1.00  0.00           C
ATOM   4536  C   CYS   299     -13.240  21.570 -88.510  1.00  0.00           C
ATOM   4537  O   CYS   299     -14.261  20.896 -88.625  1.00  0.00           O
ATOM   4538  CB  CYS   299     -12.970  24.027 -88.701  1.00  0.00           C
ATOM   4539  SG  CYS   299     -13.433  25.629 -88.002  1.00  0.00           S
ATOM   4540  HN  CYS   299     -11.544  23.779 -86.619  1.00  0.00           H
ATOM   4541  HA  CYS   299     -14.157  23.059 -87.185  1.00  0.00           H
ATOM   4542  HB1 CYS   299     -13.701  23.798 -89.515  1.00  0.00           H
ATOM   4543  HB2 CYS   299     -11.987  23.968 -89.203  1.00  0.00           H
ATOM   4544  HG1 CYS   299     -12.172  26.015 -88.091  1.00  0.00           H
ATOM   4545  N   PHE   300     -12.100  21.119 -88.969  1.00  0.00           N
ATOM   4546  CA  PHE   300     -12.220  19.949 -89.874  1.00  0.00           C
ATOM   4547  C   PHE   300     -12.026  18.602 -89.089  1.00  0.00           C
ATOM   4548  O   PHE   300     -12.574  17.554 -89.420  1.00  0.00           O
ATOM   4549  CB  PHE   300     -11.221  20.054 -91.098  1.00  0.00           C
ATOM   4550  CG  PHE   300     -11.377  21.226 -92.045  1.00  0.00           C
ATOM   4551  CD1 PHE   300     -12.651  21.775 -92.310  1.00  0.00           C
ATOM   4552  CD2 PHE   300     -10.190  21.803 -92.628  1.00  0.00           C
ATOM   4553  CE1 PHE   300     -12.722  22.775 -93.192  1.00  0.00           C
ATOM   4554  CE2 PHE   300     -10.325  22.844 -93.539  1.00  0.00           C
ATOM   4555  CZ  PHE   300     -11.613  23.284 -93.901  1.00  0.00           C
ATOM   4556  HN  PHE   300     -11.281  21.692 -89.004  1.00  0.00           H
ATOM   4557  HA  PHE   300     -13.225  19.901 -90.261  1.00  0.00           H
ATOM   4558  HB1 PHE   300     -11.288  19.179 -91.782  1.00  0.00           H
ATOM   4559  HB2 PHE   300     -10.258  20.049 -90.539  1.00  0.00           H
ATOM   4560  HD1 PHE   300     -13.497  21.421 -91.741  1.00  0.00           H
ATOM   4561  HD2 PHE   300      -9.222  21.450 -92.313  1.00  0.00           H
ATOM   4562  HE1 PHE   300     -13.681  23.225 -93.410  1.00  0.00           H
ATOM   4563  HE2 PHE   300      -9.451  23.356 -93.923  1.00  0.00           H
ATOM   4564  HZ  PHE   300     -11.797  24.130 -94.546  1.00  0.00           H
ATOM   4565  N   LYS   301     -11.420  18.610 -87.952  1.00  0.00           N
ATOM   4566  CA  LYS   301     -11.325  17.401 -87.150  1.00  0.00           C
ATOM   4567  C   LYS   301     -12.673  17.199 -86.456  1.00  0.00           C
ATOM   4568  O   LYS   301     -13.105  16.118 -86.091  1.00  0.00           O
ATOM   4569  CB  LYS   301     -10.177  17.641 -86.080  1.00  0.00           C
ATOM   4570  CG  LYS   301      -9.636  16.289 -85.651  1.00  0.00           C
ATOM   4571  CD  LYS   301      -9.154  15.321 -86.747  1.00  0.00           C
ATOM   4572  CE  LYS   301      -8.061  14.439 -86.203  1.00  0.00           C
ATOM   4573  NZ  LYS   301      -7.822  13.210 -87.087  1.00  0.00           N
ATOM   4574  HN  LYS   301     -11.171  19.468 -87.507  1.00  0.00           H
ATOM   4575  HA  LYS   301     -11.096  16.490 -87.668  1.00  0.00           H
ATOM   4576  HB1 LYS   301     -10.546  18.414 -85.379  1.00  0.00           H
ATOM   4577  HB2 LYS   301      -9.300  18.176 -86.513  1.00  0.00           H
ATOM   4578  HG1 LYS   301     -10.347  15.861 -84.920  1.00  0.00           H
ATOM   4579  HG2 LYS   301      -8.720  16.522 -85.074  1.00  0.00           H
ATOM   4580  HD1 LYS   301     -10.057  14.682 -86.857  1.00  0.00           H
ATOM   4581  HD2 LYS   301      -8.831  15.801 -87.690  1.00  0.00           H
ATOM   4582  HE1 LYS   301      -8.177  14.081 -85.150  1.00  0.00           H
ATOM   4583  HE2 LYS   301      -7.121  15.029 -86.247  1.00  0.00           H
ATOM   4584  HZ1 LYS   301      -7.096  12.552 -86.735  1.00  0.00           H
ATOM   4585  HZ2 LYS   301      -8.711  12.673 -87.070  1.00  0.00           H
ATOM   4586  HZ3 LYS   301      -7.528  13.419 -88.055  1.00  0.00           H
ATOM   4587  N   ALA   302     -13.430  18.253 -86.256  1.00  0.00           N
ATOM   4588  CA  ALA   302     -14.882  18.228 -85.809  1.00  0.00           C
ATOM   4589  C   ALA   302     -15.712  17.392 -86.713  1.00  0.00           C
ATOM   4590  O   ALA   302     -16.546  16.675 -86.225  1.00  0.00           O
ATOM   4591  CB  ALA   302     -15.472  19.668 -85.720  1.00  0.00           C
ATOM   4592  HN  ALA   302     -12.917  19.100 -86.114  1.00  0.00           H
ATOM   4593  HA  ALA   302     -14.894  17.818 -84.813  1.00  0.00           H
ATOM   4594  HB1 ALA   302     -16.510  19.662 -85.328  1.00  0.00           H
ATOM   4595  HB2 ALA   302     -14.948  20.372 -85.048  1.00  0.00           H
ATOM   4596  HB3 ALA   302     -15.556  20.048 -86.758  1.00  0.00           H
ATOM   4597  N   LEU   303     -15.446  17.558 -88.035  1.00  0.00           N
ATOM   4598  CA  LEU   303     -16.346  16.950 -88.999  1.00  0.00           C
ATOM   4599  C   LEU   303     -16.313  15.493 -88.995  1.00  0.00           C
ATOM   4600  O   LEU   303     -17.368  14.796 -89.052  1.00  0.00           O
ATOM   4601  CB  LEU   303     -16.244  17.631 -90.396  1.00  0.00           C
ATOM   4602  CG  LEU   303     -17.037  17.011 -91.537  1.00  0.00           C
ATOM   4603  CD1 LEU   303     -18.559  17.216 -91.245  1.00  0.00           C
ATOM   4604  CD2 LEU   303     -16.650  17.633 -92.915  1.00  0.00           C
ATOM   4605  HN  LEU   303     -14.650  18.030 -88.394  1.00  0.00           H
ATOM   4606  HA  LEU   303     -17.313  17.129 -88.577  1.00  0.00           H
ATOM   4607  HB1 LEU   303     -15.200  17.634 -90.769  1.00  0.00           H
ATOM   4608  HB2 LEU   303     -16.405  18.722 -90.235  1.00  0.00           H
ATOM   4609  HG  LEU   303     -16.964  15.908 -91.530  1.00  0.00           H
ATOM   4610 HD11 LEU   303     -19.165  16.980 -92.146  1.00  0.00           H
ATOM   4611 HD12 LEU   303     -18.869  16.588 -90.381  1.00  0.00           H
ATOM   4612 HD13 LEU   303     -18.826  18.264 -90.989  1.00  0.00           H
ATOM   4613 HD21 LEU   303     -16.833  18.736 -92.830  1.00  0.00           H
ATOM   4614 HD22 LEU   303     -15.616  17.345 -93.194  1.00  0.00           H
ATOM   4615 HD23 LEU   303     -17.373  17.175 -93.610  1.00  0.00           H
ATOM   4616  N   ASP   304     -15.066  14.913 -88.906  1.00  0.00           N
ATOM   4617  CA  ASP   304     -14.862  13.521 -88.550  1.00  0.00           C
ATOM   4618  C   ASP   304     -15.556  13.115 -87.297  1.00  0.00           C
ATOM   4619  O   ASP   304     -16.239  12.066 -87.300  1.00  0.00           O
ATOM   4620  CB  ASP   304     -13.317  13.318 -88.324  1.00  0.00           C
ATOM   4621  CG  ASP   304     -12.522  13.322 -89.604  1.00  0.00           C
ATOM   4622  OD1 ASP   304     -11.359  12.947 -89.627  1.00  0.00           O
ATOM   4623  OD2 ASP   304     -13.038  13.821 -90.602  1.00  0.00           O
ATOM   4624  HN  ASP   304     -14.244  15.469 -88.955  1.00  0.00           H
ATOM   4625  HA  ASP   304     -15.265  12.835 -89.282  1.00  0.00           H
ATOM   4626  HB1 ASP   304     -13.051  12.391 -87.776  1.00  0.00           H
ATOM   4627  HB2 ASP   304     -12.847  14.163 -87.774  1.00  0.00           H
ATOM   4628  N   ASP   305     -15.490  13.896 -86.219  1.00  0.00           N
ATOM   4629  CA  ASP   305     -16.168  13.601 -84.964  1.00  0.00           C
ATOM   4630  C   ASP   305     -17.681  13.412 -85.123  1.00  0.00           C
ATOM   4631  O   ASP   305     -18.381  12.546 -84.601  1.00  0.00           O
ATOM   4632  CB  ASP   305     -15.792  14.596 -83.852  1.00  0.00           C
ATOM   4633  CG  ASP   305     -16.377  14.093 -82.550  1.00  0.00           C
ATOM   4634  OD1 ASP   305     -16.738  15.011 -81.776  1.00  0.00           O
ATOM   4635  OD2 ASP   305     -16.400  12.905 -82.216  1.00  0.00           O
ATOM   4636  HN  ASP   305     -14.905  14.701 -86.260  1.00  0.00           H
ATOM   4637  HA  ASP   305     -15.737  12.635 -84.770  1.00  0.00           H
ATOM   4638  HB1 ASP   305     -16.191  15.586 -84.156  1.00  0.00           H
ATOM   4639  HB2 ASP   305     -14.676  14.657 -83.837  1.00  0.00           H
ATOM   4640  N   ILE   306     -18.266  14.334 -86.006  1.00  0.00           N
ATOM   4641  CA  ILE   306     -19.665  14.423 -86.246  1.00  0.00           C
ATOM   4642  C   ILE   306     -20.089  13.290 -87.148  1.00  0.00           C
ATOM   4643  O   ILE   306     -21.226  12.864 -87.099  1.00  0.00           O
ATOM   4644  CB  ILE   306     -19.958  15.796 -86.948  1.00  0.00           C
ATOM   4645  CG1 ILE   306     -19.890  16.861 -85.847  1.00  0.00           C
ATOM   4646  CG2 ILE   306     -21.316  15.730 -87.705  1.00  0.00           C
ATOM   4647  CD  ILE   306     -19.784  18.280 -86.376  1.00  0.00           C
ATOM   4648  HN  ILE   306     -17.798  15.026 -86.536  1.00  0.00           H
ATOM   4649  HA  ILE   306     -20.229  14.370 -85.329  1.00  0.00           H
ATOM   4650  HB  ILE   306     -19.256  15.999 -87.784  1.00  0.00           H
ATOM   4651 HG11 ILE   306     -18.962  16.770 -85.240  1.00  0.00           H
ATOM   4652 HG12 ILE   306     -20.775  16.732 -85.191  1.00  0.00           H
ATOM   4653 HG21 ILE   306     -21.358  15.124 -88.637  1.00  0.00           H
ATOM   4654 HG22 ILE   306     -22.209  15.501 -87.094  1.00  0.00           H
ATOM   4655 HG23 ILE   306     -21.567  16.778 -87.977  1.00  0.00           H
ATOM   4656  HD1 ILE   306     -18.841  18.497 -86.919  1.00  0.00           H
ATOM   4657  HD2 ILE   306     -20.628  18.521 -87.055  1.00  0.00           H
ATOM   4658  HD3 ILE   306     -19.851  18.927 -85.482  1.00  0.00           H
ATOM   4659  N   LEU   307     -19.213  12.750 -87.927  1.00  0.00           N
ATOM   4660  CA  LEU   307     -19.420  11.665 -88.847  1.00  0.00           C
ATOM   4661  C   LEU   307     -19.089  10.258 -88.224  1.00  0.00           C
ATOM   4662  O   LEU   307     -18.983   9.190 -88.869  1.00  0.00           O
ATOM   4663  CB  LEU   307     -18.666  11.787 -90.181  1.00  0.00           C
ATOM   4664  CG  LEU   307     -19.562  12.647 -91.105  1.00  0.00           C
ATOM   4665  CD1 LEU   307     -18.795  13.270 -92.322  1.00  0.00           C
ATOM   4666  CD2 LEU   307     -20.846  11.829 -91.528  1.00  0.00           C
ATOM   4667  HN  LEU   307     -18.269  13.091 -87.906  1.00  0.00           H
ATOM   4668  HA  LEU   307     -20.477  11.569 -89.051  1.00  0.00           H
ATOM   4669  HB1 LEU   307     -18.480  10.802 -90.667  1.00  0.00           H
ATOM   4670  HB2 LEU   307     -17.716  12.362 -90.104  1.00  0.00           H
ATOM   4671  HG  LEU   307     -19.889  13.521 -90.504  1.00  0.00           H
ATOM   4672 HD11 LEU   307     -19.431  13.974 -92.890  1.00  0.00           H
ATOM   4673 HD12 LEU   307     -17.826  13.703 -91.980  1.00  0.00           H
ATOM   4674 HD13 LEU   307     -18.440  12.553 -93.095  1.00  0.00           H
ATOM   4675 HD21 LEU   307     -21.434  12.424 -92.252  1.00  0.00           H
ATOM   4676 HD22 LEU   307     -20.587  10.952 -92.153  1.00  0.00           H
ATOM   4677 HD23 LEU   307     -21.479  11.463 -90.684  1.00  0.00           H
ATOM   4678  N   ASN   308     -18.949  10.312 -86.871  1.00  0.00           N
ATOM   4679  CA  ASN   308     -18.868   9.156 -85.995  1.00  0.00           C
ATOM   4680  C   ASN   308     -19.874   9.256 -84.925  1.00  0.00           C
ATOM   4681  O   ASN   308     -20.206  10.299 -84.370  1.00  0.00           O
ATOM   4682  CB  ASN   308     -17.512   9.059 -85.367  1.00  0.00           C
ATOM   4683  CG  ASN   308     -16.469   8.549 -86.375  1.00  0.00           C
ATOM   4684  ND2 ASN   308     -15.173   8.961 -86.259  1.00  0.00           N
ATOM   4685  OD1 ASN   308     -16.840   7.922 -87.316  1.00  0.00           O
ATOM   4686  HN  ASN   308     -18.918  11.235 -86.483  1.00  0.00           H
ATOM   4687  HA  ASN   308     -19.059   8.280 -86.604  1.00  0.00           H
ATOM   4688  HB1 ASN   308     -17.442   8.354 -84.512  1.00  0.00           H
ATOM   4689  HB2 ASN   308     -17.236  10.071 -85.000  1.00  0.00           H
ATOM   4690 HD21 ASN   308     -14.830   9.477 -85.474  1.00  0.00           H
ATOM   4691 HD22 ASN   308     -14.633   8.722 -87.058  1.00  0.00           H
ATOM   4692  N   LEU   309     -20.483   8.154 -84.516  1.00  0.00           N
ATOM   4693  CA  LEU   309     -21.446   8.152 -83.411  1.00  0.00           C
ATOM   4694  C   LEU   309     -20.732   8.124 -82.026  1.00  0.00           C
ATOM   4695  O   LEU   309     -20.008   7.196 -81.715  1.00  0.00           O
ATOM   4696  CB  LEU   309     -22.490   6.972 -83.495  1.00  0.00           C
ATOM   4697  CG  LEU   309     -23.673   6.942 -82.503  1.00  0.00           C
ATOM   4698  CD1 LEU   309     -24.458   8.271 -82.599  1.00  0.00           C
ATOM   4699  CD2 LEU   309     -24.517   5.773 -83.057  1.00  0.00           C
ATOM   4700  HN  LEU   309     -20.397   7.275 -84.991  1.00  0.00           H
ATOM   4701  HA  LEU   309     -21.977   9.087 -83.511  1.00  0.00           H
ATOM   4702  HB1 LEU   309     -21.986   5.988 -83.448  1.00  0.00           H
ATOM   4703  HB2 LEU   309     -23.000   6.959 -84.491  1.00  0.00           H
ATOM   4704  HG  LEU   309     -23.307   6.774 -81.465  1.00  0.00           H
ATOM   4705 HD11 LEU   309     -25.432   8.047 -82.112  1.00  0.00           H
ATOM   4706 HD12 LEU   309     -23.845   9.084 -82.143  1.00  0.00           H
ATOM   4707 HD13 LEU   309     -24.698   8.573 -83.639  1.00  0.00           H
ATOM   4708 HD21 LEU   309     -25.272   5.415 -82.315  1.00  0.00           H
ATOM   4709 HD22 LEU   309     -25.016   6.189 -83.958  1.00  0.00           H
ATOM   4710 HD23 LEU   309     -23.845   4.964 -83.405  1.00  0.00           H
ATOM   4711  N   LYS   310     -20.904   9.159 -81.190  1.00  0.00           N
ATOM   4712  CA  LYS   310     -20.185   9.355 -79.980  1.00  0.00           C
ATOM   4713  C   LYS   310     -20.875   8.827 -78.706  1.00  0.00           C
ATOM   4714  CB  LYS   310     -19.871  10.867 -79.734  1.00  0.00           C
ATOM   4715  CG  LYS   310     -18.739  11.100 -78.701  1.00  0.00           C
ATOM   4716  CD  LYS   310     -17.974  12.407 -79.057  1.00  0.00           C
ATOM   4717  CE  LYS   310     -18.811  13.713 -79.028  1.00  0.00           C
ATOM   4718  NZ  LYS   310     -17.865  14.851 -79.165  1.00  0.00           N
ATOM   4719  OT1 LYS   310     -20.155   8.092 -77.945  1.00  0.00           O
ATOM   4720  OT2 LYS   310     -22.128   8.882 -78.614  1.00  0.00           O
ATOM   4721  HN  LYS   310     -21.496   9.921 -81.405  1.00  0.00           H
ATOM   4722  HA  LYS   310     -19.201   8.912 -79.988  1.00  0.00           H
ATOM   4723  HB1 LYS   310     -20.844  11.398 -79.631  1.00  0.00           H
ATOM   4724  HB2 LYS   310     -19.397  11.150 -80.695  1.00  0.00           H
ATOM   4725  HG1 LYS   310     -18.043  10.243 -78.812  1.00  0.00           H
ATOM   4726  HG2 LYS   310     -19.076  11.166 -77.638  1.00  0.00           H
ATOM   4727  HD1 LYS   310     -17.165  12.470 -78.301  1.00  0.00           H
ATOM   4728  HD2 LYS   310     -17.406  12.427 -80.012  1.00  0.00           H
ATOM   4729  HE1 LYS   310     -19.281  13.872 -78.029  1.00  0.00           H
ATOM   4730  HE2 LYS   310     -19.657  13.779 -79.744  1.00  0.00           H
ATOM   4731  HZ1 LYS   310     -17.233  14.773 -78.352  1.00  0.00           H
ATOM   4732  HZ2 LYS   310     -17.369  14.787 -80.082  1.00  0.00           H
ATOM   4733  HZ3 LYS   310     -18.391  15.739 -79.012  1.00  0.00           H
CONECT  209  208  210  226
CONECT  208  207  209  211  216
CONECT  211  208  212  213  217
CONECT  214  212  223  224  225
CONECT  212  211  214  218  219
CONECT  213  211  220  221  222
CONECT  216  208
CONECT  217  211
CONECT  223  214
CONECT  224  214
CONECT  225  214
CONECT  218  212
CONECT  219  212
CONECT  220  213
CONECT  221  213
CONECT  222  213
CONECT  215  207
CONECT  207  193  208  215
CONECT  210  209
CONECT  392  391  393  409
CONECT  391  390  392  394  399
CONECT  394  395  396  391  400
CONECT  397  395  406  407  408
CONECT  395  394  397  401  402
CONECT  396  394  403  404  405
CONECT  399  391
CONECT  400  394
CONECT  406  397
CONECT  407  397
CONECT  408  397
CONECT  401  395
CONECT  402  395
CONECT  403  396
CONECT  404  396
CONECT  405  396
CONECT  398  390
CONECT  390  391  375  398
CONECT  393  392
CONECT  421  420  438  422
CONECT  420  421  419  423  428
CONECT  423  420  424  425  429
CONECT  426  424  435  436  437
CONECT  424  423  426  430  431
CONECT  425  423  432  433  434
CONECT  428  420
CONECT  429  423
CONECT  435  426
CONECT  436  426
CONECT  437  426
CONECT  430  424
CONECT  431  424
CONECT  432  425
CONECT  433  425
CONECT  434  425
CONECT  427  419
CONECT  419  420  427  411
CONECT  422  421
CONECT  760  759  761  777
CONECT  759  758  760  762  767
CONECT  762  759  763  764  768
CONECT  765  763  774  775  776
CONECT  763  762  765  769  770
CONECT  764  762  771  772  773
CONECT  767  759
CONECT  768  762
CONECT  774  765
CONECT  775  765
CONECT  776  765
CONECT  769  763
CONECT  770  763
CONECT  771  764
CONECT  772  764
CONECT  773  764
CONECT  766  758
CONECT  758  759  766  745
CONECT  761  760
CONECT  796  795  797  813
CONECT  795  794  796  798  803
CONECT  798  795  799  800  804
CONECT  801  799  810  811  812
CONECT  799  798  801  805  806
CONECT  800  798  807  808  809
CONECT  803  795
CONECT  804  798
CONECT  810  801
CONECT  811  801
CONECT  812  801
CONECT  805  799
CONECT  806  799
CONECT  807  800
CONECT  808  800
CONECT  809  800
CONECT  802  794
CONECT  794  779  795  802
CONECT  797  796
CONECT 1692 1691 1693 1709
CONECT 1691 1690 1692 1694 1699
CONECT 1694 1691 1695 1696 1700
CONECT 1697 1695 1706 1707 1708
CONECT 1695 1694 1697 1701 1702
CONECT 1696 1694 1703 1704 1705
CONECT 1699 1691
CONECT 1700 1694
CONECT 1706 1697
CONECT 1707 1697
CONECT 1708 1697
CONECT 1701 1695
CONECT 1702 1695
CONECT 1703 1696
CONECT 1704 1696
CONECT 1705 1696
CONECT 1698 1690
CONECT 1690 1682 1691 1698
CONECT 1693 1692
CONECT 1805 1804 1806 1822
CONECT 1804 1803 1805 1807 1812
CONECT 1807 1804 1808 1809 1813
CONECT 1810 1808 1819 1820 1821
CONECT 1808 1807 1810 1814 1815
CONECT 1809 1807 1816 1817 1818
CONECT 1812 1804
CONECT 1813 1807
CONECT 1819 1810
CONECT 1820 1810
CONECT 1821 1810
CONECT 1814 1808
CONECT 1815 1808
CONECT 1816 1809
CONECT 1817 1809
CONECT 1818 1809
CONECT 1811 1803
CONECT 1803 1793 1804 1811
CONECT 1806 1805
CONECT 2008 2007 2009 2025
CONECT 2007 2006 2008 2010 2015
CONECT 2010 2007 2011 2012 2016
CONECT 2013 2011 2022 2023 2024
CONECT 2011 2010 2013 2017 2018
CONECT 2012 2010 2020 2021 2019
CONECT 2015 2007
CONECT 2016 2010
CONECT 2022 2013
CONECT 2023 2013
CONECT 2024 2013
CONECT 2017 2011
CONECT 2018 2011
CONECT 2019 2012
CONECT 2020 2012
CONECT 2021 2012
CONECT 2014 2006
CONECT 2006 1984 2007 2014
CONECT 2009 2008
CONECT 2027 2026 2028 2044
CONECT 2026 2025 2027 2029 2034
CONECT 2029 2026 2030 2031 2035
CONECT 2032 2030 2041 2042 2043
CONECT 2030 2029 2032 2036 2037
CONECT 2031 2029 2038 2039 2040
CONECT 2034 2026
CONECT 2035 2029
CONECT 2041 2032
CONECT 2042 2032
CONECT 2043 2032
CONECT 2036 2030
CONECT 2037 2030
CONECT 2038 2031
CONECT 2039 2031
CONECT 2040 2031
CONECT 2033 2025
CONECT 2025 2008 2026 2033
CONECT 2028 2027
CONECT 2183 2182 2184 2200
CONECT 2182 2181 2183 2185 2190
CONECT 2185 2182 2186 2187 2191
CONECT 2188 2186 2197 2198 2199
CONECT 2186 2185 2188 2192 2193
CONECT 2187 2185 2194 2195 2196
CONECT 2190 2182
CONECT 2191 2185
CONECT 2197 2188
CONECT 2198 2188
CONECT 2199 2188
CONECT 2192 2186
CONECT 2193 2186
CONECT 2194 2187
CONECT 2195 2187
CONECT 2196 2187
CONECT 2189 2181
CONECT 2181 2169 2182 2189
CONECT 2184 2183
CONECT 2353 2352 2354 2370
CONECT 2352 2351 2353 2355 2360
CONECT 2355 2352 2356 2357 2361
CONECT 2358 2356 2367 2368 2369
CONECT 2356 2355 2358 2362 2363
CONECT 2357 2355 2364 2365 2366
CONECT 2360 2352
CONECT 2361 2355
CONECT 2367 2358
CONECT 2368 2358
CONECT 2369 2358
CONECT 2362 2356
CONECT 2363 2356
CONECT 2364 2357
CONECT 2365 2357
CONECT 2366 2357
CONECT 2359 2351
CONECT 2351 2334 2352 2359
CONECT 2354 2353
CONECT 2411 2410 2412 2428
CONECT 2410 2409 2411 2413 2418
CONECT 2413 2410 2414 2415 2419
CONECT 2416 2414 2425 2426 2427
CONECT 2414 2413 2416 2420 2421
CONECT 2415 2413 2422 2423 2424
CONECT 2418 2410
CONECT 2419 2413
CONECT 2425 2416
CONECT 2426 2416
CONECT 2427 2416
CONECT 2420 2414
CONECT 2421 2414
CONECT 2422 2415
CONECT 2423 2415
CONECT 2424 2415
CONECT 2417 2409
CONECT 2409 2389 2410 2417
CONECT 2412 2411
CONECT 2430 2447 2429 2431
CONECT 2429 2437 2428 2430 2432
CONECT 2432 2434 2438 2429 2433
CONECT 2435 2444 2445 2446 2433
CONECT 2433 2439 2440 2435 2432
CONECT 2434 2441 2442 2443 2432
CONECT 2437 2429
CONECT 2438 2432
CONECT 2444 2435
CONECT 2445 2435
CONECT 2446 2435
CONECT 2439 2433
CONECT 2440 2433
CONECT 2441 2434
CONECT 2442 2434
CONECT 2443 2434
CONECT 2436 2428
CONECT 2428 2436 2411 2429
CONECT 2431 2430
CONECT 2480 2479 2481 2485
CONECT 2487 2486 2488 2510
CONECT 2486 2485 2487 2489 2502
CONECT 2489 2486 2490 2503 2504
CONECT 2491 2490 2493 2505
CONECT 2492 2490 2494 2506
CONECT 2493 2491 2495 2507
CONECT 2494 2492 2495 2508
CONECT 2490 2489 2491 2492
CONECT 2495 2493 2494 2496
CONECT 2509 2500
CONECT 2502 2486
CONECT 2503 2489
CONECT 2504 2489
CONECT 2505 2491
CONECT 2506 2492
CONECT 2507 2493
CONECT 2508 2494
CONECT 2501 2485
CONECT 2485 2480 2486 2501
CONECT 2488 2487
CONECT 2498 2497
CONECT 2499 2497
CONECT 2500 2497 2509
CONECT 2496 2495 2497
CONECT 2497 2496 2498 2499 2500
CONECT 2510 2487 2511 2515
CONECT 2607 2606 2608 2612
CONECT 2614 2613 2615 2627
CONECT 2613 2612 2614 2616 2623
CONECT 2616 2613 2617 2624 2625
CONECT 2626 2621
CONECT 2623 2613
CONECT 2624 2616
CONECT 2625 2616
CONECT 2622 2612
CONECT 2612 2607 2613 2622
CONECT 2615 2614
CONECT 2619 2618
CONECT 2620 2618
CONECT 2621 2618 2626
CONECT 2617 2616 2618
CONECT 2618 2617 2619 2620 2621
CONECT 2627 2614 2628 2635
CONECT 2659 2658 2660 2671
CONECT 2673 2672 2674 2686
CONECT 2672 2671 2673 2675 2682
CONECT 2675 2672 2676 2683 2684
CONECT 2685 2680
CONECT 2682 2672
CONECT 2683 2675
CONECT 2684 2675
CONECT 2681 2671
CONECT 2671 2659 2672 2681
CONECT 2674 2673
CONECT 2678 2677
CONECT 2679 2677
CONECT 2680 2677 2685
CONECT 2676 2675 2677
CONECT 2677 2676 2678 2679 2680
CONECT 2686 2673 2687 2697
CONECT 3234 3233 3235 3251
CONECT 3233 3232 3234 3236 3241
CONECT 3236 3233 3237 3238 3242
CONECT 3239 3237 3248 3249 3250
CONECT 3237 3236 3239 3243 3244
CONECT 3238 3236 3245 3246 3247
CONECT 3241 3233
CONECT 3242 3236
CONECT 3248 3239
CONECT 3249 3239
CONECT 3250 3239
CONECT 3243 3237
CONECT 3244 3237
CONECT 3245 3238
CONECT 3246 3238
CONECT 3247 3238
CONECT 3240 3232
CONECT 3232 3223 3233 3240
CONECT 3235 3234
CONECT 3694 3693 3695 3711
CONECT 3693 3692 3694 3696 3701
CONECT 3696 3693 3697 3698 3702
CONECT 3699 3697 3708 3709 3710
CONECT 3697 3696 3699 3703 3704
CONECT 3698 3696 3705 3706 3707
CONECT 3701 3693
CONECT 3702 3696
CONECT 3708 3699
CONECT 3709 3699
CONECT 3710 3699
CONECT 3703 3697
CONECT 3704 3697
CONECT 3705 3698
CONECT 3706 3698
CONECT 3707 3698
CONECT 3700 3692
CONECT 3692 3682 3693 3700
CONECT 3695 3694
CONECT 4642 4641 4643 4659
CONECT 4641 4640 4642 4644 4649
CONECT 4644 4641 4645 4646 4650
CONECT 4647 4645 4656 4657 4658
CONECT 4645 4644 4647 4651 4652
CONECT 4646 4644 4653 4654 4655
CONECT 4649 4641
CONECT 4650 4644
CONECT 4656 4647
CONECT 4657 4647
CONECT 4658 4647
CONECT 4651 4645
CONECT 4652 4645
CONECT 4653 4646
CONECT 4654 4646
CONECT 4655 4646
CONECT 4648 4640
CONECT 4640 4630 4641 4648
CONECT 4643 4642
CONECT 4713 4712 4719 4720
CONECT 4712 4711 4713 4714 4722
CONECT 4714 4712 4715 4723 4724
CONECT 4716 4715 4717 4727 4728
CONECT 4717 4716 4718 4729 4730
CONECT 4715 4714 4716 4725 4726
CONECT 4722 4712
CONECT 4723 4714
CONECT 4724 4714
CONECT 4727 4716
CONECT 4728 4716
CONECT 4729 4717
CONECT 4730 4717
CONECT 4725 4715
CONECT 4726 4715
CONECT 4721 4711
CONECT 4731 4718
CONECT 4732 4718
CONECT 4733 4718
CONECT 4711 4694 4712 4721
CONECT 4718 4717 4731 4732 4733
CONECT 4719 4713
CONECT 4720 4713
END
