# Supplementary material for: Dual-specific autophosphorylation of kinase IKK2 enables phosphorylation of substrate IκBα through a phosphoenzyme intermediate
Source: eLife. 2025 Jun 30;13:RP98009. doi: 10.7554/eLife.98009 (PMC12208667; doi:10.7554/eLife.98009)
Supplement: Figure 4—source data 1. [file elife-98009-fig4-data1.zip › Source pdbs /UnPIKK2-200ns.pdb]

HELIX    1   1 PRO     52  ARG     66  1                                  15
HELIX    2   2 LEU    104  ASN    109  1                                   6
HELIX    3   3 GLU    119  ASN    139  1                                  21
HELIX    4   4 PRO    148  ASN    150  1                                   3
HELIX    5   5 LEU    186  TYR    188  1                                   3
HELIX    6   6 VAL    201  THR    217  1                                  17
HELIX    7   7 PRO    228  ARG    236  1                                   9
HELIX    8   8 SER    267  LEU    281  1                                  15
HELIX    9   9 CYS    299  LEU    307  1                                   9
SHEET    1   1 1 ASN    28  TRP    32  0
SHEET    2   2 1 ILE    41  GLN    45  0
SHEET    3   3 1 LEU    94  GLU    97  0
SHEET    4   4 1 ILE   151  GLN   155  0
SHEET    5   5 1 LEU   160  ILE   164  0
SHEET    6   6 1 VAL   244  ASP   248  0
SHEET    7   7 1 GLY   251  SER   256  0
CRYST1   88.350   88.350   88.350  90.00  90.00  90.00               0
ATOM      1  N   GLU    16     -30.702  24.352-121.863  0.00  0.00           N
ATOM      2  CA  GLU    16     -30.098  25.100-122.972  0.00  0.00           C
ATOM      3  C   GLU    16     -28.813  24.581-123.415  0.00  0.00           C
ATOM      4  O   GLU    16     -27.935  24.404-122.559  0.00  0.00           O
ATOM      5  CB  GLU    16     -30.000  26.656-122.705  0.00  0.00           C
ATOM      6  CG  GLU    16     -29.297  27.490-123.757  0.00  0.00           C
ATOM      7  CD  GLU    16     -29.843  28.895-123.601  0.00  0.00           C
ATOM      8  OE1 GLU    16     -29.406  29.685-122.716  0.00  0.00           O
ATOM      9  OE2 GLU    16     -30.658  29.274-124.480  0.00  0.00           O
ATOM     10  HA  GLU    16     -30.858  24.998-123.725  0.00  0.00           H
ATOM     11  HB1 GLU    16     -29.564  26.967-121.732  0.00  0.00           H
ATOM     12  HB2 GLU    16     -31.047  27.021-122.778  0.00  0.00           H
ATOM     13  HG1 GLU    16     -29.534  27.137-124.783  0.00  0.00           H
ATOM     14  HG2 GLU    16     -28.192  27.564-123.628  0.00  0.00           H
ATOM     15  H1  GLU    16     -31.606  24.838-121.647  0.00  0.00           H
ATOM     16  H2  GLU    16     -30.809  23.354-122.151  0.00  0.00           H
ATOM     17  H3  GLU    16     -30.092  24.405-121.031  0.00  0.00           H
ATOM     18  N   MET    17     -28.547  24.312-124.703  0.00  0.00           N
ATOM     19  CA  MET    17     -27.232  23.772-125.137  0.00  0.00           C
ATOM     20  C   MET    17     -26.011  24.705-124.931  0.00  0.00           C
ATOM     21  O   MET    17     -24.971  24.212-124.564  0.00  0.00           O
ATOM     22  CB  MET    17     -27.143  23.130-126.626  0.00  0.00           C
ATOM     23  CG  MET    17     -28.000  21.831-126.838  0.00  0.00           C
ATOM     24  SD  MET    17     -27.752  20.945-128.437  0.00  0.00           S
ATOM     25  CE  MET    17     -25.966  20.877-128.557  0.00  0.00           C
ATOM     26  HN  MET    17     -29.139  24.527-125.472  0.00  0.00           H
ATOM     27  HA  MET    17     -27.045  22.917-124.504  0.00  0.00           H
ATOM     28  HB1 MET    17     -26.090  22.887-126.912  0.00  0.00           H
ATOM     29  HB2 MET    17     -27.553  23.877-127.342  0.00  0.00           H
ATOM     30  HG1 MET    17     -29.035  22.221-126.762  0.00  0.00           H
ATOM     31  HG2 MET    17     -27.801  21.158-125.975  0.00  0.00           H
ATOM     32  HE1 MET    17     -25.465  20.863-127.564  0.00  0.00           H
ATOM     33  HE2 MET    17     -25.591  20.081-129.238  0.00  0.00           H
ATOM     34  HE3 MET    17     -25.594  21.826-129.010  0.00  0.00           H
ATOM     35  N   LYS    18     -26.086  26.039-125.078  0.00  0.00           N
ATOM     36  CA  LYS    18     -24.999  27.020-124.818  0.00  0.00           C
ATOM     37  C   LYS    18     -25.104  27.421-123.294  0.00  0.00           C
ATOM     38  O   LYS    18     -24.962  28.583-122.968  0.00  0.00           O
ATOM     39  CB  LYS    18     -25.323  28.297-125.633  0.00  0.00           C
ATOM     40  CG  LYS    18     -25.040  28.127-127.183  0.00  0.00           C
ATOM     41  CD  LYS    18     -25.704  29.142-128.123  0.00  0.00           C
ATOM     42  CE  LYS    18     -25.165  30.563-127.836  0.00  0.00           C
ATOM     43  NZ  LYS    18     -25.565  31.442-128.868  0.00  0.00           N
ATOM     44  HN  LYS    18     -27.012  26.359-125.290  0.00  0.00           H
ATOM     45  HA  LYS    18     -24.019  26.618-125.023  0.00  0.00           H
ATOM     46  HB1 LYS    18     -24.719  29.158-125.287  0.00  0.00           H
ATOM     47  HB2 LYS    18     -26.384  28.616-125.528  0.00  0.00           H
ATOM     48  HG1 LYS    18     -25.397  27.177-127.638  0.00  0.00           H
ATOM     49  HG2 LYS    18     -23.924  28.086-127.210  0.00  0.00           H
ATOM     50  HD1 LYS    18     -25.379  28.773-129.120  0.00  0.00           H
ATOM     51  HD2 LYS    18     -26.772  29.062-127.854  0.00  0.00           H
ATOM     52  HE1 LYS    18     -24.065  30.531-127.698  0.00  0.00           H
ATOM     53  HE2 LYS    18     -25.613  30.997-126.915  0.00  0.00           H
ATOM     54  HZ1 LYS    18     -25.360  32.457-128.733  0.00  0.00           H
ATOM     55  HZ2 LYS    18     -24.938  31.194-129.655  0.00  0.00           H
ATOM     56  HZ3 LYS    18     -26.561  31.361-129.176  0.00  0.00           H
ATOM     57  N   GLU    19     -25.313  26.340-122.422  0.00  0.00           N
ATOM     58  CA  GLU    19     -25.268  26.438-120.956  0.00  0.00           C
ATOM     59  C   GLU    19     -23.965  27.127-120.450  0.00  0.00           C
ATOM     60  O   GLU    19     -22.835  26.904-120.911  0.00  0.00           O
ATOM     61  CB  GLU    19     -25.393  25.051-120.332  0.00  0.00           C
ATOM     62  CG  GLU    19     -24.676  24.818-118.996  0.00  0.00           C
ATOM     63  CD  GLU    19     -25.296  23.615-118.301  0.00  0.00           C
ATOM     64  OE1 GLU    19     -25.424  23.584-117.075  0.00  0.00           O
ATOM     65  OE2 GLU    19     -25.737  22.686-119.006  0.00  0.00           O
ATOM     66  HN  GLU    19     -25.351  25.408-122.771  0.00  0.00           H
ATOM     67  HA  GLU    19     -26.096  27.014-120.581  0.00  0.00           H
ATOM     68  HB1 GLU    19     -25.015  24.230-120.979  0.00  0.00           H
ATOM     69  HB2 GLU    19     -26.479  24.854-120.227  0.00  0.00           H
ATOM     70  HG1 GLU    19     -24.707  25.668-118.281  0.00  0.00           H
ATOM     71  HG2 GLU    19     -23.636  24.494-119.192  0.00  0.00           H
ATOM     72  N   ARG    20     -24.160  28.105-119.524  0.00  0.00           N
ATOM     73  CA  ARG    20     -23.031  28.774-118.916  0.00  0.00           C
ATOM     74  C   ARG    20     -22.829  28.293-117.437  0.00  0.00           C
ATOM     75  O   ARG    20     -23.749  27.867-116.739  0.00  0.00           O
ATOM     76  CB  ARG    20     -23.137  30.283-119.048  0.00  0.00           C
ATOM     77  CG  ARG    20     -23.216  30.849-120.472  0.00  0.00           C
ATOM     78  CD  ARG    20     -23.590  32.280-120.607  0.00  0.00           C
ATOM     79  NE  ARG    20     -23.578  32.638-122.041  0.00  0.00           N
ATOM     80  CZ  ARG    20     -22.473  33.118-122.669  0.00  0.00           C
ATOM     81  NH1 ARG    20     -21.298  33.275-122.098  0.00  0.00           N
ATOM     82  NH2 ARG    20     -22.553  33.278-123.988  0.00  0.00           N
ATOM     83  HN  ARG    20     -25.087  28.468-119.423  0.00  0.00           H
ATOM     84  HA  ARG    20     -22.106  28.452-119.357  0.00  0.00           H
ATOM     85  HB1 ARG    20     -22.247  30.779-118.611  0.00  0.00           H
ATOM     86  HB2 ARG    20     -24.042  30.488-118.430  0.00  0.00           H
ATOM     87  HG1 ARG    20     -23.937  30.318-121.138  0.00  0.00           H
ATOM     88  HG2 ARG    20     -22.226  30.671-120.943  0.00  0.00           H
ATOM     89  HD1 ARG    20     -23.052  32.990-119.937  0.00  0.00           H
ATOM     90  HD2 ARG    20     -24.633  32.407-120.241  0.00  0.00           H
ATOM     91  HE  ARG    20     -24.205  32.235-122.708  0.00  0.00           H
ATOM     92 HH11 ARG    20     -21.157  33.080-121.134  0.00  0.00           H
ATOM     93 HH12 ARG    20     -20.717  33.981-122.506  0.00  0.00           H
ATOM     94 HH21 ARG    20     -23.477  33.517-124.285  0.00  0.00           H
ATOM     95 HH22 ARG    20     -21.769  33.676-124.469  0.00  0.00           H
ATOM     96  N   LEU    21     -21.588  28.347-116.893  0.00  0.00           N
ATOM     97  CA  LEU    21     -21.114  27.841-115.619  0.00  0.00           C
ATOM     98  C   LEU    21     -20.306  28.949-114.921  0.00  0.00           C
ATOM     99  O   LEU    21     -19.474  29.646-115.468  0.00  0.00           O
ATOM    100  CB  LEU    21     -20.216  26.596-115.796  0.00  0.00           C
ATOM    101  CG  LEU    21     -20.908  25.289-116.147  0.00  0.00           C
ATOM    102  CD1 LEU    21     -21.084  25.143-117.701  0.00  0.00           C
ATOM    103  CD2 LEU    21     -19.893  24.093-115.848  0.00  0.00           C
ATOM    104  HN  LEU    21     -20.917  28.801-117.467  0.00  0.00           H
ATOM    105  HA  LEU    21     -21.916  27.668-114.918  0.00  0.00           H
ATOM    106  HB1 LEU    21     -19.728  26.416-114.819  0.00  0.00           H
ATOM    107  HB2 LEU    21     -19.289  26.788-116.360  0.00  0.00           H
ATOM    108  HG  LEU    21     -21.898  25.123-115.666  0.00  0.00           H
ATOM    109 HD11 LEU    21     -21.666  24.229-117.965  0.00  0.00           H
ATOM    110 HD12 LEU    21     -21.521  26.050-118.166  0.00  0.00           H
ATOM    111 HD13 LEU    21     -20.060  25.037-118.105  0.00  0.00           H
ATOM    112 HD21 LEU    21     -18.873  24.422-116.141  0.00  0.00           H
ATOM    113 HD22 LEU    21     -19.853  23.957-114.746  0.00  0.00           H
ATOM    114 HD23 LEU    21     -20.302  23.218-116.393  0.00  0.00           H
ATOM    115  N   GLY    22     -20.551  29.031-113.631  0.00  0.00           N
ATOM    116  CA  GLY    22     -19.824  30.003-112.737  0.00  0.00           C
ATOM    117  C   GLY    22     -20.194  31.471-112.934  0.00  0.00           C
ATOM    118  O   GLY    22     -20.957  31.790-113.869  0.00  0.00           O
ATOM    119  HN  GLY    22     -21.251  28.432-113.259  0.00  0.00           H
ATOM    120  HA1 GLY    22     -20.051  29.781-111.708  0.00  0.00           H
ATOM    121  HA2 GLY    22     -18.760  29.853-112.877  0.00  0.00           H
ATOM    122  N   THR    23     -19.706  32.375-112.048  0.00  0.00           N
ATOM    123  CA  THR    23     -20.022  33.771-112.177  0.00  0.00           C
ATOM    124  C   THR    23     -18.858  34.452-111.510  0.00  0.00           C
ATOM    125  O   THR    23     -17.980  33.840-110.851  0.00  0.00           O
ATOM    126  CB  THR    23     -21.364  34.076-111.501  0.00  0.00           C
ATOM    127  CG2 THR    23     -21.417  34.079-110.001  0.00  0.00           C
ATOM    128  OG1 THR    23     -21.845  35.326-111.885  0.00  0.00           O
ATOM    129  HN  THR    23     -19.020  32.089-111.390  0.00  0.00           H
ATOM    130  HA  THR    23     -20.029  34.068-113.215  0.00  0.00           H
ATOM    131  HB  THR    23     -22.096  33.315-111.844  0.00  0.00           H
ATOM    132  HG1 THR    23     -22.517  35.275-112.563  0.00  0.00           H
ATOM    133 HG21 THR    23     -22.455  34.055-109.605  0.00  0.00           H
ATOM    134 HG22 THR    23     -20.989  33.108-109.663  0.00  0.00           H
ATOM    135 HG23 THR    23     -20.760  34.877-109.600  0.00  0.00           H
ATOM    136  N   GLY    24     -18.727  35.770-111.727  0.00  0.00           N
ATOM    137  CA  GLY    24     -17.549  36.570-111.457  0.00  0.00           C
ATOM    138  C   GLY    24     -16.495  36.461-112.550  0.00  0.00           C
ATOM    139  O   GLY    24     -16.463  35.552-113.352  0.00  0.00           O
ATOM    140  HN  GLY    24     -19.339  36.242-112.367  0.00  0.00           H
ATOM    141  HA1 GLY    24     -17.832  37.609-111.412  0.00  0.00           H
ATOM    142  HA2 GLY    24     -17.078  36.220-110.551  0.00  0.00           H
ATOM    143  N   GLY    25     -15.665  37.493-112.577  0.00  0.00           N
ATOM    144  CA  GLY    25     -14.381  37.521-113.268  0.00  0.00           C
ATOM    145  C   GLY    25     -14.514  38.066-114.651  0.00  0.00           C
ATOM    146  O   GLY    25     -15.591  38.219-115.169  0.00  0.00           O
ATOM    147  HN  GLY    25     -15.865  38.308-112.044  0.00  0.00           H
ATOM    148  HA1 GLY    25     -13.724  38.111-112.651  0.00  0.00           H
ATOM    149  HA2 GLY    25     -13.908  36.560-113.392  0.00  0.00           H
ATOM    150  N   PHE    26     -13.414  38.346-115.241  0.00  0.00           N
ATOM    151  CA  PHE    26     -13.317  38.903-116.597  0.00  0.00           C
ATOM    152  C   PHE    26     -13.955  37.989-117.709  0.00  0.00           C
ATOM    153  O   PHE    26     -14.530  38.510-118.719  0.00  0.00           O
ATOM    154  CB  PHE    26     -11.950  39.255-117.047  0.00  0.00           C
ATOM    155  CG  PHE    26     -11.267  40.235-116.074  0.00  0.00           C
ATOM    156  CD1 PHE    26     -12.016  41.263-115.487  0.00  0.00           C
ATOM    157  CD2 PHE    26      -9.865  40.095-115.903  0.00  0.00           C
ATOM    158  CE1 PHE    26     -11.304  42.195-114.683  0.00  0.00           C
ATOM    159  CE2 PHE    26      -9.230  41.044-115.073  0.00  0.00           C
ATOM    160  CZ  PHE    26      -9.922  42.133-114.541  0.00  0.00           C
ATOM    161  HN  PHE    26     -12.527  38.238-114.810  0.00  0.00           H
ATOM    162  HA  PHE    26     -13.929  39.794-116.577  0.00  0.00           H
ATOM    163  HB1 PHE    26     -12.065  39.772-118.021  0.00  0.00           H
ATOM    164  HB2 PHE    26     -11.317  38.343-117.154  0.00  0.00           H
ATOM    165  HD1 PHE    26     -13.049  41.501-115.672  0.00  0.00           H
ATOM    166  HD2 PHE    26      -9.338  39.266-116.356  0.00  0.00           H
ATOM    167  HE1 PHE    26     -11.836  42.995-114.182  0.00  0.00           H
ATOM    168  HE2 PHE    26      -8.149  40.990-115.002  0.00  0.00           H
ATOM    169  HZ  PHE    26      -9.523  42.923-113.918  0.00  0.00           H
ATOM    170  N   GLY    27     -13.756  36.660-117.513  0.00  0.00           N
ATOM    171  CA  GLY    27     -14.250  35.638-118.433  0.00  0.00           C
ATOM    172  C   GLY    27     -15.403  34.853-117.885  0.00  0.00           C
ATOM    173  O   GLY    27     -15.754  34.759-116.744  0.00  0.00           O
ATOM    174  HN  GLY    27     -13.237  36.272-116.752  0.00  0.00           H
ATOM    175  HA1 GLY    27     -14.758  36.154-119.241  0.00  0.00           H
ATOM    176  HA2 GLY    27     -13.408  35.019-118.700  0.00  0.00           H
ATOM    177  N   ASN    28     -16.049  34.122-118.836  0.00  0.00           N
ATOM    178  CA  ASN    28     -17.093  33.168-118.491  0.00  0.00           C
ATOM    179  C   ASN    28     -16.827  31.704-119.040  0.00  0.00           C
ATOM    180  O   ASN    28     -16.408  31.559-120.177  0.00  0.00           O
ATOM    181  CB  ASN    28     -18.500  33.739-118.809  0.00  0.00           C
ATOM    182  CG  ASN    28     -19.748  32.928-118.459  0.00  0.00           C
ATOM    183  ND2 ASN    28     -19.876  32.452-117.183  0.00  0.00           N
ATOM    184  OD1 ASN    28     -20.626  32.724-119.314  0.00  0.00           O
ATOM    185  HN  ASN    28     -15.725  34.105-119.776  0.00  0.00           H
ATOM    186  HA  ASN    28     -17.113  33.060-117.417  0.00  0.00           H
ATOM    187  HB1 ASN    28     -18.603  33.987-119.886  0.00  0.00           H
ATOM    188  HB2 ASN    28     -18.693  34.717-118.323  0.00  0.00           H
ATOM    189 HD21 ASN    28     -19.264  32.847-116.486  0.00  0.00           H
ATOM    190 HD22 ASN    28     -20.656  31.920-116.853  0.00  0.00           H
ATOM    191  N   VAL    29     -17.102  30.612-118.189  0.00  0.00           N
ATOM    192  CA  VAL    29     -17.063  29.231-118.583  0.00  0.00           C
ATOM    193  C   VAL    29     -18.505  28.850-119.195  0.00  0.00           C
ATOM    194  O   VAL    29     -19.516  28.929-118.550  0.00  0.00           O
ATOM    195  CB  VAL    29     -16.728  28.239-117.375  0.00  0.00           C
ATOM    196  CG1 VAL    29     -16.626  26.841-118.059  0.00  0.00           C
ATOM    197  CG2 VAL    29     -15.504  28.754-116.649  0.00  0.00           C
ATOM    198  HN  VAL    29     -17.523  30.691-117.294  0.00  0.00           H
ATOM    199  HA  VAL    29     -16.335  29.089-119.361  0.00  0.00           H
ATOM    200  HB  VAL    29     -17.543  28.198-116.620  0.00  0.00           H
ATOM    201 HG11 VAL    29     -16.251  26.023-117.411  0.00  0.00           H
ATOM    202 HG12 VAL    29     -17.634  26.520-118.401  0.00  0.00           H
ATOM    203 HG13 VAL    29     -15.935  26.831-118.939  0.00  0.00           H
ATOM    204 HG21 VAL    29     -15.603  29.739-116.155  0.00  0.00           H
ATOM    205 HG22 VAL    29     -15.253  28.105-115.781  0.00  0.00           H
ATOM    206 HG23 VAL    29     -14.705  28.888-117.414  0.00  0.00           H
ATOM    207  N   ILE    30     -18.414  28.333-120.434  0.00  0.00           N
ATOM    208  CA  ILE    30     -19.606  27.994-121.244  0.00  0.00           C
ATOM    209  C   ILE    30     -19.543  26.572-121.749  0.00  0.00           C
ATOM    210  O   ILE    30     -18.493  25.998-122.023  0.00  0.00           O
ATOM    211  CB  ILE    30     -19.731  28.978-122.446  0.00  0.00           C
ATOM    212  CG1 ILE    30     -20.981  28.760-123.312  0.00  0.00           C
ATOM    213  CG2 ILE    30     -18.489  29.235-123.309  0.00  0.00           C
ATOM    214  CD  ILE    30     -21.218  29.918-124.299  0.00  0.00           C
ATOM    215  HN  ILE    30     -17.584  28.027-120.883  0.00  0.00           H
ATOM    216  HA  ILE    30     -20.490  28.026-120.615  0.00  0.00           H
ATOM    217  HB  ILE    30     -19.945  29.886-121.843  0.00  0.00           H
ATOM    218 HG11 ILE    30     -21.887  28.716-122.667  0.00  0.00           H
ATOM    219 HG12 ILE    30     -20.869  27.799-123.859  0.00  0.00           H
ATOM    220 HG21 ILE    30     -18.626  30.188-123.873  0.00  0.00           H
ATOM    221 HG22 ILE    30     -17.529  29.264-122.755  0.00  0.00           H
ATOM    222 HG23 ILE    30     -18.302  28.352-123.945  0.00  0.00           H
ATOM    223  HD1 ILE    30     -20.679  29.634-125.230  0.00  0.00           H
ATOM    224  HD2 ILE    30     -22.294  29.932-124.549  0.00  0.00           H
ATOM    225  HD3 ILE    30     -20.809  30.839-123.835  0.00  0.00           H
ATOM    226  N   ARG    31     -20.701  25.822-121.931  0.00  0.00           N
ATOM    227  CA  ARG    31     -20.739  24.570-122.586  0.00  0.00           C
ATOM    228  C   ARG    31     -20.730  24.746-124.153  0.00  0.00           C
ATOM    229  O   ARG    31     -21.452  25.555-124.713  0.00  0.00           O
ATOM    230  CB  ARG    31     -21.899  23.804-122.103  0.00  0.00           C
ATOM    231  CG  ARG    31     -22.116  22.392-122.713  0.00  0.00           C
ATOM    232  CD  ARG    31     -23.410  21.735-122.405  0.00  0.00           C
ATOM    233  NE  ARG    31     -23.268  20.344-122.884  0.00  0.00           N
ATOM    234  CZ  ARG    31     -24.183  19.398-122.874  0.00  0.00           C
ATOM    235  NH1 ARG    31     -25.410  19.539-122.415  0.00  0.00           N
ATOM    236  NH2 ARG    31     -23.902  18.186-123.346  0.00  0.00           N
ATOM    237  HN  ARG    31     -21.582  26.139-121.603  0.00  0.00           H
ATOM    238  HA  ARG    31     -19.834  24.051-122.317  0.00  0.00           H
ATOM    239  HB1 ARG    31     -22.823  24.379-122.320  0.00  0.00           H
ATOM    240  HB2 ARG    31     -21.872  23.722-120.987  0.00  0.00           H
ATOM    241  HG1 ARG    31     -21.338  21.626-122.477  0.00  0.00           H
ATOM    242  HG2 ARG    31     -22.098  22.503-123.820  0.00  0.00           H
ATOM    243  HD1 ARG    31     -24.236  22.122-123.031  0.00  0.00           H
ATOM    244  HD2 ARG    31     -23.556  21.831-121.313  0.00  0.00           H
ATOM    245  HE  ARG    31     -22.440  20.054-123.355  0.00  0.00           H
ATOM    246 HH11 ARG    31     -25.705  20.465-122.188  0.00  0.00           H
ATOM    247 HH12 ARG    31     -26.113  18.819-122.483  0.00  0.00           H
ATOM    248 HH21 ARG    31     -23.282  18.099-124.129  0.00  0.00           H
ATOM    249 HH22 ARG    31     -24.604  17.485-123.382  0.00  0.00           H
ATOM    250  N   TRP    32     -19.960  23.918-124.797  0.00  0.00           N
ATOM    251  CA  TRP    32     -19.758  23.944-126.251  0.00  0.00           C
ATOM    252  C   TRP    32     -19.995  22.526-126.715  0.00  0.00           C
ATOM    253  O   TRP    32     -19.729  21.541-125.946  0.00  0.00           O
ATOM    254  CB  TRP    32     -18.372  24.477-126.666  0.00  0.00           C
ATOM    255  CG  TRP    32     -18.084  24.450-128.138  0.00  0.00           C
ATOM    256  CD1 TRP    32     -18.329  25.419-129.052  0.00  0.00           C
ATOM    257  CD2 TRP    32     -17.407  23.413-128.788  0.00  0.00           C
ATOM    258  CE2 TRP    32     -17.274  23.782-130.162  0.00  0.00           C
ATOM    259  CE3 TRP    32     -16.893  22.137-128.408  0.00  0.00           C
ATOM    260  NE1 TRP    32     -17.805  25.022-130.250  0.00  0.00           N
ATOM    261  CZ2 TRP    32     -16.681  22.995-131.123  0.00  0.00           C
ATOM    262  CZ3 TRP    32     -16.385  21.368-129.439  0.00  0.00           C
ATOM    263  CH2 TRP    32     -16.151  21.783-130.732  0.00  0.00           C
ATOM    264  HN  TRP    32     -19.358  23.247-124.365  0.00  0.00           H
ATOM    265  HA  TRP    32     -20.432  24.627-126.749  0.00  0.00           H
ATOM    266  HB1 TRP    32     -17.533  23.950-126.161  0.00  0.00           H
ATOM    267  HB2 TRP    32     -18.351  25.556-126.419  0.00  0.00           H
ATOM    268  HD1 TRP    32     -18.785  26.377-128.835  0.00  0.00           H
ATOM    269  HE1 TRP    32     -17.538  25.587-130.996  0.00  0.00           H
ATOM    270  HE3 TRP    32     -17.083  21.624-127.480  0.00  0.00           H
ATOM    271  HZ2 TRP    32     -16.708  23.264-132.171  0.00  0.00           H
ATOM    272  HZ3 TRP    32     -16.036  20.367-129.206  0.00  0.00           H
ATOM    273  HH2 TRP    32     -15.645  21.129-131.432  0.00  0.00           H
ATOM    274  N   HIS    33     -20.575  22.396-127.940  0.00  0.00           N
ATOM    275  CA  HIS    33     -20.837  21.157-128.560  0.00  0.00           C
ATOM    276  C   HIS    33     -20.502  21.243-130.041  0.00  0.00           C
ATOM    277  O   HIS    33     -20.688  22.269-130.663  0.00  0.00           O
ATOM    278  CB  HIS    33     -22.323  20.734-128.304  0.00  0.00           C
ATOM    279  CG  HIS    33     -22.745  19.478-129.032  0.00  0.00           C
ATOM    280  CD2 HIS    33     -23.464  19.339-130.175  0.00  0.00           C
ATOM    281  ND1 HIS    33     -22.734  18.324-128.290  0.00  0.00           N
ATOM    282  CE1 HIS    33     -23.431  17.505-128.985  0.00  0.00           C
ATOM    283  NE2 HIS    33     -23.818  18.014-130.158  0.00  0.00           N
ATOM    284  HN  HIS    33     -20.898  23.244-128.358  0.00  0.00           H
ATOM    285  HA  HIS    33     -20.224  20.384-128.116  0.00  0.00           H
ATOM    286  HB1 HIS    33     -23.010  21.563-128.579  0.00  0.00           H
ATOM    287  HB2 HIS    33     -22.508  20.565-127.221  0.00  0.00           H
ATOM    288  HD2 HIS    33     -23.725  20.009-130.983  0.00  0.00           H
ATOM    289  HE1 HIS    33     -23.573  16.441-128.800  0.00  0.00           H
ATOM    290  HE2 HIS    33     -24.323  17.479-130.833  0.00  0.00           H
ATOM    291  N   ASN    34     -20.113  20.083-130.683  0.00  0.00           N
ATOM    292  CA  ASN    34     -20.160  20.139-132.124  0.00  0.00           C
ATOM    293  C   ASN    34     -20.651  18.727-132.426  0.00  0.00           C
ATOM    294  O   ASN    34     -21.842  18.519-132.682  0.00  0.00           O
ATOM    295  CB  ASN    34     -18.808  20.535-132.839  0.00  0.00           C
ATOM    296  CG  ASN    34     -18.804  20.669-134.446  0.00  0.00           C
ATOM    297  ND2 ASN    34     -17.613  20.617-135.005  0.00  0.00           N
ATOM    298  OD1 ASN    34     -19.819  20.720-135.157  0.00  0.00           O
ATOM    299  HN  ASN    34     -19.994  19.234-130.173  0.00  0.00           H
ATOM    300  HA  ASN    34     -20.934  20.800-132.491  0.00  0.00           H
ATOM    301  HB1 ASN    34     -17.918  19.916-132.591  0.00  0.00           H
ATOM    302  HB2 ASN    34     -18.627  21.562-132.457  0.00  0.00           H
ATOM    303 HD21 ASN    34     -16.794  20.563-134.442  0.00  0.00           H
ATOM    304 HD22 ASN    34     -17.610  20.540-136.003  0.00  0.00           H
ATOM    305  N   GLN    35     -19.757  17.730-132.481  0.00  0.00           N
ATOM    306  CA  GLN    35     -19.947  16.394-132.941  0.00  0.00           C
ATOM    307  C   GLN    35     -20.838  15.603-131.941  0.00  0.00           C
ATOM    308  O   GLN    35     -20.541  15.468-130.769  0.00  0.00           O
ATOM    309  CB  GLN    35     -18.614  15.539-133.072  0.00  0.00           C
ATOM    310  CG  GLN    35     -17.512  16.240-133.915  0.00  0.00           C
ATOM    311  CD  GLN    35     -17.911  16.704-135.348  0.00  0.00           C
ATOM    312  NE2 GLN    35     -16.971  17.467-135.977  0.00  0.00           N
ATOM    313  OE1 GLN    35     -18.982  16.447-135.921  0.00  0.00           O
ATOM    314  HN  GLN    35     -18.846  18.040-132.201  0.00  0.00           H
ATOM    315  HA  GLN    35     -20.408  16.522-133.905  0.00  0.00           H
ATOM    316  HB1 GLN    35     -18.777  14.559-133.579  0.00  0.00           H
ATOM    317  HB2 GLN    35     -18.193  15.326-132.070  0.00  0.00           H
ATOM    318  HG1 GLN    35     -16.596  15.622-134.028  0.00  0.00           H
ATOM    319  HG2 GLN    35     -17.198  17.125-133.321  0.00  0.00           H
ATOM    320 HE21 GLN    35     -16.065  17.554-135.579  0.00  0.00           H
ATOM    321 HE22 GLN    35     -17.166  17.883-136.871  0.00  0.00           H
ATOM    322  N   GLU    36     -21.938  14.935-132.463  0.00  0.00           N
ATOM    323  CA  GLU    36     -22.868  14.137-131.668  0.00  0.00           C
ATOM    324  C   GLU    36     -22.188  12.949-130.962  0.00  0.00           C
ATOM    325  O   GLU    36     -22.510  12.740-129.783  0.00  0.00           O
ATOM    326  CB  GLU    36     -24.109  13.553-132.505  0.00  0.00           C
ATOM    327  CG  GLU    36     -25.024  14.614-133.218  0.00  0.00           C
ATOM    328  CD  GLU    36     -26.034  14.098-134.143  0.00  0.00           C
ATOM    329  OE1 GLU    36     -27.295  14.256-134.038  0.00  0.00           O
ATOM    330  OE2 GLU    36     -25.649  13.500-135.190  0.00  0.00           O
ATOM    331  HN  GLU    36     -22.165  14.961-133.439  0.00  0.00           H
ATOM    332  HA  GLU    36     -23.359  14.804-130.976  0.00  0.00           H
ATOM    333  HB1 GLU    36     -24.662  12.927-131.767  0.00  0.00           H
ATOM    334  HB2 GLU    36     -23.703  12.900-133.311  0.00  0.00           H
ATOM    335  HG1 GLU    36     -24.312  15.238-133.801  0.00  0.00           H
ATOM    336  HG2 GLU    36     -25.443  15.321-132.475  0.00  0.00           H
ATOM    337  N   THR    37     -21.226  12.203-131.664  0.00  0.00           N
ATOM    338  CA  THR    37     -20.524  11.149-130.965  0.00  0.00           C
ATOM    339  C   THR    37     -19.520  11.671-129.903  0.00  0.00           C
ATOM    340  O   THR    37     -19.279  10.973-128.947  0.00  0.00           O
ATOM    341  CB  THR    37     -19.842  10.148-131.880  0.00  0.00           C
ATOM    342  CG2 THR    37     -20.880   9.402-132.753  0.00  0.00           C
ATOM    343  OG1 THR    37     -18.982  10.934-132.706  0.00  0.00           O
ATOM    344  HN  THR    37     -21.009  12.362-132.616  0.00  0.00           H
ATOM    345  HA  THR    37     -21.338  10.601-130.504  0.00  0.00           H
ATOM    346  HB  THR    37     -19.296   9.357-131.321  0.00  0.00           H
ATOM    347  HG1 THR    37     -18.113  10.860-132.301  0.00  0.00           H
ATOM    348 HG21 THR    37     -21.535  10.072-133.350  0.00  0.00           H
ATOM    349 HG22 THR    37     -20.314   8.711-133.415  0.00  0.00           H
ATOM    350 HG23 THR    37     -21.556   8.718-132.208  0.00  0.00           H
ATOM    351  N   GLY    38     -18.928  12.826-130.132  0.00  0.00           N
ATOM    352  CA  GLY    38     -18.030  13.617-129.189  0.00  0.00           C
ATOM    353  C   GLY    38     -18.488  13.789-127.775  0.00  0.00           C
ATOM    354  O   GLY    38     -19.691  13.529-127.347  0.00  0.00           O
ATOM    355  HN  GLY    38     -19.066  13.302-131.002  0.00  0.00           H
ATOM    356  HA1 GLY    38     -17.054  13.168-129.164  0.00  0.00           H
ATOM    357  HA2 GLY    38     -18.164  14.637-129.512  0.00  0.00           H
ATOM    358  N   GLU    39     -17.547  14.267-126.924  0.00  0.00           N
ATOM    359  CA  GLU    39     -17.813  14.348-125.467  0.00  0.00           C
ATOM    360  C   GLU    39     -18.263  15.711-124.953  0.00  0.00           C
ATOM    361  O   GLU    39     -17.801  16.790-125.448  0.00  0.00           O
ATOM    362  CB  GLU    39     -16.487  13.929-124.846  0.00  0.00           C
ATOM    363  CG  GLU    39     -16.529  13.935-123.274  0.00  0.00           C
ATOM    364  CD  GLU    39     -15.206  13.298-122.795  0.00  0.00           C
ATOM    365  OE1 GLU    39     -15.218  12.306-122.030  0.00  0.00           O
ATOM    366  OE2 GLU    39     -14.173  13.803-123.242  0.00  0.00           O
ATOM    367  HN  GLU    39     -16.710  14.575-127.371  0.00  0.00           H
ATOM    368  HA  GLU    39     -18.543  13.600-125.194  0.00  0.00           H
ATOM    369  HB1 GLU    39     -15.743  14.684-125.150  0.00  0.00           H
ATOM    370  HB2 GLU    39     -16.167  12.902-125.113  0.00  0.00           H
ATOM    371  HG1 GLU    39     -17.333  13.344-122.793  0.00  0.00           H
ATOM    372  HG2 GLU    39     -16.541  14.975-122.895  0.00  0.00           H
ATOM    373  N   GLN    40     -19.196  15.776-123.998  0.00  0.00           N
ATOM    374  CA  GLN    40     -19.641  17.075-123.504  0.00  0.00           C
ATOM    375  C   GLN    40     -18.444  17.844-122.713  0.00  0.00           C
ATOM    376  O   GLN    40     -17.650  17.153-122.062  0.00  0.00           O
ATOM    377  CB  GLN    40     -20.828  16.761-122.485  0.00  0.00           C
ATOM    378  CG  GLN    40     -20.532  15.580-121.527  0.00  0.00           C
ATOM    379  CD  GLN    40     -21.763  15.153-120.782  0.00  0.00           C
ATOM    380  NE2 GLN    40     -21.582  14.303-119.697  0.00  0.00           N
ATOM    381  OE1 GLN    40     -22.851  15.585-121.075  0.00  0.00           O
ATOM    382  HN  GLN    40     -19.721  14.955-123.756  0.00  0.00           H
ATOM    383  HA  GLN    40     -19.906  17.722-124.320  0.00  0.00           H
ATOM    384  HB1 GLN    40     -21.509  16.329-123.257  0.00  0.00           H
ATOM    385  HB2 GLN    40     -21.222  17.735-122.155  0.00  0.00           H
ATOM    386  HG1 GLN    40     -19.791  15.774-120.715  0.00  0.00           H
ATOM    387  HG2 GLN    40     -20.101  14.696-122.040  0.00  0.00           H
ATOM    388 HE21 GLN    40     -20.700  13.917-119.425  0.00  0.00           H
ATOM    389 HE22 GLN    40     -22.395  14.090-119.156  0.00  0.00           H
ATOM    390  N   ILE    41     -18.319  19.192-122.873  0.00  0.00           N
ATOM    391  CA  ILE    41     -17.155  19.938-122.412  0.00  0.00           C
ATOM    392  C   ILE    41     -17.542  21.341-122.022  0.00  0.00           C
ATOM    393  O   ILE    41     -18.555  21.774-122.523  0.00  0.00           O
ATOM    394  CB  ILE    41     -16.072  19.903-123.479  0.00  0.00           C
ATOM    395  CG1 ILE    41     -14.658  20.288-122.932  0.00  0.00           C
ATOM    396  CG2 ILE    41     -16.547  20.747-124.707  0.00  0.00           C
ATOM    397  CD  ILE    41     -14.138  19.208-121.960  0.00  0.00           C
ATOM    398  HN  ILE    41     -18.953  19.730-123.427  0.00  0.00           H
ATOM    399  HA  ILE    41     -16.800  19.349-121.578  0.00  0.00           H
ATOM    400  HB  ILE    41     -16.113  18.881-123.911  0.00  0.00           H
ATOM    401 HG11 ILE    41     -14.556  21.270-122.428  0.00  0.00           H
ATOM    402 HG12 ILE    41     -13.981  20.305-123.818  0.00  0.00           H
ATOM    403 HG21 ILE    41     -17.529  20.374-125.037  0.00  0.00           H
ATOM    404 HG22 ILE    41     -16.572  21.843-124.550  0.00  0.00           H
ATOM    405 HG23 ILE    41     -15.879  20.634-125.592  0.00  0.00           H
ATOM    406  HD1 ILE    41     -13.038  19.341-121.911  0.00  0.00           H
ATOM    407  HD2 ILE    41     -14.551  19.604-120.998  0.00  0.00           H
ATOM    408  HD3 ILE    41     -14.506  18.199-122.237  0.00  0.00           H
ATOM    409  N   ALA    42     -16.773  21.953-121.194  0.00  0.00           N
ATOM    410  CA  ALA    42     -16.868  23.394-120.832  0.00  0.00           C
ATOM    411  C   ALA    42     -15.700  24.169-121.308  0.00  0.00           C
ATOM    412  O   ALA    42     -14.605  23.584-121.189  0.00  0.00           O
ATOM    413  CB  ALA    42     -17.279  23.619-119.355  0.00  0.00           C
ATOM    414  HN  ALA    42     -15.880  21.609-120.920  0.00  0.00           H
ATOM    415  HA  ALA    42     -17.691  23.861-121.364  0.00  0.00           H
ATOM    416  HB1 ALA    42     -17.806  24.579-119.158  0.00  0.00           H
ATOM    417  HB2 ALA    42     -17.927  22.781-119.039  0.00  0.00           H
ATOM    418  HB3 ALA    42     -16.374  23.598-118.702  0.00  0.00           H
ATOM    419  N   ILE    43     -15.809  25.398-121.848  0.00  0.00           N
ATOM    420  CA  ILE    43     -14.674  26.108-122.370  0.00  0.00           C
ATOM    421  C   ILE    43     -14.698  27.434-121.542  0.00  0.00           C
ATOM    422  O   ILE    43     -15.748  28.054-121.349  0.00  0.00           O
ATOM    423  CB  ILE    43     -14.873  26.476-123.844  0.00  0.00           C
ATOM    424  CG1 ILE    43     -15.356  25.317-124.839  0.00  0.00           C
ATOM    425  CG2 ILE    43     -13.577  27.082-124.374  0.00  0.00           C
ATOM    426  CD  ILE    43     -14.642  23.955-124.746  0.00  0.00           C
ATOM    427  HN  ILE    43     -16.716  25.798-121.984  0.00  0.00           H
ATOM    428  HA  ILE    43     -13.812  25.494-122.186  0.00  0.00           H
ATOM    429  HB  ILE    43     -15.712  27.208-123.934  0.00  0.00           H
ATOM    430 HG11 ILE    43     -15.251  25.688-125.883  0.00  0.00           H
ATOM    431 HG12 ILE    43     -16.456  25.196-124.720  0.00  0.00           H
ATOM    432 HG21 ILE    43     -13.774  27.588-125.352  0.00  0.00           H
ATOM    433 HG22 ILE    43     -13.295  28.013-123.823  0.00  0.00           H
ATOM    434 HG23 ILE    43     -12.737  26.386-124.557  0.00  0.00           H
ATOM    435  HD1 ILE    43     -13.550  24.049-124.927  0.00  0.00           H
ATOM    436  HD2 ILE    43     -14.665  23.509-123.728  0.00  0.00           H
ATOM    437  HD3 ILE    43     -15.202  23.391-125.527  0.00  0.00           H
ATOM    438  N   LYS    44     -13.537  27.914-120.961  0.00  0.00           N
ATOM    439  CA  LYS    44     -13.406  29.269-120.361  0.00  0.00           C
ATOM    440  C   LYS    44     -12.819  30.256-121.319  0.00  0.00           C
ATOM    441  O   LYS    44     -11.857  29.925-122.059  0.00  0.00           O
ATOM    442  CB  LYS    44     -12.494  29.357-119.145  0.00  0.00           C
ATOM    443  CG  LYS    44     -12.503  30.670-118.347  0.00  0.00           C
ATOM    444  CD  LYS    44     -11.792  30.674-117.012  0.00  0.00           C
ATOM    445  CE  LYS    44     -11.774  32.035-116.320  0.00  0.00           C
ATOM    446  NZ  LYS    44     -11.272  31.897-114.971  0.00  0.00           N
ATOM    447  HN  LYS    44     -12.676  27.416-121.043  0.00  0.00           H
ATOM    448  HA  LYS    44     -14.423  29.560-120.130  0.00  0.00           H
ATOM    449  HB1 LYS    44     -11.448  29.073-119.346  0.00  0.00           H
ATOM    450  HB2 LYS    44     -12.760  28.611-118.366  0.00  0.00           H
ATOM    451  HG1 LYS    44     -13.581  30.863-118.157  0.00  0.00           H
ATOM    452  HG2 LYS    44     -12.096  31.491-118.966  0.00  0.00           H
ATOM    453  HD1 LYS    44     -12.359  30.004-116.331  0.00  0.00           H
ATOM    454  HD2 LYS    44     -10.797  30.192-117.118  0.00  0.00           H
ATOM    455  HE1 LYS    44     -12.846  32.306-116.364  0.00  0.00           H
ATOM    456  HE2 LYS    44     -11.151  32.737-116.918  0.00  0.00           H
ATOM    457  HZ1 LYS    44     -12.014  31.422-114.416  0.00  0.00           H
ATOM    458  HZ2 LYS    44     -10.438  31.293-114.830  0.00  0.00           H
ATOM    459  HZ3 LYS    44     -11.109  32.812-114.493  0.00  0.00           H
ATOM    460  N   GLN    45     -13.398  31.415-121.411  0.00  0.00           N
ATOM    461  CA  GLN    45     -13.128  32.344-122.496  0.00  0.00           C
ATOM    462  C   GLN    45     -13.418  33.756-121.965  0.00  0.00           C
ATOM    463  O   GLN    45     -14.211  33.905-121.019  0.00  0.00           O
ATOM    464  CB  GLN    45     -13.775  32.041-123.923  0.00  0.00           C
ATOM    465  CG  GLN    45     -15.266  31.525-123.805  0.00  0.00           C
ATOM    466  CD  GLN    45     -16.241  32.696-123.651  0.00  0.00           C
ATOM    467  NE2 GLN    45     -16.906  32.852-122.445  0.00  0.00           N
ATOM    468  OE1 GLN    45     -16.389  33.488-124.571  0.00  0.00           O
ATOM    469  HN  GLN    45     -14.115  31.672-120.770  0.00  0.00           H
ATOM    470  HA  GLN    45     -12.085  32.281-122.755  0.00  0.00           H
ATOM    471  HB1 GLN    45     -13.182  31.172-124.295  0.00  0.00           H
ATOM    472  HB2 GLN    45     -13.821  32.857-124.683  0.00  0.00           H
ATOM    473  HG1 GLN    45     -15.309  30.800-122.972  0.00  0.00           H
ATOM    474  HG2 GLN    45     -15.553  31.014-124.750  0.00  0.00           H
ATOM    475 HE21 GLN    45     -16.763  32.245-121.670  0.00  0.00           H
ATOM    476 HE22 GLN    45     -17.609  33.565-122.435  0.00  0.00           H
ATOM    477  N   CYS    46     -12.892  34.851-122.550  0.00  0.00           N
ATOM    478  CA  CYS    46     -13.285  36.234-122.280  0.00  0.00           C
ATOM    479  C   CYS    46     -13.793  36.876-123.601  0.00  0.00           C
ATOM    480  O   CYS    46     -13.268  36.490-124.677  0.00  0.00           O
ATOM    481  CB  CYS    46     -12.031  37.038-121.801  0.00  0.00           C
ATOM    482  SG  CYS    46     -12.215  38.784-121.199  0.00  0.00           S
ATOM    483  HN  CYS    46     -12.272  34.756-123.322  0.00  0.00           H
ATOM    484  HA  CYS    46     -14.064  36.378-121.532  0.00  0.00           H
ATOM    485  HB1 CYS    46     -11.363  36.925-122.685  0.00  0.00           H
ATOM    486  HB2 CYS    46     -11.647  36.413-120.968  0.00  0.00           H
ATOM    487  HG1 CYS    46     -11.377  39.371-122.046  0.00  0.00           H
ATOM    488  N   ARG    47     -14.820  37.791-123.597  0.00  0.00           N
ATOM    489  CA  ARG    47     -15.169  38.504-124.824  0.00  0.00           C
ATOM    490  C   ARG    47     -14.374  39.767-124.961  0.00  0.00           C
ATOM    491  O   ARG    47     -14.074  40.137-126.115  0.00  0.00           O
ATOM    492  CB  ARG    47     -16.646  38.901-124.748  0.00  0.00           C
ATOM    493  CG  ARG    47     -17.733  37.867-124.555  0.00  0.00           C
ATOM    494  CD  ARG    47     -18.103  36.917-125.712  0.00  0.00           C
ATOM    495  NE  ARG    47     -18.622  37.702-126.858  0.00  0.00           N
ATOM    496  CZ  ARG    47     -18.824  37.192-128.071  0.00  0.00           C
ATOM    497  NH1 ARG    47     -18.898  35.910-128.323  0.00  0.00           N
ATOM    498  NH2 ARG    47     -18.872  38.021-129.111  0.00  0.00           N
ATOM    499  HN  ARG    47     -15.394  38.035-122.824  0.00  0.00           H
ATOM    500  HA  ARG    47     -14.956  37.836-125.655  0.00  0.00           H
ATOM    501  HB1 ARG    47     -16.898  39.536-125.626  0.00  0.00           H
ATOM    502  HB2 ARG    47     -16.766  39.621-123.911  0.00  0.00           H
ATOM    503  HG1 ARG    47     -18.726  38.338-124.405  0.00  0.00           H
ATOM    504  HG2 ARG    47     -17.602  37.249-123.638  0.00  0.00           H
ATOM    505  HD1 ARG    47     -18.941  36.332-125.259  0.00  0.00           H
ATOM    506  HD2 ARG    47     -17.312  36.221-126.049  0.00  0.00           H
ATOM    507  HE  ARG    47     -18.538  38.693-126.951  0.00  0.00           H
ATOM    508 HH11 ARG    47     -18.749  35.359-127.499  0.00  0.00           H
ATOM    509 HH12 ARG    47     -19.000  35.459-129.210  0.00  0.00           H
ATOM    510 HH21 ARG    47     -18.740  38.998-128.982  0.00  0.00           H
ATOM    511 HH22 ARG    47     -19.063  37.678-130.026  0.00  0.00           H
ATOM    512  N   GLN    48     -14.091  40.398-123.875  0.00  0.00           N
ATOM    513  CA  GLN    48     -13.397  41.733-123.863  0.00  0.00           C
ATOM    514  C   GLN    48     -11.942  41.542-124.200  0.00  0.00           C
ATOM    515  O   GLN    48     -11.329  40.526-123.864  0.00  0.00           O
ATOM    516  CB  GLN    48     -13.558  42.416-122.498  0.00  0.00           C
ATOM    517  CG  GLN    48     -14.965  42.357-121.900  0.00  0.00           C
ATOM    518  CD  GLN    48     -16.161  42.412-122.867  0.00  0.00           C
ATOM    519  NE2 GLN    48     -17.257  41.712-122.534  0.00  0.00           N
ATOM    520  OE1 GLN    48     -16.126  42.992-123.911  0.00  0.00           O
ATOM    521  HN  GLN    48     -14.493  40.077-123.019  0.00  0.00           H
ATOM    522  HA  GLN    48     -13.803  42.360-124.641  0.00  0.00           H
ATOM    523  HB1 GLN    48     -13.149  43.446-122.603  0.00  0.00           H
ATOM    524  HB2 GLN    48     -12.825  41.940-121.807  0.00  0.00           H
ATOM    525  HG1 GLN    48     -15.059  43.176-121.150  0.00  0.00           H
ATOM    526  HG2 GLN    48     -15.055  41.387-121.376  0.00  0.00           H
ATOM    527 HE21 GLN    48     -17.279  41.186-121.680  0.00  0.00           H
ATOM    528 HE22 GLN    48     -18.123  41.840-123.022  0.00  0.00           H
ATOM    529  N   GLU    49     -11.288  42.545-124.878  0.00  0.00           N
ATOM    530  CA  GLU    49      -9.873  42.796-124.694  0.00  0.00           C
ATOM    531  C   GLU    49      -9.561  43.182-123.236  0.00  0.00           C
ATOM    532  O   GLU    49     -10.262  44.017-122.661  0.00  0.00           O
ATOM    533  CB  GLU    49      -9.443  43.916-125.692  0.00  0.00           C
ATOM    534  CG  GLU    49      -9.238  43.515-127.188  0.00  0.00           C
ATOM    535  CD  GLU    49      -9.442  44.655-128.191  0.00  0.00           C
ATOM    536  OE1 GLU    49     -10.547  44.835-128.774  0.00  0.00           O
ATOM    537  OE2 GLU    49      -8.453  45.379-128.437  0.00  0.00           O
ATOM    538  HN  GLU    49     -11.820  43.223-125.380  0.00  0.00           H
ATOM    539  HA  GLU    49      -9.342  41.887-124.941  0.00  0.00           H
ATOM    540  HB1 GLU    49      -8.540  44.488-125.368  0.00  0.00           H
ATOM    541  HB2 GLU    49     -10.220  44.714-125.650  0.00  0.00           H
ATOM    542  HG1 GLU    49      -9.939  42.715-127.500  0.00  0.00           H
ATOM    543  HG2 GLU    49      -8.247  43.046-127.372  0.00  0.00           H
ATOM    544  N   LEU    50      -8.489  42.706-122.639  0.00  0.00           N
ATOM    545  CA  LEU    50      -8.105  43.111-121.287  0.00  0.00           C
ATOM    546  C   LEU    50      -6.778  43.841-121.324  0.00  0.00           C
ATOM    547  O   LEU    50      -5.751  43.436-121.867  0.00  0.00           O
ATOM    548  CB  LEU    50      -8.127  41.896-120.412  0.00  0.00           C
ATOM    549  CG  LEU    50      -9.519  41.172-120.128  0.00  0.00           C
ATOM    550  CD1 LEU    50      -9.312  39.920-119.199  0.00  0.00           C
ATOM    551  CD2 LEU    50     -10.595  42.099-119.593  0.00  0.00           C
ATOM    552  HN  LEU    50      -7.856  41.994-122.951  0.00  0.00           H
ATOM    553  HA  LEU    50      -8.856  43.733-120.830  0.00  0.00           H
ATOM    554  HB1 LEU    50      -7.732  42.237-119.432  0.00  0.00           H
ATOM    555  HB2 LEU    50      -7.515  41.058-120.806  0.00  0.00           H
ATOM    556  HG  LEU    50      -9.942  40.936-121.134  0.00  0.00           H
ATOM    557 HD11 LEU    50     -10.315  39.460-119.029  0.00  0.00           H
ATOM    558 HD12 LEU    50      -8.714  39.168-119.749  0.00  0.00           H
ATOM    559 HD13 LEU    50      -8.889  40.257-118.233  0.00  0.00           H
ATOM    560 HD21 LEU    50     -11.551  41.542-119.497  0.00  0.00           H
ATOM    561 HD22 LEU    50     -10.250  42.563-118.651  0.00  0.00           H
ATOM    562 HD23 LEU    50     -10.875  42.916-120.300  0.00  0.00           H
ATOM    563  N   SER    51      -6.723  45.025-120.606  0.00  0.00           N
ATOM    564  CA  SER    51      -5.564  45.946-120.334  0.00  0.00           C
ATOM    565  C   SER    51      -4.237  45.181-119.905  0.00  0.00           C
ATOM    566  O   SER    51      -4.305  44.065-119.429  0.00  0.00           O
ATOM    567  CB  SER    51      -5.873  47.068-119.426  0.00  0.00           C
ATOM    568  OG  SER    51      -6.429  46.679-118.162  0.00  0.00           O
ATOM    569  HN  SER    51      -7.585  45.285-120.171  0.00  0.00           H
ATOM    570  HA  SER    51      -5.346  46.354-121.314  0.00  0.00           H
ATOM    571  HB1 SER    51      -6.482  47.877-119.852  0.00  0.00           H
ATOM    572  HB2 SER    51      -4.986  47.685-119.164  0.00  0.00           H
ATOM    573  HG1 SER    51      -7.357  46.564-118.367  0.00  0.00           H
ATOM    574  N   PRO    52      -3.001  45.729-120.132  0.00  0.00           N
ATOM    575  CA  PRO    52      -1.762  44.942-119.837  0.00  0.00           C
ATOM    576  C   PRO    52      -1.757  44.237-118.536  0.00  0.00           C
ATOM    577  O   PRO    52      -1.550  43.064-118.533  0.00  0.00           O
ATOM    578  CB  PRO    52      -0.679  45.911-120.068  0.00  0.00           C
ATOM    579  CG  PRO    52      -1.236  46.872-121.082  0.00  0.00           C
ATOM    580  CD  PRO    52      -2.770  46.812-120.880  0.00  0.00           C
ATOM    581  HA  PRO    52      -1.762  44.143-120.574  0.00  0.00           H
ATOM    582  HB1 PRO    52       0.336  45.559-120.361  0.00  0.00           H
ATOM    583  HB2 PRO    52      -0.506  46.573-119.198  0.00  0.00           H
ATOM    584  HG1 PRO    52      -1.073  46.514-122.121  0.00  0.00           H
ATOM    585  HG2 PRO    52      -0.825  47.899-120.997  0.00  0.00           H
ATOM    586  HD1 PRO    52      -3.108  46.683-121.937  0.00  0.00           H
ATOM    587  HD2 PRO    52      -3.099  47.735-120.355  0.00  0.00           H
ATOM    588  N   ARG    53      -1.932  44.905-117.365  0.00  0.00           N
ATOM    589  CA  ARG    53      -2.123  44.177-116.164  0.00  0.00           C
ATOM    590  C   ARG    53      -3.271  43.137-115.962  0.00  0.00           C
ATOM    591  O   ARG    53      -3.111  42.128-115.283  0.00  0.00           O
ATOM    592  CB  ARG    53      -2.120  45.248-115.008  0.00  0.00           C
ATOM    593  CG  ARG    53      -0.755  45.878-114.743  0.00  0.00           C
ATOM    594  CD  ARG    53       0.439  44.927-114.302  0.00  0.00           C
ATOM    595  NE  ARG    53       1.609  45.657-113.810  0.00  0.00           N
ATOM    596  CZ  ARG    53       2.831  45.146-113.637  0.00  0.00           C
ATOM    597  NH1 ARG    53       3.044  43.872-113.946  0.00  0.00           N
ATOM    598  NH2 ARG    53       3.807  45.864-113.201  0.00  0.00           N
ATOM    599  HN  ARG    53      -2.083  45.883-117.259  0.00  0.00           H
ATOM    600  HA  ARG    53      -1.165  43.689-116.105  0.00  0.00           H
ATOM    601  HB1 ARG    53      -2.474  44.799-114.057  0.00  0.00           H
ATOM    602  HB2 ARG    53      -2.753  46.148-115.147  0.00  0.00           H
ATOM    603  HG1 ARG    53      -0.818  46.617-113.914  0.00  0.00           H
ATOM    604  HG2 ARG    53      -0.409  46.382-115.671  0.00  0.00           H
ATOM    605  HD1 ARG    53       0.679  44.327-115.208  0.00  0.00           H
ATOM    606  HD2 ARG    53      -0.005  44.279-113.518  0.00  0.00           H
ATOM    607  HE  ARG    53       1.466  46.645-113.698  0.00  0.00           H
ATOM    608 HH11 ARG    53       2.331  43.168-113.976  0.00  0.00           H
ATOM    609 HH12 ARG    53       4.004  43.655-113.758  0.00  0.00           H
ATOM    610 HH21 ARG    53       3.637  46.810-112.916  0.00  0.00           H
ATOM    611 HH22 ARG    53       4.739  45.501-113.215  0.00  0.00           H
ATOM    612  N   ASN    54      -4.368  43.443-116.648  0.00  0.00           N
ATOM    613  CA  ASN    54      -5.613  42.701-116.607  0.00  0.00           C
ATOM    614  C   ASN    54      -5.581  41.514-117.526  0.00  0.00           C
ATOM    615  O   ASN    54      -6.128  40.466-117.248  0.00  0.00           O
ATOM    616  CB  ASN    54      -6.912  43.566-116.752  0.00  0.00           C
ATOM    617  CG  ASN    54      -7.224  44.375-115.565  0.00  0.00           C
ATOM    618  ND2 ASN    54      -8.314  45.089-115.616  0.00  0.00           N
ATOM    619  OD1 ASN    54      -6.598  44.303-114.474  0.00  0.00           O
ATOM    620  HN  ASN    54      -4.381  44.304-117.156  0.00  0.00           H
ATOM    621  HA  ASN    54      -5.707  42.279-115.610  0.00  0.00           H
ATOM    622  HB1 ASN    54      -7.759  42.847-116.837  0.00  0.00           H
ATOM    623  HB2 ASN    54      -6.753  44.053-117.741  0.00  0.00           H
ATOM    624 HD21 ASN    54      -9.065  44.966-116.271  0.00  0.00           H
ATOM    625 HD22 ASN    54      -8.616  45.605-114.820  0.00  0.00           H
ATOM    626  N   ARG    55      -4.882  41.479-118.645  0.00  0.00           N
ATOM    627  CA  ARG    55      -4.563  40.242-119.348  0.00  0.00           C
ATOM    628  C   ARG    55      -3.548  39.374-118.597  0.00  0.00           C
ATOM    629  O   ARG    55      -3.658  38.128-118.653  0.00  0.00           O
ATOM    630  CB  ARG    55      -4.109  40.479-120.831  0.00  0.00           C
ATOM    631  CG  ARG    55      -2.750  41.234-120.932  0.00  0.00           C
ATOM    632  CD  ARG    55      -2.317  41.607-122.357  0.00  0.00           C
ATOM    633  NE  ARG    55      -3.121  42.807-122.764  0.00  0.00           N
ATOM    634  CZ  ARG    55      -2.622  43.889-123.312  0.00  0.00           C
ATOM    635  NH1 ARG    55      -1.410  44.057-123.693  0.00  0.00           N
ATOM    636  NH2 ARG    55      -3.509  44.855-123.438  0.00  0.00           N
ATOM    637  HN  ARG    55      -4.591  42.339-119.061  0.00  0.00           H
ATOM    638  HA  ARG    55      -5.397  39.560-119.397  0.00  0.00           H
ATOM    639  HB1 ARG    55      -4.865  40.965-121.477  0.00  0.00           H
ATOM    640  HB2 ARG    55      -3.992  39.510-121.358  0.00  0.00           H
ATOM    641  HG1 ARG    55      -1.957  40.567-120.518  0.00  0.00           H
ATOM    642  HG2 ARG    55      -2.915  42.150-120.343  0.00  0.00           H
ATOM    643  HD1 ARG    55      -2.471  40.745-123.033  0.00  0.00           H
ATOM    644  HD2 ARG    55      -1.242  41.878-122.495  0.00  0.00           H
ATOM    645  HE  ARG    55      -4.069  42.790-122.448  0.00  0.00           H
ATOM    646 HH11 ARG    55      -0.757  43.300-123.574  0.00  0.00           H
ATOM    647 HH12 ARG    55      -1.201  44.898-124.180  0.00  0.00           H
ATOM    648 HH21 ARG    55      -4.491  44.681-123.376  0.00  0.00           H
ATOM    649 HH22 ARG    55      -3.277  45.671-123.979  0.00  0.00           H
ATOM    650  N   GLU    56      -2.575  40.037-117.920  0.00  0.00           N
ATOM    651  CA  GLU    56      -1.611  39.385-117.033  0.00  0.00           C
ATOM    652  C   GLU    56      -2.358  38.671-115.898  0.00  0.00           C
ATOM    653  O   GLU    56      -2.152  37.433-115.768  0.00  0.00           O
ATOM    654  CB  GLU    56      -0.543  40.364-116.448  0.00  0.00           C
ATOM    655  CG  GLU    56       0.004  40.052-115.009  0.00  0.00           C
ATOM    656  CD  GLU    56       1.140  40.913-114.665  0.00  0.00           C
ATOM    657  OE1 GLU    56       1.017  41.859-113.864  0.00  0.00           O
ATOM    658  OE2 GLU    56       2.271  40.572-115.142  0.00  0.00           O
ATOM    659  HN  GLU    56      -2.365  40.969-118.199  0.00  0.00           H
ATOM    660  HA  GLU    56      -1.122  38.582-117.569  0.00  0.00           H
ATOM    661  HB1 GLU    56      -0.958  41.394-116.515  0.00  0.00           H
ATOM    662  HB2 GLU    56       0.347  40.344-117.103  0.00  0.00           H
ATOM    663  HG1 GLU    56       0.405  39.006-114.979  0.00  0.00           H
ATOM    664  HG2 GLU    56      -0.834  40.325-114.329  0.00  0.00           H
ATOM    665  N   ARG    57      -3.279  39.358-115.146  0.00  0.00           N
ATOM    666  CA  ARG    57      -4.243  38.808-114.192  0.00  0.00           C
ATOM    667  C   ARG    57      -4.978  37.629-114.833  0.00  0.00           C
ATOM    668  O   ARG    57      -5.146  36.569-114.186  0.00  0.00           O
ATOM    669  CB  ARG    57      -5.131  39.906-113.561  0.00  0.00           C
ATOM    670  CG  ARG    57      -4.406  40.775-112.603  0.00  0.00           C
ATOM    671  CD  ARG    57      -5.021  42.112-112.070  0.00  0.00           C
ATOM    672  NE  ARG    57      -6.226  41.967-111.233  0.00  0.00           N
ATOM    673  CZ  ARG    57      -7.146  42.879-111.001  0.00  0.00           C
ATOM    674  NH1 ARG    57      -7.115  44.183-111.257  0.00  0.00           N
ATOM    675  NH2 ARG    57      -8.179  42.422-110.299  0.00  0.00           N
ATOM    676  HN  ARG    57      -3.413  40.334-115.263  0.00  0.00           H
ATOM    677  HA  ARG    57      -3.629  38.347-113.430  0.00  0.00           H
ATOM    678  HB1 ARG    57      -5.863  39.218-113.077  0.00  0.00           H
ATOM    679  HB2 ARG    57      -5.583  40.550-114.350  0.00  0.00           H
ATOM    680  HG1 ARG    57      -3.415  40.997-113.044  0.00  0.00           H
ATOM    681  HG2 ARG    57      -4.142  40.172-111.710  0.00  0.00           H
ATOM    682  HD1 ARG    57      -5.282  42.887-112.818  0.00  0.00           H
ATOM    683  HD2 ARG    57      -4.299  42.556-111.353  0.00  0.00           H
ATOM    684  HE  ARG    57      -6.366  41.091-110.768  0.00  0.00           H
ATOM    685 HH11 ARG    57      -6.361  44.625-111.748  0.00  0.00           H
ATOM    686 HH12 ARG    57      -7.994  44.648-111.198  0.00  0.00           H
ATOM    687 HH21 ARG    57      -8.265  41.428-110.260  0.00  0.00           H
ATOM    688 HH22 ARG    57      -8.900  43.038-109.981  0.00  0.00           H
ATOM    689  N   TRP    58      -5.577  37.771-116.077  0.00  0.00           N
ATOM    690  CA  TRP    58      -6.476  36.805-116.558  0.00  0.00           C
ATOM    691  C   TRP    58      -5.707  35.468-116.899  0.00  0.00           C
ATOM    692  O   TRP    58      -6.283  34.406-116.718  0.00  0.00           O
ATOM    693  CB  TRP    58      -7.276  37.217-117.862  0.00  0.00           C
ATOM    694  CG  TRP    58      -8.495  36.346-118.085  0.00  0.00           C
ATOM    695  CD1 TRP    58      -9.599  36.386-117.277  0.00  0.00           C
ATOM    696  CD2 TRP    58      -8.753  35.428-119.121  0.00  0.00           C
ATOM    697  CE2 TRP    58     -10.081  34.920-118.929  0.00  0.00           C
ATOM    698  CE3 TRP    58      -7.947  34.895-120.139  0.00  0.00           C
ATOM    699  NE1 TRP    58     -10.566  35.541-117.754  0.00  0.00           N
ATOM    700  CZ2 TRP    58     -10.691  33.935-119.770  0.00  0.00           C
ATOM    701  CZ3 TRP    58      -8.571  33.936-120.986  0.00  0.00           C
ATOM    702  CH2 TRP    58      -9.852  33.496-120.721  0.00  0.00           C
ATOM    703  HN  TRP    58      -5.494  38.600-116.633  0.00  0.00           H
ATOM    704  HA  TRP    58      -7.188  36.616-115.778  0.00  0.00           H
ATOM    705  HB1 TRP    58      -6.655  37.092-118.779  0.00  0.00           H
ATOM    706  HB2 TRP    58      -7.496  38.301-117.841  0.00  0.00           H
ATOM    707  HD1 TRP    58      -9.667  36.959-116.368  0.00  0.00           H
ATOM    708  HE1 TRP    58     -11.395  35.279-117.292  0.00  0.00           H
ATOM    709  HE3 TRP    58      -6.941  35.185-120.390  0.00  0.00           H
ATOM    710  HZ2 TRP    58     -11.627  33.429-119.586  0.00  0.00           H
ATOM    711  HZ3 TRP    58      -7.941  33.419-121.691  0.00  0.00           H
ATOM    712  HH2 TRP    58     -10.092  32.715-121.437  0.00  0.00           H
ATOM    713  N   CYS    59      -4.424  35.527-117.445  0.00  0.00           N
ATOM    714  CA  CYS    59      -3.566  34.331-117.504  0.00  0.00           C
ATOM    715  C   CYS    59      -3.162  33.617-116.237  0.00  0.00           C
ATOM    716  O   CYS    59      -3.102  32.391-116.246  0.00  0.00           O
ATOM    717  CB  CYS    59      -2.326  34.654-118.292  0.00  0.00           C
ATOM    718  SG  CYS    59      -2.746  35.156-120.021  0.00  0.00           S
ATOM    719  HN  CYS    59      -4.002  36.367-117.770  0.00  0.00           H
ATOM    720  HA  CYS    59      -4.151  33.659-118.107  0.00  0.00           H
ATOM    721  HB1 CYS    59      -1.577  33.838-118.318  0.00  0.00           H
ATOM    722  HB2 CYS    59      -1.778  35.473-117.780  0.00  0.00           H
ATOM    723  HG1 CYS    59      -3.518  36.140-119.588  0.00  0.00           H
ATOM    724  N   LEU    60      -3.063  34.393-115.111  0.00  0.00           N
ATOM    725  CA  LEU    60      -2.846  33.721-113.897  0.00  0.00           C
ATOM    726  C   LEU    60      -3.956  32.746-113.483  0.00  0.00           C
ATOM    727  O   LEU    60      -3.811  31.665-112.881  0.00  0.00           O
ATOM    728  CB  LEU    60      -2.427  34.807-112.819  0.00  0.00           C
ATOM    729  CG  LEU    60      -1.064  35.501-113.131  0.00  0.00           C
ATOM    730  CD1 LEU    60      -0.904  36.894-112.514  0.00  0.00           C
ATOM    731  CD2 LEU    60       0.123  34.703-112.595  0.00  0.00           C
ATOM    732  HN  LEU    60      -3.385  35.337-115.063  0.00  0.00           H
ATOM    733  HA  LEU    60      -1.979  33.077-113.849  0.00  0.00           H
ATOM    734  HB1 LEU    60      -2.348  34.399-111.788  0.00  0.00           H
ATOM    735  HB2 LEU    60      -3.283  35.512-112.787  0.00  0.00           H
ATOM    736  HG  LEU    60      -0.932  35.669-114.221  0.00  0.00           H
ATOM    737 HD11 LEU    60       0.164  37.202-112.527  0.00  0.00           H
ATOM    738 HD12 LEU    60      -1.444  37.600-113.171  0.00  0.00           H
ATOM    739 HD13 LEU    60      -1.272  36.960-111.464  0.00  0.00           H
ATOM    740 HD21 LEU    60       0.079  34.636-111.489  0.00  0.00           H
ATOM    741 HD22 LEU    60      -0.024  33.720-113.088  0.00  0.00           H
ATOM    742 HD23 LEU    60       1.112  35.111-112.890  0.00  0.00           H
ATOM    743  N   GLU    61      -5.231  33.148-113.847  0.00  0.00           N
ATOM    744  CA  GLU    61      -6.304  32.236-113.636  0.00  0.00           C
ATOM    745  C   GLU    61      -6.310  31.082-114.572  0.00  0.00           C
ATOM    746  O   GLU    61      -6.776  30.053-114.067  0.00  0.00           O
ATOM    747  CB  GLU    61      -7.632  32.980-113.939  0.00  0.00           C
ATOM    748  CG  GLU    61      -7.919  34.285-113.144  0.00  0.00           C
ATOM    749  CD  GLU    61      -9.397  34.808-113.424  0.00  0.00           C
ATOM    750  OE1 GLU    61     -10.282  34.175-113.978  0.00  0.00           O
ATOM    751  OE2 GLU    61      -9.655  35.908-112.878  0.00  0.00           O
ATOM    752  HN  GLU    61      -5.481  34.007-114.280  0.00  0.00           H
ATOM    753  HA  GLU    61      -6.379  31.914-112.611  0.00  0.00           H
ATOM    754  HB1 GLU    61      -8.463  32.264-113.784  0.00  0.00           H
ATOM    755  HB2 GLU    61      -7.702  33.224-115.020  0.00  0.00           H
ATOM    756  HG1 GLU    61      -7.244  35.091-113.494  0.00  0.00           H
ATOM    757  HG2 GLU    61      -7.848  34.226-112.041  0.00  0.00           H
ATOM    758  N   ILE    62      -5.845  31.143-115.825  0.00  0.00           N
ATOM    759  CA  ILE    62      -5.761  30.038-116.731  0.00  0.00           C
ATOM    760  C   ILE    62      -4.762  29.087-116.180  0.00  0.00           C
ATOM    761  O   ILE    62      -5.041  27.876-116.085  0.00  0.00           O
ATOM    762  CB  ILE    62      -5.491  30.425-118.152  0.00  0.00           C
ATOM    763  CG1 ILE    62      -6.522  31.394-118.767  0.00  0.00           C
ATOM    764  CG2 ILE    62      -5.375  29.174-119.133  0.00  0.00           C
ATOM    765  CD  ILE    62      -7.973  30.843-118.678  0.00  0.00           C
ATOM    766  HN  ILE    62      -5.536  32.046-116.096  0.00  0.00           H
ATOM    767  HA  ILE    62      -6.695  29.488-116.782  0.00  0.00           H
ATOM    768  HB  ILE    62      -4.481  30.902-118.170  0.00  0.00           H
ATOM    769 HG11 ILE    62      -6.268  31.679-119.814  0.00  0.00           H
ATOM    770 HG12 ILE    62      -6.512  32.366-118.238  0.00  0.00           H
ATOM    771 HG21 ILE    62      -5.389  29.637-120.145  0.00  0.00           H
ATOM    772 HG22 ILE    62      -4.395  28.732-118.875  0.00  0.00           H
ATOM    773 HG23 ILE    62      -6.267  28.525-119.031  0.00  0.00           H
ATOM    774  HD1 ILE    62      -8.432  31.011-117.679  0.00  0.00           H
ATOM    775  HD2 ILE    62      -8.729  31.328-119.324  0.00  0.00           H
ATOM    776  HD3 ILE    62      -7.969  29.850-119.180  0.00  0.00           H
ATOM    777  N   GLN    63      -3.591  29.602-115.696  0.00  0.00           N
ATOM    778  CA  GLN    63      -2.472  28.764-115.203  0.00  0.00           C
ATOM    779  C   GLN    63      -2.855  27.898-114.064  0.00  0.00           C
ATOM    780  O   GLN    63      -2.398  26.714-113.964  0.00  0.00           O
ATOM    781  CB  GLN    63      -1.191  29.595-114.986  0.00  0.00           C
ATOM    782  CG  GLN    63      -0.576  30.228-116.330  0.00  0.00           C
ATOM    783  CD  GLN    63      -0.328  29.183-117.458  0.00  0.00           C
ATOM    784  NE2 GLN    63       0.655  28.286-117.262  0.00  0.00           N
ATOM    785  OE1 GLN    63      -1.078  29.067-118.406  0.00  0.00           O
ATOM    786  HN  GLN    63      -3.308  30.549-115.811  0.00  0.00           H
ATOM    787  HA  GLN    63      -2.233  28.166-116.062  0.00  0.00           H
ATOM    788  HB1 GLN    63      -0.362  28.898-114.747  0.00  0.00           H
ATOM    789  HB2 GLN    63      -1.297  30.461-114.290  0.00  0.00           H
ATOM    790  HG1 GLN    63       0.345  30.826-116.129  0.00  0.00           H
ATOM    791  HG2 GLN    63      -1.262  30.957-116.801  0.00  0.00           H
ATOM    792 HE21 GLN    63       1.166  28.252-116.407  0.00  0.00           H
ATOM    793 HE22 GLN    63       0.874  27.615-117.972  0.00  0.00           H
ATOM    794  N   ILE    64      -3.648  28.326-113.079  0.00  0.00           N
ATOM    795  CA  ILE    64      -3.905  27.564-111.899  0.00  0.00           C
ATOM    796  C   ILE    64      -4.717  26.321-112.081  0.00  0.00           C
ATOM    797  O   ILE    64      -4.355  25.186-111.666  0.00  0.00           O
ATOM    798  CB  ILE    64      -4.289  28.397-110.733  0.00  0.00           C
ATOM    799  CG1 ILE    64      -4.536  27.627-109.445  0.00  0.00           C
ATOM    800  CG2 ILE    64      -5.429  29.335-111.021  0.00  0.00           C
ATOM    801  CD  ILE    64      -4.474  28.490-108.182  0.00  0.00           C
ATOM    802  HN  ILE    64      -4.009  29.249-113.168  0.00  0.00           H
ATOM    803  HA  ILE    64      -2.969  27.163-111.520  0.00  0.00           H
ATOM    804  HB  ILE    64      -3.376  28.999-110.529  0.00  0.00           H
ATOM    805 HG11 ILE    64      -3.893  26.726-109.334  0.00  0.00           H
ATOM    806 HG12 ILE    64      -5.563  27.224-109.391  0.00  0.00           H
ATOM    807 HG21 ILE    64      -5.715  30.066-110.235  0.00  0.00           H
ATOM    808 HG22 ILE    64      -5.135  29.999-111.853  0.00  0.00           H
ATOM    809 HG23 ILE    64      -6.354  28.909-111.455  0.00  0.00           H
ATOM    810  HD1 ILE    64      -5.433  29.013-107.996  0.00  0.00           H
ATOM    811  HD2 ILE    64      -4.374  27.717-107.386  0.00  0.00           H
ATOM    812  HD3 ILE    64      -3.644  29.227-108.102  0.00  0.00           H
ATOM    813  N   MET    65      -5.814  26.512-112.894  0.00  0.00           N
ATOM    814  CA  MET    65      -6.707  25.489-113.375  0.00  0.00           C
ATOM    815  C   MET    65      -5.853  24.497-114.276  0.00  0.00           C
ATOM    816  O   MET    65      -6.040  23.291-114.307  0.00  0.00           O
ATOM    817  CB  MET    65      -8.017  25.964-114.052  0.00  0.00           C
ATOM    818  CG  MET    65      -9.042  26.419-112.962  0.00  0.00           C
ATOM    819  SD  MET    65      -9.666  25.112-111.842  0.00  0.00           S
ATOM    820  CE  MET    65     -10.699  24.258-112.970  0.00  0.00           C
ATOM    821  HN  MET    65      -5.962  27.396-113.324  0.00  0.00           H
ATOM    822  HA  MET    65      -7.043  24.942-112.506  0.00  0.00           H
ATOM    823  HB1 MET    65      -8.518  25.070-114.482  0.00  0.00           H
ATOM    824  HB2 MET    65      -7.901  26.905-114.643  0.00  0.00           H
ATOM    825  HG1 MET    65      -9.921  26.817-113.506  0.00  0.00           H
ATOM    826  HG2 MET    65      -8.694  27.232-112.292  0.00  0.00           H
ATOM    827  HE1 MET    65     -10.131  23.500-113.549  0.00  0.00           H
ATOM    828  HE2 MET    65     -11.463  23.575-112.559  0.00  0.00           H
ATOM    829  HE3 MET    65     -11.145  24.958-113.708  0.00  0.00           H
ATOM    830  N   ARG    66      -4.807  24.950-114.973  0.00  0.00           N
ATOM    831  CA  ARG    66      -3.898  24.108-115.777  0.00  0.00           C
ATOM    832  C   ARG    66      -3.080  23.186-114.832  0.00  0.00           C
ATOM    833  O   ARG    66      -2.736  22.133-115.200  0.00  0.00           O
ATOM    834  CB  ARG    66      -2.939  24.816-116.772  0.00  0.00           C
ATOM    835  CG  ARG    66      -3.525  25.327-118.080  0.00  0.00           C
ATOM    836  CD  ARG    66      -2.674  26.469-118.766  0.00  0.00           C
ATOM    837  NE  ARG    66      -3.120  26.370-120.162  0.00  0.00           N
ATOM    838  CZ  ARG    66      -2.618  27.127-121.107  0.00  0.00           C
ATOM    839  NH1 ARG    66      -1.772  28.070-120.946  0.00  0.00           N
ATOM    840  NH2 ARG    66      -3.038  26.924-122.353  0.00  0.00           N
ATOM    841  HN  ARG    66      -4.611  25.929-115.102  0.00  0.00           H
ATOM    842  HA  ARG    66      -4.524  23.424-116.325  0.00  0.00           H
ATOM    843  HB1 ARG    66      -2.122  24.140-117.079  0.00  0.00           H
ATOM    844  HB2 ARG    66      -2.447  25.695-116.292  0.00  0.00           H
ATOM    845  HG1 ARG    66      -4.550  25.752-118.022  0.00  0.00           H
ATOM    846  HG2 ARG    66      -3.612  24.432-118.732  0.00  0.00           H
ATOM    847  HD1 ARG    66      -1.600  26.215-118.657  0.00  0.00           H
ATOM    848  HD2 ARG    66      -2.953  27.464-118.349  0.00  0.00           H
ATOM    849  HE  ARG    66      -3.646  25.575-120.473  0.00  0.00           H
ATOM    850 HH11 ARG    66      -1.577  28.298-119.992  0.00  0.00           H
ATOM    851 HH12 ARG    66      -1.632  28.755-121.657  0.00  0.00           H
ATOM    852 HH21 ARG    66      -3.747  26.295-122.671  0.00  0.00           H
ATOM    853 HH22 ARG    66      -2.676  27.482-123.102  0.00  0.00           H
ATOM    854  N   ARG    67      -2.617  23.535-113.561  0.00  0.00           N
ATOM    855  CA  ARG    67      -1.925  22.588-112.696  0.00  0.00           C
ATOM    856  C   ARG    67      -2.712  21.292-112.426  0.00  0.00           C
ATOM    857  O   ARG    67      -3.906  21.304-112.582  0.00  0.00           O
ATOM    858  CB  ARG    67      -1.524  23.298-111.428  0.00  0.00           C
ATOM    859  CG  ARG    67      -0.647  24.523-111.739  0.00  0.00           C
ATOM    860  CD  ARG    67      -0.644  25.580-110.671  0.00  0.00           C
ATOM    861  NE  ARG    67      -0.058  26.782-111.384  0.00  0.00           N
ATOM    862  CZ  ARG    67      -0.166  27.996-110.967  0.00  0.00           C
ATOM    863  NH1 ARG    67       0.417  28.973-111.686  0.00  0.00           N
ATOM    864  NH2 ARG    67      -0.554  28.369-109.769  0.00  0.00           N
ATOM    865  HN  ARG    67      -2.796  24.452-113.235  0.00  0.00           H
ATOM    866  HA  ARG    67      -1.098  22.229-113.298  0.00  0.00           H
ATOM    867  HB1 ARG    67      -0.899  22.671-110.762  0.00  0.00           H
ATOM    868  HB2 ARG    67      -2.482  23.581-110.934  0.00  0.00           H
ATOM    869  HG1 ARG    67      -1.081  24.976-112.659  0.00  0.00           H
ATOM    870  HG2 ARG    67       0.385  24.153-111.949  0.00  0.00           H
ATOM    871  HD1 ARG    67       0.062  25.330-109.858  0.00  0.00           H
ATOM    872  HD2 ARG    67      -1.658  25.764-110.256  0.00  0.00           H
ATOM    873  HE  ARG    67       0.437  26.639-112.234  0.00  0.00           H
ATOM    874 HH11 ARG    67       0.877  28.630-112.506  0.00  0.00           H
ATOM    875 HH12 ARG    67       0.760  29.764-111.180  0.00  0.00           H
ATOM    876 HH21 ARG    67      -0.681  27.695-109.044  0.00  0.00           H
ATOM    877 HH22 ARG    67      -0.562  29.318-109.432  0.00  0.00           H
ATOM    878  N   LEU    68      -2.003  20.158-112.165  0.00  0.00           N
ATOM    879  CA  LEU    68      -2.598  18.857-111.825  0.00  0.00           C
ATOM    880  C   LEU    68      -3.845  18.975-110.993  0.00  0.00           C
ATOM    881  O   LEU    68      -4.008  19.770-109.994  0.00  0.00           O
ATOM    882  CB  LEU    68      -1.561  17.973-111.218  0.00  0.00           C
ATOM    883  CG  LEU    68      -0.369  17.498-112.089  0.00  0.00           C
ATOM    884  CD1 LEU    68       0.979  17.296-111.335  0.00  0.00           C
ATOM    885  CD2 LEU    68      -0.826  16.256-112.856  0.00  0.00           C
ATOM    886  HN  LEU    68      -1.008  20.222-112.204  0.00  0.00           H
ATOM    887  HA  LEU    68      -2.981  18.469-112.752  0.00  0.00           H
ATOM    888  HB1 LEU    68      -2.034  16.997-110.972  0.00  0.00           H
ATOM    889  HB2 LEU    68      -1.168  18.446-110.291  0.00  0.00           H
ATOM    890  HG  LEU    68      -0.098  18.273-112.838  0.00  0.00           H
ATOM    891 HD11 LEU    68       1.364  18.302-111.045  0.00  0.00           H
ATOM    892 HD12 LEU    68       0.824  16.754-110.379  0.00  0.00           H
ATOM    893 HD13 LEU    68       1.732  16.816-112.004  0.00  0.00           H
ATOM    894 HD21 LEU    68      -1.137  15.417-112.195  0.00  0.00           H
ATOM    895 HD22 LEU    68      -1.684  16.474-113.534  0.00  0.00           H
ATOM    896 HD23 LEU    68      -0.181  15.860-113.666  0.00  0.00           H
ATOM    897  N   THR    69      -4.831  18.084-111.221  0.00  0.00           N
ATOM    898  CA  THR    69      -6.239  18.278-110.842  0.00  0.00           C
ATOM    899  C   THR    69      -6.396  17.680-109.486  0.00  0.00           C
ATOM    900  O   THR    69      -5.974  16.552-109.237  0.00  0.00           O
ATOM    901  CB  THR    69      -7.199  17.571-111.780  0.00  0.00           C
ATOM    902  CG2 THR    69      -8.636  17.749-111.182  0.00  0.00           C
ATOM    903  OG1 THR    69      -7.160  18.267-113.002  0.00  0.00           O
ATOM    904  HN  THR    69      -4.713  17.258-111.757  0.00  0.00           H
ATOM    905  HA  THR    69      -6.405  19.335-110.756  0.00  0.00           H
ATOM    906  HB  THR    69      -6.979  16.493-111.936  0.00  0.00           H
ATOM    907  HG1 THR    69      -7.357  19.182-112.790  0.00  0.00           H
ATOM    908 HG21 THR    69      -9.064  18.730-110.879  0.00  0.00           H
ATOM    909 HG22 THR    69      -9.304  17.377-111.998  0.00  0.00           H
ATOM    910 HG23 THR    69      -8.839  17.060-110.338  0.00  0.00           H
ATOM    911  N   HIS    70      -6.887  18.418-108.541  0.00  0.00           N
ATOM    912  CA  HIS    70      -7.356  18.019-107.264  0.00  0.00           C
ATOM    913  C   HIS    70      -8.676  17.178-107.370  0.00  0.00           C
ATOM    914  O   HIS    70      -9.565  17.713-107.962  0.00  0.00           O
ATOM    915  CB  HIS    70      -7.587  19.134-106.261  0.00  0.00           C
ATOM    916  CG  HIS    70      -6.340  19.912-105.845  0.00  0.00           C
ATOM    917  CD2 HIS    70      -6.137  21.261-105.921  0.00  0.00           C
ATOM    918  ND1 HIS    70      -5.184  19.308-105.340  0.00  0.00           N
ATOM    919  CE1 HIS    70      -4.312  20.285-105.216  0.00  0.00           C
ATOM    920  NE2 HIS    70      -4.826  21.474-105.547  0.00  0.00           N
ATOM    921  HN  HIS    70      -6.908  19.410-108.671  0.00  0.00           H
ATOM    922  HA  HIS    70      -6.601  17.363-106.866  0.00  0.00           H
ATOM    923  HB1 HIS    70      -7.774  18.710-105.251  0.00  0.00           H
ATOM    924  HB2 HIS    70      -8.355  19.879-106.558  0.00  0.00           H
ATOM    925  HD2 HIS    70      -6.889  22.005-106.158  0.00  0.00           H
ATOM    926  HE1 HIS    70      -3.341  20.250-104.720  0.00  0.00           H
ATOM    927  HE2 HIS    70      -4.315  22.328-105.490  0.00  0.00           H
ATOM    928  N   PRO    71      -8.851  15.994-106.778  0.00  0.00           N
ATOM    929  CA  PRO    71     -10.140  15.550-106.340  0.00  0.00           C
ATOM    930  C   PRO    71     -11.040  16.523-105.695  0.00  0.00           C
ATOM    931  O   PRO    71     -10.532  17.377-104.996  0.00  0.00           O
ATOM    932  CB  PRO    71      -9.995  14.324-105.494  0.00  0.00           C
ATOM    933  CG  PRO    71      -8.442  13.969-105.667  0.00  0.00           C
ATOM    934  CD  PRO    71      -7.821  15.327-105.968  0.00  0.00           C
ATOM    935  HA  PRO    71     -10.655  15.289-107.253  0.00  0.00           H
ATOM    936  HB1 PRO    71     -10.684  13.507-105.810  0.00  0.00           H
ATOM    937  HB2 PRO    71     -10.209  14.627-104.448  0.00  0.00           H
ATOM    938  HG1 PRO    71      -8.296  13.362-106.581  0.00  0.00           H
ATOM    939  HG2 PRO    71      -7.838  13.500-104.866  0.00  0.00           H
ATOM    940  HD1 PRO    71      -6.894  15.146-106.542  0.00  0.00           H
ATOM    941  HD2 PRO    71      -7.695  15.962-105.061  0.00  0.00           H
ATOM    942  N   ASN    72     -12.333  16.513-105.957  0.00  0.00           N
ATOM    943  CA  ASN    72     -13.291  17.576-105.356  0.00  0.00           C
ATOM    944  C   ASN    72     -13.176  19.007-105.921  0.00  0.00           C
ATOM    945  O   ASN    72     -13.981  19.829-105.472  0.00  0.00           O
ATOM    946  CB  ASN    72     -13.227  17.589-103.804  0.00  0.00           C
ATOM    947  CG  ASN    72     -13.450  16.186-103.185  0.00  0.00           C
ATOM    948  ND2 ASN    72     -14.679  15.639-103.390  0.00  0.00           N
ATOM    949  OD1 ASN    72     -12.563  15.589-102.577  0.00  0.00           O
ATOM    950  HN  ASN    72     -12.717  15.730-106.454  0.00  0.00           H
ATOM    951  HA  ASN    72     -14.313  17.304-105.548  0.00  0.00           H
ATOM    952  HB1 ASN    72     -14.112  18.206-103.571  0.00  0.00           H
ATOM    953  HB2 ASN    72     -12.286  17.941-103.328  0.00  0.00           H
ATOM    954 HD21 ASN    72     -15.247  16.148-104.032  0.00  0.00           H
ATOM    955 HD22 ASN    72     -14.946  14.796-102.919  0.00  0.00           H
ATOM    956  N   VAL    73     -12.333  19.215-106.915  0.00  0.00           N
ATOM    957  CA  VAL    73     -12.381  20.401-107.719  0.00  0.00           C
ATOM    958  C   VAL    73     -12.409  19.956-109.240  0.00  0.00           C
ATOM    959  O   VAL    73     -11.887  18.918-109.642  0.00  0.00           O
ATOM    960  CB  VAL    73     -11.169  21.231-107.490  0.00  0.00           C
ATOM    961  CG1 VAL    73     -11.162  22.602-108.109  0.00  0.00           C
ATOM    962  CG2 VAL    73     -10.866  21.343-105.942  0.00  0.00           C
ATOM    963  HN  VAL    73     -11.803  18.453-107.283  0.00  0.00           H
ATOM    964  HA  VAL    73     -13.238  21.049-107.570  0.00  0.00           H
ATOM    965  HB  VAL    73     -10.273  20.743-107.928  0.00  0.00           H
ATOM    966 HG11 VAL    73     -12.082  23.183-107.856  0.00  0.00           H
ATOM    967 HG12 VAL    73     -10.305  23.147-107.670  0.00  0.00           H
ATOM    968 HG13 VAL    73     -10.993  22.551-109.204  0.00  0.00           H
ATOM    969 HG21 VAL    73     -10.022  22.060-105.834  0.00  0.00           H
ATOM    970 HG22 VAL    73     -11.716  21.764-105.356  0.00  0.00           H
ATOM    971 HG23 VAL    73     -10.620  20.375-105.467  0.00  0.00           H
ATOM    972  N   VAL    74     -13.129  20.773-110.093  0.00  0.00           N
ATOM    973  CA  VAL    74     -13.397  20.465-111.522  0.00  0.00           C
ATOM    974  C   VAL    74     -12.056  20.248-112.328  0.00  0.00           C
ATOM    975  O   VAL    74     -11.063  20.950-112.125  0.00  0.00           O
ATOM    976  CB  VAL    74     -14.372  21.398-112.264  0.00  0.00           C
ATOM    977  CG1 VAL    74     -14.349  21.223-113.783  0.00  0.00           C
ATOM    978  CG2 VAL    74     -15.755  21.211-111.648  0.00  0.00           C
ATOM    979  HN  VAL    74     -13.504  21.663-109.834  0.00  0.00           H
ATOM    980  HA  VAL    74     -13.875  19.493-111.475  0.00  0.00           H
ATOM    981  HB  VAL    74     -14.121  22.461-112.089  0.00  0.00           H
ATOM    982 HG11 VAL    74     -13.391  21.528-114.257  0.00  0.00           H
ATOM    983 HG12 VAL    74     -14.655  20.175-113.988  0.00  0.00           H
ATOM    984 HG13 VAL    74     -15.140  21.924-114.155  0.00  0.00           H
ATOM    985 HG21 VAL    74     -16.510  21.866-112.125  0.00  0.00           H
ATOM    986 HG22 VAL    74     -15.958  20.172-111.985  0.00  0.00           H
ATOM    987 HG23 VAL    74     -15.670  21.411-110.557  0.00  0.00           H
ATOM    988  N   ALA    75     -12.017  19.223-113.216  0.00  0.00           N
ATOM    989  CA  ALA    75     -10.822  18.994-114.002  0.00  0.00           C
ATOM    990  C   ALA    75     -10.680  19.959-115.192  0.00  0.00           C
ATOM    991  O   ALA    75     -11.488  19.997-116.076  0.00  0.00           O
ATOM    992  CB  ALA    75     -10.851  17.475-114.431  0.00  0.00           C
ATOM    993  HN  ALA    75     -12.765  18.590-113.401  0.00  0.00           H
ATOM    994  HA  ALA    75      -9.976  19.080-113.337  0.00  0.00           H
ATOM    995  HB1 ALA    75     -11.878  17.419-114.859  0.00  0.00           H
ATOM    996  HB2 ALA    75     -10.102  17.266-115.216  0.00  0.00           H
ATOM    997  HB3 ALA    75     -10.848  16.770-113.578  0.00  0.00           H
ATOM    998  N   ALA    76      -9.570  20.643-115.318  0.00  0.00           N
ATOM    999  CA  ALA    76      -9.250  21.244-116.621  0.00  0.00           C
ATOM   1000  C   ALA    76      -8.868  20.248-117.732  0.00  0.00           C
ATOM   1001  O   ALA    76      -8.306  19.169-117.455  0.00  0.00           O
ATOM   1002  CB  ALA    76      -8.137  22.310-116.458  0.00  0.00           C
ATOM   1003  HN  ALA    76      -8.897  20.635-114.570  0.00  0.00           H
ATOM   1004  HA  ALA    76     -10.151  21.736-116.980  0.00  0.00           H
ATOM   1005  HB1 ALA    76      -8.559  23.260-116.056  0.00  0.00           H
ATOM   1006  HB2 ALA    76      -7.387  21.954-115.716  0.00  0.00           H
ATOM   1007  HB3 ALA    76      -7.585  22.523-117.394  0.00  0.00           H
ATOM   1008  N   ARG    77      -9.146  20.658-119.055  0.00  0.00           N
ATOM   1009  CA  ARG    77      -9.191  19.740-120.166  0.00  0.00           C
ATOM   1010  C   ARG    77      -8.478  20.397-121.358  0.00  0.00           C
ATOM   1011  O   ARG    77      -8.261  21.588-121.375  0.00  0.00           O
ATOM   1012  CB  ARG    77     -10.640  19.346-120.436  0.00  0.00           C
ATOM   1013  CG  ARG    77     -11.298  18.404-119.422  0.00  0.00           C
ATOM   1014  CD  ARG    77     -10.564  16.991-119.123  0.00  0.00           C
ATOM   1015  NE  ARG    77     -11.518  16.133-118.335  0.00  0.00           N
ATOM   1016  CZ  ARG    77     -11.193  15.228-117.431  0.00  0.00           C
ATOM   1017  NH1 ARG    77      -9.961  14.846-117.181  0.00  0.00           N
ATOM   1018  NH2 ARG    77     -12.102  14.607-116.692  0.00  0.00           N
ATOM   1019  HN  ARG    77      -9.591  21.530-119.209  0.00  0.00           H
ATOM   1020  HA  ARG    77      -8.589  18.891-119.890  0.00  0.00           H
ATOM   1021  HB1 ARG    77     -10.680  18.772-121.391  0.00  0.00           H
ATOM   1022  HB2 ARG    77     -11.213  20.282-120.597  0.00  0.00           H
ATOM   1023  HG1 ARG    77     -12.310  18.254-119.841  0.00  0.00           H
ATOM   1024  HG2 ARG    77     -11.409  18.794-118.390  0.00  0.00           H
ATOM   1025  HD1 ARG    77      -9.610  17.100-118.571  0.00  0.00           H
ATOM   1026  HD2 ARG    77     -10.378  16.485-120.096  0.00  0.00           H
ATOM   1027  HE  ARG    77     -12.457  16.236-118.660  0.00  0.00           H
ATOM   1028 HH11 ARG    77      -9.295  15.229-117.815  0.00  0.00           H
ATOM   1029 HH12 ARG    77      -9.941  14.153-116.461  0.00  0.00           H
ATOM   1030 HH21 ARG    77     -13.078  14.840-116.647  0.00  0.00           H
ATOM   1031 HH22 ARG    77     -11.766  13.945-116.023  0.00  0.00           H
ATOM   1032  N   ASP    78      -8.114  19.582-122.324  0.00  0.00           N
ATOM   1033  CA  ASP    78      -7.718  20.095-123.548  0.00  0.00           C
ATOM   1034  C   ASP    78      -8.843  20.792-124.356  0.00  0.00           C
ATOM   1035  O   ASP    78     -10.028  20.408-124.189  0.00  0.00           O
ATOM   1036  CB  ASP    78      -7.135  18.929-124.401  0.00  0.00           C
ATOM   1037  CG  ASP    78      -5.676  18.656-124.139  0.00  0.00           C
ATOM   1038  OD1 ASP    78      -5.237  17.588-124.655  0.00  0.00           O
ATOM   1039  OD2 ASP    78      -4.935  19.518-123.582  0.00  0.00           O
ATOM   1040  HN  ASP    78      -8.236  18.597-122.346  0.00  0.00           H
ATOM   1041  HA  ASP    78      -7.034  20.921-123.409  0.00  0.00           H
ATOM   1042  HB1 ASP    78      -7.123  19.184-125.480  0.00  0.00           H
ATOM   1043  HB2 ASP    78      -7.672  18.003-124.114  0.00  0.00           H
ATOM   1044  N   VAL    79      -8.623  21.849-125.176  0.00  0.00           N
ATOM   1045  CA  VAL    79      -9.610  22.612-125.902  0.00  0.00           C
ATOM   1046  C   VAL    79      -9.967  21.874-127.202  0.00  0.00           C
ATOM   1047  O   VAL    79      -9.019  21.549-127.901  0.00  0.00           O
ATOM   1048  CB  VAL    79      -9.174  24.092-126.083  0.00  0.00           C
ATOM   1049  CG1 VAL    79     -10.290  25.090-126.521  0.00  0.00           C
ATOM   1050  CG2 VAL    79      -8.607  24.656-124.766  0.00  0.00           C
ATOM   1051  HN  VAL    79      -7.671  22.117-125.308  0.00  0.00           H
ATOM   1052  HA  VAL    79     -10.459  22.651-125.235  0.00  0.00           H
ATOM   1053  HB  VAL    79      -8.432  24.109-126.912  0.00  0.00           H
ATOM   1054 HG11 VAL    79     -11.017  25.389-125.742  0.00  0.00           H
ATOM   1055 HG12 VAL    79      -9.752  26.036-126.776  0.00  0.00           H
ATOM   1056 HG13 VAL    79     -10.824  24.647-127.390  0.00  0.00           H
ATOM   1057 HG21 VAL    79      -9.251  24.605-123.872  0.00  0.00           H
ATOM   1058 HG22 VAL    79      -7.769  23.974-124.498  0.00  0.00           H
ATOM   1059 HG23 VAL    79      -8.281  25.720-124.876  0.00  0.00           H
ATOM   1060  N   PRO    80     -11.268  21.705-127.607  0.00  0.00           N
ATOM   1061  CA  PRO    80     -11.760  21.190-128.875  0.00  0.00           C
ATOM   1062  C   PRO    80     -11.056  21.722-130.123  0.00  0.00           C
ATOM   1063  O   PRO    80     -10.943  22.959-130.337  0.00  0.00           O
ATOM   1064  CB  PRO    80     -13.283  21.552-128.830  0.00  0.00           C
ATOM   1065  CG  PRO    80     -13.607  21.345-127.369  0.00  0.00           C
ATOM   1066  CD  PRO    80     -12.374  22.069-126.762  0.00  0.00           C
ATOM   1067  HA  PRO    80     -11.689  20.119-128.832  0.00  0.00           H
ATOM   1068  HB1 PRO    80     -13.869  20.861-129.465  0.00  0.00           H
ATOM   1069  HB2 PRO    80     -13.538  22.597-129.125  0.00  0.00           H
ATOM   1070  HG1 PRO    80     -13.489  20.249-127.225  0.00  0.00           H
ATOM   1071  HG2 PRO    80     -14.601  21.666-126.995  0.00  0.00           H
ATOM   1072  HD1 PRO    80     -12.280  21.876-125.663  0.00  0.00           H
ATOM   1073  HD2 PRO    80     -12.575  23.156-126.863  0.00  0.00           H
ATOM   1074  N   GLU    81     -10.737  20.882-131.131  0.00  0.00           N
ATOM   1075  CA  GLU    81     -10.179  21.297-132.420  0.00  0.00           C
ATOM   1076  C   GLU    81     -11.142  21.860-133.382  0.00  0.00           C
ATOM   1077  O   GLU    81     -12.316  21.476-133.478  0.00  0.00           O
ATOM   1078  CB  GLU    81      -9.561  20.042-133.095  0.00  0.00           C
ATOM   1079  CG  GLU    81      -8.174  19.734-132.344  0.00  0.00           C
ATOM   1080  CD  GLU    81      -7.100  20.618-132.936  0.00  0.00           C
ATOM   1081  OE1 GLU    81      -6.933  21.729-132.395  0.00  0.00           O
ATOM   1082  OE2 GLU    81      -6.561  20.256-133.987  0.00  0.00           O
ATOM   1083  HN  GLU    81     -10.824  19.895-131.025  0.00  0.00           H
ATOM   1084  HA  GLU    81      -9.459  22.077-132.230  0.00  0.00           H
ATOM   1085  HB1 GLU    81      -9.382  20.121-134.192  0.00  0.00           H
ATOM   1086  HB2 GLU    81     -10.259  19.179-132.988  0.00  0.00           H
ATOM   1087  HG1 GLU    81      -7.932  18.691-132.626  0.00  0.00           H
ATOM   1088  HG2 GLU    81      -8.145  19.714-131.244  0.00  0.00           H
ATOM   1089  N   GLY    82     -10.775  23.006-134.024  0.00  0.00           N
ATOM   1090  CA  GLY    82     -11.524  23.563-135.127  0.00  0.00           C
ATOM   1091  C   GLY    82     -12.733  24.403-134.744  0.00  0.00           C
ATOM   1092  O   GLY    82     -13.627  24.759-135.502  0.00  0.00           O
ATOM   1093  HN  GLY    82      -9.928  23.481-133.811  0.00  0.00           H
ATOM   1094  HA1 GLY    82     -10.863  24.219-135.674  0.00  0.00           H
ATOM   1095  HA2 GLY    82     -11.888  22.846-135.841  0.00  0.00           H
ATOM   1096  N   MET    83     -12.715  24.935-133.527  0.00  0.00           N
ATOM   1097  CA  MET    83     -13.857  25.778-133.032  0.00  0.00           C
ATOM   1098  C   MET    83     -13.878  27.055-133.911  0.00  0.00           C
ATOM   1099  O   MET    83     -12.848  27.557-134.333  0.00  0.00           O
ATOM   1100  CB  MET    83     -13.788  26.257-131.568  0.00  0.00           C
ATOM   1101  CG  MET    83     -13.604  25.103-130.566  0.00  0.00           C
ATOM   1102  SD  MET    83     -14.173  25.397-128.799  0.00  0.00           S
ATOM   1103  CE  MET    83     -13.204  26.920-128.298  0.00  0.00           C
ATOM   1104  HN  MET    83     -12.047  24.756-132.799  0.00  0.00           H
ATOM   1105  HA  MET    83     -14.837  25.352-133.191  0.00  0.00           H
ATOM   1106  HB1 MET    83     -14.710  26.812-131.290  0.00  0.00           H
ATOM   1107  HB2 MET    83     -12.940  26.954-131.403  0.00  0.00           H
ATOM   1108  HG1 MET    83     -12.575  24.686-130.468  0.00  0.00           H
ATOM   1109  HG2 MET    83     -14.179  24.294-131.042  0.00  0.00           H
ATOM   1110  HE1 MET    83     -13.556  27.143-127.267  0.00  0.00           H
ATOM   1111  HE2 MET    83     -12.110  26.732-128.406  0.00  0.00           H
ATOM   1112  HE3 MET    83     -13.403  27.835-128.896  0.00  0.00           H
ATOM   1113  N   GLN    84     -15.045  27.608-134.172  0.00  0.00           N
ATOM   1114  CA  GLN    84     -15.264  28.698-135.096  0.00  0.00           C
ATOM   1115  C   GLN    84     -15.974  29.834-134.344  0.00  0.00           C
ATOM   1116  O   GLN    84     -16.596  29.706-133.288  0.00  0.00           O
ATOM   1117  CB  GLN    84     -16.258  28.147-136.207  0.00  0.00           C
ATOM   1118  CG  GLN    84     -15.773  26.872-136.958  0.00  0.00           C
ATOM   1119  CD  GLN    84     -14.477  27.199-137.763  0.00  0.00           C
ATOM   1120  NE2 GLN    84     -13.337  26.583-137.485  0.00  0.00           N
ATOM   1121  OE1 GLN    84     -14.552  27.987-138.708  0.00  0.00           O
ATOM   1122  HN  GLN    84     -15.868  27.302-133.699  0.00  0.00           H
ATOM   1123  HA  GLN    84     -14.354  29.094-135.517  0.00  0.00           H
ATOM   1124  HB1 GLN    84     -16.520  28.989-136.879  0.00  0.00           H
ATOM   1125  HB2 GLN    84     -17.212  27.787-135.765  0.00  0.00           H
ATOM   1126  HG1 GLN    84     -16.602  26.544-137.617  0.00  0.00           H
ATOM   1127  HG2 GLN    84     -15.519  26.020-136.291  0.00  0.00           H
ATOM   1128 HE21 GLN    84     -13.396  25.827-136.834  0.00  0.00           H
ATOM   1129 HE22 GLN    84     -12.542  27.058-137.876  0.00  0.00           H
ATOM   1130  N   ASN    85     -15.928  30.989-134.992  0.00  0.00           N
ATOM   1131  CA  ASN    85     -16.623  32.199-134.635  0.00  0.00           C
ATOM   1132  C   ASN    85     -16.178  32.780-133.280  0.00  0.00           C
ATOM   1133  O   ASN    85     -16.882  33.542-132.575  0.00  0.00           O
ATOM   1134  CB  ASN    85     -18.159  32.080-134.732  0.00  0.00           C
ATOM   1135  CG  ASN    85     -18.562  31.386-136.023  0.00  0.00           C
ATOM   1136  ND2 ASN    85     -19.175  32.171-136.952  0.00  0.00           N
ATOM   1137  OD1 ASN    85     -18.664  30.186-136.143  0.00  0.00           O
ATOM   1138  HN  ASN    85     -15.392  30.903-135.822  0.00  0.00           H
ATOM   1139  HA  ASN    85     -16.310  32.899-135.390  0.00  0.00           H
ATOM   1140  HB1 ASN    85     -18.672  33.041-134.509  0.00  0.00           H
ATOM   1141  HB2 ASN    85     -18.440  31.398-133.905  0.00  0.00           H
ATOM   1142 HD21 ASN    85     -19.483  31.652-137.751  0.00  0.00           H
ATOM   1143 HD22 ASN    85     -19.463  33.078-136.660  0.00  0.00           H
ATOM   1144  N   LEU    86     -14.959  32.525-132.918  0.00  0.00           N
ATOM   1145  CA  LEU    86     -14.192  32.930-131.750  0.00  0.00           C
ATOM   1146  C   LEU    86     -13.929  34.486-131.836  0.00  0.00           C
ATOM   1147  O   LEU    86     -13.670  35.094-132.884  0.00  0.00           O
ATOM   1148  CB  LEU    86     -12.796  32.283-131.758  0.00  0.00           C
ATOM   1149  CG  LEU    86     -12.816  30.714-131.873  0.00  0.00           C
ATOM   1150  CD1 LEU    86     -11.365  30.242-132.100  0.00  0.00           C
ATOM   1151  CD2 LEU    86     -13.462  30.083-130.649  0.00  0.00           C
ATOM   1152  HN  LEU    86     -14.352  32.125-133.597  0.00  0.00           H
ATOM   1153  HA  LEU    86     -14.747  32.814-130.830  0.00  0.00           H
ATOM   1154  HB1 LEU    86     -12.268  32.691-130.861  0.00  0.00           H
ATOM   1155  HB2 LEU    86     -12.271  32.599-132.687  0.00  0.00           H
ATOM   1156  HG  LEU    86     -13.418  30.514-132.779  0.00  0.00           H
ATOM   1157 HD11 LEU    86     -10.668  30.427-131.264  0.00  0.00           H
ATOM   1158 HD12 LEU    86     -11.444  29.151-132.272  0.00  0.00           H
ATOM   1159 HD13 LEU    86     -11.040  30.874-132.958  0.00  0.00           H
ATOM   1160 HD21 LEU    86     -13.213  28.992-130.651  0.00  0.00           H
ATOM   1161 HD22 LEU    86     -13.121  30.560-129.706  0.00  0.00           H
ATOM   1162 HD23 LEU    86     -14.565  30.171-130.677  0.00  0.00           H
ATOM   1163  N   ALA    87     -13.964  35.132-130.656  0.00  0.00           N
ATOM   1164  CA  ALA    87     -13.741  36.507-130.407  0.00  0.00           C
ATOM   1165  C   ALA    87     -12.409  37.103-130.877  0.00  0.00           C
ATOM   1166  O   ALA    87     -11.400  36.379-130.828  0.00  0.00           O
ATOM   1167  CB  ALA    87     -13.652  36.692-128.924  0.00  0.00           C
ATOM   1168  HN  ALA    87     -14.312  34.718-129.812  0.00  0.00           H
ATOM   1169  HA  ALA    87     -14.509  37.188-130.733  0.00  0.00           H
ATOM   1170  HB1 ALA    87     -13.649  37.725-128.507  0.00  0.00           H
ATOM   1171  HB2 ALA    87     -14.535  36.143-128.529  0.00  0.00           H
ATOM   1172  HB3 ALA    87     -12.778  36.186-128.450  0.00  0.00           H
ATOM   1173  N   PRO    88     -12.277  38.365-131.339  0.00  0.00           N
ATOM   1174  CA  PRO    88     -11.024  38.902-131.776  0.00  0.00           C
ATOM   1175  C   PRO    88     -10.230  39.485-130.655  0.00  0.00           C
ATOM   1176  O   PRO    88     -10.246  40.733-130.501  0.00  0.00           O
ATOM   1177  CB  PRO    88     -11.367  40.007-132.795  0.00  0.00           C
ATOM   1178  CG  PRO    88     -12.827  40.398-132.390  0.00  0.00           C
ATOM   1179  CD  PRO    88     -13.393  39.062-131.972  0.00  0.00           C
ATOM   1180  HA  PRO    88     -10.368  38.254-132.351  0.00  0.00           H
ATOM   1181  HB1 PRO    88     -11.295  39.472-133.765  0.00  0.00           H
ATOM   1182  HB2 PRO    88     -10.700  40.894-132.866  0.00  0.00           H
ATOM   1183  HG1 PRO    88     -13.261  40.852-133.311  0.00  0.00           H
ATOM   1184  HG2 PRO    88     -12.681  41.107-131.554  0.00  0.00           H
ATOM   1185  HD1 PRO    88     -13.746  38.372-132.771  0.00  0.00           H
ATOM   1186  HD2 PRO    88     -14.274  39.248-131.309  0.00  0.00           H
ATOM   1187  N   ASN    89      -9.504  38.611-129.958  0.00  0.00           N
ATOM   1188  CA  ASN    89      -8.565  39.156-129.033  0.00  0.00           C
ATOM   1189  C   ASN    89      -7.633  38.039-128.740  0.00  0.00           C
ATOM   1190  O   ASN    89      -7.934  36.934-129.180  0.00  0.00           O
ATOM   1191  CB  ASN    89      -9.200  39.663-127.729  0.00  0.00           C
ATOM   1192  CG  ASN    89      -9.908  38.665-126.832  0.00  0.00           C
ATOM   1193  ND2 ASN    89     -11.170  38.929-126.463  0.00  0.00           N
ATOM   1194  OD1 ASN    89      -9.316  37.743-126.311  0.00  0.00           O
ATOM   1195  HN  ASN    89      -9.707  37.635-129.950  0.00  0.00           H
ATOM   1196  HA  ASN    89      -7.998  39.925-129.517  0.00  0.00           H
ATOM   1197  HB1 ASN    89      -9.881  40.476-128.051  0.00  0.00           H
ATOM   1198  HB2 ASN    89      -8.357  40.077-127.139  0.00  0.00           H
ATOM   1199 HD21 ASN    89     -11.480  39.865-126.668  0.00  0.00           H
ATOM   1200 HD22 ASN    89     -11.645  38.256-125.898  0.00  0.00           H
ATOM   1201  N   ASP    90      -6.528  38.303-128.050  0.00  0.00           N
ATOM   1202  CA  ASP    90      -5.397  37.393-127.917  0.00  0.00           C
ATOM   1203  C   ASP    90      -5.327  36.652-126.568  0.00  0.00           C
ATOM   1204  O   ASP    90      -4.293  36.004-126.245  0.00  0.00           O
ATOM   1205  CB  ASP    90      -4.022  37.977-128.284  0.00  0.00           C
ATOM   1206  CG  ASP    90      -3.802  39.356-127.708  0.00  0.00           C
ATOM   1207  OD1 ASP    90      -4.601  39.866-126.883  0.00  0.00           O
ATOM   1208  OD2 ASP    90      -2.756  39.990-127.989  0.00  0.00           O
ATOM   1209  HN  ASP    90      -6.276  39.228-127.765  0.00  0.00           H
ATOM   1210  HA  ASP    90      -5.621  36.574-128.583  0.00  0.00           H
ATOM   1211  HB1 ASP    90      -3.939  38.130-129.382  0.00  0.00           H
ATOM   1212  HB2 ASP    90      -3.236  37.334-127.835  0.00  0.00           H
ATOM   1213  N   LEU    91      -6.343  36.723-125.717  0.00  0.00           N
ATOM   1214  CA  LEU    91      -6.486  36.004-124.451  0.00  0.00           C
ATOM   1215  C   LEU    91      -6.644  34.512-124.738  0.00  0.00           C
ATOM   1216  O   LEU    91      -7.490  34.262-125.629  0.00  0.00           O
ATOM   1217  CB  LEU    91      -7.731  36.405-123.606  0.00  0.00           C
ATOM   1218  CG  LEU    91      -7.672  37.931-123.305  0.00  0.00           C
ATOM   1219  CD1 LEU    91      -9.019  38.401-122.727  0.00  0.00           C
ATOM   1220  CD2 LEU    91      -6.603  38.216-122.193  0.00  0.00           C
ATOM   1221  HN  LEU    91      -7.183  37.192-125.948  0.00  0.00           H
ATOM   1222  HA  LEU    91      -5.583  36.202-123.902  0.00  0.00           H
ATOM   1223  HB1 LEU    91      -7.813  35.814-122.672  0.00  0.00           H
ATOM   1224  HB2 LEU    91      -8.683  36.312-124.171  0.00  0.00           H
ATOM   1225  HG  LEU    91      -7.496  38.571-124.200  0.00  0.00           H
ATOM   1226 HD11 LEU    91      -9.809  38.450-123.507  0.00  0.00           H
ATOM   1227 HD12 LEU    91      -9.446  37.708-121.959  0.00  0.00           H
ATOM   1228 HD13 LEU    91      -8.861  39.397-122.252  0.00  0.00           H
ATOM   1229 HD21 LEU    91      -6.267  39.273-122.274  0.00  0.00           H
ATOM   1230 HD22 LEU    91      -6.997  38.133-121.155  0.00  0.00           H
ATOM   1231 HD23 LEU    91      -5.718  37.571-122.367  0.00  0.00           H
ATOM   1232  N   PRO    92      -5.934  33.583-124.142  0.00  0.00           N
ATOM   1233  CA  PRO    92      -6.066  32.141-124.332  0.00  0.00           C
ATOM   1234  C   PRO    92      -7.415  31.556-124.248  0.00  0.00           C
ATOM   1235  O   PRO    92      -8.364  32.185-123.668  0.00  0.00           O
ATOM   1236  CB  PRO    92      -5.161  31.544-123.215  0.00  0.00           C
ATOM   1237  CG  PRO    92      -4.022  32.631-123.179  0.00  0.00           C
ATOM   1238  CD  PRO    92      -4.754  33.941-123.327  0.00  0.00           C
ATOM   1239  HA  PRO    92      -5.710  31.970-125.335  0.00  0.00           H
ATOM   1240  HB1 PRO    92      -4.874  30.507-123.487  0.00  0.00           H
ATOM   1241  HB2 PRO    92      -5.757  31.459-122.287  0.00  0.00           H
ATOM   1242  HG1 PRO    92      -3.272  32.507-123.981  0.00  0.00           H
ATOM   1243  HG2 PRO    92      -3.600  32.582-122.154  0.00  0.00           H
ATOM   1244  HD1 PRO    92      -4.032  34.672-123.753  0.00  0.00           H
ATOM   1245  HD2 PRO    92      -5.155  34.240-122.332  0.00  0.00           H
ATOM   1246  N   LEU    93      -7.567  30.259-124.673  0.00  0.00           N
ATOM   1247  CA  LEU    93      -8.830  29.578-124.401  0.00  0.00           C
ATOM   1248  C   LEU    93      -8.494  28.379-123.575  0.00  0.00           C
ATOM   1249  O   LEU    93      -7.504  27.654-123.877  0.00  0.00           O
ATOM   1250  CB  LEU    93      -9.384  29.111-125.832  0.00  0.00           C
ATOM   1251  CG  LEU    93      -9.787  30.316-126.703  0.00  0.00           C
ATOM   1252  CD1 LEU    93      -9.892  29.810-128.158  0.00  0.00           C
ATOM   1253  CD2 LEU    93     -11.094  30.965-126.145  0.00  0.00           C
ATOM   1254  HN  LEU    93      -6.855  29.786-125.175  0.00  0.00           H
ATOM   1255  HA  LEU    93      -9.508  30.131-123.764  0.00  0.00           H
ATOM   1256  HB1 LEU    93     -10.141  28.324-125.621  0.00  0.00           H
ATOM   1257  HB2 LEU    93      -8.588  28.647-126.456  0.00  0.00           H
ATOM   1258  HG  LEU    93      -9.018  31.112-126.662  0.00  0.00           H
ATOM   1259 HD11 LEU    93      -8.892  29.602-128.599  0.00  0.00           H
ATOM   1260 HD12 LEU    93     -10.602  28.963-128.248  0.00  0.00           H
ATOM   1261 HD13 LEU    93     -10.221  30.690-128.754  0.00  0.00           H
ATOM   1262 HD21 LEU    93     -11.942  30.248-126.184  0.00  0.00           H
ATOM   1263 HD22 LEU    93     -10.921  31.212-125.079  0.00  0.00           H
ATOM   1264 HD23 LEU    93     -11.386  31.864-126.739  0.00  0.00           H
ATOM   1265  N   LEU    94      -9.204  28.063-122.563  0.00  0.00           N
ATOM   1266  CA  LEU    94      -9.011  26.883-121.721  0.00  0.00           C
ATOM   1267  C   LEU    94     -10.320  26.075-121.531  0.00  0.00           C
ATOM   1268  O   LEU    94     -11.430  26.547-121.759  0.00  0.00           O
ATOM   1269  CB  LEU    94      -8.701  27.409-120.327  0.00  0.00           C
ATOM   1270  CG  LEU    94      -8.520  26.415-119.154  0.00  0.00           C
ATOM   1271  CD1 LEU    94      -7.327  25.441-119.442  0.00  0.00           C
ATOM   1272  CD2 LEU    94      -8.445  27.195-117.847  0.00  0.00           C
ATOM   1273  HN  LEU    94     -10.024  28.550-122.254  0.00  0.00           H
ATOM   1274  HA  LEU    94      -8.243  26.279-122.164  0.00  0.00           H
ATOM   1275  HB1 LEU    94      -9.477  28.089-119.940  0.00  0.00           H
ATOM   1276  HB2 LEU    94      -7.827  28.083-120.445  0.00  0.00           H
ATOM   1277  HG  LEU    94      -9.477  25.875-119.002  0.00  0.00           H
ATOM   1278 HD11 LEU    94      -7.536  24.895-120.392  0.00  0.00           H
ATOM   1279 HD12 LEU    94      -6.426  25.992-119.802  0.00  0.00           H
ATOM   1280 HD13 LEU    94      -7.059  24.847-118.552  0.00  0.00           H
ATOM   1281 HD21 LEU    94      -7.486  27.731-117.729  0.00  0.00           H
ATOM   1282 HD22 LEU    94      -9.310  27.891-117.742  0.00  0.00           H
ATOM   1283 HD23 LEU    94      -8.611  26.476-117.020  0.00  0.00           H
ATOM   1284  N   ALA    95     -10.278  24.730-121.310  0.00  0.00           N
ATOM   1285  CA  ALA    95     -11.455  23.905-121.185  0.00  0.00           C
ATOM   1286  C   ALA    95     -11.502  23.118-119.898  0.00  0.00           C
ATOM   1287  O   ALA    95     -10.539  22.999-119.190  0.00  0.00           O
ATOM   1288  CB  ALA    95     -11.698  22.886-122.358  0.00  0.00           C
ATOM   1289  HN  ALA    95      -9.400  24.350-121.025  0.00  0.00           H
ATOM   1290  HA  ALA    95     -12.285  24.586-121.041  0.00  0.00           H
ATOM   1291  HB1 ALA    95     -11.801  23.371-123.348  0.00  0.00           H
ATOM   1292  HB2 ALA    95     -10.884  22.165-122.592  0.00  0.00           H
ATOM   1293  HB3 ALA    95     -12.616  22.276-122.278  0.00  0.00           H
ATOM   1294  N   MET    96     -12.687  22.590-119.484  0.00  0.00           N
ATOM   1295  CA  MET    96     -12.963  22.112-118.155  0.00  0.00           C
ATOM   1296  C   MET    96     -14.050  21.044-118.287  0.00  0.00           C
ATOM   1297  O   MET    96     -15.030  21.072-119.026  0.00  0.00           O
ATOM   1298  CB  MET    96     -13.619  23.232-117.217  0.00  0.00           C
ATOM   1299  CG  MET    96     -12.735  24.506-116.894  0.00  0.00           C
ATOM   1300  SD  MET    96     -13.441  25.496-115.573  0.00  0.00           S
ATOM   1301  CE  MET    96     -12.309  26.915-115.363  0.00  0.00           C
ATOM   1302  HN  MET    96     -13.506  22.622-120.047  0.00  0.00           H
ATOM   1303  HA  MET    96     -12.055  21.602-117.889  0.00  0.00           H
ATOM   1304  HB1 MET    96     -13.968  22.719-116.287  0.00  0.00           H
ATOM   1305  HB2 MET    96     -14.522  23.557-117.778  0.00  0.00           H
ATOM   1306  HG1 MET    96     -12.674  25.148-117.798  0.00  0.00           H
ATOM   1307  HG2 MET    96     -11.731  24.102-116.627  0.00  0.00           H
ATOM   1308  HE1 MET    96     -12.541  27.577-116.232  0.00  0.00           H
ATOM   1309  HE2 MET    96     -12.542  27.445-114.412  0.00  0.00           H
ATOM   1310  HE3 MET    96     -11.241  26.715-115.592  0.00  0.00           H
ATOM   1311  N   GLU    97     -13.931  19.963-117.481  0.00  0.00           N
ATOM   1312  CA  GLU    97     -14.922  18.884-117.424  0.00  0.00           C
ATOM   1313  C   GLU    97     -16.366  19.382-117.135  0.00  0.00           C
ATOM   1314  O   GLU    97     -16.632  20.154-116.171  0.00  0.00           O
ATOM   1315  CB  GLU    97     -14.572  17.842-116.412  0.00  0.00           C
ATOM   1316  CG  GLU    97     -15.664  16.848-116.040  0.00  0.00           C
ATOM   1317  CD  GLU    97     -15.109  15.557-115.454  0.00  0.00           C
ATOM   1318  OE1 GLU    97     -14.942  14.560-116.207  0.00  0.00           O
ATOM   1319  OE2 GLU    97     -14.771  15.469-114.171  0.00  0.00           O
ATOM   1320  HN  GLU    97     -13.104  19.927-116.922  0.00  0.00           H
ATOM   1321  HA  GLU    97     -14.940  18.479-118.424  0.00  0.00           H
ATOM   1322  HB1 GLU    97     -14.069  18.171-115.475  0.00  0.00           H
ATOM   1323  HB2 GLU    97     -13.740  17.245-116.856  0.00  0.00           H
ATOM   1324  HG1 GLU    97     -16.318  16.644-116.919  0.00  0.00           H
ATOM   1325  HG2 GLU    97     -16.376  17.292-115.322  0.00  0.00           H
ATOM   1326  N   TYR    98     -17.340  19.031-118.021  0.00  0.00           N
ATOM   1327  CA  TYR    98     -18.754  19.114-117.890  0.00  0.00           C
ATOM   1328  C   TYR    98     -19.365  17.786-117.629  0.00  0.00           C
ATOM   1329  O   TYR    98     -19.081  16.771-118.272  0.00  0.00           O
ATOM   1330  CB  TYR    98     -19.426  19.820-119.110  0.00  0.00           C
ATOM   1331  CG  TYR    98     -20.987  19.807-119.021  0.00  0.00           C
ATOM   1332  CD1 TYR    98     -21.647  20.799-118.387  0.00  0.00           C
ATOM   1333  CD2 TYR    98     -21.735  18.782-119.609  0.00  0.00           C
ATOM   1334  CE1 TYR    98     -23.060  20.772-118.126  0.00  0.00           C
ATOM   1335  CE2 TYR    98     -23.195  18.781-119.528  0.00  0.00           C
ATOM   1336  CZ  TYR    98     -23.829  19.714-118.667  0.00  0.00           C
ATOM   1337  OH  TYR    98     -25.195  19.676-118.294  0.00  0.00           O
ATOM   1338  HN  TYR    98     -16.955  18.393-118.683  0.00  0.00           H
ATOM   1339  HA  TYR    98     -18.952  19.731-117.019  0.00  0.00           H
ATOM   1340  HB1 TYR    98     -19.136  19.227-119.996  0.00  0.00           H
ATOM   1341  HB2 TYR    98     -19.136  20.892-119.123  0.00  0.00           H
ATOM   1342  HD1 TYR    98     -21.143  21.624-117.921  0.00  0.00           H
ATOM   1343  HD2 TYR    98     -21.112  18.022-120.070  0.00  0.00           H
ATOM   1344  HE1 TYR    98     -23.468  21.572-117.519  0.00  0.00           H
ATOM   1345  HE2 TYR    98     -23.755  18.003-120.036  0.00  0.00           H
ATOM   1346  HH  TYR    98     -25.348  20.401-117.689  0.00  0.00           H
ATOM   1347  N   CYS    99     -20.312  17.748-116.661  0.00  0.00           N
ATOM   1348  CA  CYS    99     -21.132  16.680-116.309  0.00  0.00           C
ATOM   1349  C   CYS    99     -22.520  17.068-116.008  0.00  0.00           C
ATOM   1350  O   CYS    99     -22.717  18.240-115.757  0.00  0.00           O
ATOM   1351  CB  CYS    99     -20.582  15.990-114.973  0.00  0.00           C
ATOM   1352  SG  CYS    99     -18.952  15.079-115.015  0.00  0.00           S
ATOM   1353  HN  CYS    99     -20.579  18.540-116.113  0.00  0.00           H
ATOM   1354  HA  CYS    99     -21.157  15.953-117.105  0.00  0.00           H
ATOM   1355  HB1 CYS    99     -21.358  15.444-114.407  0.00  0.00           H
ATOM   1356  HB2 CYS    99     -20.367  16.816-114.257  0.00  0.00           H
ATOM   1357  HG1 CYS    99     -19.361  13.835-115.155  0.00  0.00           H
ATOM   1358  N   GLN   100     -23.533  16.193-115.976  0.00  0.00           N
ATOM   1359  CA  GLN   100     -24.880  16.571-115.526  0.00  0.00           C
ATOM   1360  C   GLN   100     -24.834  16.697-114.040  0.00  0.00           C
ATOM   1361  O   GLN   100     -24.018  16.051-113.392  0.00  0.00           O
ATOM   1362  CB  GLN   100     -25.982  15.491-115.885  0.00  0.00           C
ATOM   1363  CG  GLN   100     -26.385  15.272-117.364  0.00  0.00           C
ATOM   1364  CD  GLN   100     -25.121  14.957-118.191  0.00  0.00           C
ATOM   1365  NE2 GLN   100     -24.951  15.765-119.217  0.00  0.00           N
ATOM   1366  OE1 GLN   100     -24.442  13.912-118.021  0.00  0.00           O
ATOM   1367  HN  GLN   100     -23.498  15.248-116.260  0.00  0.00           H
ATOM   1368  HA  GLN   100     -25.171  17.539-115.911  0.00  0.00           H
ATOM   1369  HB1 GLN   100     -26.935  15.730-115.381  0.00  0.00           H
ATOM   1370  HB2 GLN   100     -25.692  14.517-115.443  0.00  0.00           H
ATOM   1371  HG1 GLN   100     -26.870  16.169-117.814  0.00  0.00           H
ATOM   1372  HG2 GLN   100     -27.212  14.530-117.457  0.00  0.00           H
ATOM   1373 HE21 GLN   100     -25.649  16.417-119.543  0.00  0.00           H
ATOM   1374 HE22 GLN   100     -24.077  15.790-119.698  0.00  0.00           H
ATOM   1375  N   GLY   101     -25.629  17.632-113.491  0.00  0.00           N
ATOM   1376  CA  GLY   101     -25.769  17.897-112.065  0.00  0.00           C
ATOM   1377  C   GLY   101     -26.022  19.313-111.587  0.00  0.00           C
ATOM   1378  O   GLY   101     -26.592  19.592-110.560  0.00  0.00           O
ATOM   1379  HN  GLY   101     -26.144  18.229-114.098  0.00  0.00           H
ATOM   1380  HA1 GLY   101     -26.582  17.305-111.680  0.00  0.00           H
ATOM   1381  HA2 GLY   101     -24.857  17.596-111.566  0.00  0.00           H
ATOM   1382  N   GLY   102     -25.747  20.277-112.418  0.00  0.00           N
ATOM   1383  CA  GLY   102     -25.968  21.684-112.203  0.00  0.00           C
ATOM   1384  C   GLY   102     -25.286  22.391-111.123  0.00  0.00           C
ATOM   1385  O   GLY   102     -24.324  21.889-110.547  0.00  0.00           O
ATOM   1386  HN  GLY   102     -25.137  19.925-113.122  0.00  0.00           H
ATOM   1387  HA1 GLY   102     -25.658  22.174-113.112  0.00  0.00           H
ATOM   1388  HA2 GLY   102     -27.043  21.738-112.107  0.00  0.00           H
ATOM   1389  N   ASP   103     -25.554  23.674-110.864  0.00  0.00           N
ATOM   1390  CA  ASP   103     -24.960  24.286-109.699  0.00  0.00           C
ATOM   1391  C   ASP   103     -25.617  23.899-108.418  0.00  0.00           C
ATOM   1392  O   ASP   103     -26.733  23.439-108.382  0.00  0.00           O
ATOM   1393  CB  ASP   103     -24.685  25.797-109.969  0.00  0.00           C
ATOM   1394  CG  ASP   103     -25.870  26.692-110.118  0.00  0.00           C
ATOM   1395  OD1 ASP   103     -25.672  27.920-110.196  0.00  0.00           O
ATOM   1396  OD2 ASP   103     -27.059  26.244-110.225  0.00  0.00           O
ATOM   1397  HN  ASP   103     -26.246  24.174-111.364  0.00  0.00           H
ATOM   1398  HA  ASP   103     -23.990  23.810-109.579  0.00  0.00           H
ATOM   1399  HB1 ASP   103     -24.254  25.913-110.995  0.00  0.00           H
ATOM   1400  HB2 ASP   103     -24.063  26.120-109.115  0.00  0.00           H
ATOM   1401  N   LEU   104     -24.928  24.059-107.284  0.00  0.00           N
ATOM   1402  CA  LEU   104     -25.463  23.890-105.921  0.00  0.00           C
ATOM   1403  C   LEU   104     -26.587  24.815-105.586  0.00  0.00           C
ATOM   1404  O   LEU   104     -27.538  24.471-104.922  0.00  0.00           O
ATOM   1405  CB  LEU   104     -24.340  24.090-104.910  0.00  0.00           C
ATOM   1406  CG  LEU   104     -24.694  23.990-103.430  0.00  0.00           C
ATOM   1407  CD1 LEU   104     -25.285  22.598-103.130  0.00  0.00           C
ATOM   1408  CD2 LEU   104     -23.442  24.119-102.480  0.00  0.00           C
ATOM   1409  HN  LEU   104     -23.972  24.349-107.250  0.00  0.00           H
ATOM   1410  HA  LEU   104     -25.814  22.862-105.880  0.00  0.00           H
ATOM   1411  HB1 LEU   104     -23.803  25.052-105.031  0.00  0.00           H
ATOM   1412  HB2 LEU   104     -23.561  23.319-105.135  0.00  0.00           H
ATOM   1413  HG  LEU   104     -25.350  24.828-103.103  0.00  0.00           H
ATOM   1414 HD11 LEU   104     -25.352  22.436-102.040  0.00  0.00           H
ATOM   1415 HD12 LEU   104     -26.334  22.566-103.504  0.00  0.00           H
ATOM   1416 HD13 LEU   104     -24.726  21.750-103.598  0.00  0.00           H
ATOM   1417 HD21 LEU   104     -23.599  24.174-101.392  0.00  0.00           H
ATOM   1418 HD22 LEU   104     -22.725  23.309-102.738  0.00  0.00           H
ATOM   1419 HD23 LEU   104     -22.844  25.036-102.708  0.00  0.00           H
ATOM   1420  N   ARG   105     -26.457  26.064-106.013  0.00  0.00           N
ATOM   1421  CA  ARG   105     -27.546  27.049-105.935  0.00  0.00           C
ATOM   1422  C   ARG   105     -28.900  26.604-106.442  0.00  0.00           C
ATOM   1423  O   ARG   105     -29.959  26.724-105.842  0.00  0.00           O
ATOM   1424  CB  ARG   105     -27.156  28.462-106.628  0.00  0.00           C
ATOM   1425  CG  ARG   105     -28.266  29.484-106.768  0.00  0.00           C
ATOM   1426  CD  ARG   105     -28.969  29.810-105.451  0.00  0.00           C
ATOM   1427  NE  ARG   105     -29.415  31.214-105.549  0.00  0.00           N
ATOM   1428  CZ  ARG   105     -30.314  31.746-104.674  0.00  0.00           C
ATOM   1429  NH1 ARG   105     -30.625  31.184-103.502  0.00  0.00           N
ATOM   1430  NH2 ARG   105     -31.065  32.755-105.086  0.00  0.00           N
ATOM   1431  HN  ARG   105     -25.597  26.352-106.413  0.00  0.00           H
ATOM   1432  HA  ARG   105     -27.665  27.300-104.890  0.00  0.00           H
ATOM   1433  HB1 ARG   105     -26.769  28.219-107.642  0.00  0.00           H
ATOM   1434  HB2 ARG   105     -26.368  28.904-105.979  0.00  0.00           H
ATOM   1435  HG1 ARG   105     -29.045  29.093-107.459  0.00  0.00           H
ATOM   1436  HG2 ARG   105     -27.849  30.447-107.143  0.00  0.00           H
ATOM   1437  HD1 ARG   105     -28.252  29.651-104.615  0.00  0.00           H
ATOM   1438  HD2 ARG   105     -29.861  29.162-105.349  0.00  0.00           H
ATOM   1439  HE  ARG   105     -29.320  31.692-106.426  0.00  0.00           H
ATOM   1440 HH11 ARG   105     -30.031  30.495-103.064  0.00  0.00           H
ATOM   1441 HH12 ARG   105     -31.450  31.426-102.995  0.00  0.00           H
ATOM   1442 HH21 ARG   105     -30.712  33.540-105.596  0.00  0.00           H
ATOM   1443 HH22 ARG   105     -31.729  33.007-104.380  0.00  0.00           H
ATOM   1444  N   LYS   106     -28.888  25.978-107.589  0.00  0.00           N
ATOM   1445  CA  LYS   106     -30.108  25.291-108.160  0.00  0.00           C
ATOM   1446  C   LYS   106     -30.588  23.951-107.505  0.00  0.00           C
ATOM   1447  O   LYS   106     -31.844  23.734-107.446  0.00  0.00           O
ATOM   1448  CB  LYS   106     -30.196  25.242-109.720  0.00  0.00           C
ATOM   1449  CG  LYS   106     -30.351  26.602-110.301  0.00  0.00           C
ATOM   1450  CD  LYS   106     -30.584  26.770-111.822  0.00  0.00           C
ATOM   1451  CE  LYS   106     -29.415  26.314-112.738  0.00  0.00           C
ATOM   1452  NZ  LYS   106     -28.133  26.963-112.489  0.00  0.00           N
ATOM   1453  HN  LYS   106     -28.094  26.026-108.188  0.00  0.00           H
ATOM   1454  HA  LYS   106     -30.938  25.921-107.878  0.00  0.00           H
ATOM   1455  HB1 LYS   106     -31.049  24.567-109.973  0.00  0.00           H
ATOM   1456  HB2 LYS   106     -29.382  24.614-110.141  0.00  0.00           H
ATOM   1457  HG1 LYS   106     -29.499  27.285-110.137  0.00  0.00           H
ATOM   1458  HG2 LYS   106     -31.185  27.035-109.723  0.00  0.00           H
ATOM   1459  HD1 LYS   106     -31.495  26.208-112.121  0.00  0.00           H
ATOM   1460  HD2 LYS   106     -30.729  27.841-112.097  0.00  0.00           H
ATOM   1461  HE1 LYS   106     -29.667  26.505-113.803  0.00  0.00           H
ATOM   1462  HE2 LYS   106     -29.252  25.211-112.752  0.00  0.00           H
ATOM   1463  HZ1 LYS   106     -27.805  26.828-111.512  0.00  0.00           H
ATOM   1464  HZ2 LYS   106     -27.383  26.566-113.105  0.00  0.00           H
ATOM   1465  HZ3 LYS   106     -28.139  27.991-112.630  0.00  0.00           H
ATOM   1466  N   TYR   107     -29.767  23.135-106.860  0.00  0.00           N
ATOM   1467  CA  TYR   107     -30.106  22.033-105.976  0.00  0.00           C
ATOM   1468  C   TYR   107     -30.864  22.481-104.707  0.00  0.00           C
ATOM   1469  O   TYR   107     -31.837  21.876-104.330  0.00  0.00           O
ATOM   1470  CB  TYR   107     -28.795  21.351-105.680  0.00  0.00           C
ATOM   1471  CG  TYR   107     -28.914  20.089-104.876  0.00  0.00           C
ATOM   1472  CD1 TYR   107     -29.825  19.013-105.254  0.00  0.00           C
ATOM   1473  CD2 TYR   107     -28.049  19.924-103.800  0.00  0.00           C
ATOM   1474  CE1 TYR   107     -29.682  17.813-104.520  0.00  0.00           C
ATOM   1475  CE2 TYR   107     -28.008  18.735-103.060  0.00  0.00           C
ATOM   1476  CZ  TYR   107     -28.834  17.664-103.448  0.00  0.00           C
ATOM   1477  OH  TYR   107     -28.721  16.371-102.850  0.00  0.00           O
ATOM   1478  HN  TYR   107     -28.793  23.328-106.987  0.00  0.00           H
ATOM   1479  HA  TYR   107     -30.749  21.367-106.528  0.00  0.00           H
ATOM   1480  HB1 TYR   107     -27.977  22.017-105.307  0.00  0.00           H
ATOM   1481  HB2 TYR   107     -28.285  21.043-106.618  0.00  0.00           H
ATOM   1482  HD1 TYR   107     -30.437  19.114-106.140  0.00  0.00           H
ATOM   1483  HD2 TYR   107     -27.353  20.740-103.678  0.00  0.00           H
ATOM   1484  HE1 TYR   107     -30.217  17.018-105.007  0.00  0.00           H
ATOM   1485  HE2 TYR   107     -27.285  18.495-102.301  0.00  0.00           H
ATOM   1486  HH  TYR   107     -29.557  15.907-102.845  0.00  0.00           H
ATOM   1487  N   LEU   108     -30.549  23.680-104.190  0.00  0.00           N
ATOM   1488  CA  LEU   108     -31.326  24.250-103.077  0.00  0.00           C
ATOM   1489  C   LEU   108     -32.545  25.102-103.509  0.00  0.00           C
ATOM   1490  O   LEU   108     -33.325  25.620-102.706  0.00  0.00           O
ATOM   1491  CB  LEU   108     -30.422  25.154-102.201  0.00  0.00           C
ATOM   1492  CG  LEU   108     -29.095  24.462-101.754  0.00  0.00           C
ATOM   1493  CD1 LEU   108     -28.279  25.537-101.002  0.00  0.00           C
ATOM   1494  CD2 LEU   108     -29.291  23.290-100.827  0.00  0.00           C
ATOM   1495  HN  LEU   108     -29.745  24.134-104.562  0.00  0.00           H
ATOM   1496  HA  LEU   108     -31.687  23.419-102.503  0.00  0.00           H
ATOM   1497  HB1 LEU   108     -31.029  25.443-101.314  0.00  0.00           H
ATOM   1498  HB2 LEU   108     -30.107  26.066-102.756  0.00  0.00           H
ATOM   1499  HG  LEU   108     -28.374  24.013-102.476  0.00  0.00           H
ATOM   1500 HD11 LEU   108     -28.021  26.416-101.639  0.00  0.00           H
ATOM   1501 HD12 LEU   108     -28.726  25.940-100.068  0.00  0.00           H
ATOM   1502 HD13 LEU   108     -27.305  25.111-100.696  0.00  0.00           H
ATOM   1503 HD21 LEU   108     -29.811  23.619 -99.908  0.00  0.00           H
ATOM   1504 HD22 LEU   108     -30.023  22.557-101.228  0.00  0.00           H
ATOM   1505 HD23 LEU   108     -28.322  22.807-100.571  0.00  0.00           H
ATOM   1506  N   ASN   109     -32.766  25.164-104.828  0.00  0.00           N
ATOM   1507  CA  ASN   109     -33.951  25.809-105.311  0.00  0.00           C
ATOM   1508  C   ASN   109     -34.980  24.694-105.604  0.00  0.00           C
ATOM   1509  O   ASN   109     -36.085  25.016-106.039  0.00  0.00           O
ATOM   1510  CB  ASN   109     -33.714  26.687-106.668  0.00  0.00           C
ATOM   1511  CG  ASN   109     -32.644  27.794-106.384  0.00  0.00           C
ATOM   1512  ND2 ASN   109     -32.135  28.286-107.552  0.00  0.00           N
ATOM   1513  OD1 ASN   109     -32.451  28.312-105.278  0.00  0.00           O
ATOM   1514  HN  ASN   109     -32.216  24.718-105.520  0.00  0.00           H
ATOM   1515  HA  ASN   109     -34.400  26.496-104.608  0.00  0.00           H
ATOM   1516  HB1 ASN   109     -34.713  27.107-106.915  0.00  0.00           H
ATOM   1517  HB2 ASN   109     -33.231  26.103-107.473  0.00  0.00           H
ATOM   1518 HD21 ASN   109     -31.465  29.017-107.411  0.00  0.00           H
ATOM   1519 HD22 ASN   109     -32.631  28.190-108.406  0.00  0.00           H
ATOM   1520  N   GLN   110     -34.587  23.444-105.354  0.00  0.00           N
ATOM   1521  CA  GLN   110     -35.466  22.297-105.451  0.00  0.00           C
ATOM   1522  C   GLN   110     -36.641  22.180-104.429  0.00  0.00           C
ATOM   1523  O   GLN   110     -36.559  22.607-103.294  0.00  0.00           O
ATOM   1524  CB  GLN   110     -34.755  20.877-105.454  0.00  0.00           C
ATOM   1525  CG  GLN   110     -33.670  20.859-106.535  0.00  0.00           C
ATOM   1526  CD  GLN   110     -34.210  21.124-107.850  0.00  0.00           C
ATOM   1527  NE2 GLN   110     -33.936  22.259-108.467  0.00  0.00           N
ATOM   1528  OE1 GLN   110     -35.066  20.391-108.357  0.00  0.00           O
ATOM   1529  HN  GLN   110     -33.732  23.261-104.879  0.00  0.00           H
ATOM   1530  HA  GLN   110     -35.939  22.384-106.419  0.00  0.00           H
ATOM   1531  HB1 GLN   110     -35.482  20.165-105.893  0.00  0.00           H
ATOM   1532  HB2 GLN   110     -34.413  20.442-104.488  0.00  0.00           H
ATOM   1533  HG1 GLN   110     -33.229  19.841-106.505  0.00  0.00           H
ATOM   1534  HG2 GLN   110     -32.832  21.525-106.251  0.00  0.00           H
ATOM   1535 HE21 GLN   110     -33.510  22.966-107.897  0.00  0.00           H
ATOM   1536 HE22 GLN   110     -34.482  22.501-109.272  0.00  0.00           H
ATOM   1537  N   PHE   111     -37.732  21.586-104.835  0.00  0.00           N
ATOM   1538  CA  PHE   111     -38.896  21.447-103.996  0.00  0.00           C
ATOM   1539  C   PHE   111     -38.717  20.693-102.691  0.00  0.00           C
ATOM   1540  O   PHE   111     -39.203  21.029-101.655  0.00  0.00           O
ATOM   1541  CB  PHE   111     -40.121  20.811-104.714  0.00  0.00           C
ATOM   1542  CG  PHE   111     -41.288  20.490-103.930  0.00  0.00           C
ATOM   1543  CD1 PHE   111     -41.942  21.516-103.245  0.00  0.00           C
ATOM   1544  CD2 PHE   111     -41.613  19.136-103.611  0.00  0.00           C
ATOM   1545  CE1 PHE   111     -43.103  21.317-102.539  0.00  0.00           C
ATOM   1546  CE2 PHE   111     -42.786  18.954-102.821  0.00  0.00           C
ATOM   1547  CZ  PHE   111     -43.488  20.050-102.240  0.00  0.00           C
ATOM   1548  HN  PHE   111     -37.872  21.170-105.738  0.00  0.00           H
ATOM   1549  HA  PHE   111     -39.215  22.451-103.728  0.00  0.00           H
ATOM   1550  HB1 PHE   111     -39.808  19.846-105.173  0.00  0.00           H
ATOM   1551  HB2 PHE   111     -40.474  21.385-105.605  0.00  0.00           H
ATOM   1552  HD1 PHE   111     -41.625  22.488-103.581  0.00  0.00           H
ATOM   1553  HD2 PHE   111     -41.164  18.269-104.078  0.00  0.00           H
ATOM   1554  HE1 PHE   111     -43.617  22.156-102.072  0.00  0.00           H
ATOM   1555  HE2 PHE   111     -43.147  17.946-102.641  0.00  0.00           H
ATOM   1556  HZ  PHE   111     -44.378  19.846-101.661  0.00  0.00           H
ATOM   1557  N   GLU   112     -37.940  19.593-102.770  0.00  0.00           N
ATOM   1558  CA  GLU   112     -37.461  18.943-101.602  0.00  0.00           C
ATOM   1559  C   GLU   112     -36.525  19.773-100.704  0.00  0.00           C
ATOM   1560  O   GLU   112     -36.806  20.049 -99.532  0.00  0.00           O
ATOM   1561  CB  GLU   112     -36.802  17.622-101.933  0.00  0.00           C
ATOM   1562  CG  GLU   112     -35.916  16.988-100.816  0.00  0.00           C
ATOM   1563  CD  GLU   112     -35.413  15.603-101.086  0.00  0.00           C
ATOM   1564  OE1 GLU   112     -36.179  14.711-101.426  0.00  0.00           O
ATOM   1565  OE2 GLU   112     -34.171  15.407-100.875  0.00  0.00           O
ATOM   1566  HN  GLU   112     -37.729  19.222-103.664  0.00  0.00           H
ATOM   1567  HA  GLU   112     -38.302  18.684-100.988  0.00  0.00           H
ATOM   1568  HB1 GLU   112     -36.058  17.742-102.748  0.00  0.00           H
ATOM   1569  HB2 GLU   112     -37.599  16.938-102.293  0.00  0.00           H
ATOM   1570  HG1 GLU   112     -36.477  16.816 -99.867  0.00  0.00           H
ATOM   1571  HG2 GLU   112     -35.141  17.753-100.596  0.00  0.00           H
ATOM   1572  N   ASN   113     -35.500  20.426-101.234  0.00  0.00           N
ATOM   1573  CA  ASN   113     -34.340  21.020-100.526  0.00  0.00           C
ATOM   1574  C   ASN   113     -34.593  22.444-100.217  0.00  0.00           C
ATOM   1575  O   ASN   113     -33.783  23.179 -99.732  0.00  0.00           O
ATOM   1576  CB  ASN   113     -33.082  20.959-101.456  0.00  0.00           C
ATOM   1577  CG  ASN   113     -32.670  19.520-101.777  0.00  0.00           C
ATOM   1578  ND2 ASN   113     -32.607  19.122-103.032  0.00  0.00           N
ATOM   1579  OD1 ASN   113     -32.513  18.735-100.818  0.00  0.00           O
ATOM   1580  HN  ASN   113     -35.400  20.130-102.189  0.00  0.00           H
ATOM   1581  HA  ASN   113     -34.061  20.453 -99.643  0.00  0.00           H
ATOM   1582  HB1 ASN   113     -32.146  21.440-101.087  0.00  0.00           H
ATOM   1583  HB2 ASN   113     -33.355  21.538-102.365  0.00  0.00           H
ATOM   1584 HD21 ASN   113     -32.572  19.743-103.809  0.00  0.00           H
ATOM   1585 HD22 ASN   113     -32.339  18.169-103.154  0.00  0.00           H
ATOM   1586  N   CYS   114     -35.823  22.975-100.455  0.00  0.00           N
ATOM   1587  CA  CYS   114     -36.419  24.132 -99.774  0.00  0.00           C
ATOM   1588  C   CYS   114     -36.778  23.830 -98.380  0.00  0.00           C
ATOM   1589  O   CYS   114     -37.539  22.899 -98.169  0.00  0.00           O
ATOM   1590  CB  CYS   114     -37.679  24.737-100.474  0.00  0.00           C
ATOM   1591  SG  CYS   114     -37.344  25.518-102.111  0.00  0.00           S
ATOM   1592  HN  CYS   114     -36.359  22.368-101.031  0.00  0.00           H
ATOM   1593  HA  CYS   114     -35.640  24.872 -99.881  0.00  0.00           H
ATOM   1594  HB1 CYS   114     -38.171  25.500 -99.844  0.00  0.00           H
ATOM   1595  HB2 CYS   114     -38.469  23.992-100.721  0.00  0.00           H
ATOM   1596  HG1 CYS   114     -37.090  24.424-102.801  0.00  0.00           H
ATOM   1597  N   CYS   115     -36.144  24.529 -97.365  0.00  0.00           N
ATOM   1598  CA  CYS   115     -35.969  24.038 -96.007  0.00  0.00           C
ATOM   1599  C   CYS   115     -34.792  23.055 -95.825  0.00  0.00           C
ATOM   1600  O   CYS   115     -34.599  22.339 -94.844  0.00  0.00           O
ATOM   1601  CB  CYS   115     -37.231  23.547 -95.253  0.00  0.00           C
ATOM   1602  SG  CYS   115     -38.641  24.751 -95.194  0.00  0.00           S
ATOM   1603  HN  CYS   115     -35.536  25.266 -97.620  0.00  0.00           H
ATOM   1604  HA  CYS   115     -35.583  24.955 -95.587  0.00  0.00           H
ATOM   1605  HB1 CYS   115     -37.012  23.324 -94.192  0.00  0.00           H
ATOM   1606  HB2 CYS   115     -37.542  22.601 -95.743  0.00  0.00           H
ATOM   1607  HG1 CYS   115     -38.142  25.631 -94.335  0.00  0.00           H
ATOM   1608  N   GLY   116     -33.928  23.076 -96.818  0.00  0.00           N
ATOM   1609  CA  GLY   116     -32.568  22.589 -96.671  0.00  0.00           C
ATOM   1610  C   GLY   116     -32.403  21.198 -97.073  0.00  0.00           C
ATOM   1611  O   GLY   116     -33.369  20.415 -97.362  0.00  0.00           O
ATOM   1612  HN  GLY   116     -34.053  23.599 -97.664  0.00  0.00           H
ATOM   1613  HA1 GLY   116     -31.971  23.137 -97.381  0.00  0.00           H
ATOM   1614  HA2 GLY   116     -32.239  22.666 -95.652  0.00  0.00           H
ATOM   1615  N   LEU   117     -31.103  20.813 -97.171  0.00  0.00           N
ATOM   1616  CA  LEU   117     -30.698  19.420 -97.380  0.00  0.00           C
ATOM   1617  C   LEU   117     -31.037  18.389 -96.242  0.00  0.00           C
ATOM   1618  O   LEU   117     -30.933  18.676 -95.054  0.00  0.00           O
ATOM   1619  CB  LEU   117     -29.081  19.423 -97.575  0.00  0.00           C
ATOM   1620  CG  LEU   117     -28.464  20.089 -98.798  0.00  0.00           C
ATOM   1621  CD1 LEU   117     -27.031  19.772 -99.059  0.00  0.00           C
ATOM   1622  CD2 LEU   117     -29.274  19.732-100.060  0.00  0.00           C
ATOM   1623  HN  LEU   117     -30.359  21.474 -97.132  0.00  0.00           H
ATOM   1624  HA  LEU   117     -31.215  19.111 -98.266  0.00  0.00           H
ATOM   1625  HB1 LEU   117     -28.778  18.362 -97.629  0.00  0.00           H
ATOM   1626  HB2 LEU   117     -28.524  19.883 -96.730  0.00  0.00           H
ATOM   1627  HG  LEU   117     -28.523  21.177 -98.600  0.00  0.00           H
ATOM   1628 HD11 LEU   117     -27.006  18.676 -99.216  0.00  0.00           H
ATOM   1629 HD12 LEU   117     -26.685  20.340 -99.957  0.00  0.00           H
ATOM   1630 HD13 LEU   117     -26.459  20.051 -98.154  0.00  0.00           H
ATOM   1631 HD21 LEU   117     -30.340  20.008 -99.916  0.00  0.00           H
ATOM   1632 HD22 LEU   117     -29.014  20.367-100.930  0.00  0.00           H
ATOM   1633 HD23 LEU   117     -29.194  18.659-100.336  0.00  0.00           H
ATOM   1634  N   ARG   118     -31.441  17.160 -96.599  0.00  0.00           N
ATOM   1635  CA  ARG   118     -31.664  16.072 -95.697  0.00  0.00           C
ATOM   1636  C   ARG   118     -30.275  15.361 -95.462  0.00  0.00           C
ATOM   1637  O   ARG   118     -29.293  15.419 -96.224  0.00  0.00           O
ATOM   1638  CB  ARG   118     -32.801  15.142 -96.250  0.00  0.00           C
ATOM   1639  CG  ARG   118     -34.229  15.654 -96.049  0.00  0.00           C
ATOM   1640  CD  ARG   118     -34.507  17.167 -96.183  0.00  0.00           C
ATOM   1641  NE  ARG   118     -35.986  17.337 -96.080  0.00  0.00           N
ATOM   1642  CZ  ARG   118     -36.634  18.427 -96.448  0.00  0.00           C
ATOM   1643  NH1 ARG   118     -37.951  18.342 -96.411  0.00  0.00           N
ATOM   1644  NH2 ARG   118     -36.068  19.584 -96.787  0.00  0.00           N
ATOM   1645  HN  ARG   118     -31.592  16.832 -97.525  0.00  0.00           H
ATOM   1646  HA  ARG   118     -31.960  16.493 -94.752  0.00  0.00           H
ATOM   1647  HB1 ARG   118     -32.767  14.094 -95.898  0.00  0.00           H
ATOM   1648  HB2 ARG   118     -32.679  15.031 -97.351  0.00  0.00           H
ATOM   1649  HG1 ARG   118     -34.599  15.236 -95.092  0.00  0.00           H
ATOM   1650  HG2 ARG   118     -34.801  15.108 -96.825  0.00  0.00           H
ATOM   1651  HD1 ARG   118     -34.124  17.618 -97.126  0.00  0.00           H
ATOM   1652  HD2 ARG   118     -33.993  17.610 -95.304  0.00  0.00           H
ATOM   1653  HE  ARG   118     -36.577  16.535 -96.155  0.00  0.00           H
ATOM   1654 HH11 ARG   118     -38.404  17.680 -95.812  0.00  0.00           H
ATOM   1655 HH12 ARG   118     -38.537  19.139 -96.568  0.00  0.00           H
ATOM   1656 HH21 ARG   118     -35.077  19.594 -96.900  0.00  0.00           H
ATOM   1657 HH22 ARG   118     -36.587  20.300 -97.254  0.00  0.00           H
ATOM   1658  N   GLU   119     -30.188  14.462 -94.336  0.00  0.00           N
ATOM   1659  CA  GLU   119     -28.974  13.781 -93.776  0.00  0.00           C
ATOM   1660  C   GLU   119     -27.702  13.498 -94.598  0.00  0.00           C
ATOM   1661  O   GLU   119     -26.729  14.201 -94.386  0.00  0.00           O
ATOM   1662  CB  GLU   119     -29.496  12.452 -93.145  0.00  0.00           C
ATOM   1663  CG  GLU   119     -28.470  11.460 -92.538  0.00  0.00           C
ATOM   1664  CD  GLU   119     -29.026  10.060 -92.131  0.00  0.00           C
ATOM   1665  OE1 GLU   119     -28.749   9.047 -92.816  0.00  0.00           O
ATOM   1666  OE2 GLU   119     -29.725   9.894 -91.090  0.00  0.00           O
ATOM   1667  HN  GLU   119     -30.997  14.300 -93.767  0.00  0.00           H
ATOM   1668  HA  GLU   119     -28.600  14.404 -92.984  0.00  0.00           H
ATOM   1669  HB1 GLU   119     -30.058  11.862 -93.900  0.00  0.00           H
ATOM   1670  HB2 GLU   119     -30.294  12.702 -92.405  0.00  0.00           H
ATOM   1671  HG1 GLU   119     -28.038  11.964 -91.643  0.00  0.00           H
ATOM   1672  HG2 GLU   119     -27.629  11.241 -93.222  0.00  0.00           H
ATOM   1673  N   GLY   120     -27.733  12.523 -95.454  0.00  0.00           N
ATOM   1674  CA  GLY   120     -26.644  12.162 -96.391  0.00  0.00           C
ATOM   1675  C   GLY   120     -26.296  13.322 -97.373  0.00  0.00           C
ATOM   1676  O   GLY   120     -25.117  13.479 -97.681  0.00  0.00           O
ATOM   1677  HN  GLY   120     -28.557  12.000 -95.642  0.00  0.00           H
ATOM   1678  HA1 GLY   120     -25.787  11.767 -95.871  0.00  0.00           H
ATOM   1679  HA2 GLY   120     -27.055  11.419 -97.068  0.00  0.00           H
ATOM   1680  N   ALA   121     -27.254  14.071 -97.944  0.00  0.00           N
ATOM   1681  CA  ALA   121     -27.035  15.316 -98.775  0.00  0.00           C
ATOM   1682  C   ALA   121     -26.199  16.276 -98.003  0.00  0.00           C
ATOM   1683  O   ALA   121     -25.114  16.556 -98.496  0.00  0.00           O
ATOM   1684  CB  ALA   121     -28.380  15.813 -99.267  0.00  0.00           C
ATOM   1685  HN  ALA   121     -28.201  13.923 -97.654  0.00  0.00           H
ATOM   1686  HA  ALA   121     -26.443  15.018 -99.632  0.00  0.00           H
ATOM   1687  HB1 ALA   121     -28.949  14.974 -99.722  0.00  0.00           H
ATOM   1688  HB2 ALA   121     -29.002  16.254 -98.461  0.00  0.00           H
ATOM   1689  HB3 ALA   121     -28.189  16.574-100.065  0.00  0.00           H
ATOM   1690  N   ILE   122     -26.634  16.774 -96.790  0.00  0.00           N
ATOM   1691  CA  ILE   122     -25.829  17.715 -95.933  0.00  0.00           C
ATOM   1692  C   ILE   122     -24.438  17.131 -95.605  0.00  0.00           C
ATOM   1693  O   ILE   122     -23.463  17.684 -96.047  0.00  0.00           O
ATOM   1694  CB  ILE   122     -26.613  18.401 -94.733  0.00  0.00           C
ATOM   1695  CG1 ILE   122     -25.822  19.665 -94.149  0.00  0.00           C
ATOM   1696  CG2 ILE   122     -26.953  17.379 -93.607  0.00  0.00           C
ATOM   1697  CD  ILE   122     -26.093  21.001 -94.870  0.00  0.00           C
ATOM   1698  HN  ILE   122     -27.500  16.410 -96.471  0.00  0.00           H
ATOM   1699  HA  ILE   122     -25.494  18.554 -96.517  0.00  0.00           H
ATOM   1700  HB  ILE   122     -27.564  18.781 -95.172  0.00  0.00           H
ATOM   1701 HG11 ILE   122     -24.741  19.472 -93.968  0.00  0.00           H
ATOM   1702 HG12 ILE   122     -26.292  19.770 -93.151  0.00  0.00           H
ATOM   1703 HG21 ILE   122     -26.091  17.006 -93.000  0.00  0.00           H
ATOM   1704 HG22 ILE   122     -27.610  17.757 -92.801  0.00  0.00           H
ATOM   1705 HG23 ILE   122     -27.524  16.528 -94.026  0.00  0.00           H
ATOM   1706  HD1 ILE   122     -25.720  21.834 -94.248  0.00  0.00           H
ATOM   1707  HD2 ILE   122     -25.475  21.010 -95.793  0.00  0.00           H
ATOM   1708  HD3 ILE   122     -27.172  21.054 -95.144  0.00  0.00           H
ATOM   1709  N   LEU   123     -24.320  15.875 -95.068  0.00  0.00           N
ATOM   1710  CA  LEU   123     -22.974  15.385 -94.712  0.00  0.00           C
ATOM   1711  C   LEU   123     -22.065  15.248 -95.921  0.00  0.00           C
ATOM   1712  O   LEU   123     -20.818  15.491 -95.819  0.00  0.00           O
ATOM   1713  CB  LEU   123     -23.168  13.997 -94.076  0.00  0.00           C
ATOM   1714  CG  LEU   123     -23.936  14.015 -92.718  0.00  0.00           C
ATOM   1715  CD1 LEU   123     -24.389  12.565 -92.373  0.00  0.00           C
ATOM   1716  CD2 LEU   123     -23.078  14.690 -91.647  0.00  0.00           C
ATOM   1717  HN  LEU   123     -25.104  15.363 -94.715  0.00  0.00           H
ATOM   1718  HA  LEU   123     -22.586  16.162 -94.071  0.00  0.00           H
ATOM   1719  HB1 LEU   123     -22.155  13.566 -93.891  0.00  0.00           H
ATOM   1720  HB2 LEU   123     -23.589  13.320 -94.852  0.00  0.00           H
ATOM   1721  HG  LEU   123     -24.881  14.605 -92.790  0.00  0.00           H
ATOM   1722 HD11 LEU   123     -23.521  11.886 -92.413  0.00  0.00           H
ATOM   1723 HD12 LEU   123     -24.887  12.418 -91.401  0.00  0.00           H
ATOM   1724 HD13 LEU   123     -25.068  12.304 -93.213  0.00  0.00           H
ATOM   1725 HD21 LEU   123     -23.792  15.100 -90.892  0.00  0.00           H
ATOM   1726 HD22 LEU   123     -22.380  13.896 -91.312  0.00  0.00           H
ATOM   1727 HD23 LEU   123     -22.509  15.563 -92.037  0.00  0.00           H
ATOM   1728  N   THR   124     -22.555  14.780 -97.137  0.00  0.00           N
ATOM   1729  CA  THR   124     -21.804  14.586 -98.351  0.00  0.00           C
ATOM   1730  C   THR   124     -21.337  15.952 -98.855  0.00  0.00           C
ATOM   1731  O   THR   124     -20.193  16.116 -99.269  0.00  0.00           O
ATOM   1732  CB  THR   124     -22.429  13.833 -99.547  0.00  0.00           C
ATOM   1733  CG2 THR   124     -22.552  12.381 -99.156  0.00  0.00           C
ATOM   1734  OG1 THR   124     -23.716  14.323 -99.855  0.00  0.00           O
ATOM   1735  HN  THR   124     -23.500  14.504 -97.267  0.00  0.00           H
ATOM   1736  HA  THR   124     -20.964  13.982 -98.043  0.00  0.00           H
ATOM   1737  HB  THR   124     -21.863  13.911-100.504  0.00  0.00           H
ATOM   1738  HG1 THR   124     -24.171  14.043 -99.054  0.00  0.00           H
ATOM   1739 HG21 THR   124     -21.568  11.862 -99.086  0.00  0.00           H
ATOM   1740 HG22 THR   124     -23.051  12.270 -98.175  0.00  0.00           H
ATOM   1741 HG23 THR   124     -23.117  11.774 -99.898  0.00  0.00           H
ATOM   1742  N   LEU   125     -22.141  16.984 -98.858  0.00  0.00           N
ATOM   1743  CA  LEU   125     -21.757  18.374 -99.199  0.00  0.00           C
ATOM   1744  C   LEU   125     -20.724  18.907 -98.297  0.00  0.00           C
ATOM   1745  O   LEU   125     -19.762  19.564 -98.706  0.00  0.00           O
ATOM   1746  CB  LEU   125     -23.039  19.257 -99.253  0.00  0.00           C
ATOM   1747  CG  LEU   125     -22.926  20.829 -99.309  0.00  0.00           C
ATOM   1748  CD1 LEU   125     -22.446  21.477 -97.986  0.00  0.00           C
ATOM   1749  CD2 LEU   125     -22.163  21.342-100.540  0.00  0.00           C
ATOM   1750  HN  LEU   125     -23.079  16.873 -98.542  0.00  0.00           H
ATOM   1751  HA  LEU   125     -21.331  18.447-100.185  0.00  0.00           H
ATOM   1752  HB1 LEU   125     -23.739  19.058 -98.411  0.00  0.00           H
ATOM   1753  HB2 LEU   125     -23.652  18.930-100.111  0.00  0.00           H
ATOM   1754  HG  LEU   125     -23.942  21.279 -99.392  0.00  0.00           H
ATOM   1755 HD11 LEU   125     -21.332  21.453 -97.957  0.00  0.00           H
ATOM   1756 HD12 LEU   125     -22.881  22.498 -97.874  0.00  0.00           H
ATOM   1757 HD13 LEU   125     -22.877  20.853 -97.176  0.00  0.00           H
ATOM   1758 HD21 LEU   125     -21.181  20.836-100.671  0.00  0.00           H
ATOM   1759 HD22 LEU   125     -22.663  21.159-101.510  0.00  0.00           H
ATOM   1760 HD23 LEU   125     -21.885  22.403-100.332  0.00  0.00           H
ATOM   1761  N   LEU   126     -20.917  18.695 -96.972  0.00  0.00           N
ATOM   1762  CA  LEU   126     -19.856  19.058 -95.995  0.00  0.00           C
ATOM   1763  C   LEU   126     -18.540  18.284 -96.100  0.00  0.00           C
ATOM   1764  O   LEU   126     -17.500  18.862 -96.071  0.00  0.00           O
ATOM   1765  CB  LEU   126     -20.386  18.866 -94.465  0.00  0.00           C
ATOM   1766  CG  LEU   126     -21.601  19.649 -93.973  0.00  0.00           C
ATOM   1767  CD1 LEU   126     -22.081  19.065 -92.612  0.00  0.00           C
ATOM   1768  CD2 LEU   126     -21.304  21.142 -93.915  0.00  0.00           C
ATOM   1769  HN  LEU   126     -21.699  18.202 -96.586  0.00  0.00           H
ATOM   1770  HA  LEU   126     -19.609  20.100 -96.142  0.00  0.00           H
ATOM   1771  HB1 LEU   126     -19.529  19.066 -93.779  0.00  0.00           H
ATOM   1772  HB2 LEU   126     -20.634  17.791 -94.360  0.00  0.00           H
ATOM   1773  HG  LEU   126     -22.396  19.484 -94.726  0.00  0.00           H
ATOM   1774 HD11 LEU   126     -22.745  18.189 -92.780  0.00  0.00           H
ATOM   1775 HD12 LEU   126     -21.267  18.867 -91.890  0.00  0.00           H
ATOM   1776 HD13 LEU   126     -22.667  19.836 -92.058  0.00  0.00           H
ATOM   1777 HD21 LEU   126     -21.067  21.509 -94.937  0.00  0.00           H
ATOM   1778 HD22 LEU   126     -21.952  21.924 -93.454  0.00  0.00           H
ATOM   1779 HD23 LEU   126     -20.439  21.194 -93.224  0.00  0.00           H
ATOM   1780  N   SER   127     -18.547  16.977 -96.340  0.00  0.00           N
ATOM   1781  CA  SER   127     -17.408  16.166 -96.645  0.00  0.00           C
ATOM   1782  C   SER   127     -16.708  16.455 -97.931  0.00  0.00           C
ATOM   1783  O   SER   127     -15.482  16.628 -97.949  0.00  0.00           O
ATOM   1784  CB  SER   127     -17.701  14.617 -96.577  0.00  0.00           C
ATOM   1785  OG  SER   127     -16.589  13.814 -96.532  0.00  0.00           O
ATOM   1786  HN  SER   127     -19.420  16.529 -96.170  0.00  0.00           H
ATOM   1787  HA  SER   127     -16.610  16.343 -95.928  0.00  0.00           H
ATOM   1788  HB1 SER   127     -18.337  14.342 -97.439  0.00  0.00           H
ATOM   1789  HB2 SER   127     -18.355  14.443 -95.693  0.00  0.00           H
ATOM   1790  HG1 SER   127     -16.317  13.649 -97.436  0.00  0.00           H
ATOM   1791  N   ASP   128     -17.456  16.595 -99.043  0.00  0.00           N
ATOM   1792  CA  ASP   128     -16.836  16.911-100.267  0.00  0.00           C
ATOM   1793  C   ASP   128     -16.322  18.343-100.384  0.00  0.00           C
ATOM   1794  O   ASP   128     -15.256  18.514-100.972  0.00  0.00           O
ATOM   1795  CB  ASP   128     -17.839  16.675-101.348  0.00  0.00           C
ATOM   1796  CG  ASP   128     -18.247  15.216-101.655  0.00  0.00           C
ATOM   1797  OD1 ASP   128     -17.858  14.190-101.047  0.00  0.00           O
ATOM   1798  OD2 ASP   128     -19.094  15.089-102.587  0.00  0.00           O
ATOM   1799  HN  ASP   128     -18.415  16.315 -99.042  0.00  0.00           H
ATOM   1800  HA  ASP   128     -16.057  16.176-100.404  0.00  0.00           H
ATOM   1801  HB1 ASP   128     -17.365  17.028-102.299  0.00  0.00           H
ATOM   1802  HB2 ASP   128     -18.762  17.267-101.219  0.00  0.00           H
ATOM   1803  N   ILE   129     -16.976  19.327 -99.730  0.00  0.00           N
ATOM   1804  CA  ILE   129     -16.383  20.663 -99.543  0.00  0.00           C
ATOM   1805  C   ILE   129     -15.188  20.860 -98.558  0.00  0.00           C
ATOM   1806  O   ILE   129     -14.184  21.449 -98.826  0.00  0.00           O
ATOM   1807  CB  ILE   129     -17.419  21.805 -99.301  0.00  0.00           C
ATOM   1808  CG1 ILE   129     -18.332  21.885-100.561  0.00  0.00           C
ATOM   1809  CG2 ILE   129     -16.825  23.118 -98.799  0.00  0.00           C
ATOM   1810  CD  ILE   129     -17.604  22.426-101.821  0.00  0.00           C
ATOM   1811  HN  ILE   129     -17.836  19.231 -99.240  0.00  0.00           H
ATOM   1812  HA  ILE   129     -15.959  20.817-100.523  0.00  0.00           H
ATOM   1813  HB  ILE   129     -18.093  21.333 -98.556  0.00  0.00           H
ATOM   1814 HG11 ILE   129     -19.027  22.678-100.211  0.00  0.00           H
ATOM   1815 HG12 ILE   129     -18.831  20.899-100.671  0.00  0.00           H
ATOM   1816 HG21 ILE   129     -15.956  23.445 -99.409  0.00  0.00           H
ATOM   1817 HG22 ILE   129     -17.493  24.004 -98.840  0.00  0.00           H
ATOM   1818 HG23 ILE   129     -16.429  22.933 -97.775  0.00  0.00           H
ATOM   1819  HD1 ILE   129     -16.959  21.678-102.327  0.00  0.00           H
ATOM   1820  HD2 ILE   129     -18.435  22.634-102.534  0.00  0.00           H
ATOM   1821  HD3 ILE   129     -16.935  23.280-101.564  0.00  0.00           H
ATOM   1822  N   ALA   130     -15.215  20.096 -97.439  0.00  0.00           N
ATOM   1823  CA  ALA   130     -14.116  20.094 -96.504  0.00  0.00           C
ATOM   1824  C   ALA   130     -12.916  19.363 -97.115  0.00  0.00           C
ATOM   1825  O   ALA   130     -11.766  19.586 -96.827  0.00  0.00           O
ATOM   1826  CB  ALA   130     -14.495  19.508 -95.160  0.00  0.00           C
ATOM   1827  HN  ALA   130     -16.000  19.578 -97.107  0.00  0.00           H
ATOM   1828  HA  ALA   130     -13.882  21.110 -96.204  0.00  0.00           H
ATOM   1829  HB1 ALA   130     -15.042  18.549 -95.248  0.00  0.00           H
ATOM   1830  HB2 ALA   130     -13.576  19.360 -94.540  0.00  0.00           H
ATOM   1831  HB3 ALA   130     -15.279  20.185 -94.758  0.00  0.00           H
ATOM   1832  N   SER   131     -13.138  18.334 -97.971  0.00  0.00           N
ATOM   1833  CA  SER   131     -12.076  17.680 -98.674  0.00  0.00           C
ATOM   1834  C   SER   131     -11.384  18.601 -99.670  0.00  0.00           C
ATOM   1835  O   SER   131     -10.161  18.565 -99.841  0.00  0.00           O
ATOM   1836  CB  SER   131     -12.560  16.454 -99.463  0.00  0.00           C
ATOM   1837  OG  SER   131     -13.063  15.426 -98.646  0.00  0.00           O
ATOM   1838  HN  SER   131     -14.009  17.922 -98.231  0.00  0.00           H
ATOM   1839  HA  SER   131     -11.341  17.409 -97.930  0.00  0.00           H
ATOM   1840  HB1 SER   131     -11.668  16.031 -99.958  0.00  0.00           H
ATOM   1841  HB2 SER   131     -13.309  16.824-100.194  0.00  0.00           H
ATOM   1842  HG1 SER   131     -13.893  15.747 -98.266  0.00  0.00           H
ATOM   1843  N   ALA   132     -12.192  19.399-100.399  0.00  0.00           N
ATOM   1844  CA  ALA   132     -11.761  20.369-101.455  0.00  0.00           C
ATOM   1845  C   ALA   132     -10.907  21.420-100.934  0.00  0.00           C
ATOM   1846  O   ALA   132      -9.813  21.808-101.427  0.00  0.00           O
ATOM   1847  CB  ALA   132     -13.008  20.998-102.130  0.00  0.00           C
ATOM   1848  HN  ALA   132     -13.176  19.328-100.252  0.00  0.00           H
ATOM   1849  HA  ALA   132     -11.218  19.855-102.240  0.00  0.00           H
ATOM   1850  HB1 ALA   132     -13.577  21.599-101.394  0.00  0.00           H
ATOM   1851  HB2 ALA   132     -12.724  21.647-102.990  0.00  0.00           H
ATOM   1852  HB3 ALA   132     -13.624  20.169-102.539  0.00  0.00           H
ATOM   1853  N   LEU   133     -11.330  22.002 -99.766  0.00  0.00           N
ATOM   1854  CA  LEU   133     -10.552  23.075 -99.118  0.00  0.00           C
ATOM   1855  C   LEU   133      -9.409  22.496 -98.382  0.00  0.00           C
ATOM   1856  O   LEU   133      -8.355  23.146 -98.354  0.00  0.00           O
ATOM   1857  CB  LEU   133     -11.405  23.971 -98.154  0.00  0.00           C
ATOM   1858  CG  LEU   133     -12.768  24.558 -98.553  0.00  0.00           C
ATOM   1859  CD1 LEU   133     -13.430  25.075 -97.292  0.00  0.00           C
ATOM   1860  CD2 LEU   133     -12.376  25.661 -99.509  0.00  0.00           C
ATOM   1861  HN  LEU   133     -12.230  21.778 -99.394  0.00  0.00           H
ATOM   1862  HA  LEU   133     -10.182  23.707 -99.909  0.00  0.00           H
ATOM   1863  HB1 LEU   133     -10.767  24.818 -97.848  0.00  0.00           H
ATOM   1864  HB2 LEU   133     -11.619  23.335 -97.263  0.00  0.00           H
ATOM   1865  HG  LEU   133     -13.427  23.813 -99.047  0.00  0.00           H
ATOM   1866 HD11 LEU   133     -14.479  25.350 -97.528  0.00  0.00           H
ATOM   1867 HD12 LEU   133     -13.435  24.238 -96.562  0.00  0.00           H
ATOM   1868 HD13 LEU   133     -12.839  25.926 -96.883  0.00  0.00           H
ATOM   1869 HD21 LEU   133     -11.748  26.436 -99.035  0.00  0.00           H
ATOM   1870 HD22 LEU   133     -11.863  25.214-100.383  0.00  0.00           H
ATOM   1871 HD23 LEU   133     -13.283  26.234 -99.791  0.00  0.00           H
ATOM   1872  N   ARG   134      -9.496  21.213 -97.931  0.00  0.00           N
ATOM   1873  CA  ARG   134      -8.303  20.491 -97.392  0.00  0.00           C
ATOM   1874  C   ARG   134      -7.200  20.203 -98.408  0.00  0.00           C
ATOM   1875  O   ARG   134      -6.041  20.470 -98.027  0.00  0.00           O
ATOM   1876  CB  ARG   134      -8.589  19.256 -96.426  0.00  0.00           C
ATOM   1877  CG  ARG   134      -7.424  18.146 -96.354  0.00  0.00           C
ATOM   1878  CD  ARG   134      -7.705  17.026 -95.251  0.00  0.00           C
ATOM   1879  NE  ARG   134      -6.450  16.230 -95.043  0.00  0.00           N
ATOM   1880  CZ  ARG   134      -6.423  15.090 -94.389  0.00  0.00           C
ATOM   1881  NH1 ARG   134      -7.433  14.729 -93.671  0.00  0.00           N
ATOM   1882  NH2 ARG   134      -5.387  14.325 -94.442  0.00  0.00           N
ATOM   1883  HN  ARG   134     -10.380  20.754 -97.979  0.00  0.00           H
ATOM   1884  HA  ARG   134      -7.922  21.213 -96.676  0.00  0.00           H
ATOM   1885  HB1 ARG   134      -9.460  18.652 -96.775  0.00  0.00           H
ATOM   1886  HB2 ARG   134      -8.902  19.537 -95.406  0.00  0.00           H
ATOM   1887  HG1 ARG   134      -6.441  18.612 -96.131  0.00  0.00           H
ATOM   1888  HG2 ARG   134      -7.259  17.570 -97.290  0.00  0.00           H
ATOM   1889  HD1 ARG   134      -8.521  16.371 -95.659  0.00  0.00           H
ATOM   1890  HD2 ARG   134      -7.856  17.567 -94.298  0.00  0.00           H
ATOM   1891  HE  ARG   134      -5.605  16.519 -95.503  0.00  0.00           H
ATOM   1892 HH11 ARG   134      -8.159  15.345 -93.362  0.00  0.00           H
ATOM   1893 HH12 ARG   134      -7.292  13.806 -93.313  0.00  0.00           H
ATOM   1894 HH21 ARG   134      -4.650  14.399 -95.114  0.00  0.00           H
ATOM   1895 HH22 ARG   134      -5.340  13.466 -93.916  0.00  0.00           H
ATOM   1896  N   TYR   135      -7.452  19.700 -99.631  0.00  0.00           N
ATOM   1897  CA  TYR   135      -6.450  19.679-100.647  0.00  0.00           C
ATOM   1898  C   TYR   135      -5.816  21.024-101.010  0.00  0.00           C
ATOM   1899  O   TYR   135      -4.627  21.101-101.228  0.00  0.00           O
ATOM   1900  CB  TYR   135      -7.009  19.118-101.900  0.00  0.00           C
ATOM   1901  CG  TYR   135      -7.350  17.645-101.790  0.00  0.00           C
ATOM   1902  CD1 TYR   135      -8.699  17.213-101.885  0.00  0.00           C
ATOM   1903  CD2 TYR   135      -6.371  16.589-101.729  0.00  0.00           C
ATOM   1904  CE1 TYR   135      -9.055  15.849-102.010  0.00  0.00           C
ATOM   1905  CE2 TYR   135      -6.720  15.238-101.881  0.00  0.00           C
ATOM   1906  CZ  TYR   135      -8.054  14.891-101.966  0.00  0.00           C
ATOM   1907  OH  TYR   135      -8.284  13.532-102.246  0.00  0.00           O
ATOM   1908  HN  TYR   135      -8.340  19.320 -99.885  0.00  0.00           H
ATOM   1909  HA  TYR   135      -5.573  19.100-100.394  0.00  0.00           H
ATOM   1910  HB1 TYR   135      -6.333  19.252-102.771  0.00  0.00           H
ATOM   1911  HB2 TYR   135      -7.919  19.645-102.268  0.00  0.00           H
ATOM   1912  HD1 TYR   135      -9.489  17.932-102.067  0.00  0.00           H
ATOM   1913  HD2 TYR   135      -5.313  16.826-101.732  0.00  0.00           H
ATOM   1914  HE1 TYR   135     -10.054  15.493-102.187  0.00  0.00           H
ATOM   1915  HE2 TYR   135      -5.963  14.460-101.959  0.00  0.00           H
ATOM   1916  HH  TYR   135      -9.203  13.340-102.395  0.00  0.00           H
ATOM   1917  N   LEU   136      -6.694  22.000-101.209  0.00  0.00           N
ATOM   1918  CA  LEU   136      -6.261  23.427-101.385  0.00  0.00           C
ATOM   1919  C   LEU   136      -5.420  23.954-100.228  0.00  0.00           C
ATOM   1920  O   LEU   136      -4.374  24.546-100.462  0.00  0.00           O
ATOM   1921  CB  LEU   136      -7.497  24.387-101.614  0.00  0.00           C
ATOM   1922  CG  LEU   136      -8.278  24.219-102.958  0.00  0.00           C
ATOM   1923  CD1 LEU   136      -9.463  25.178-102.999  0.00  0.00           C
ATOM   1924  CD2 LEU   136      -7.421  24.560-104.182  0.00  0.00           C
ATOM   1925  HN  LEU   136      -7.676  21.819-101.214  0.00  0.00           H
ATOM   1926  HA  LEU   136      -5.652  23.370-102.277  0.00  0.00           H
ATOM   1927  HB1 LEU   136      -7.106  25.429-101.587  0.00  0.00           H
ATOM   1928  HB2 LEU   136      -8.249  24.235-100.804  0.00  0.00           H
ATOM   1929  HG  LEU   136      -8.542  23.145-103.071  0.00  0.00           H
ATOM   1930 HD11 LEU   136      -9.060  26.186-102.751  0.00  0.00           H
ATOM   1931 HD12 LEU   136      -9.920  25.178-104.014  0.00  0.00           H
ATOM   1932 HD13 LEU   136     -10.253  24.858-102.284  0.00  0.00           H
ATOM   1933 HD21 LEU   136      -7.119  25.622-104.133  0.00  0.00           H
ATOM   1934 HD22 LEU   136      -6.546  23.908-104.396  0.00  0.00           H
ATOM   1935 HD23 LEU   136      -8.039  24.347-105.079  0.00  0.00           H
ATOM   1936  N   HIS   137      -5.802  23.838 -98.969  0.00  0.00           N
ATOM   1937  CA  HIS   137      -5.060  24.458 -97.790  0.00  0.00           C
ATOM   1938  C   HIS   137      -3.758  23.687 -97.461  0.00  0.00           C
ATOM   1939  O   HIS   137      -2.783  24.378 -97.125  0.00  0.00           O
ATOM   1940  CB  HIS   137      -5.948  24.435 -96.560  0.00  0.00           C
ATOM   1941  CG  HIS   137      -7.155  25.405 -96.714  0.00  0.00           C
ATOM   1942  CD2 HIS   137      -7.582  26.120 -97.767  0.00  0.00           C
ATOM   1943  ND1 HIS   137      -8.019  25.604 -95.611  0.00  0.00           N
ATOM   1944  CE1 HIS   137      -8.770  26.599 -96.033  0.00  0.00           C
ATOM   1945  NE2 HIS   137      -8.633  26.926 -97.349  0.00  0.00           N
ATOM   1946  HN  HIS   137      -6.669  23.446 -98.671  0.00  0.00           H
ATOM   1947  HA  HIS   137      -4.837  25.486 -98.025  0.00  0.00           H
ATOM   1948  HB1 HIS   137      -5.398  24.790 -95.660  0.00  0.00           H
ATOM   1949  HB2 HIS   137      -6.284  23.405 -96.301  0.00  0.00           H
ATOM   1950  HD2 HIS   137      -7.156  26.179 -98.764  0.00  0.00           H
ATOM   1951  HE1 HIS   137      -9.606  27.027 -95.476  0.00  0.00           H
ATOM   1952  HE2 HIS   137      -9.064  27.673 -97.851  0.00  0.00           H
ATOM   1953  N   GLU   138      -3.711  22.375 -97.841  0.00  0.00           N
ATOM   1954  CA  GLU   138      -2.458  21.643 -98.051  0.00  0.00           C
ATOM   1955  C   GLU   138      -1.479  22.200 -99.036  0.00  0.00           C
ATOM   1956  O   GLU   138      -0.266  22.032 -98.891  0.00  0.00           O
ATOM   1957  CB  GLU   138      -2.727  20.234 -98.331  0.00  0.00           C
ATOM   1958  CG  GLU   138      -1.602  19.204 -98.435  0.00  0.00           C
ATOM   1959  CD  GLU   138      -2.053  17.815 -98.836  0.00  0.00           C
ATOM   1960  OE1 GLU   138      -2.380  17.627-100.007  0.00  0.00           O
ATOM   1961  OE2 GLU   138      -2.141  16.855 -98.034  0.00  0.00           O
ATOM   1962  HN  GLU   138      -4.553  21.914 -98.113  0.00  0.00           H
ATOM   1963  HA  GLU   138      -1.872  21.658 -97.148  0.00  0.00           H
ATOM   1964  HB1 GLU   138      -3.259  20.176 -99.304  0.00  0.00           H
ATOM   1965  HB2 GLU   138      -3.397  19.955 -97.488  0.00  0.00           H
ATOM   1966  HG1 GLU   138      -0.997  19.199 -97.495  0.00  0.00           H
ATOM   1967  HG2 GLU   138      -0.799  19.497 -99.144  0.00  0.00           H
ATOM   1968  N   ASN   139      -2.039  22.758-100.134  0.00  0.00           N
ATOM   1969  CA  ASN   139      -1.137  23.104-101.269  0.00  0.00           C
ATOM   1970  C   ASN   139      -0.605  24.537-101.192  0.00  0.00           C
ATOM   1971  O   ASN   139       0.263  24.988-102.001  0.00  0.00           O
ATOM   1972  CB  ASN   139      -1.886  22.775-102.620  0.00  0.00           C
ATOM   1973  CG  ASN   139      -1.211  23.142-103.943  0.00  0.00           C
ATOM   1974  ND2 ASN   139       0.083  22.911-104.105  0.00  0.00           N
ATOM   1975  OD1 ASN   139      -1.908  23.696-104.780  0.00  0.00           O
ATOM   1976  HN  ASN   139      -3.032  22.715-100.221  0.00  0.00           H
ATOM   1977  HA  ASN   139      -0.289  22.439-101.288  0.00  0.00           H
ATOM   1978  HB1 ASN   139      -2.792  23.415-102.536  0.00  0.00           H
ATOM   1979  HB2 ASN   139      -2.168  21.713-102.757  0.00  0.00           H
ATOM   1980 HD21 ASN   139       0.660  22.509-103.385  0.00  0.00           H
ATOM   1981 HD22 ASN   139       0.377  23.309-104.966  0.00  0.00           H
ATOM   1982  N   ARG   140      -1.101  25.246-100.197  0.00  0.00           N
ATOM   1983  CA  ARG   140      -0.791  26.596 -99.788  0.00  0.00           C
ATOM   1984  C   ARG   140      -1.781  27.544-100.580  0.00  0.00           C
ATOM   1985  O   ARG   140      -1.357  28.661-100.754  0.00  0.00           O
ATOM   1986  CB  ARG   140       0.684  27.005 -99.869  0.00  0.00           C
ATOM   1987  CG  ARG   140       1.777  26.090 -99.290  0.00  0.00           C
ATOM   1988  CD  ARG   140       1.617  25.868 -97.755  0.00  0.00           C
ATOM   1989  NE  ARG   140       1.942  27.215 -97.129  0.00  0.00           N
ATOM   1990  CZ  ARG   140       1.919  27.469 -95.806  0.00  0.00           C
ATOM   1991  NH1 ARG   140       1.469  26.607 -94.915  0.00  0.00           N
ATOM   1992  NH2 ARG   140       2.612  28.473 -95.256  0.00  0.00           N
ATOM   1993  HN  ARG   140      -1.851  24.799 -99.719  0.00  0.00           H
ATOM   1994  HA  ARG   140      -1.200  26.707 -98.799  0.00  0.00           H
ATOM   1995  HB1 ARG   140       0.701  27.916 -99.227  0.00  0.00           H
ATOM   1996  HB2 ARG   140       0.930  27.317-100.914  0.00  0.00           H
ATOM   1997  HG1 ARG   140       2.823  26.474 -99.386  0.00  0.00           H
ATOM   1998  HG2 ARG   140       1.648  25.104 -99.769  0.00  0.00           H
ATOM   1999  HD1 ARG   140       2.319  25.074 -97.410  0.00  0.00           H
ATOM   2000  HD2 ARG   140       0.598  25.609 -97.410  0.00  0.00           H
ATOM   2001  HE  ARG   140       2.562  27.871 -97.577  0.00  0.00           H
ATOM   2002 HH11 ARG   140       0.959  25.812 -95.245  0.00  0.00           H
ATOM   2003 HH12 ARG   140       1.890  26.681 -94.010  0.00  0.00           H
ATOM   2004 HH21 ARG   140       3.288  28.969 -95.790  0.00  0.00           H
ATOM   2005 HH22 ARG   140       2.733  28.450 -94.271  0.00  0.00           H
ATOM   2006  N   ILE   141      -2.967  27.143-100.916  0.00  0.00           N
ATOM   2007  CA  ILE   141      -3.834  27.934-101.761  0.00  0.00           C
ATOM   2008  C   ILE   141      -5.059  28.391-100.806  0.00  0.00           C
ATOM   2009  O   ILE   141      -5.592  27.443-100.147  0.00  0.00           O
ATOM   2010  CB  ILE   141      -4.359  27.165-102.985  0.00  0.00           C
ATOM   2011  CG1 ILE   141      -3.185  26.875-103.981  0.00  0.00           C
ATOM   2012  CG2 ILE   141      -5.517  28.024-103.584  0.00  0.00           C
ATOM   2013  CD  ILE   141      -2.621  28.129-104.619  0.00  0.00           C
ATOM   2014  HN  ILE   141      -3.425  26.303-100.641  0.00  0.00           H
ATOM   2015  HA  ILE   141      -3.429  28.871-102.128  0.00  0.00           H
ATOM   2016  HB  ILE   141      -4.836  26.210-102.670  0.00  0.00           H
ATOM   2017 HG11 ILE   141      -3.498  26.177-104.790  0.00  0.00           H
ATOM   2018 HG12 ILE   141      -2.435  26.297-103.395  0.00  0.00           H
ATOM   2019 HG21 ILE   141      -6.474  28.046-103.019  0.00  0.00           H
ATOM   2020 HG22 ILE   141      -5.151  29.065-103.635  0.00  0.00           H
ATOM   2021 HG23 ILE   141      -5.650  27.699-104.631  0.00  0.00           H
ATOM   2022  HD1 ILE   141      -2.090  28.771-103.884  0.00  0.00           H
ATOM   2023  HD2 ILE   141      -1.847  27.935-105.394  0.00  0.00           H
ATOM   2024  HD3 ILE   141      -3.398  28.724-105.148  0.00  0.00           H
ATOM   2025  N   ILE   142      -5.409  29.663-100.707  0.00  0.00           N
ATOM   2026  CA  ILE   142      -6.602  30.033 -99.976  0.00  0.00           C
ATOM   2027  C   ILE   142      -7.622  30.315-101.070  0.00  0.00           C
ATOM   2028  O   ILE   142      -7.239  30.881-102.122  0.00  0.00           O
ATOM   2029  CB  ILE   142      -6.370  31.148 -99.040  0.00  0.00           C
ATOM   2030  CG1 ILE   142      -5.313  30.798 -97.972  0.00  0.00           C
ATOM   2031  CG2 ILE   142      -7.680  31.407 -98.321  0.00  0.00           C
ATOM   2032  CD  ILE   142      -5.527  29.496 -97.218  0.00  0.00           C
ATOM   2033  HN  ILE   142      -4.796  30.329-101.130  0.00  0.00           H
ATOM   2034  HA  ILE   142      -7.023  29.175 -99.471  0.00  0.00           H
ATOM   2035  HB  ILE   142      -6.194  32.166 -99.464  0.00  0.00           H
ATOM   2036 HG11 ILE   142      -5.357  31.602 -97.202  0.00  0.00           H
ATOM   2037 HG12 ILE   142      -4.264  30.770 -98.337  0.00  0.00           H
ATOM   2038 HG21 ILE   142      -7.536  31.938 -97.360  0.00  0.00           H
ATOM   2039 HG22 ILE   142      -8.456  32.021 -98.819  0.00  0.00           H
ATOM   2040 HG23 ILE   142      -8.107  30.409 -98.085  0.00  0.00           H
ATOM   2041  HD1 ILE   142      -5.316  28.614 -97.855  0.00  0.00           H
ATOM   2042  HD2 ILE   142      -4.699  29.442 -96.479  0.00  0.00           H
ATOM   2043  HD3 ILE   142      -6.519  29.469 -96.722  0.00  0.00           H
ATOM   2044  N   HIS   143      -8.882  29.854-100.971  0.00  0.00           N
ATOM   2045  CA  HIS   143      -9.852  29.749-102.134  0.00  0.00           C
ATOM   2046  C   HIS   143     -10.485  31.108-102.313  0.00  0.00           C
ATOM   2047  O   HIS   143     -10.372  31.634-103.393  0.00  0.00           O
ATOM   2048  CB  HIS   143     -10.995  28.608-101.805  0.00  0.00           C
ATOM   2049  CG  HIS   143     -11.756  28.224-103.011  0.00  0.00           C
ATOM   2050  CD2 HIS   143     -13.129  28.148-103.026  0.00  0.00           C
ATOM   2051  ND1 HIS   143     -11.160  28.016-104.224  0.00  0.00           N
ATOM   2052  CE1 HIS   143     -12.193  27.863-105.048  0.00  0.00           C
ATOM   2053  NE2 HIS   143     -13.392  27.956-104.398  0.00  0.00           N
ATOM   2054  HN  HIS   143      -9.252  29.644-100.072  0.00  0.00           H
ATOM   2055  HA  HIS   143      -9.344  29.452-103.038  0.00  0.00           H
ATOM   2056  HB1 HIS   143     -11.698  28.966-101.019  0.00  0.00           H
ATOM   2057  HB2 HIS   143     -10.365  27.754-101.465  0.00  0.00           H
ATOM   2058  HD2 HIS   143     -13.817  28.483-102.258  0.00  0.00           H
ATOM   2059  HE1 HIS   143     -12.100  27.771-106.125  0.00  0.00           H
ATOM   2060  HE2 HIS   143     -14.276  27.743-104.810  0.00  0.00           H
ATOM   2061  N   ARG   144     -11.127  31.649-101.300  0.00  0.00           N
ATOM   2062  CA  ARG   144     -11.830  32.894-101.313  0.00  0.00           C
ATOM   2063  C   ARG   144     -12.989  32.988-102.245  0.00  0.00           C
ATOM   2064  O   ARG   144     -13.345  34.093-102.718  0.00  0.00           O
ATOM   2065  CB  ARG   144     -11.008  34.224-101.287  0.00  0.00           C
ATOM   2066  CG  ARG   144      -9.726  34.321-102.218  0.00  0.00           C
ATOM   2067  CD  ARG   144      -8.841  35.602-102.030  0.00  0.00           C
ATOM   2068  NE  ARG   144      -7.990  35.564-103.216  0.00  0.00           N
ATOM   2069  CZ  ARG   144      -7.106  36.563-103.482  0.00  0.00           C
ATOM   2070  NH1 ARG   144      -6.894  37.600-102.734  0.00  0.00           N
ATOM   2071  NH2 ARG   144      -6.454  36.525-104.645  0.00  0.00           N
ATOM   2072  HN  ARG   144     -11.223  31.116-100.464  0.00  0.00           H
ATOM   2073  HA  ARG   144     -12.334  32.934-100.361  0.00  0.00           H
ATOM   2074  HB1 ARG   144     -10.627  34.384-100.255  0.00  0.00           H
ATOM   2075  HB2 ARG   144     -11.743  35.048-101.449  0.00  0.00           H
ATOM   2076  HG1 ARG   144     -10.240  34.375-103.207  0.00  0.00           H
ATOM   2077  HG2 ARG   144      -9.059  33.429-102.119  0.00  0.00           H
ATOM   2078  HD1 ARG   144      -8.235  35.503-101.108  0.00  0.00           H
ATOM   2079  HD2 ARG   144      -9.382  36.570-102.029  0.00  0.00           H
ATOM   2080  HE  ARG   144      -8.280  35.107-104.050  0.00  0.00           H
ATOM   2081 HH11 ARG   144      -7.474  37.751-101.942  0.00  0.00           H
ATOM   2082 HH12 ARG   144      -6.308  38.326-103.101  0.00  0.00           H
ATOM   2083 HH21 ARG   144      -6.610  35.692-105.176  0.00  0.00           H
ATOM   2084 HH22 ARG   144      -5.804  37.209-104.986  0.00  0.00           H
ATOM   2085  N   ASP   145     -13.674  31.937-102.594  0.00  0.00           N
ATOM   2086  CA  ASP   145     -14.617  31.913-103.663  0.00  0.00           C
ATOM   2087  C   ASP   145     -15.830  30.995-103.324  0.00  0.00           C
ATOM   2088  O   ASP   145     -16.746  30.824-104.116  0.00  0.00           O
ATOM   2089  CB  ASP   145     -13.943  31.465-104.979  0.00  0.00           C
ATOM   2090  CG  ASP   145     -14.488  32.195-106.119  0.00  0.00           C
ATOM   2091  OD1 ASP   145     -14.559  31.616-107.261  0.00  0.00           O
ATOM   2092  OD2 ASP   145     -14.925  33.392-105.983  0.00  0.00           O
ATOM   2093  HN  ASP   145     -13.446  31.017-102.292  0.00  0.00           H
ATOM   2094  HA  ASP   145     -15.125  32.862-103.599  0.00  0.00           H
ATOM   2095  HB1 ASP   145     -13.982  30.368-105.115  0.00  0.00           H
ATOM   2096  HB2 ASP   145     -12.900  31.743-104.697  0.00  0.00           H
ATOM   2097  N   LEU   146     -15.927  30.425-102.136  0.00  0.00           N
ATOM   2098  CA  LEU   146     -17.060  29.499-101.826  0.00  0.00           C
ATOM   2099  C   LEU   146     -18.430  30.293-101.649  0.00  0.00           C
ATOM   2100  O   LEU   146     -18.482  31.216-100.906  0.00  0.00           O
ATOM   2101  CB  LEU   146     -16.951  28.638-100.568  0.00  0.00           C
ATOM   2102  CG  LEU   146     -16.040  27.416-100.562  0.00  0.00           C
ATOM   2103  CD1 LEU   146     -16.033  26.909 -99.150  0.00  0.00           C
ATOM   2104  CD2 LEU   146     -16.433  26.291-101.538  0.00  0.00           C
ATOM   2105  HN  LEU   146     -15.225  30.483-101.430  0.00  0.00           H
ATOM   2106  HA  LEU   146     -17.066  28.803-102.645  0.00  0.00           H
ATOM   2107  HB1 LEU   146     -17.947  28.281-100.217  0.00  0.00           H
ATOM   2108  HB2 LEU   146     -16.644  29.301 -99.732  0.00  0.00           H
ATOM   2109  HG  LEU   146     -14.987  27.690-100.801  0.00  0.00           H
ATOM   2110 HD11 LEU   146     -15.386  26.004 -99.131  0.00  0.00           H
ATOM   2111 HD12 LEU   146     -15.419  27.597 -98.529  0.00  0.00           H
ATOM   2112 HD13 LEU   146     -17.003  26.650 -98.650  0.00  0.00           H
ATOM   2113 HD21 LEU   146     -16.393  26.655-102.582  0.00  0.00           H
ATOM   2114 HD22 LEU   146     -15.841  25.363-101.399  0.00  0.00           H
ATOM   2115 HD23 LEU   146     -17.477  26.004-101.291  0.00  0.00           H
ATOM   2116  N   LYS   147     -19.484  29.812-102.318  0.00  0.00           N
ATOM   2117  CA  LYS   147     -20.838  30.203-102.158  0.00  0.00           C
ATOM   2118  C   LYS   147     -21.647  29.520-103.220  0.00  0.00           C
ATOM   2119  O   LYS   147     -21.063  29.279-104.290  0.00  0.00           O
ATOM   2120  CB  LYS   147     -21.104  31.749-102.356  0.00  0.00           C
ATOM   2121  CG  LYS   147     -20.777  32.405-103.734  0.00  0.00           C
ATOM   2122  CD  LYS   147     -21.024  33.930-103.659  0.00  0.00           C
ATOM   2123  CE  LYS   147     -20.928  34.660-105.036  0.00  0.00           C
ATOM   2124  NZ  LYS   147     -19.609  34.631-105.640  0.00  0.00           N
ATOM   2125  HN  LYS   147     -19.456  29.101-103.019  0.00  0.00           H
ATOM   2126  HA  LYS   147     -21.269  29.894-101.221  0.00  0.00           H
ATOM   2127  HB1 LYS   147     -20.508  32.217-101.543  0.00  0.00           H
ATOM   2128  HB2 LYS   147     -22.180  31.867-102.152  0.00  0.00           H
ATOM   2129  HG1 LYS   147     -21.485  32.069-104.521  0.00  0.00           H
ATOM   2130  HG2 LYS   147     -19.727  32.180-103.997  0.00  0.00           H
ATOM   2131  HD1 LYS   147     -22.089  34.017-103.346  0.00  0.00           H
ATOM   2132  HD2 LYS   147     -20.306  34.365-102.940  0.00  0.00           H
ATOM   2133  HE1 LYS   147     -21.117  35.741-104.817  0.00  0.00           H
ATOM   2134  HE2 LYS   147     -21.720  34.310-105.723  0.00  0.00           H
ATOM   2135  HZ1 LYS   147     -18.751  34.837-105.090  0.00  0.00           H
ATOM   2136  HZ2 LYS   147     -19.453  33.655-105.973  0.00  0.00           H
ATOM   2137  HZ3 LYS   147     -19.672  35.157-106.541  0.00  0.00           H
ATOM   2138  N   PRO   148     -22.949  29.226-103.066  0.00  0.00           N
ATOM   2139  CA  PRO   148     -23.719  28.379-103.935  0.00  0.00           C
ATOM   2140  C   PRO   148     -23.580  28.489-105.464  0.00  0.00           C
ATOM   2141  O   PRO   148     -23.500  27.418-106.133  0.00  0.00           O
ATOM   2142  CB  PRO   148     -25.172  28.705-103.597  0.00  0.00           C
ATOM   2143  CG  PRO   148     -25.140  28.791-102.067  0.00  0.00           C
ATOM   2144  CD  PRO   148     -23.870  29.639-101.970  0.00  0.00           C
ATOM   2145  HA  PRO   148     -23.575  27.331-103.740  0.00  0.00           H
ATOM   2146  HB1 PRO   148     -25.781  27.880-104.021  0.00  0.00           H
ATOM   2147  HB2 PRO   148     -25.404  29.744-103.915  0.00  0.00           H
ATOM   2148  HG1 PRO   148     -24.973  27.823-101.551  0.00  0.00           H
ATOM   2149  HG2 PRO   148     -26.060  29.234-101.626  0.00  0.00           H
ATOM   2150  HD1 PRO   148     -23.245  29.598-101.049  0.00  0.00           H
ATOM   2151  HD2 PRO   148     -24.094  30.723-102.037  0.00  0.00           H
ATOM   2152  N   GLU   149     -23.551  29.706-106.117  0.00  0.00           N
ATOM   2153  CA  GLU   149     -23.176  29.669-107.577  0.00  0.00           C
ATOM   2154  C   GLU   149     -21.766  29.307-107.992  0.00  0.00           C
ATOM   2155  O   GLU   149     -21.543  29.057-109.158  0.00  0.00           O
ATOM   2156  CB  GLU   149     -23.470  31.094-108.135  0.00  0.00           C
ATOM   2157  CG  GLU   149     -25.016  31.434-108.166  0.00  0.00           C
ATOM   2158  CD  GLU   149     -25.327  32.548-109.101  0.00  0.00           C
ATOM   2159  OE1 GLU   149     -25.277  33.700-108.671  0.00  0.00           O
ATOM   2160  OE2 GLU   149     -25.752  32.251-110.249  0.00  0.00           O
ATOM   2161  HN  GLU   149     -23.439  30.538-105.575  0.00  0.00           H
ATOM   2162  HA  GLU   149     -23.821  29.019-108.151  0.00  0.00           H
ATOM   2163  HB1 GLU   149     -23.163  31.232-109.189  0.00  0.00           H
ATOM   2164  HB2 GLU   149     -23.055  31.860-107.451  0.00  0.00           H
ATOM   2165  HG1 GLU   149     -25.444  31.680-107.165  0.00  0.00           H
ATOM   2166  HG2 GLU   149     -25.647  30.597-108.545  0.00  0.00           H
ATOM   2167  N   ASN   150     -20.759  29.224-107.129  0.00  0.00           N
ATOM   2168  CA  ASN   150     -19.376  28.807-107.380  0.00  0.00           C
ATOM   2169  C   ASN   150     -19.055  27.322-106.956  0.00  0.00           C
ATOM   2170  O   ASN   150     -17.894  26.906-106.814  0.00  0.00           O
ATOM   2171  CB  ASN   150     -18.426  29.853-106.729  0.00  0.00           C
ATOM   2172  CG  ASN   150     -18.606  31.329-107.213  0.00  0.00           C
ATOM   2173  ND2 ASN   150     -18.138  31.614-108.381  0.00  0.00           N
ATOM   2174  OD1 ASN   150     -19.160  32.131-106.498  0.00  0.00           O
ATOM   2175  HN  ASN   150     -20.893  29.426-106.162  0.00  0.00           H
ATOM   2176  HA  ASN   150     -19.276  28.777-108.464  0.00  0.00           H
ATOM   2177  HB1 ASN   150     -17.381  29.493-106.845  0.00  0.00           H
ATOM   2178  HB2 ASN   150     -18.571  29.784-105.627  0.00  0.00           H
ATOM   2179 HD21 ASN   150     -17.766  30.924-109.010  0.00  0.00           H
ATOM   2180 HD22 ASN   150     -18.296  32.526-108.762  0.00  0.00           H
ATOM   2181  N   ILE   151     -20.072  26.530-106.713  0.00  0.00           N
ATOM   2182  CA  ILE   151     -19.996  25.062-106.356  0.00  0.00           C
ATOM   2183  C   ILE   151     -20.974  24.431-107.368  0.00  0.00           C
ATOM   2184  O   ILE   151     -22.127  24.706-107.483  0.00  0.00           O
ATOM   2185  CB  ILE   151     -20.479  24.718-104.862  0.00  0.00           C
ATOM   2186  CG1 ILE   151     -19.442  25.200-103.813  0.00  0.00           C
ATOM   2187  CG2 ILE   151     -20.572  23.196-104.718  0.00  0.00           C
ATOM   2188  CD  ILE   151     -19.507  26.712-103.550  0.00  0.00           C
ATOM   2189  HN  ILE   151     -20.998  26.898-106.669  0.00  0.00           H
ATOM   2190  HA  ILE   151     -19.020  24.623-106.499  0.00  0.00           H
ATOM   2191  HB  ILE   151     -21.477  25.140-104.615  0.00  0.00           H
ATOM   2192 HG11 ILE   151     -18.413  24.812-103.931  0.00  0.00           H
ATOM   2193 HG12 ILE   151     -19.879  24.807-102.868  0.00  0.00           H
ATOM   2194 HG21 ILE   151     -19.653  22.637-104.972  0.00  0.00           H
ATOM   2195 HG22 ILE   151     -20.885  22.945-103.677  0.00  0.00           H
ATOM   2196 HG23 ILE   151     -21.325  22.817-105.445  0.00  0.00           H
ATOM   2197  HD1 ILE   151     -19.006  27.001-102.598  0.00  0.00           H
ATOM   2198  HD2 ILE   151     -19.002  27.243-104.381  0.00  0.00           H
ATOM   2199  HD3 ILE   151     -20.532  27.096-103.680  0.00  0.00           H
ATOM   2200  N   VAL   152     -20.490  23.515-108.198  0.00  0.00           N
ATOM   2201  CA  VAL   152     -21.277  22.635-109.090  0.00  0.00           C
ATOM   2202  C   VAL   152     -21.443  21.286-108.392  0.00  0.00           C
ATOM   2203  O   VAL   152     -20.732  20.821-107.499  0.00  0.00           O
ATOM   2204  CB  VAL   152     -20.500  22.483-110.432  0.00  0.00           C
ATOM   2205  CG1 VAL   152     -20.498  23.868-111.128  0.00  0.00           C
ATOM   2206  CG2 VAL   152     -19.050  22.109-110.227  0.00  0.00           C
ATOM   2207  HN  VAL   152     -19.553  23.181-108.183  0.00  0.00           H
ATOM   2208  HA  VAL   152     -22.303  22.963-109.183  0.00  0.00           H
ATOM   2209  HB  VAL   152     -20.947  21.713-111.100  0.00  0.00           H
ATOM   2210 HG11 VAL   152     -19.734  24.504-110.625  0.00  0.00           H
ATOM   2211 HG12 VAL   152     -20.167  23.663-112.172  0.00  0.00           H
ATOM   2212 HG13 VAL   152     -21.492  24.328-110.943  0.00  0.00           H
ATOM   2213 HG21 VAL   152     -18.517  21.869-111.169  0.00  0.00           H
ATOM   2214 HG22 VAL   152     -18.499  22.937-109.717  0.00  0.00           H
ATOM   2215 HG23 VAL   152     -18.842  21.210-109.601  0.00  0.00           H
ATOM   2216  N   LEU   153     -22.568  20.667-108.735  0.00  0.00           N
ATOM   2217  CA  LEU   153     -22.625  19.222-108.501  0.00  0.00           C
ATOM   2218  C   LEU   153     -22.318  18.522-109.828  0.00  0.00           C
ATOM   2219  O   LEU   153     -22.719  18.914-110.919  0.00  0.00           O
ATOM   2220  CB  LEU   153     -24.054  18.794-108.015  0.00  0.00           C
ATOM   2221  CG  LEU   153     -24.221  18.988-106.481  0.00  0.00           C
ATOM   2222  CD1 LEU   153     -23.999  20.479-105.901  0.00  0.00           C
ATOM   2223  CD2 LEU   153     -25.564  18.530-105.935  0.00  0.00           C
ATOM   2224  HN  LEU   153     -23.330  21.062-109.236  0.00  0.00           H
ATOM   2225  HA  LEU   153     -21.910  18.809-107.817  0.00  0.00           H
ATOM   2226  HB1 LEU   153     -24.291  17.725-108.232  0.00  0.00           H
ATOM   2227  HB2 LEU   153     -24.849  19.386-108.502  0.00  0.00           H
ATOM   2228  HG  LEU   153     -23.395  18.382-106.043  0.00  0.00           H
ATOM   2229 HD11 LEU   153     -22.946  20.767-106.130  0.00  0.00           H
ATOM   2230 HD12 LEU   153     -24.607  21.253-106.416  0.00  0.00           H
ATOM   2231 HD13 LEU   153     -23.911  20.523-104.802  0.00  0.00           H
ATOM   2232 HD21 LEU   153     -25.651  17.445-106.182  0.00  0.00           H
ATOM   2233 HD22 LEU   153     -25.510  18.502-104.826  0.00  0.00           H
ATOM   2234 HD23 LEU   153     -26.409  19.128-106.352  0.00  0.00           H
ATOM   2235  N   GLN   154     -21.754  17.305-109.724  0.00  0.00           N
ATOM   2236  CA  GLN   154     -21.408  16.563-110.944  0.00  0.00           C
ATOM   2237  C   GLN   154     -21.628  15.078-110.693  0.00  0.00           C
ATOM   2238  O   GLN   154     -21.201  14.592-109.621  0.00  0.00           O
ATOM   2239  CB  GLN   154     -19.944  16.896-111.274  0.00  0.00           C
ATOM   2240  CG  GLN   154     -19.733  18.358-111.698  0.00  0.00           C
ATOM   2241  CD  GLN   154     -18.366  18.712-112.385  0.00  0.00           C
ATOM   2242  NE2 GLN   154     -18.427  19.544-113.430  0.00  0.00           N
ATOM   2243  OE1 GLN   154     -17.275  18.195-112.065  0.00  0.00           O
ATOM   2244  HN  GLN   154     -21.520  16.811-108.890  0.00  0.00           H
ATOM   2245  HA  GLN   154     -22.042  16.859-111.764  0.00  0.00           H
ATOM   2246  HB1 GLN   154     -19.507  16.227-112.050  0.00  0.00           H
ATOM   2247  HB2 GLN   154     -19.328  16.625-110.390  0.00  0.00           H
ATOM   2248  HG1 GLN   154     -19.938  18.985-110.802  0.00  0.00           H
ATOM   2249  HG2 GLN   154     -20.564  18.580-112.402  0.00  0.00           H
ATOM   2250 HE21 GLN   154     -19.211  20.133-113.629  0.00  0.00           H
ATOM   2251 HE22 GLN   154     -17.675  19.503-114.091  0.00  0.00           H
ATOM   2252  N   GLN   155     -22.320  14.399-111.647  0.00  0.00           N
ATOM   2253  CA  GLN   155     -22.667  13.012-111.438  0.00  0.00           C
ATOM   2254  C   GLN   155     -21.479  12.030-111.521  0.00  0.00           C
ATOM   2255  O   GLN   155     -20.863  11.937-112.616  0.00  0.00           O
ATOM   2256  CB  GLN   155     -23.755  12.705-112.460  0.00  0.00           C
ATOM   2257  CG  GLN   155     -24.627  11.446-112.307  0.00  0.00           C
ATOM   2258  CD  GLN   155     -25.037  11.126-110.897  0.00  0.00           C
ATOM   2259  NE2 GLN   155     -24.191  10.258-110.239  0.00  0.00           N
ATOM   2260  OE1 GLN   155     -26.052  11.592-110.397  0.00  0.00           O
ATOM   2261  HN  GLN   155     -22.734  14.916-112.390  0.00  0.00           H
ATOM   2262  HA  GLN   155     -23.096  12.908-110.448  0.00  0.00           H
ATOM   2263  HB1 GLN   155     -23.206  12.800-113.421  0.00  0.00           H
ATOM   2264  HB2 GLN   155     -24.489  13.519-112.295  0.00  0.00           H
ATOM   2265  HG1 GLN   155     -24.025  10.615-112.730  0.00  0.00           H
ATOM   2266  HG2 GLN   155     -25.461  11.586-113.026  0.00  0.00           H
ATOM   2267 HE21 GLN   155     -23.477   9.883-110.827  0.00  0.00           H
ATOM   2268 HE22 GLN   155     -24.315   9.957-109.291  0.00  0.00           H
ATOM   2269  N   GLY   156     -21.105  11.383-110.423  0.00  0.00           N
ATOM   2270  CA  GLY   156     -20.208  10.323-110.217  0.00  0.00           C
ATOM   2271  C   GLY   156     -20.743   8.966-110.466  0.00  0.00           C
ATOM   2272  O   GLY   156     -21.769   8.746-111.120  0.00  0.00           O
ATOM   2273  HN  GLY   156     -21.551  11.568-109.544  0.00  0.00           H
ATOM   2274  HA1 GLY   156     -19.392  10.411-110.920  0.00  0.00           H
ATOM   2275  HA2 GLY   156     -19.892  10.275-109.184  0.00  0.00           H
ATOM   2276  N   GLU   157     -20.082   7.986-109.887  0.00  0.00           N
ATOM   2277  CA  GLU   157     -20.441   6.578-110.019  0.00  0.00           C
ATOM   2278  C   GLU   157     -21.582   6.161-109.096  0.00  0.00           C
ATOM   2279  O   GLU   157     -22.316   5.251-109.451  0.00  0.00           O
ATOM   2280  CB  GLU   157     -19.233   5.686-109.825  0.00  0.00           C
ATOM   2281  CG  GLU   157     -18.120   5.934-110.870  0.00  0.00           C
ATOM   2282  CD  GLU   157     -18.609   6.070-112.293  0.00  0.00           C
ATOM   2283  OE1 GLU   157     -18.506   7.157-112.898  0.00  0.00           O
ATOM   2284  OE2 GLU   157     -18.996   4.968-112.813  0.00  0.00           O
ATOM   2285  HN  GLU   157     -19.288   8.271-109.354  0.00  0.00           H
ATOM   2286  HA  GLU   157     -20.840   6.415-111.008  0.00  0.00           H
ATOM   2287  HB1 GLU   157     -19.517   4.612-109.849  0.00  0.00           H
ATOM   2288  HB2 GLU   157     -18.776   5.944-108.850  0.00  0.00           H
ATOM   2289  HG1 GLU   157     -17.401   5.084-110.868  0.00  0.00           H
ATOM   2290  HG2 GLU   157     -17.634   6.866-110.491  0.00  0.00           H
ATOM   2291  N   GLN   158     -21.857   6.788-107.983  0.00  0.00           N
ATOM   2292  CA  GLN   158     -22.872   6.246-107.038  0.00  0.00           C
ATOM   2293  C   GLN   158     -23.751   7.289-106.431  0.00  0.00           C
ATOM   2294  O   GLN   158     -24.726   7.101-105.685  0.00  0.00           O
ATOM   2295  CB  GLN   158     -22.266   5.364-105.908  0.00  0.00           C
ATOM   2296  CG  GLN   158     -21.906   3.894-106.381  0.00  0.00           C
ATOM   2297  CD  GLN   158     -21.398   2.996-105.257  0.00  0.00           C
ATOM   2298  NE2 GLN   158     -20.134   3.082-104.884  0.00  0.00           N
ATOM   2299  OE1 GLN   158     -22.214   2.248-104.670  0.00  0.00           O
ATOM   2300  HN  GLN   158     -21.228   7.476-107.617  0.00  0.00           H
ATOM   2301  HA  GLN   158     -23.569   5.586-107.529  0.00  0.00           H
ATOM   2302  HB1 GLN   158     -22.994   5.262-105.081  0.00  0.00           H
ATOM   2303  HB2 GLN   158     -21.436   5.883-105.364  0.00  0.00           H
ATOM   2304  HG1 GLN   158     -21.073   3.922-107.111  0.00  0.00           H
ATOM   2305  HG2 GLN   158     -22.828   3.493-106.841  0.00  0.00           H
ATOM   2306 HE21 GLN   158     -19.467   3.479-105.508  0.00  0.00           H
ATOM   2307 HE22 GLN   158     -19.956   2.798-103.945  0.00  0.00           H
ATOM   2308  N   ARG   159     -23.394   8.569-106.727  0.00  0.00           N
ATOM   2309  CA  ARG   159     -24.089   9.706-106.310  0.00  0.00           C
ATOM   2310  C   ARG   159     -23.589  10.960-107.083  0.00  0.00           C
ATOM   2311  O   ARG   159     -22.546  10.928-107.793  0.00  0.00           O
ATOM   2312  CB  ARG   159     -24.016   9.992-104.768  0.00  0.00           C
ATOM   2313  CG  ARG   159     -22.648  10.250-104.144  0.00  0.00           C
ATOM   2314  CD  ARG   159     -22.694  10.808-102.729  0.00  0.00           C
ATOM   2315  NE  ARG   159     -21.238  10.885-102.385  0.00  0.00           N
ATOM   2316  CZ  ARG   159     -20.561  12.028-102.162  0.00  0.00           C
ATOM   2317  NH1 ARG   159     -20.926  13.146-102.721  0.00  0.00           N
ATOM   2318  NH2 ARG   159     -19.439  11.944-101.447  0.00  0.00           N
ATOM   2319  HN  ARG   159     -22.554   8.743-107.245  0.00  0.00           H
ATOM   2320  HA  ARG   159     -25.136   9.548-106.530  0.00  0.00           H
ATOM   2321  HB1 ARG   159     -24.593   9.187-104.266  0.00  0.00           H
ATOM   2322  HB2 ARG   159     -24.665  10.833-104.457  0.00  0.00           H
ATOM   2323  HG1 ARG   159     -22.156  10.985-104.824  0.00  0.00           H
ATOM   2324  HG2 ARG   159     -21.958   9.376-104.228  0.00  0.00           H
ATOM   2325  HD1 ARG   159     -23.153   9.969-102.171  0.00  0.00           H
ATOM   2326  HD2 ARG   159     -23.266  11.763-102.700  0.00  0.00           H
ATOM   2327  HE  ARG   159     -20.887  10.045-101.972  0.00  0.00           H
ATOM   2328 HH11 ARG   159     -21.589  13.097-103.459  0.00  0.00           H
ATOM   2329 HH12 ARG   159     -20.257  13.887-102.671  0.00  0.00           H
ATOM   2330 HH21 ARG   159     -19.114  11.107-100.987  0.00  0.00           H
ATOM   2331 HH22 ARG   159     -18.938  12.790-101.273  0.00  0.00           H
ATOM   2332  N   LEU   160     -24.284  12.100-107.137  0.00  0.00           N
ATOM   2333  CA  LEU   160     -23.638  13.385-107.301  0.00  0.00           C
ATOM   2334  C   LEU   160     -22.437  13.767-106.363  0.00  0.00           C
ATOM   2335  O   LEU   160     -22.495  13.570-105.186  0.00  0.00           O
ATOM   2336  CB  LEU   160     -24.702  14.469-107.310  0.00  0.00           C
ATOM   2337  CG  LEU   160     -25.623  14.365-108.554  0.00  0.00           C
ATOM   2338  CD1 LEU   160     -27.036  14.861-108.146  0.00  0.00           C
ATOM   2339  CD2 LEU   160     -25.260  15.239-109.694  0.00  0.00           C
ATOM   2340  HN  LEU   160     -25.062  12.144-106.507  0.00  0.00           H
ATOM   2341  HA  LEU   160     -23.265  13.384-108.312  0.00  0.00           H
ATOM   2342  HB1 LEU   160     -24.166  15.437-107.285  0.00  0.00           H
ATOM   2343  HB2 LEU   160     -25.124  14.326-106.288  0.00  0.00           H
ATOM   2344  HG  LEU   160     -25.696  13.319-108.923  0.00  0.00           H
ATOM   2345 HD11 LEU   160     -27.096  15.928-107.823  0.00  0.00           H
ATOM   2346 HD12 LEU   160     -27.738  14.504-108.923  0.00  0.00           H
ATOM   2347 HD13 LEU   160     -27.285  14.347-107.188  0.00  0.00           H
ATOM   2348 HD21 LEU   160     -24.168  15.191-109.866  0.00  0.00           H
ATOM   2349 HD22 LEU   160     -25.813  14.875-110.592  0.00  0.00           H
ATOM   2350 HD23 LEU   160     -25.512  16.327-109.589  0.00  0.00           H
ATOM   2351  N   ILE   161     -21.341  14.304-106.923  0.00  0.00           N
ATOM   2352  CA  ILE   161     -20.165  14.787-106.103  0.00  0.00           C
ATOM   2353  C   ILE   161     -20.234  16.263-106.093  0.00  0.00           C
ATOM   2354  O   ILE   161     -20.597  16.794-107.111  0.00  0.00           O
ATOM   2355  CB  ILE   161     -18.790  14.440-106.636  0.00  0.00           C
ATOM   2356  CG1 ILE   161     -18.587  12.936-106.903  0.00  0.00           C
ATOM   2357  CG2 ILE   161     -17.609  14.915-105.796  0.00  0.00           C
ATOM   2358  CD  ILE   161     -19.018  11.973-105.701  0.00  0.00           C
ATOM   2359  HN  ILE   161     -21.384  14.522-107.893  0.00  0.00           H
ATOM   2360  HA  ILE   161     -20.252  14.519-105.063  0.00  0.00           H
ATOM   2361  HB  ILE   161     -18.804  14.996-107.598  0.00  0.00           H
ATOM   2362 HG11 ILE   161     -17.478  12.813-106.876  0.00  0.00           H
ATOM   2363 HG12 ILE   161     -18.987  12.537-107.855  0.00  0.00           H
ATOM   2364 HG21 ILE   161     -16.645  14.703-106.308  0.00  0.00           H
ATOM   2365 HG22 ILE   161     -17.693  16.012-105.687  0.00  0.00           H
ATOM   2366 HG23 ILE   161     -17.701  14.412-104.806  0.00  0.00           H
ATOM   2367  HD1 ILE   161     -18.852  10.912-105.965  0.00  0.00           H
ATOM   2368  HD2 ILE   161     -18.474  12.280-104.783  0.00  0.00           H
ATOM   2369  HD3 ILE   161     -20.106  12.123-105.560  0.00  0.00           H
ATOM   2370  N   HIS   162     -20.053  16.891-104.932  0.00  0.00           N
ATOM   2371  CA  HIS   162     -20.135  18.256-104.741  0.00  0.00           C
ATOM   2372  C   HIS   162     -18.757  18.798-104.893  0.00  0.00           C
ATOM   2373  O   HIS   162     -17.789  18.299-104.333  0.00  0.00           O
ATOM   2374  CB  HIS   162     -20.639  18.615-103.326  0.00  0.00           C
ATOM   2375  CG  HIS   162     -22.053  17.915-102.909  0.00  0.00           C
ATOM   2376  CD2 HIS   162     -22.335  16.797-102.200  0.00  0.00           C
ATOM   2377  ND1 HIS   162     -23.245  18.605-103.120  0.00  0.00           N
ATOM   2378  CE1 HIS   162     -24.171  17.923-102.504  0.00  0.00           C
ATOM   2379  NE2 HIS   162     -23.666  16.804-101.937  0.00  0.00           N
ATOM   2380  HN  HIS   162     -19.872  16.387-104.094  0.00  0.00           H
ATOM   2381  HA  HIS   162     -20.870  18.711-105.384  0.00  0.00           H
ATOM   2382  HB1 HIS   162     -20.774  19.698-103.101  0.00  0.00           H
ATOM   2383  HB2 HIS   162     -19.914  18.130-102.642  0.00  0.00           H
ATOM   2384  HD2 HIS   162     -21.568  16.055-102.015  0.00  0.00           H
ATOM   2385  HE1 HIS   162     -25.185  18.281-102.347  0.00  0.00           H
ATOM   2386  HE2 HIS   162     -24.120  16.050-101.467  0.00  0.00           H
ATOM   2387  N   LYS   163     -18.586  19.882-105.769  0.00  0.00           N
ATOM   2388  CA  LYS   163     -17.279  20.358-106.308  0.00  0.00           C
ATOM   2389  C   LYS   163     -17.098  21.862-106.586  0.00  0.00           C
ATOM   2390  O   LYS   163     -18.075  22.565-106.908  0.00  0.00           O
ATOM   2391  CB  LYS   163     -16.978  19.753-107.705  0.00  0.00           C
ATOM   2392  CG  LYS   163     -16.567  18.264-107.686  0.00  0.00           C
ATOM   2393  CD  LYS   163     -15.982  17.714-109.018  0.00  0.00           C
ATOM   2394  CE  LYS   163     -15.961  16.173-109.212  0.00  0.00           C
ATOM   2395  NZ  LYS   163     -15.186  15.749-110.368  0.00  0.00           N
ATOM   2396  HN  LYS   163     -19.348  20.391-106.143  0.00  0.00           H
ATOM   2397  HA  LYS   163     -16.454  20.066-105.665  0.00  0.00           H
ATOM   2398  HB1 LYS   163     -16.246  20.313-108.328  0.00  0.00           H
ATOM   2399  HB2 LYS   163     -17.901  19.757-108.325  0.00  0.00           H
ATOM   2400  HG1 LYS   163     -17.511  17.689-107.595  0.00  0.00           H
ATOM   2401  HG2 LYS   163     -15.927  17.929-106.833  0.00  0.00           H
ATOM   2402  HD1 LYS   163     -16.464  18.186-109.904  0.00  0.00           H
ATOM   2403  HD2 LYS   163     -14.934  18.087-109.070  0.00  0.00           H
ATOM   2404  HE1 LYS   163     -16.981  15.746-109.272  0.00  0.00           H
ATOM   2405  HE2 LYS   163     -15.507  15.784-108.272  0.00  0.00           H
ATOM   2406  HZ1 LYS   163     -15.069  14.721-110.463  0.00  0.00           H
ATOM   2407  HZ2 LYS   163     -15.647  16.019-111.263  0.00  0.00           H
ATOM   2408  HZ3 LYS   163     -14.252  16.201-110.389  0.00  0.00           H
ATOM   2409  N   ILE   164     -15.882  22.349-106.416  0.00  0.00           N
ATOM   2410  CA  ILE   164     -15.449  23.713-106.779  0.00  0.00           C
ATOM   2411  C   ILE   164     -15.261  23.860-108.301  0.00  0.00           C
ATOM   2412  O   ILE   164     -14.497  23.148-108.860  0.00  0.00           O
ATOM   2413  CB  ILE   164     -14.307  24.123-105.870  0.00  0.00           C
ATOM   2414  CG1 ILE   164     -14.591  24.072-104.429  0.00  0.00           C
ATOM   2415  CG2 ILE   164     -13.771  25.518-106.366  0.00  0.00           C
ATOM   2416  CD  ILE   164     -13.441  24.270-103.465  0.00  0.00           C
ATOM   2417  HN  ILE   164     -15.222  21.795-105.919  0.00  0.00           H
ATOM   2418  HA  ILE   164     -16.333  24.256-106.486  0.00  0.00           H
ATOM   2419  HB  ILE   164     -13.547  23.320-105.915  0.00  0.00           H
ATOM   2420 HG11 ILE   164     -15.003  23.087-104.123  0.00  0.00           H
ATOM   2421 HG12 ILE   164     -15.328  24.848-104.124  0.00  0.00           H
ATOM   2422 HG21 ILE   164     -14.532  26.324-106.355  0.00  0.00           H
ATOM   2423 HG22 ILE   164     -12.934  25.717-105.671  0.00  0.00           H
ATOM   2424 HG23 ILE   164     -13.345  25.490-107.392  0.00  0.00           H
ATOM   2425  HD1 ILE   164     -12.506  23.754-103.786  0.00  0.00           H
ATOM   2426  HD2 ILE   164     -13.262  25.343-103.242  0.00  0.00           H
ATOM   2427  HD3 ILE   164     -13.637  23.851-102.450  0.00  0.00           H
ATOM   2428  N   ILE   165     -15.978  24.785-108.961  0.00  0.00           N
ATOM   2429  CA  ILE   165     -15.824  25.031-110.382  0.00  0.00           C
ATOM   2430  C   ILE   165     -14.391  25.675-110.929  0.00  0.00           C
ATOM   2431  O   ILE   165     -13.836  25.088-111.838  0.00  0.00           O
ATOM   2432  CB  ILE   165     -17.102  25.826-110.949  0.00  0.00           C
ATOM   2433  CG1 ILE   165     -17.115  25.977-112.481  0.00  0.00           C
ATOM   2434  CG2 ILE   165     -17.307  27.273-110.487  0.00  0.00           C
ATOM   2435  CD  ILE   165     -17.182  24.702-113.300  0.00  0.00           C
ATOM   2436  HN  ILE   165     -16.610  25.401-108.509  0.00  0.00           H
ATOM   2437  HA  ILE   165     -16.027  24.080-110.848  0.00  0.00           H
ATOM   2438  HB  ILE   165     -17.983  25.253-110.599  0.00  0.00           H
ATOM   2439 HG11 ILE   165     -16.209  26.528-112.832  0.00  0.00           H
ATOM   2440 HG12 ILE   165     -18.035  26.525-112.789  0.00  0.00           H
ATOM   2441 HG21 ILE   165     -16.650  28.076-110.873  0.00  0.00           H
ATOM   2442 HG22 ILE   165     -18.330  27.633-110.741  0.00  0.00           H
ATOM   2443 HG23 ILE   165     -17.186  27.327-109.383  0.00  0.00           H
ATOM   2444  HD1 ILE   165     -17.998  24.042-112.920  0.00  0.00           H
ATOM   2445  HD2 ILE   165     -17.337  24.903-114.381  0.00  0.00           H
ATOM   2446  HD3 ILE   165     -16.213  24.148-113.298  0.00  0.00           H
ATOM   2447  N   ASP   166     -13.875  26.741-110.303  0.00  0.00           N
ATOM   2448  CA  ASP   166     -12.672  27.451-110.681  0.00  0.00           C
ATOM   2449  C   ASP   166     -11.740  27.747-109.455  0.00  0.00           C
ATOM   2450  O   ASP   166     -12.154  27.727-108.298  0.00  0.00           O
ATOM   2451  CB  ASP   166     -13.156  28.650-111.533  0.00  0.00           C
ATOM   2452  CG  ASP   166     -12.008  29.334-112.207  0.00  0.00           C
ATOM   2453  OD1 ASP   166     -12.209  30.403-112.858  0.00  0.00           O
ATOM   2454  OD2 ASP   166     -10.846  28.846-112.162  0.00  0.00           O
ATOM   2455  HN  ASP   166     -14.270  27.127-109.474  0.00  0.00           H
ATOM   2456  HA  ASP   166     -11.990  26.915-111.332  0.00  0.00           H
ATOM   2457  HB1 ASP   166     -13.596  29.374-110.803  0.00  0.00           H
ATOM   2458  HB2 ASP   166     -13.878  28.386-112.329  0.00  0.00           H
ATOM   2459  N   LEU   167     -10.469  28.014-109.749  0.00  0.00           N
ATOM   2460  CA  LEU   167      -9.406  28.366-108.807  0.00  0.00           C
ATOM   2461  C   LEU   167      -8.862  29.677-109.111  0.00  0.00           C
ATOM   2462  O   LEU   167      -7.940  30.140-108.464  0.00  0.00           O
ATOM   2463  CB  LEU   167      -8.222  27.338-108.817  0.00  0.00           C
ATOM   2464  CG  LEU   167      -8.739  25.974-108.343  0.00  0.00           C
ATOM   2465  CD1 LEU   167      -7.566  24.890-108.570  0.00  0.00           C
ATOM   2466  CD2 LEU   167      -9.323  25.897-106.928  0.00  0.00           C
ATOM   2467  HN  LEU   167     -10.170  28.005-110.699  0.00  0.00           H
ATOM   2468  HA  LEU   167      -9.849  28.498-107.836  0.00  0.00           H
ATOM   2469  HB1 LEU   167      -7.495  27.682-108.052  0.00  0.00           H
ATOM   2470  HB2 LEU   167      -7.856  27.196-109.861  0.00  0.00           H
ATOM   2471  HG  LEU   167      -9.574  25.621-108.986  0.00  0.00           H
ATOM   2472 HD11 LEU   167      -6.642  25.231-108.040  0.00  0.00           H
ATOM   2473 HD12 LEU   167      -7.971  23.917-108.212  0.00  0.00           H
ATOM   2474 HD13 LEU   167      -7.286  24.723-109.636  0.00  0.00           H
ATOM   2475 HD21 LEU   167      -8.533  26.142-106.177  0.00  0.00           H
ATOM   2476 HD22 LEU   167     -10.136  26.610-106.682  0.00  0.00           H
ATOM   2477 HD23 LEU   167      -9.675  24.862-106.750  0.00  0.00           H
ATOM   2478  N   GLY   168      -9.328  30.342-110.163  0.00  0.00           N
ATOM   2479  CA  GLY   168      -8.857  31.672-110.668  0.00  0.00           C
ATOM   2480  C   GLY   168      -8.714  32.743-109.583  0.00  0.00           C
ATOM   2481  O   GLY   168      -7.691  33.532-109.626  0.00  0.00           O
ATOM   2482  HN  GLY   168      -9.959  29.888-110.780  0.00  0.00           H
ATOM   2483  HA1 GLY   168      -7.893  31.460-111.101  0.00  0.00           H
ATOM   2484  HA2 GLY   168      -9.662  31.914-111.341  0.00  0.00           H
ATOM   2485  N   TYR   169      -9.713  32.889-108.677  0.00  0.00           N
ATOM   2486  CA  TYR   169      -9.705  34.069-107.767  0.00  0.00           C
ATOM   2487  C   TYR   169      -8.949  33.807-106.393  0.00  0.00           C
ATOM   2488  O   TYR   169      -8.621  34.735-105.663  0.00  0.00           O
ATOM   2489  CB  TYR   169     -11.202  34.530-107.651  0.00  0.00           C
ATOM   2490  CG  TYR   169     -11.319  35.726-106.790  0.00  0.00           C
ATOM   2491  CD1 TYR   169     -10.536  36.907-107.117  0.00  0.00           C
ATOM   2492  CD2 TYR   169     -12.041  35.720-105.567  0.00  0.00           C
ATOM   2493  CE1 TYR   169     -10.263  37.862-106.170  0.00  0.00           C
ATOM   2494  CE2 TYR   169     -11.896  36.803-104.675  0.00  0.00           C
ATOM   2495  CZ  TYR   169     -10.950  37.726-104.878  0.00  0.00           C
ATOM   2496  OH  TYR   169     -10.719  38.641-103.817  0.00  0.00           O
ATOM   2497  HN  TYR   169     -10.535  32.326-108.684  0.00  0.00           H
ATOM   2498  HA  TYR   169      -9.230  34.906-108.264  0.00  0.00           H
ATOM   2499  HB1 TYR   169     -11.820  33.770-107.130  0.00  0.00           H
ATOM   2500  HB2 TYR   169     -11.715  34.782-108.608  0.00  0.00           H
ATOM   2501  HD1 TYR   169     -10.076  36.937-108.085  0.00  0.00           H
ATOM   2502  HD2 TYR   169     -12.762  34.940-105.397  0.00  0.00           H
ATOM   2503  HE1 TYR   169      -9.595  38.663-106.427  0.00  0.00           H
ATOM   2504  HE2 TYR   169     -12.443  36.684-103.758  0.00  0.00           H
ATOM   2505  HH  TYR   169     -10.126  39.306-104.150  0.00  0.00           H
ATOM   2506  N   ALA   170      -8.499  32.554-106.150  0.00  0.00           N
ATOM   2507  CA  ALA   170      -7.542  32.069-105.157  0.00  0.00           C
ATOM   2508  C   ALA   170      -6.261  32.849-104.882  0.00  0.00           C
ATOM   2509  O   ALA   170      -5.921  33.718-105.672  0.00  0.00           O
ATOM   2510  CB  ALA   170      -7.354  30.536-105.269  0.00  0.00           C
ATOM   2511  HN  ALA   170      -8.624  31.943-106.925  0.00  0.00           H
ATOM   2512  HA  ALA   170      -8.094  32.200-104.232  0.00  0.00           H
ATOM   2513  HB1 ALA   170      -6.970  30.390-106.298  0.00  0.00           H
ATOM   2514  HB2 ALA   170      -6.535  30.159-104.617  0.00  0.00           H
ATOM   2515  HB3 ALA   170      -8.291  29.967-105.069  0.00  0.00           H
ATOM   2516  N   LYS   171      -5.532  32.435-103.777  0.00  0.00           N
ATOM   2517  CA  LYS   171      -4.337  33.158-103.353  0.00  0.00           C
ATOM   2518  C   LYS   171      -3.276  32.132-102.817  0.00  0.00           C
ATOM   2519  O   LYS   171      -3.569  31.317-101.964  0.00  0.00           O
ATOM   2520  CB  LYS   171      -4.729  34.026-102.195  0.00  0.00           C
ATOM   2521  CG  LYS   171      -3.630  34.778-101.331  0.00  0.00           C
ATOM   2522  CD  LYS   171      -2.961  35.883-102.147  0.00  0.00           C
ATOM   2523  CE  LYS   171      -1.785  36.597-101.544  0.00  0.00           C
ATOM   2524  NZ  LYS   171      -1.021  37.494-102.519  0.00  0.00           N
ATOM   2525  HN  LYS   171      -5.938  31.790-103.124  0.00  0.00           H
ATOM   2526  HA  LYS   171      -3.872  33.661-104.184  0.00  0.00           H
ATOM   2527  HB1 LYS   171      -5.496  33.487-101.591  0.00  0.00           H
ATOM   2528  HB2 LYS   171      -5.389  34.837-102.574  0.00  0.00           H
ATOM   2529  HG1 LYS   171      -2.935  34.058-100.853  0.00  0.00           H
ATOM   2530  HG2 LYS   171      -4.111  35.259-100.453  0.00  0.00           H
ATOM   2531  HD1 LYS   171      -2.587  35.341-103.046  0.00  0.00           H
ATOM   2532  HD2 LYS   171      -3.752  36.575-102.507  0.00  0.00           H
ATOM   2533  HE1 LYS   171      -1.088  35.910-101.024  0.00  0.00           H
ATOM   2534  HE2 LYS   171      -2.225  37.321-100.814  0.00  0.00           H
ATOM   2535  HZ1 LYS   171      -1.559  38.293-102.914  0.00  0.00           H
ATOM   2536  HZ2 LYS   171      -0.223  37.851-101.959  0.00  0.00           H
ATOM   2537  HZ3 LYS   171      -0.671  37.029-103.376  0.00  0.00           H
ATOM   2538  N   GLU   172      -2.007  32.297-103.284  0.00  0.00           N
ATOM   2539  CA  GLU   172      -0.919  31.568-102.567  0.00  0.00           C
ATOM   2540  C   GLU   172      -0.580  32.165-101.193  0.00  0.00           C
ATOM   2541  O   GLU   172      -0.503  33.395-101.006  0.00  0.00           O
ATOM   2542  CB  GLU   172       0.371  31.546-103.471  0.00  0.00           C
ATOM   2543  CG  GLU   172       0.154  30.698-104.712  0.00  0.00           C
ATOM   2544  CD  GLU   172       1.516  30.508-105.429  0.00  0.00           C
ATOM   2545  OE1 GLU   172       1.615  30.681-106.671  0.00  0.00           O
ATOM   2546  OE2 GLU   172       2.536  30.156-104.746  0.00  0.00           O
ATOM   2547  HN  GLU   172      -1.723  32.931-103.997  0.00  0.00           H
ATOM   2548  HA  GLU   172      -1.321  30.569-102.456  0.00  0.00           H
ATOM   2549  HB1 GLU   172       1.269  31.086-103.000  0.00  0.00           H
ATOM   2550  HB2 GLU   172       0.574  32.575-103.853  0.00  0.00           H
ATOM   2551  HG1 GLU   172      -0.559  31.201-105.392  0.00  0.00           H
ATOM   2552  HG2 GLU   172      -0.186  29.668-104.463  0.00  0.00           H
ATOM   2553  N   LEU   173      -0.647  31.273-100.191  0.00  0.00           N
ATOM   2554  CA  LEU   173      -0.701  31.450 -98.713  0.00  0.00           C
ATOM   2555  C   LEU   173       0.433  32.225 -98.115  0.00  0.00           C
ATOM   2556  O   LEU   173       0.294  33.080 -97.266  0.00  0.00           O
ATOM   2557  CB  LEU   173      -1.068  30.183 -97.985  0.00  0.00           C
ATOM   2558  CG  LEU   173      -1.078  30.166 -96.449  0.00  0.00           C
ATOM   2559  CD1 LEU   173      -1.994  31.103 -95.716  0.00  0.00           C
ATOM   2560  CD2 LEU   173      -1.380  28.691 -95.966  0.00  0.00           C
ATOM   2561  HN  LEU   173      -0.835  30.328-100.451  0.00  0.00           H
ATOM   2562  HA  LEU   173      -1.530  32.071 -98.420  0.00  0.00           H
ATOM   2563  HB1 LEU   173      -0.397  29.395 -98.390  0.00  0.00           H
ATOM   2564  HB2 LEU   173      -2.126  29.947 -98.217  0.00  0.00           H
ATOM   2565  HG  LEU   173      -0.031  30.329 -96.128  0.00  0.00           H
ATOM   2566 HD11 LEU   173      -1.744  32.163 -95.955  0.00  0.00           H
ATOM   2567 HD12 LEU   173      -3.100  31.030 -95.799  0.00  0.00           H
ATOM   2568 HD13 LEU   173      -1.703  31.021 -94.644  0.00  0.00           H
ATOM   2569 HD21 LEU   173      -2.429  28.480 -96.261  0.00  0.00           H
ATOM   2570 HD22 LEU   173      -0.701  27.908 -96.386  0.00  0.00           H
ATOM   2571 HD23 LEU   173      -1.203  28.630 -94.872  0.00  0.00           H
ATOM   2572  N   ASP   174       1.637  32.045 -98.549  0.00  0.00           N
ATOM   2573  CA  ASP   174       2.908  32.602 -98.086  0.00  0.00           C
ATOM   2574  C   ASP   174       3.219  33.964 -98.679  0.00  0.00           C
ATOM   2575  O   ASP   174       4.051  34.775 -98.289  0.00  0.00           O
ATOM   2576  CB  ASP   174       4.129  31.702 -98.506  0.00  0.00           C
ATOM   2577  CG  ASP   174       3.982  30.404 -97.798  0.00  0.00           C
ATOM   2578  OD1 ASP   174       3.528  29.371 -98.333  0.00  0.00           O
ATOM   2579  OD2 ASP   174       4.230  30.396 -96.563  0.00  0.00           O
ATOM   2580  HN  ASP   174       1.724  31.387 -99.294  0.00  0.00           H
ATOM   2581  HA  ASP   174       2.907  32.754 -97.016  0.00  0.00           H
ATOM   2582  HB1 ASP   174       5.020  32.250 -98.129  0.00  0.00           H
ATOM   2583  HB2 ASP   174       4.216  31.505 -99.606  0.00  0.00           H
ATOM   2584  N   GLN   175       2.483  34.310 -99.720  0.00  0.00           N
ATOM   2585  CA  GLN   175       2.792  35.496-100.503  0.00  0.00           C
ATOM   2586  C   GLN   175       2.150  36.748 -99.873  0.00  0.00           C
ATOM   2587  O   GLN   175       1.232  36.648 -99.083  0.00  0.00           O
ATOM   2588  CB  GLN   175       2.258  35.402-101.934  0.00  0.00           C
ATOM   2589  CG  GLN   175       3.235  34.570-102.841  0.00  0.00           C
ATOM   2590  CD  GLN   175       2.867  34.745-104.340  0.00  0.00           C
ATOM   2591  NE2 GLN   175       3.879  35.067-105.191  0.00  0.00           N
ATOM   2592  OE1 GLN   175       1.717  34.615-104.734  0.00  0.00           O
ATOM   2593  HN  GLN   175       1.776  33.683-100.061  0.00  0.00           H
ATOM   2594  HA  GLN   175       3.840  35.754-100.447  0.00  0.00           H
ATOM   2595  HB1 GLN   175       2.175  36.371-102.481  0.00  0.00           H
ATOM   2596  HB2 GLN   175       1.253  34.959-101.866  0.00  0.00           H
ATOM   2597  HG1 GLN   175       3.172  33.498-102.561  0.00  0.00           H
ATOM   2598  HG2 GLN   175       4.277  34.921-102.698  0.00  0.00           H
ATOM   2599 HE21 GLN   175       4.714  35.436-104.775  0.00  0.00           H
ATOM   2600 HE22 GLN   175       3.587  35.115-106.147  0.00  0.00           H
ATOM   2601  N   GLY   176       2.810  37.962-100.106  0.00  0.00           N
ATOM   2602  CA  GLY   176       2.338  39.287 -99.803  0.00  0.00           C
ATOM   2603  C   GLY   176       0.928  39.712-100.089  0.00  0.00           C
ATOM   2604  O   GLY   176       0.270  39.183-100.934  0.00  0.00           O
ATOM   2605  HN  GLY   176       3.653  37.997-100.639  0.00  0.00           H
ATOM   2606  HA1 GLY   176       2.284  39.250 -98.728  0.00  0.00           H
ATOM   2607  HA2 GLY   176       3.097  40.014-100.068  0.00  0.00           H
ATOM   2608  N   SER   177       0.413  40.751 -99.386  0.00  0.00           N
ATOM   2609  CA  SER   177      -0.956  41.287 -99.452  0.00  0.00           C
ATOM   2610  C   SER   177      -1.097  42.446 -98.520  0.00  0.00           C
ATOM   2611  O   SER   177      -1.000  42.320 -97.258  0.00  0.00           O
ATOM   2612  CB  SER   177      -2.072  40.214 -99.119  0.00  0.00           C
ATOM   2613  OG  SER   177      -3.345  40.753 -98.909  0.00  0.00           O
ATOM   2614  HN  SER   177       1.078  41.093 -98.723  0.00  0.00           H
ATOM   2615  HA  SER   177      -1.037  41.705-100.449  0.00  0.00           H
ATOM   2616  HB1 SER   177      -1.702  39.669 -98.227  0.00  0.00           H
ATOM   2617  HB2 SER   177      -2.072  39.590-100.035  0.00  0.00           H
ATOM   2618  HG1 SER   177      -3.526  40.801 -97.965  0.00  0.00           H
ATOM   2619  N   LEU   178      -1.278  43.679 -99.034  0.00  0.00           N
ATOM   2620  CA  LEU   178      -1.437  44.827 -98.205  0.00  0.00           C
ATOM   2621  C   LEU   178      -2.920  45.254 -98.151  0.00  0.00           C
ATOM   2622  O   LEU   178      -3.499  45.703 -99.188  0.00  0.00           O
ATOM   2623  CB  LEU   178      -0.516  45.966 -98.635  0.00  0.00           C
ATOM   2624  CG  LEU   178       0.974  45.757 -98.381  0.00  0.00           C
ATOM   2625  CD1 LEU   178       1.803  46.567 -99.327  0.00  0.00           C
ATOM   2626  CD2 LEU   178       1.416  45.855 -96.836  0.00  0.00           C
ATOM   2627  HN  LEU   178      -1.512  43.871 -99.984  0.00  0.00           H
ATOM   2628  HA  LEU   178      -1.078  44.604 -97.216  0.00  0.00           H
ATOM   2629  HB1 LEU   178      -0.941  46.843 -98.102  0.00  0.00           H
ATOM   2630  HB2 LEU   178      -0.556  46.125 -99.738  0.00  0.00           H
ATOM   2631  HG  LEU   178       1.085  44.688 -98.674  0.00  0.00           H
ATOM   2632 HD11 LEU   178       1.564  46.245-100.365  0.00  0.00           H
ATOM   2633 HD12 LEU   178       1.623  47.666 -99.395  0.00  0.00           H
ATOM   2634 HD13 LEU   178       2.885  46.395 -99.115  0.00  0.00           H
ATOM   2635 HD21 LEU   178       1.042  46.823 -96.459  0.00  0.00           H
ATOM   2636 HD22 LEU   178       1.038  45.027 -96.197  0.00  0.00           H
ATOM   2637 HD23 LEU   178       2.525  45.867 -96.885  0.00  0.00           H
ATOM   2638  N   CYS   179      -3.442  45.226 -96.949  0.00  0.00           N
ATOM   2639  CA  CYS   179      -4.784  45.656 -96.550  0.00  0.00           C
ATOM   2640  C   CYS   179      -5.903  45.212 -97.503  0.00  0.00           C
ATOM   2641  O   CYS   179      -6.703  46.005 -98.000  0.00  0.00           O
ATOM   2642  CB  CYS   179      -4.934  47.174 -96.030  0.00  0.00           C
ATOM   2643  SG  CYS   179      -3.861  47.608 -94.615  0.00  0.00           S
ATOM   2644  HN  CYS   179      -2.736  45.013 -96.284  0.00  0.00           H
ATOM   2645  HA  CYS   179      -4.888  45.062 -95.661  0.00  0.00           H
ATOM   2646  HB1 CYS   179      -5.962  47.531 -95.821  0.00  0.00           H
ATOM   2647  HB2 CYS   179      -4.539  47.699 -96.928  0.00  0.00           H
ATOM   2648  HG1 CYS   179      -4.059  48.928 -94.642  0.00  0.00           H
ATOM   2649  N   THR   180      -6.026  43.893 -97.762  0.00  0.00           N
ATOM   2650  CA  THR   180      -6.793  43.373 -98.901  0.00  0.00           C
ATOM   2651  C   THR   180      -8.292  43.781 -98.937  0.00  0.00           C
ATOM   2652  O   THR   180      -8.988  43.940 -97.929  0.00  0.00           O
ATOM   2653  CB  THR   180      -6.706  41.764 -98.955  0.00  0.00           C
ATOM   2654  CG2 THR   180      -7.707  41.131 -97.955  0.00  0.00           C
ATOM   2655  OG1 THR   180      -6.928  41.224-100.225  0.00  0.00           O
ATOM   2656  HN  THR   180      -5.356  43.309 -97.313  0.00  0.00           H
ATOM   2657  HA  THR   180      -6.244  43.797 -99.725  0.00  0.00           H
ATOM   2658  HB  THR   180      -5.696  41.536 -98.568  0.00  0.00           H
ATOM   2659  HG1 THR   180      -6.525  41.815-100.873  0.00  0.00           H
ATOM   2660 HG21 THR   180      -7.404  40.069 -97.851  0.00  0.00           H
ATOM   2661 HG22 THR   180      -7.664  41.556 -96.925  0.00  0.00           H
ATOM   2662 HG23 THR   180      -8.755  41.262 -98.306  0.00  0.00           H
ATOM   2663  N   SER   181      -8.807  44.088-100.144  0.00  0.00           N
ATOM   2664  CA  SER   181     -10.233  44.311-100.252  0.00  0.00           C
ATOM   2665  C   SER   181     -10.733  43.089-101.055  0.00  0.00           C
ATOM   2666  O   SER   181     -10.264  42.749-102.172  0.00  0.00           O
ATOM   2667  CB  SER   181     -10.622  45.645-100.959  0.00  0.00           C
ATOM   2668  OG  SER   181     -12.076  45.844-100.837  0.00  0.00           O
ATOM   2669  HN  SER   181      -8.345  44.050-101.030  0.00  0.00           H
ATOM   2670  HA  SER   181     -10.724  44.369 -99.297  0.00  0.00           H
ATOM   2671  HB1 SER   181     -10.302  45.685-102.024  0.00  0.00           H
ATOM   2672  HB2 SER   181     -10.217  46.483-100.353  0.00  0.00           H
ATOM   2673  HG1 SER   181     -12.127  46.594-100.229  0.00  0.00           H
ATOM   2674  N   PHE   182     -11.741  42.418-100.442  0.00  0.00           N
ATOM   2675  CA  PHE   182     -12.430  41.315-101.022  0.00  0.00           C
ATOM   2676  C   PHE   182     -13.361  41.684-102.111  0.00  0.00           C
ATOM   2677  O   PHE   182     -14.276  42.487-101.897  0.00  0.00           O
ATOM   2678  CB  PHE   182     -13.232  40.473 -99.907  0.00  0.00           C
ATOM   2679  CG  PHE   182     -14.150  39.357-100.437  0.00  0.00           C
ATOM   2680  CD1 PHE   182     -13.699  38.288-101.263  0.00  0.00           C
ATOM   2681  CD2 PHE   182     -15.485  39.323 -99.922  0.00  0.00           C
ATOM   2682  CE1 PHE   182     -14.400  37.106-101.336  0.00  0.00           C
ATOM   2683  CE2 PHE   182     -16.171  38.084 -99.977  0.00  0.00           C
ATOM   2684  CZ  PHE   182     -15.646  36.965-100.669  0.00  0.00           C
ATOM   2685  HN  PHE   182     -11.940  42.547 -99.472  0.00  0.00           H
ATOM   2686  HA  PHE   182     -11.712  40.618-101.434  0.00  0.00           H
ATOM   2687  HB1 PHE   182     -13.887  41.200 -99.372  0.00  0.00           H
ATOM   2688  HB2 PHE   182     -12.471  40.066 -99.213  0.00  0.00           H
ATOM   2689  HD1 PHE   182     -12.694  38.374-101.646  0.00  0.00           H
ATOM   2690  HD2 PHE   182     -15.795  40.161 -99.311  0.00  0.00           H
ATOM   2691  HE1 PHE   182     -14.016  36.247-101.871  0.00  0.00           H
ATOM   2692  HE2 PHE   182     -17.135  38.017 -99.504  0.00  0.00           H
ATOM   2693  HZ  PHE   182     -16.238  36.071-100.794  0.00  0.00           H
ATOM   2694  N   VAL   183     -13.233  41.105-103.354  0.00  0.00           N
ATOM   2695  CA  VAL   183     -14.138  41.602-104.430  0.00  0.00           C
ATOM   2696  C   VAL   183     -15.328  40.703-104.509  0.00  0.00           C
ATOM   2697  O   VAL   183     -16.297  40.918-105.287  0.00  0.00           O
ATOM   2698  CB  VAL   183     -13.459  41.785-105.845  0.00  0.00           C
ATOM   2699  CG1 VAL   183     -12.229  42.691-105.799  0.00  0.00           C
ATOM   2700  CG2 VAL   183     -12.963  40.421-106.574  0.00  0.00           C
ATOM   2701  HN  VAL   183     -12.454  40.475-103.352  0.00  0.00           H
ATOM   2702  HA  VAL   183     -14.444  42.602-104.157  0.00  0.00           H
ATOM   2703  HB  VAL   183     -14.281  42.208-106.453  0.00  0.00           H
ATOM   2704 HG11 VAL   183     -11.903  42.843-106.852  0.00  0.00           H
ATOM   2705 HG12 VAL   183     -12.520  43.719-105.524  0.00  0.00           H
ATOM   2706 HG13 VAL   183     -11.385  42.207-105.255  0.00  0.00           H
ATOM   2707 HG21 VAL   183     -12.474  40.603-107.555  0.00  0.00           H
ATOM   2708 HG22 VAL   183     -12.223  39.894-105.940  0.00  0.00           H
ATOM   2709 HG23 VAL   183     -13.864  39.809-106.795  0.00  0.00           H
ATOM   2710  N   GLY   184     -15.403  39.688-103.641  0.00  0.00           N
ATOM   2711  CA  GLY   184     -16.587  38.802-103.667  0.00  0.00           C
ATOM   2712  C   GLY   184     -17.897  39.470-103.086  0.00  0.00           C
ATOM   2713  O   GLY   184     -18.104  40.664-102.854  0.00  0.00           O
ATOM   2714  HN  GLY   184     -14.822  39.712-102.837  0.00  0.00           H
ATOM   2715  HA1 GLY   184     -16.795  38.463-104.675  0.00  0.00           H
ATOM   2716  HA2 GLY   184     -16.464  37.883-103.121  0.00  0.00           H
ATOM   2717  N   THR   185     -18.993  38.649-102.745  0.00  0.00           N
ATOM   2718  CA  THR   185     -20.273  39.043-102.016  0.00  0.00           C
ATOM   2719  C   THR   185     -20.078  39.520-100.572  0.00  0.00           C
ATOM   2720  O   THR   185     -19.310  38.959 -99.814  0.00  0.00           O
ATOM   2721  CB  THR   185     -21.523  38.068-102.182  0.00  0.00           C
ATOM   2722  CG2 THR   185     -21.108  36.713-101.634  0.00  0.00           C
ATOM   2723  OG1 THR   185     -22.670  38.551-101.538  0.00  0.00           O
ATOM   2724  HN  THR   185     -18.898  37.681-102.980  0.00  0.00           H
ATOM   2725  HA  THR   185     -20.678  39.918-102.506  0.00  0.00           H
ATOM   2726  HB  THR   185     -21.692  37.945-103.280  0.00  0.00           H
ATOM   2727  HG1 THR   185     -22.931  39.297-102.070  0.00  0.00           H
ATOM   2728 HG21 THR   185     -21.819  35.941-102.021  0.00  0.00           H
ATOM   2729 HG22 THR   185     -20.066  36.341-101.715  0.00  0.00           H
ATOM   2730 HG23 THR   185     -21.210  36.837-100.533  0.00  0.00           H
ATOM   2731  N   LEU   186     -20.759  40.580-100.167  0.00  0.00           N
ATOM   2732  CA  LEU   186     -20.697  41.213 -98.845  0.00  0.00           C
ATOM   2733  C   LEU   186     -21.088  40.293 -97.710  0.00  0.00           C
ATOM   2734  O   LEU   186     -20.271  40.247 -96.797  0.00  0.00           O
ATOM   2735  CB  LEU   186     -21.597  42.461 -98.780  0.00  0.00           C
ATOM   2736  CG  LEU   186     -21.200  43.566 -99.726  0.00  0.00           C
ATOM   2737  CD1 LEU   186     -22.121  44.714 -99.408  0.00  0.00           C
ATOM   2738  CD2 LEU   186     -19.719  44.022 -99.589  0.00  0.00           C
ATOM   2739  HN  LEU   186     -21.505  40.872-100.772  0.00  0.00           H
ATOM   2740  HA  LEU   186     -19.674  41.557 -98.759  0.00  0.00           H
ATOM   2741  HB1 LEU   186     -21.511  42.869 -97.747  0.00  0.00           H
ATOM   2742  HB2 LEU   186     -22.636  42.128 -99.016  0.00  0.00           H
ATOM   2743  HG  LEU   186     -21.518  43.322-100.763  0.00  0.00           H
ATOM   2744 HD11 LEU   186     -22.197  44.946 -98.327  0.00  0.00           H
ATOM   2745 HD12 LEU   186     -21.845  45.723 -99.792  0.00  0.00           H
ATOM   2746 HD13 LEU   186     -23.130  44.416 -99.751  0.00  0.00           H
ATOM   2747 HD21 LEU   186     -19.609  44.992-100.122  0.00  0.00           H
ATOM   2748 HD22 LEU   186     -19.591  44.139 -98.492  0.00  0.00           H
ATOM   2749 HD23 LEU   186     -18.994  43.315-100.026  0.00  0.00           H
ATOM   2750  N   GLN   187     -22.196  39.484 -97.746  0.00  0.00           N
ATOM   2751  CA  GLN   187     -22.624  38.532 -96.703  0.00  0.00           C
ATOM   2752  C   GLN   187     -21.575  37.424 -96.358  0.00  0.00           C
ATOM   2753  O   GLN   187     -21.697  36.640 -95.415  0.00  0.00           O
ATOM   2754  CB  GLN   187     -24.004  37.866 -97.036  0.00  0.00           C
ATOM   2755  CG  GLN   187     -25.176  38.885 -97.042  0.00  0.00           C
ATOM   2756  CD  GLN   187     -25.186  39.910 -98.204  0.00  0.00           C
ATOM   2757  NE2 GLN   187     -25.908  41.067 -98.077  0.00  0.00           N
ATOM   2758  OE1 GLN   187     -24.563  39.677 -99.227  0.00  0.00           O
ATOM   2759  HN  GLN   187     -22.840  39.443 -98.506  0.00  0.00           H
ATOM   2760  HA  GLN   187     -22.808  39.057 -95.776  0.00  0.00           H
ATOM   2761  HB1 GLN   187     -24.223  37.173 -96.195  0.00  0.00           H
ATOM   2762  HB2 GLN   187     -24.023  37.276 -97.979  0.00  0.00           H
ATOM   2763  HG1 GLN   187     -25.217  39.360 -96.040  0.00  0.00           H
ATOM   2764  HG2 GLN   187     -26.158  38.382 -97.117  0.00  0.00           H
ATOM   2765 HE21 GLN   187     -26.226  41.312 -97.155  0.00  0.00           H
ATOM   2766 HE22 GLN   187     -25.816  41.820 -98.734  0.00  0.00           H
ATOM   2767  N   TYR   188     -20.529  37.331 -97.122  0.00  0.00           N
ATOM   2768  CA  TYR   188     -19.551  36.305 -97.073  0.00  0.00           C
ATOM   2769  C   TYR   188     -18.255  36.840 -96.531  0.00  0.00           C
ATOM   2770  O   TYR   188     -17.179  36.169 -96.430  0.00  0.00           O
ATOM   2771  CB  TYR   188     -19.301  35.623 -98.462  0.00  0.00           C
ATOM   2772  CG  TYR   188     -20.355  34.501 -98.696  0.00  0.00           C
ATOM   2773  CD1 TYR   188     -21.724  34.781 -98.960  0.00  0.00           C
ATOM   2774  CD2 TYR   188     -19.958  33.162 -98.724  0.00  0.00           C
ATOM   2775  CE1 TYR   188     -22.688  33.706 -99.086  0.00  0.00           C
ATOM   2776  CE2 TYR   188     -20.889  32.083 -98.855  0.00  0.00           C
ATOM   2777  CZ  TYR   188     -22.288  32.383 -98.970  0.00  0.00           C
ATOM   2778  OH  TYR   188     -23.172  31.322 -99.048  0.00  0.00           O
ATOM   2779  HN  TYR   188     -20.456  37.976 -97.875  0.00  0.00           H
ATOM   2780  HA  TYR   188     -19.995  35.566 -96.417  0.00  0.00           H
ATOM   2781  HB1 TYR   188     -18.305  35.119 -98.488  0.00  0.00           H
ATOM   2782  HB2 TYR   188     -19.347  36.370 -99.272  0.00  0.00           H
ATOM   2783  HD1 TYR   188     -22.122  35.779 -99.033  0.00  0.00           H
ATOM   2784  HD2 TYR   188     -18.939  32.857 -98.516  0.00  0.00           H
ATOM   2785  HE1 TYR   188     -23.738  33.961 -99.118  0.00  0.00           H
ATOM   2786  HE2 TYR   188     -20.662  31.031 -98.792  0.00  0.00           H
ATOM   2787  HH  TYR   188     -24.010  31.680 -99.352  0.00  0.00           H
ATOM   2788  N   LEU   189     -18.235  38.164 -96.130  0.00  0.00           N
ATOM   2789  CA  LEU   189     -17.101  38.759 -95.374  0.00  0.00           C
ATOM   2790  C   LEU   189     -16.972  38.090 -93.959  0.00  0.00           C
ATOM   2791  O   LEU   189     -17.807  38.222 -93.057  0.00  0.00           O
ATOM   2792  CB  LEU   189     -17.153  40.289 -95.389  0.00  0.00           C
ATOM   2793  CG  LEU   189     -16.117  40.995 -94.421  0.00  0.00           C
ATOM   2794  CD1 LEU   189     -15.270  42.023 -95.244  0.00  0.00           C
ATOM   2795  CD2 LEU   189     -16.666  41.609 -93.168  0.00  0.00           C
ATOM   2796  HN  LEU   189     -19.060  38.717 -96.036  0.00  0.00           H
ATOM   2797  HA  LEU   189     -16.210  38.459 -95.911  0.00  0.00           H
ATOM   2798  HB1 LEU   189     -18.087  40.609 -94.887  0.00  0.00           H
ATOM   2799  HB2 LEU   189     -16.923  40.610 -96.425  0.00  0.00           H
ATOM   2800  HG  LEU   189     -15.391  40.219 -94.101  0.00  0.00           H
ATOM   2801 HD11 LEU   189     -14.587  42.538 -94.535  0.00  0.00           H
ATOM   2802 HD12 LEU   189     -14.644  41.591 -96.053  0.00  0.00           H
ATOM   2803 HD13 LEU   189     -15.866  42.821 -95.733  0.00  0.00           H
ATOM   2804 HD21 LEU   189     -15.894  41.973 -92.461  0.00  0.00           H
ATOM   2805 HD22 LEU   189     -17.221  42.526 -93.449  0.00  0.00           H
ATOM   2806 HD23 LEU   189     -17.329  40.836 -92.724  0.00  0.00           H
ATOM   2807  N   ALA   190     -15.855  37.352 -93.796  0.00  0.00           N
ATOM   2808  CA  ALA   190     -15.451  36.724 -92.579  0.00  0.00           C
ATOM   2809  C   ALA   190     -14.688  37.668 -91.656  0.00  0.00           C
ATOM   2810  O   ALA   190     -13.976  38.507 -92.151  0.00  0.00           O
ATOM   2811  CB  ALA   190     -14.527  35.529 -92.941  0.00  0.00           C
ATOM   2812  HN  ALA   190     -15.377  37.213 -94.660  0.00  0.00           H
ATOM   2813  HA  ALA   190     -16.351  36.372 -92.109  0.00  0.00           H
ATOM   2814  HB1 ALA   190     -14.500  34.811 -92.100  0.00  0.00           H
ATOM   2815  HB2 ALA   190     -15.007  35.117 -93.862  0.00  0.00           H
ATOM   2816  HB3 ALA   190     -13.491  35.871 -93.165  0.00  0.00           H
ATOM   2817  N   PRO   191     -14.778  37.488 -90.385  0.00  0.00           N
ATOM   2818  CA  PRO   191     -13.991  38.317 -89.355  0.00  0.00           C
ATOM   2819  C   PRO   191     -12.501  38.547 -89.612  0.00  0.00           C
ATOM   2820  O   PRO   191     -12.036  39.601 -89.106  0.00  0.00           O
ATOM   2821  CB  PRO   191     -14.223  37.532 -88.017  0.00  0.00           C
ATOM   2822  CG  PRO   191     -15.661  37.006 -88.139  0.00  0.00           C
ATOM   2823  CD  PRO   191     -15.840  36.750 -89.651  0.00  0.00           C
ATOM   2824  HA  PRO   191     -14.354  39.337 -89.380  0.00  0.00           H
ATOM   2825  HB1 PRO   191     -14.116  38.283 -87.209  0.00  0.00           H
ATOM   2826  HB2 PRO   191     -13.429  36.758 -87.946  0.00  0.00           H
ATOM   2827  HG1 PRO   191     -16.425  37.734 -87.806  0.00  0.00           H
ATOM   2828  HG2 PRO   191     -15.782  35.995 -87.687  0.00  0.00           H
ATOM   2829  HD1 PRO   191     -16.904  36.934 -89.917  0.00  0.00           H
ATOM   2830  HD2 PRO   191     -15.708  35.673 -89.863  0.00  0.00           H
ATOM   2831  N   GLU   192     -11.745  37.660 -90.167  0.00  0.00           N
ATOM   2832  CA  GLU   192     -10.324  37.884 -90.512  0.00  0.00           C
ATOM   2833  C   GLU   192     -10.165  38.201 -91.951  0.00  0.00           C
ATOM   2834  O   GLU   192      -9.052  38.104 -92.468  0.00  0.00           O
ATOM   2835  CB  GLU   192      -9.472  36.716 -90.119  0.00  0.00           C
ATOM   2836  CG  GLU   192      -9.308  36.569 -88.586  0.00  0.00           C
ATOM   2837  CD  GLU   192      -8.794  35.200 -88.098  0.00  0.00           C
ATOM   2838  OE1 GLU   192      -7.640  35.173 -87.617  0.00  0.00           O
ATOM   2839  OE2 GLU   192      -9.543  34.202 -88.148  0.00  0.00           O
ATOM   2840  HN  GLU   192     -11.961  36.705 -90.344  0.00  0.00           H
ATOM   2841  HA  GLU   192     -10.099  38.745 -89.894  0.00  0.00           H
ATOM   2842  HB1 GLU   192      -8.443  36.789 -90.514  0.00  0.00           H
ATOM   2843  HB2 GLU   192      -9.911  35.760 -90.476  0.00  0.00           H
ATOM   2844  HG1 GLU   192     -10.312  36.661 -88.124  0.00  0.00           H
ATOM   2845  HG2 GLU   192      -8.664  37.416 -88.271  0.00  0.00           H
ATOM   2846  N   LEU   193     -11.257  38.435 -92.725  0.00  0.00           N
ATOM   2847  CA  LEU   193     -11.180  38.871 -94.140  0.00  0.00           C
ATOM   2848  C   LEU   193     -11.347  40.439 -94.154  0.00  0.00           C
ATOM   2849  O   LEU   193     -11.139  41.070 -95.155  0.00  0.00           O
ATOM   2850  CB  LEU   193     -12.275  38.184 -94.967  0.00  0.00           C
ATOM   2851  CG  LEU   193     -12.447  38.557 -96.465  0.00  0.00           C
ATOM   2852  CD1 LEU   193     -11.139  38.365 -97.188  0.00  0.00           C
ATOM   2853  CD2 LEU   193     -13.545  37.695 -97.200  0.00  0.00           C
ATOM   2854  HN  LEU   193     -12.180  38.359 -92.339  0.00  0.00           H
ATOM   2855  HA  LEU   193     -10.195  38.771 -94.580  0.00  0.00           H
ATOM   2856  HB1 LEU   193     -13.249  38.218 -94.427  0.00  0.00           H
ATOM   2857  HB2 LEU   193     -11.958  37.125 -94.994  0.00  0.00           H
ATOM   2858  HG  LEU   193     -12.762  39.614 -96.563  0.00  0.00           H
ATOM   2859 HD11 LEU   193     -10.371  39.149 -97.033  0.00  0.00           H
ATOM   2860 HD12 LEU   193     -10.641  37.374 -97.098  0.00  0.00           H
ATOM   2861 HD13 LEU   193     -11.230  38.432 -98.292  0.00  0.00           H
ATOM   2862 HD21 LEU   193     -13.322  36.605 -97.076  0.00  0.00           H
ATOM   2863 HD22 LEU   193     -14.586  37.869 -96.860  0.00  0.00           H
ATOM   2864 HD23 LEU   193     -13.578  37.957 -98.279  0.00  0.00           H
ATOM   2865  N   LEU   194     -11.716  41.050 -93.038  0.00  0.00           N
ATOM   2866  CA  LEU   194     -11.902  42.480 -92.932  0.00  0.00           C
ATOM   2867  C   LEU   194     -10.601  43.122 -92.478  0.00  0.00           C
ATOM   2868  O   LEU   194     -10.222  42.847 -91.361  0.00  0.00           O
ATOM   2869  CB  LEU   194     -12.951  42.847 -91.869  0.00  0.00           C
ATOM   2870  CG  LEU   194     -13.404  44.361 -91.824  0.00  0.00           C
ATOM   2871  CD1 LEU   194     -14.421  44.683 -92.933  0.00  0.00           C
ATOM   2872  CD2 LEU   194     -14.068  44.752 -90.498  0.00  0.00           C
ATOM   2873  HN  LEU   194     -12.071  40.440 -92.346  0.00  0.00           H
ATOM   2874  HA  LEU   194     -12.060  42.865 -93.922  0.00  0.00           H
ATOM   2875  HB1 LEU   194     -12.715  42.593 -90.816  0.00  0.00           H
ATOM   2876  HB2 LEU   194     -13.864  42.339 -92.260  0.00  0.00           H
ATOM   2877  HG  LEU   194     -12.459  44.941 -91.893  0.00  0.00           H
ATOM   2878 HD11 LEU   194     -14.770  45.723 -92.742  0.00  0.00           H
ATOM   2879 HD12 LEU   194     -13.983  44.674 -93.954  0.00  0.00           H
ATOM   2880 HD13 LEU   194     -15.289  43.993 -92.863  0.00  0.00           H
ATOM   2881 HD21 LEU   194     -14.286  45.842 -90.456  0.00  0.00           H
ATOM   2882 HD22 LEU   194     -15.010  44.156 -90.486  0.00  0.00           H
ATOM   2883 HD23 LEU   194     -13.448  44.526 -89.608  0.00  0.00           H
ATOM   2884  N   GLU   195      -9.932  43.869 -93.452  0.00  0.00           N
ATOM   2885  CA  GLU   195      -8.744  44.727 -93.280  0.00  0.00           C
ATOM   2886  C   GLU   195      -7.421  43.891 -93.194  0.00  0.00           C
ATOM   2887  O   GLU   195      -6.446  44.309 -92.593  0.00  0.00           O
ATOM   2888  CB  GLU   195      -8.844  45.717 -92.167  0.00  0.00           C
ATOM   2889  CG  GLU   195      -9.847  46.794 -92.432  0.00  0.00           C
ATOM   2890  CD  GLU   195      -9.571  47.967 -91.500  0.00  0.00           C
ATOM   2891  OE1 GLU   195      -9.370  49.129 -91.934  0.00  0.00           O
ATOM   2892  OE2 GLU   195      -9.737  47.769 -90.290  0.00  0.00           O
ATOM   2893  HN  GLU   195     -10.404  43.947 -94.329  0.00  0.00           H
ATOM   2894  HA  GLU   195      -8.748  45.198 -94.252  0.00  0.00           H
ATOM   2895  HB1 GLU   195      -7.915  46.180 -91.793  0.00  0.00           H
ATOM   2896  HB2 GLU   195      -9.065  45.177 -91.222  0.00  0.00           H
ATOM   2897  HG1 GLU   195     -10.880  46.491 -92.144  0.00  0.00           H
ATOM   2898  HG2 GLU   195      -9.844  47.262 -93.441  0.00  0.00           H
ATOM   2899  N   GLN   196      -7.425  42.645 -93.652  0.00  0.00           N
ATOM   2900  CA  GLN   196      -6.350  41.716 -93.512  0.00  0.00           C
ATOM   2901  C   GLN   196      -5.087  41.963 -94.296  0.00  0.00           C
ATOM   2902  O   GLN   196      -5.075  42.605 -95.355  0.00  0.00           O
ATOM   2903  CB  GLN   196      -6.926  40.378 -94.000  0.00  0.00           C
ATOM   2904  CG  GLN   196      -6.083  39.145 -93.812  0.00  0.00           C
ATOM   2905  CD  GLN   196      -5.605  39.006 -92.383  0.00  0.00           C
ATOM   2906  NE2 GLN   196      -6.421  38.380 -91.601  0.00  0.00           N
ATOM   2907  OE1 GLN   196      -4.607  39.483 -91.933  0.00  0.00           O
ATOM   2908  HN  GLN   196      -8.294  42.383 -94.058  0.00  0.00           H
ATOM   2909  HA  GLN   196      -6.034  41.691 -92.480  0.00  0.00           H
ATOM   2910  HB1 GLN   196      -7.248  40.442 -95.065  0.00  0.00           H
ATOM   2911  HB2 GLN   196      -7.875  40.289 -93.420  0.00  0.00           H
ATOM   2912  HG1 GLN   196      -5.168  39.177 -94.449  0.00  0.00           H
ATOM   2913  HG2 GLN   196      -6.658  38.206 -93.954  0.00  0.00           H
ATOM   2914 HE21 GLN   196      -7.317  38.055 -91.910  0.00  0.00           H
ATOM   2915 HE22 GLN   196      -6.201  38.314 -90.618  0.00  0.00           H
ATOM   2916  N   GLN   197      -3.879  41.498 -93.815  0.00  0.00           N
ATOM   2917  CA  GLN   197      -2.655  41.393 -94.556  0.00  0.00           C
ATOM   2918  C   GLN   197      -2.624  40.106 -95.311  0.00  0.00           C
ATOM   2919  O   GLN   197      -3.358  39.903 -96.228  0.00  0.00           O
ATOM   2920  CB  GLN   197      -1.457  41.593 -93.594  0.00  0.00           C
ATOM   2921  CG  GLN   197      -1.436  42.957 -92.848  0.00  0.00           C
ATOM   2922  CD  GLN   197      -1.931  44.171 -93.662  0.00  0.00           C
ATOM   2923  NE2 GLN   197      -2.938  44.889 -93.126  0.00  0.00           N
ATOM   2924  OE1 GLN   197      -1.379  44.485 -94.716  0.00  0.00           O
ATOM   2925  HN  GLN   197      -3.968  40.877 -93.044  0.00  0.00           H
ATOM   2926  HA  GLN   197      -2.632  42.096 -95.377  0.00  0.00           H
ATOM   2927  HB1 GLN   197      -0.494  41.403 -94.107  0.00  0.00           H
ATOM   2928  HB2 GLN   197      -1.602  40.865 -92.766  0.00  0.00           H
ATOM   2929  HG1 GLN   197      -0.410  43.114 -92.459  0.00  0.00           H
ATOM   2930  HG2 GLN   197      -2.063  42.695 -91.960  0.00  0.00           H
ATOM   2931 HE21 GLN   197      -3.278  44.672 -92.208  0.00  0.00           H
ATOM   2932 HE22 GLN   197      -3.253  45.664 -93.677  0.00  0.00           H
ATOM   2933  N   LYS   198      -1.747  39.260 -94.850  0.00  0.00           N
ATOM   2934  CA  LYS   198      -1.583  37.965 -95.471  0.00  0.00           C
ATOM   2935  C   LYS   198      -2.676  36.995 -94.975  0.00  0.00           C
ATOM   2936  O   LYS   198      -3.248  37.075 -93.902  0.00  0.00           O
ATOM   2937  CB  LYS   198      -0.268  37.296 -94.997  0.00  0.00           C
ATOM   2938  CG  LYS   198       0.934  38.138 -95.506  0.00  0.00           C
ATOM   2939  CD  LYS   198       2.288  37.325 -95.696  0.00  0.00           C
ATOM   2940  CE  LYS   198       2.937  36.731 -94.393  0.00  0.00           C
ATOM   2941  NZ  LYS   198       3.096  37.706 -93.344  0.00  0.00           N
ATOM   2942  HN  LYS   198      -1.210  39.555 -94.063  0.00  0.00           H
ATOM   2943  HA  LYS   198      -1.589  38.167 -96.526  0.00  0.00           H
ATOM   2944  HB1 LYS   198      -0.166  36.234 -95.319  0.00  0.00           H
ATOM   2945  HB2 LYS   198      -0.179  37.341 -93.899  0.00  0.00           H
ATOM   2946  HG1 LYS   198       1.126  39.085 -94.955  0.00  0.00           H
ATOM   2947  HG2 LYS   198       0.654  38.392 -96.549  0.00  0.00           H
ATOM   2948  HD1 LYS   198       1.955  36.534 -96.387  0.00  0.00           H
ATOM   2949  HD2 LYS   198       3.065  37.941 -96.210  0.00  0.00           H
ATOM   2950  HE1 LYS   198       3.935  36.331 -94.640  0.00  0.00           H
ATOM   2951  HE2 LYS   198       2.325  35.878 -94.038  0.00  0.00           H
ATOM   2952  HZ1 LYS   198       2.246  38.229 -93.033  0.00  0.00           H
ATOM   2953  HZ2 LYS   198       3.289  37.264 -92.425  0.00  0.00           H
ATOM   2954  HZ3 LYS   198       3.807  38.445 -93.517  0.00  0.00           H
ATOM   2955  N   TYR   199      -3.035  36.085 -95.972  0.00  0.00           N
ATOM   2956  CA  TYR   199      -4.280  35.302 -95.962  0.00  0.00           C
ATOM   2957  C   TYR   199      -4.213  34.174 -95.002  0.00  0.00           C
ATOM   2958  O   TYR   199      -3.215  33.819 -94.443  0.00  0.00           O
ATOM   2959  CB  TYR   199      -4.553  34.730 -97.383  0.00  0.00           C
ATOM   2960  CG  TYR   199      -5.507  35.724 -98.072  0.00  0.00           C
ATOM   2961  CD1 TYR   199      -6.890  35.499 -98.038  0.00  0.00           C
ATOM   2962  CD2 TYR   199      -5.016  36.884 -98.598  0.00  0.00           C
ATOM   2963  CE1 TYR   199      -7.757  36.496 -98.626  0.00  0.00           C
ATOM   2964  CE2 TYR   199      -5.818  37.844 -99.138  0.00  0.00           C
ATOM   2965  CZ  TYR   199      -7.182  37.605 -99.203  0.00  0.00           C
ATOM   2966  OH  TYR   199      -8.001  38.456 -99.964  0.00  0.00           O
ATOM   2967  HN  TYR   199      -2.526  36.023 -96.835  0.00  0.00           H
ATOM   2968  HA  TYR   199      -4.972  35.997 -95.518  0.00  0.00           H
ATOM   2969  HB1 TYR   199      -5.052  33.744 -97.336  0.00  0.00           H
ATOM   2970  HB2 TYR   199      -3.625  34.620 -97.984  0.00  0.00           H
ATOM   2971  HD1 TYR   199      -7.204  34.657 -97.431  0.00  0.00           H
ATOM   2972  HD2 TYR   199      -3.983  37.105 -98.374  0.00  0.00           H
ATOM   2973  HE1 TYR   199      -8.820  36.339 -98.546  0.00  0.00           H
ATOM   2974  HE2 TYR   199      -5.352  38.736 -99.534  0.00  0.00           H
ATOM   2975  HH  TYR   199      -7.533  39.287-100.052  0.00  0.00           H
ATOM   2976  N   THR   200      -5.353  33.666 -94.648  0.00  0.00           N
ATOM   2977  CA  THR   200      -5.393  32.685 -93.564  0.00  0.00           C
ATOM   2978  C   THR   200      -6.618  31.780 -93.838  0.00  0.00           C
ATOM   2979  O   THR   200      -7.534  32.183 -94.543  0.00  0.00           O
ATOM   2980  CB  THR   200      -5.499  33.252 -92.129  0.00  0.00           C
ATOM   2981  CG2 THR   200      -6.690  34.152 -91.984  0.00  0.00           C
ATOM   2982  OG1 THR   200      -5.652  32.311 -90.991  0.00  0.00           O
ATOM   2983  HN  THR   200      -6.267  34.041 -94.846  0.00  0.00           H
ATOM   2984  HA  THR   200      -4.605  31.942 -93.593  0.00  0.00           H
ATOM   2985  HB  THR   200      -4.592  33.717 -91.699  0.00  0.00           H
ATOM   2986  HG1 THR   200      -4.969  31.626 -91.049  0.00  0.00           H
ATOM   2987 HG21 THR   200      -6.491  35.087 -92.549  0.00  0.00           H
ATOM   2988 HG22 THR   200      -7.551  33.699 -92.539  0.00  0.00           H
ATOM   2989 HG23 THR   200      -7.010  34.407 -90.948  0.00  0.00           H
ATOM   2990  N   VAL   201      -6.462  30.520 -93.501  0.00  0.00           N
ATOM   2991  CA  VAL   201      -7.426  29.455 -93.717  0.00  0.00           C
ATOM   2992  C   VAL   201      -8.818  29.754 -93.217  0.00  0.00           C
ATOM   2993  O   VAL   201      -9.850  29.427 -93.862  0.00  0.00           O
ATOM   2994  CB  VAL   201      -6.921  28.076 -93.236  0.00  0.00           C
ATOM   2995  CG1 VAL   201      -5.578  27.662 -93.939  0.00  0.00           C
ATOM   2996  CG2 VAL   201      -6.756  28.072 -91.712  0.00  0.00           C
ATOM   2997  HN  VAL   201      -5.637  30.243 -93.005  0.00  0.00           H
ATOM   2998  HA  VAL   201      -7.673  29.445 -94.771  0.00  0.00           H
ATOM   2999  HB  VAL   201      -7.667  27.285 -93.468  0.00  0.00           H
ATOM   3000 HG11 VAL   201      -5.406  26.574 -93.767  0.00  0.00           H
ATOM   3001 HG12 VAL   201      -5.737  27.877 -95.019  0.00  0.00           H
ATOM   3002 HG13 VAL   201      -4.706  28.286 -93.637  0.00  0.00           H
ATOM   3003 HG21 VAL   201      -6.306  27.126 -91.330  0.00  0.00           H
ATOM   3004 HG22 VAL   201      -6.092  28.874 -91.325  0.00  0.00           H
ATOM   3005 HG23 VAL   201      -7.693  28.282 -91.168  0.00  0.00           H
ATOM   3006  N   THR   202      -8.954  30.417 -92.088  0.00  0.00           N
ATOM   3007  CA  THR   202     -10.261  30.795 -91.501  0.00  0.00           C
ATOM   3008  C   THR   202     -11.258  31.580 -92.403  0.00  0.00           C
ATOM   3009  O   THR   202     -12.458  31.490 -92.246  0.00  0.00           O
ATOM   3010  CB  THR   202     -10.155  31.537 -90.242  0.00  0.00           C
ATOM   3011  CG2 THR   202      -9.265  30.704 -89.272  0.00  0.00           C
ATOM   3012  OG1 THR   202      -9.416  32.737 -90.447  0.00  0.00           O
ATOM   3013  HN  THR   202      -8.163  30.726 -91.589  0.00  0.00           H
ATOM   3014  HA  THR   202     -10.639  29.818 -91.236  0.00  0.00           H
ATOM   3015  HB  THR   202     -11.181  31.711 -89.842  0.00  0.00           H
ATOM   3016  HG1 THR   202      -9.637  33.259 -89.670  0.00  0.00           H
ATOM   3017 HG21 THR   202      -9.238  31.376 -88.383  0.00  0.00           H
ATOM   3018 HG22 THR   202      -9.721  29.741 -88.955  0.00  0.00           H
ATOM   3019 HG23 THR   202      -8.210  30.553 -89.586  0.00  0.00           H
ATOM   3020  N   VAL   203     -10.710  32.257 -93.366  0.00  0.00           N
ATOM   3021  CA  VAL   203     -11.475  32.982 -94.416  0.00  0.00           C
ATOM   3022  C   VAL   203     -12.378  32.061 -95.190  0.00  0.00           C
ATOM   3023  O   VAL   203     -13.629  32.226 -95.282  0.00  0.00           O
ATOM   3024  CB  VAL   203     -10.511  33.719 -95.381  0.00  0.00           C
ATOM   3025  CG1 VAL   203     -11.258  34.375 -96.571  0.00  0.00           C
ATOM   3026  CG2 VAL   203      -9.770  34.794 -94.501  0.00  0.00           C
ATOM   3027  HN  VAL   203      -9.726  32.235 -93.485  0.00  0.00           H
ATOM   3028  HA  VAL   203     -12.242  33.540 -93.891  0.00  0.00           H
ATOM   3029  HB  VAL   203      -9.824  33.024 -95.913  0.00  0.00           H
ATOM   3030 HG11 VAL   203     -10.592  34.888 -97.303  0.00  0.00           H
ATOM   3031 HG12 VAL   203     -11.717  33.521 -97.115  0.00  0.00           H
ATOM   3032 HG13 VAL   203     -12.099  35.056 -96.320  0.00  0.00           H
ATOM   3033 HG21 VAL   203      -8.986  34.382 -93.829  0.00  0.00           H
ATOM   3034 HG22 VAL   203      -9.261  35.512 -95.177  0.00  0.00           H
ATOM   3035 HG23 VAL   203     -10.440  35.427 -93.884  0.00  0.00           H
ATOM   3036  N   ASP   204     -11.836  30.900 -95.641  0.00  0.00           N
ATOM   3037  CA  ASP   204     -12.498  29.789 -96.211  0.00  0.00           C
ATOM   3038  C   ASP   204     -13.419  28.982 -95.229  0.00  0.00           C
ATOM   3039  O   ASP   204     -14.407  28.425 -95.668  0.00  0.00           O
ATOM   3040  CB  ASP   204     -11.405  28.910 -96.870  0.00  0.00           C
ATOM   3041  CG  ASP   204     -10.911  29.503 -98.216  0.00  0.00           C
ATOM   3042  OD1 ASP   204     -11.568  30.278 -98.965  0.00  0.00           O
ATOM   3043  OD2 ASP   204      -9.807  29.016 -98.580  0.00  0.00           O
ATOM   3044  HN  ASP   204     -10.912  30.633 -95.364  0.00  0.00           H
ATOM   3045  HA  ASP   204     -13.148  30.200 -96.962  0.00  0.00           H
ATOM   3046  HB1 ASP   204     -11.827  27.907 -97.086  0.00  0.00           H
ATOM   3047  HB2 ASP   204     -10.599  28.852 -96.097  0.00  0.00           H
ATOM   3048  N   TYR   205     -13.080  28.872 -93.944  0.00  0.00           N
ATOM   3049  CA  TYR   205     -13.915  28.150 -93.012  0.00  0.00           C
ATOM   3050  C   TYR   205     -15.266  28.815 -92.826  0.00  0.00           C
ATOM   3051  O   TYR   205     -16.329  28.200 -92.863  0.00  0.00           O
ATOM   3052  CB  TYR   205     -13.184  28.204 -91.589  0.00  0.00           C
ATOM   3053  CG  TYR   205     -11.874  27.495 -91.470  0.00  0.00           C
ATOM   3054  CD1 TYR   205     -11.266  26.709 -92.529  0.00  0.00           C
ATOM   3055  CD2 TYR   205     -11.138  27.478 -90.214  0.00  0.00           C
ATOM   3056  CE1 TYR   205     -10.166  25.843 -92.204  0.00  0.00           C
ATOM   3057  CE2 TYR   205      -9.924  26.756 -90.046  0.00  0.00           C
ATOM   3058  CZ  TYR   205      -9.447  25.973 -91.050  0.00  0.00           C
ATOM   3059  OH  TYR   205      -8.379  25.183 -90.825  0.00  0.00           O
ATOM   3060  HN  TYR   205     -12.210  29.125 -93.527  0.00  0.00           H
ATOM   3061  HA  TYR   205     -14.042  27.101 -93.229  0.00  0.00           H
ATOM   3062  HB1 TYR   205     -13.863  27.852 -90.782  0.00  0.00           H
ATOM   3063  HB2 TYR   205     -12.861  29.249 -91.370  0.00  0.00           H
ATOM   3064  HD1 TYR   205     -11.718  26.594 -93.506  0.00  0.00           H
ATOM   3065  HD2 TYR   205     -11.516  28.040 -89.371  0.00  0.00           H
ATOM   3066  HE1 TYR   205      -9.988  25.046 -92.907  0.00  0.00           H
ATOM   3067  HE2 TYR   205      -9.431  26.691 -89.090  0.00  0.00           H
ATOM   3068  HH  TYR   205      -7.993  24.860 -91.642  0.00  0.00           H
ATOM   3069  N   TRP   206     -15.243  30.121 -92.605  0.00  0.00           N
ATOM   3070  CA  TRP   206     -16.386  31.012 -92.584  0.00  0.00           C
ATOM   3071  C   TRP   206     -17.163  30.987 -93.851  0.00  0.00           C
ATOM   3072  O   TRP   206     -18.403  30.985 -93.803  0.00  0.00           O
ATOM   3073  CB  TRP   206     -15.977  32.491 -92.246  0.00  0.00           C
ATOM   3074  CG  TRP   206     -17.168  33.355 -91.828  0.00  0.00           C
ATOM   3075  CD1 TRP   206     -18.017  33.956 -92.726  0.00  0.00           C
ATOM   3076  CD2 TRP   206     -17.677  33.630 -90.562  0.00  0.00           C
ATOM   3077  CE2 TRP   206     -18.687  34.566 -90.702  0.00  0.00           C
ATOM   3078  CE3 TRP   206     -17.268  33.275 -89.287  0.00  0.00           C
ATOM   3079  NE1 TRP   206     -18.847  34.748 -92.060  0.00  0.00           N
ATOM   3080  CZ2 TRP   206     -19.417  35.139 -89.624  0.00  0.00           C
ATOM   3081  CZ3 TRP   206     -17.955  33.902 -88.155  0.00  0.00           C
ATOM   3082  CH2 TRP   206     -19.104  34.715 -88.340  0.00  0.00           C
ATOM   3083  HN  TRP   206     -14.329  30.537 -92.547  0.00  0.00           H
ATOM   3084  HA  TRP   206     -17.029  30.687 -91.786  0.00  0.00           H
ATOM   3085  HB1 TRP   206     -15.485  32.983 -93.113  0.00  0.00           H
ATOM   3086  HB2 TRP   206     -15.195  32.447 -91.461  0.00  0.00           H
ATOM   3087  HD1 TRP   206     -17.944  33.850 -93.802  0.00  0.00           H
ATOM   3088  HE1 TRP   206     -19.628  35.218 -92.400  0.00  0.00           H
ATOM   3089  HE3 TRP   206     -16.430  32.652 -89.011  0.00  0.00           H
ATOM   3090  HZ2 TRP   206     -20.217  35.851 -89.767  0.00  0.00           H
ATOM   3091  HZ3 TRP   206     -17.773  33.545 -87.146  0.00  0.00           H
ATOM   3092  HH2 TRP   206     -19.607  34.998 -87.438  0.00  0.00           H
ATOM   3093  N   SER   207     -16.565  30.928 -95.051  0.00  0.00           N
ATOM   3094  CA  SER   207     -17.359  30.763 -96.244  0.00  0.00           C
ATOM   3095  C   SER   207     -18.030  29.460 -96.347  0.00  0.00           C
ATOM   3096  O   SER   207     -19.169  29.358 -96.828  0.00  0.00           O
ATOM   3097  CB  SER   207     -16.453  30.889 -97.479  0.00  0.00           C
ATOM   3098  OG  SER   207     -15.543  32.035 -97.498  0.00  0.00           O
ATOM   3099  HN  SER   207     -15.591  30.942 -95.257  0.00  0.00           H
ATOM   3100  HA  SER   207     -18.144  31.502 -96.385  0.00  0.00           H
ATOM   3101  HB1 SER   207     -17.130  30.998 -98.354  0.00  0.00           H
ATOM   3102  HB2 SER   207     -15.801  30.013 -97.666  0.00  0.00           H
ATOM   3103  HG1 SER   207     -15.086  32.008 -96.661  0.00  0.00           H
ATOM   3104  N   PHE   208     -17.345  28.431 -95.868  0.00  0.00           N
ATOM   3105  CA  PHE   208     -17.813  27.106 -95.781  0.00  0.00           C
ATOM   3106  C   PHE   208     -18.952  26.930 -94.795  0.00  0.00           C
ATOM   3107  O   PHE   208     -19.885  26.192 -95.116  0.00  0.00           O
ATOM   3108  CB  PHE   208     -16.662  25.994 -95.500  0.00  0.00           C
ATOM   3109  CG  PHE   208     -17.137  24.563 -95.122  0.00  0.00           C
ATOM   3110  CD1 PHE   208     -16.441  23.895 -94.051  0.00  0.00           C
ATOM   3111  CD2 PHE   208     -18.190  23.937 -95.827  0.00  0.00           C
ATOM   3112  CE1 PHE   208     -16.708  22.586 -93.686  0.00  0.00           C
ATOM   3113  CE2 PHE   208     -18.413  22.572 -95.514  0.00  0.00           C
ATOM   3114  CZ  PHE   208     -17.675  21.943 -94.400  0.00  0.00           C
ATOM   3115  HN  PHE   208     -16.373  28.526 -95.706  0.00  0.00           H
ATOM   3116  HA  PHE   208     -18.232  26.806 -96.729  0.00  0.00           H
ATOM   3117  HB1 PHE   208     -15.998  26.365 -94.692  0.00  0.00           H
ATOM   3118  HB2 PHE   208     -16.116  25.864 -96.467  0.00  0.00           H
ATOM   3119  HD1 PHE   208     -15.692  24.473 -93.537  0.00  0.00           H
ATOM   3120  HD2 PHE   208     -18.701  24.485 -96.602  0.00  0.00           H
ATOM   3121  HE1 PHE   208     -16.221  22.135 -92.838  0.00  0.00           H
ATOM   3122  HE2 PHE   208     -19.220  22.048 -96.003  0.00  0.00           H
ATOM   3123  HZ  PHE   208     -17.880  20.939 -94.053  0.00  0.00           H
ATOM   3124  N   GLY   209     -18.895  27.687 -93.680  0.00  0.00           N
ATOM   3125  CA  GLY   209     -19.890  27.782 -92.628  0.00  0.00           C
ATOM   3126  C   GLY   209     -21.074  28.577 -92.974  0.00  0.00           C
ATOM   3127  O   GLY   209     -22.200  28.251 -92.671  0.00  0.00           O
ATOM   3128  HN  GLY   209     -17.954  27.982 -93.527  0.00  0.00           H
ATOM   3129  HA1 GLY   209     -20.146  26.774 -92.332  0.00  0.00           H
ATOM   3130  HA2 GLY   209     -19.317  28.334 -91.910  0.00  0.00           H
ATOM   3131  N   THR   210     -20.840  29.656 -93.735  0.00  0.00           N
ATOM   3132  CA  THR   210     -21.888  30.521 -94.267  0.00  0.00           C
ATOM   3133  C   THR   210     -22.719  29.776 -95.381  0.00  0.00           C
ATOM   3134  O   THR   210     -23.935  29.955 -95.492  0.00  0.00           O
ATOM   3135  CB  THR   210     -21.406  31.950 -94.760  0.00  0.00           C
ATOM   3136  CG2 THR   210     -22.575  32.824 -95.242  0.00  0.00           C
ATOM   3137  OG1 THR   210     -20.795  32.673 -93.690  0.00  0.00           O
ATOM   3138  HN  THR   210     -19.924  29.906 -94.027  0.00  0.00           H
ATOM   3139  HA  THR   210     -22.679  30.747 -93.563  0.00  0.00           H
ATOM   3140  HB  THR   210     -20.712  31.964 -95.633  0.00  0.00           H
ATOM   3141  HG1 THR   210     -19.967  32.245 -93.455  0.00  0.00           H
ATOM   3142 HG21 THR   210     -23.368  32.923 -94.473  0.00  0.00           H
ATOM   3143 HG22 THR   210     -22.193  33.816 -95.568  0.00  0.00           H
ATOM   3144 HG23 THR   210     -23.051  32.513 -96.194  0.00  0.00           H
ATOM   3145  N   LEU   211     -21.986  29.039 -96.237  0.00  0.00           N
ATOM   3146  CA  LEU   211     -22.480  28.096 -97.196  0.00  0.00           C
ATOM   3147  C   LEU   211     -23.275  26.945 -96.616  0.00  0.00           C
ATOM   3148  O   LEU   211     -24.377  26.609 -96.955  0.00  0.00           O
ATOM   3149  CB  LEU   211     -21.260  27.564 -97.863  0.00  0.00           C
ATOM   3150  CG  LEU   211     -21.362  26.407 -98.919  0.00  0.00           C
ATOM   3151  CD1 LEU   211     -22.500  26.823 -99.871  0.00  0.00           C
ATOM   3152  CD2 LEU   211     -20.013  26.299 -99.600  0.00  0.00           C
ATOM   3153  HN  LEU   211     -20.986  29.058 -96.265  0.00  0.00           H
ATOM   3154  HA  LEU   211     -23.126  28.745 -97.773  0.00  0.00           H
ATOM   3155  HB1 LEU   211     -20.554  27.328 -97.039  0.00  0.00           H
ATOM   3156  HB2 LEU   211     -20.664  28.385 -98.320  0.00  0.00           H
ATOM   3157  HG  LEU   211     -21.616  25.478 -98.371  0.00  0.00           H
ATOM   3158 HD11 LEU   211     -22.252  27.850-100.231  0.00  0.00           H
ATOM   3159 HD12 LEU   211     -22.553  26.245-100.820  0.00  0.00           H
ATOM   3160 HD13 LEU   211     -23.493  26.832 -99.365  0.00  0.00           H
ATOM   3161 HD21 LEU   211     -19.918  25.333-100.150  0.00  0.00           H
ATOM   3162 HD22 LEU   211     -20.013  27.107-100.359  0.00  0.00           H
ATOM   3163 HD23 LEU   211     -19.190  26.317 -98.852  0.00  0.00           H
ATOM   3164  N   ALA   212     -22.756  26.382 -95.440  0.00  0.00           N
ATOM   3165  CA  ALA   212     -23.548  25.283 -94.708  0.00  0.00           C
ATOM   3166  C   ALA   212     -24.891  25.886 -94.173  0.00  0.00           C
ATOM   3167  O   ALA   212     -25.898  25.203 -94.246  0.00  0.00           O
ATOM   3168  CB  ALA   212     -22.813  24.545 -93.552  0.00  0.00           C
ATOM   3169  HN  ALA   212     -21.863  26.610 -95.078  0.00  0.00           H
ATOM   3170  HA  ALA   212     -23.822  24.652 -95.540  0.00  0.00           H
ATOM   3171  HB1 ALA   212     -23.198  23.536 -93.292  0.00  0.00           H
ATOM   3172  HB2 ALA   212     -21.750  24.395 -93.849  0.00  0.00           H
ATOM   3173  HB3 ALA   212     -22.701  25.072 -92.574  0.00  0.00           H
ATOM   3174  N   PHE   213     -24.829  27.083 -93.640  0.00  0.00           N
ATOM   3175  CA  PHE   213     -25.889  27.893 -93.139  0.00  0.00           C
ATOM   3176  C   PHE   213     -26.893  28.160 -94.263  0.00  0.00           C
ATOM   3177  O   PHE   213     -28.102  28.075 -94.023  0.00  0.00           O
ATOM   3178  CB  PHE   213     -25.228  29.106 -92.406  0.00  0.00           C
ATOM   3179  CG  PHE   213     -26.204  30.241 -91.901  0.00  0.00           C
ATOM   3180  CD1 PHE   213     -25.870  31.544 -92.064  0.00  0.00           C
ATOM   3181  CD2 PHE   213     -27.456  29.902 -91.432  0.00  0.00           C
ATOM   3182  CE1 PHE   213     -26.846  32.543 -91.764  0.00  0.00           C
ATOM   3183  CE2 PHE   213     -28.415  30.897 -91.118  0.00  0.00           C
ATOM   3184  CZ  PHE   213     -28.093  32.204 -91.287  0.00  0.00           C
ATOM   3185  HN  PHE   213     -23.919  27.410 -93.382  0.00  0.00           H
ATOM   3186  HA  PHE   213     -26.482  27.290 -92.461  0.00  0.00           H
ATOM   3187  HB1 PHE   213     -24.441  29.546 -93.060  0.00  0.00           H
ATOM   3188  HB2 PHE   213     -24.659  28.625 -91.586  0.00  0.00           H
ATOM   3189  HD1 PHE   213     -24.870  31.731 -92.417  0.00  0.00           H
ATOM   3190  HD2 PHE   213     -27.901  28.922 -91.278  0.00  0.00           H
ATOM   3191  HE1 PHE   213     -26.728  33.621 -91.859  0.00  0.00           H
ATOM   3192  HE2 PHE   213     -29.400  30.681 -90.726  0.00  0.00           H
ATOM   3193  HZ  PHE   213     -28.902  32.876 -91.063  0.00  0.00           H
ATOM   3194  N   GLU   214     -26.479  28.452 -95.527  0.00  0.00           N
ATOM   3195  CA  GLU   214     -27.388  28.503 -96.719  0.00  0.00           C
ATOM   3196  C   GLU   214     -28.047  27.184 -97.064  0.00  0.00           C
ATOM   3197  O   GLU   214     -29.291  27.110 -97.280  0.00  0.00           O
ATOM   3198  CB  GLU   214     -26.736  29.077 -98.021  0.00  0.00           C
ATOM   3199  CG  GLU   214     -26.299  30.603 -97.992  0.00  0.00           C
ATOM   3200  CD  GLU   214     -26.366  31.311 -99.375  0.00  0.00           C
ATOM   3201  OE1 GLU   214     -25.514  32.205 -99.664  0.00  0.00           O
ATOM   3202  OE2 GLU   214     -27.402  31.098-100.058  0.00  0.00           O
ATOM   3203  HN  GLU   214     -25.498  28.656 -95.523  0.00  0.00           H
ATOM   3204  HA  GLU   214     -28.285  29.088 -96.580  0.00  0.00           H
ATOM   3205  HB1 GLU   214     -27.524  29.036 -98.798  0.00  0.00           H
ATOM   3206  HB2 GLU   214     -25.871  28.526 -98.450  0.00  0.00           H
ATOM   3207  HG1 GLU   214     -25.269  30.778 -97.618  0.00  0.00           H
ATOM   3208  HG2 GLU   214     -26.905  31.266 -97.332  0.00  0.00           H
ATOM   3209  N   CYS   215     -27.287  26.086 -97.000  0.00  0.00           N
ATOM   3210  CA  CYS   215     -27.599  24.747 -97.375  0.00  0.00           C
ATOM   3211  C   CYS   215     -28.548  24.074 -96.399  0.00  0.00           C
ATOM   3212  O   CYS   215     -29.379  23.241 -96.788  0.00  0.00           O
ATOM   3213  CB  CYS   215     -26.252  23.856 -97.331  0.00  0.00           C
ATOM   3214  SG  CYS   215     -25.023  24.234 -98.701  0.00  0.00           S
ATOM   3215  HN  CYS   215     -26.372  26.318 -96.672  0.00  0.00           H
ATOM   3216  HA  CYS   215     -28.074  24.700 -98.344  0.00  0.00           H
ATOM   3217  HB1 CYS   215     -26.540  22.796 -97.510  0.00  0.00           H
ATOM   3218  HB2 CYS   215     -25.857  23.931 -96.300  0.00  0.00           H
ATOM   3219  HG1 CYS   215     -24.704  25.434 -98.254  0.00  0.00           H
ATOM   3220  N   ILE   216     -28.582  24.453 -95.089  0.00  0.00           N
ATOM   3221  CA  ILE   216     -29.613  24.035 -94.245  0.00  0.00           C
ATOM   3222  C   ILE   216     -30.842  24.906 -94.224  0.00  0.00           C
ATOM   3223  O   ILE   216     -32.000  24.512 -94.171  0.00  0.00           O
ATOM   3224  CB  ILE   216     -29.015  23.786 -92.825  0.00  0.00           C
ATOM   3225  CG1 ILE   216     -29.915  22.815 -92.001  0.00  0.00           C
ATOM   3226  CG2 ILE   216     -28.750  25.104 -92.032  0.00  0.00           C
ATOM   3227  CD  ILE   216     -30.454  21.525 -92.623  0.00  0.00           C
ATOM   3228  HN  ILE   216     -27.809  24.953 -94.695  0.00  0.00           H
ATOM   3229  HA  ILE   216     -29.990  23.113 -94.669  0.00  0.00           H
ATOM   3230  HB  ILE   216     -27.994  23.360 -92.970  0.00  0.00           H
ATOM   3231 HG11 ILE   216     -30.758  23.377 -91.539  0.00  0.00           H
ATOM   3232 HG12 ILE   216     -29.338  22.471 -91.115  0.00  0.00           H
ATOM   3233 HG21 ILE   216     -29.707  25.624 -91.813  0.00  0.00           H
ATOM   3234 HG22 ILE   216     -28.293  24.920 -91.039  0.00  0.00           H
ATOM   3235 HG23 ILE   216     -28.090  25.705 -92.699  0.00  0.00           H
ATOM   3236  HD1 ILE   216     -30.759  21.535 -93.693  0.00  0.00           H
ATOM   3237  HD2 ILE   216     -29.637  20.769 -92.654  0.00  0.00           H
ATOM   3238  HD3 ILE   216     -31.337  21.104 -92.090  0.00  0.00           H
ATOM   3239  N   THR   217     -30.640  26.209 -94.510  0.00  0.00           N
ATOM   3240  CA  THR   217     -31.840  27.123 -94.609  0.00  0.00           C
ATOM   3241  C   THR   217     -32.599  26.930 -95.929  0.00  0.00           C
ATOM   3242  O   THR   217     -33.811  27.038 -95.846  0.00  0.00           O
ATOM   3243  CB  THR   217     -31.402  28.521 -94.560  0.00  0.00           C
ATOM   3244  CG2 THR   217     -32.596  29.520 -94.588  0.00  0.00           C
ATOM   3245  OG1 THR   217     -30.658  28.772 -93.416  0.00  0.00           O
ATOM   3246  HN  THR   217     -29.716  26.573 -94.578  0.00  0.00           H
ATOM   3247  HA  THR   217     -32.487  26.912 -93.771  0.00  0.00           H
ATOM   3248  HB  THR   217     -30.740  28.645 -95.446  0.00  0.00           H
ATOM   3249  HG1 THR   217     -29.733  28.628 -93.620  0.00  0.00           H
ATOM   3250 HG21 THR   217     -32.199  30.553 -94.541  0.00  0.00           H
ATOM   3251 HG22 THR   217     -33.043  29.426 -95.602  0.00  0.00           H
ATOM   3252 HG23 THR   217     -33.395  29.350 -93.832  0.00  0.00           H
ATOM   3253  N   GLY   218     -31.902  26.705 -97.013  0.00  0.00           N
ATOM   3254  CA  GLY   218     -32.462  26.253 -98.318  0.00  0.00           C
ATOM   3255  C   GLY   218     -32.925  27.371 -99.187  0.00  0.00           C
ATOM   3256  O   GLY   218     -33.500  27.199-100.276  0.00  0.00           O
ATOM   3257  HN  GLY   218     -30.904  26.785 -96.987  0.00  0.00           H
ATOM   3258  HA1 GLY   218     -31.655  25.686 -98.772  0.00  0.00           H
ATOM   3259  HA2 GLY   218     -33.342  25.637 -98.201  0.00  0.00           H
ATOM   3260  N   PHE   219     -32.661  28.631 -98.850  0.00  0.00           N
ATOM   3261  CA  PHE   219     -32.990  29.883 -99.436  0.00  0.00           C
ATOM   3262  C   PHE   219     -32.003  30.885 -98.811  0.00  0.00           C
ATOM   3263  O   PHE   219     -31.381  30.504 -97.867  0.00  0.00           O
ATOM   3264  CB  PHE   219     -34.499  30.349 -99.483  0.00  0.00           C
ATOM   3265  CG  PHE   219     -35.248  29.981 -98.155  0.00  0.00           C
ATOM   3266  CD1 PHE   219     -36.153  28.899 -98.019  0.00  0.00           C
ATOM   3267  CD2 PHE   219     -35.066  30.858 -97.022  0.00  0.00           C
ATOM   3268  CE1 PHE   219     -36.619  28.603 -96.728  0.00  0.00           C
ATOM   3269  CE2 PHE   219     -35.668  30.608 -95.811  0.00  0.00           C
ATOM   3270  CZ  PHE   219     -36.384  29.417 -95.618  0.00  0.00           C
ATOM   3271  HN  PHE   219     -32.116  28.678 -98.018  0.00  0.00           H
ATOM   3272  HA  PHE   219     -32.599  29.691-100.422  0.00  0.00           H
ATOM   3273  HB1 PHE   219     -35.004  29.894-100.354  0.00  0.00           H
ATOM   3274  HB2 PHE   219     -34.535  31.448 -99.613  0.00  0.00           H
ATOM   3275  HD1 PHE   219     -36.334  28.205 -98.816  0.00  0.00           H
ATOM   3276  HD2 PHE   219     -34.572  31.802 -97.187  0.00  0.00           H
ATOM   3277  HE1 PHE   219     -37.115  27.647 -96.606  0.00  0.00           H
ATOM   3278  HE2 PHE   219     -35.630  31.322 -94.998  0.00  0.00           H
ATOM   3279  HZ  PHE   219     -36.791  29.174 -94.653  0.00  0.00           H
ATOM   3280  N   ARG   220     -31.762  32.061 -99.413  0.00  0.00           N
ATOM   3281  CA  ARG   220     -30.842  32.929 -98.723  0.00  0.00           C
ATOM   3282  C   ARG   220     -31.290  33.323 -97.260  0.00  0.00           C
ATOM   3283  O   ARG   220     -32.464  33.497 -97.043  0.00  0.00           O
ATOM   3284  CB  ARG   220     -30.533  34.139 -99.586  0.00  0.00           C
ATOM   3285  CG  ARG   220     -29.541  33.825-100.702  0.00  0.00           C
ATOM   3286  CD  ARG   220     -29.438  34.915-101.780  0.00  0.00           C
ATOM   3287  NE  ARG   220     -28.558  34.233-102.781  0.00  0.00           N
ATOM   3288  CZ  ARG   220     -28.085  34.683-103.951  0.00  0.00           C
ATOM   3289  NH1 ARG   220     -28.396  35.803-104.503  0.00  0.00           N
ATOM   3290  NH2 ARG   220     -27.216  33.927-104.627  0.00  0.00           N
ATOM   3291  HN  ARG   220     -32.212  32.343-100.247  0.00  0.00           H
ATOM   3292  HA  ARG   220     -29.943  32.341 -98.672  0.00  0.00           H
ATOM   3293  HB1 ARG   220     -30.182  35.040 -99.036  0.00  0.00           H
ATOM   3294  HB2 ARG   220     -31.431  34.557-100.088  0.00  0.00           H
ATOM   3295  HG1 ARG   220     -29.965  32.933-101.206  0.00  0.00           H
ATOM   3296  HG2 ARG   220     -28.582  33.505-100.238  0.00  0.00           H
ATOM   3297  HD1 ARG   220     -28.956  35.810-101.340  0.00  0.00           H
ATOM   3298  HD2 ARG   220     -30.468  35.122-102.156  0.00  0.00           H
ATOM   3299  HE  ARG   220     -28.191  33.357-102.474  0.00  0.00           H
ATOM   3300 HH11 ARG   220     -28.826  36.477-103.900  0.00  0.00           H
ATOM   3301 HH12 ARG   220     -27.927  36.091-105.335  0.00  0.00           H
ATOM   3302 HH21 ARG   220     -27.017  32.992-104.344  0.00  0.00           H
ATOM   3303 HH22 ARG   220     -27.169  34.175-105.600  0.00  0.00           H
ATOM   3304  N   PRO   221     -30.416  33.489 -96.266  0.00  0.00           N
ATOM   3305  CA  PRO   221     -30.986  33.630 -94.893  0.00  0.00           C
ATOM   3306  C   PRO   221     -30.987  35.077 -94.444  0.00  0.00           C
ATOM   3307  O   PRO   221     -31.602  35.291 -93.357  0.00  0.00           O
ATOM   3308  CB  PRO   221     -29.914  32.772 -94.138  0.00  0.00           C
ATOM   3309  CG  PRO   221     -28.656  32.789 -94.949  0.00  0.00           C
ATOM   3310  CD  PRO   221     -29.196  32.696 -96.343  0.00  0.00           C
ATOM   3311  HA  PRO   221     -32.027  33.347 -94.828  0.00  0.00           H
ATOM   3312  HB1 PRO   221     -30.298  31.735 -94.259  0.00  0.00           H
ATOM   3313  HB2 PRO   221     -29.693  33.142 -93.116  0.00  0.00           H
ATOM   3314  HG1 PRO   221     -27.996  31.942 -94.659  0.00  0.00           H
ATOM   3315  HG2 PRO   221     -28.185  33.779 -94.746  0.00  0.00           H
ATOM   3316  HD1 PRO   221     -29.417  31.632 -96.557  0.00  0.00           H
ATOM   3317  HD2 PRO   221     -28.428  33.111 -97.031  0.00  0.00           H
ATOM   3318  N   PHE   222     -30.145  35.901 -95.039  0.00  0.00           N
ATOM   3319  CA  PHE   222     -29.880  37.315 -94.668  0.00  0.00           C
ATOM   3320  C   PHE   222     -31.024  38.216 -94.973  0.00  0.00           C
ATOM   3321  O   PHE   222     -31.570  38.417 -96.045  0.00  0.00           O
ATOM   3322  CB  PHE   222     -28.702  37.914 -95.441  0.00  0.00           C
ATOM   3323  CG  PHE   222     -27.460  37.299 -94.765  0.00  0.00           C
ATOM   3324  CD1 PHE   222     -26.790  36.257 -95.322  0.00  0.00           C
ATOM   3325  CD2 PHE   222     -27.088  37.708 -93.497  0.00  0.00           C
ATOM   3326  CE1 PHE   222     -25.695  35.596 -94.670  0.00  0.00           C
ATOM   3327  CE2 PHE   222     -25.904  37.214 -92.956  0.00  0.00           C
ATOM   3328  CZ  PHE   222     -25.259  36.121 -93.452  0.00  0.00           C
ATOM   3329  HN  PHE   222     -29.530  35.432 -95.672  0.00  0.00           H
ATOM   3330  HA  PHE   222     -29.754  37.291 -93.594  0.00  0.00           H
ATOM   3331  HB1 PHE   222     -28.585  38.998 -95.232  0.00  0.00           H
ATOM   3332  HB2 PHE   222     -28.684  37.823 -96.546  0.00  0.00           H
ATOM   3333  HD1 PHE   222     -27.122  35.896 -96.277  0.00  0.00           H
ATOM   3334  HD2 PHE   222     -27.617  38.424 -92.890  0.00  0.00           H
ATOM   3335  HE1 PHE   222     -25.306  34.664 -95.057  0.00  0.00           H
ATOM   3336  HE2 PHE   222     -25.612  37.575 -91.981  0.00  0.00           H
ATOM   3337  HZ  PHE   222     -24.359  35.765 -92.967  0.00  0.00           H
ATOM   3338  N   LEU   223     -31.491  38.898 -93.912  0.00  0.00           N
ATOM   3339  CA  LEU   223     -32.695  39.775 -93.949  0.00  0.00           C
ATOM   3340  C   LEU   223     -32.620  40.900 -94.947  0.00  0.00           C
ATOM   3341  O   LEU   223     -31.475  41.335 -95.075  0.00  0.00           O
ATOM   3342  CB  LEU   223     -33.050  40.359 -92.512  0.00  0.00           C
ATOM   3343  CG  LEU   223     -33.194  39.346 -91.295  0.00  0.00           C
ATOM   3344  CD1 LEU   223     -33.607  40.020 -89.980  0.00  0.00           C
ATOM   3345  CD2 LEU   223     -34.274  38.305 -91.600  0.00  0.00           C
ATOM   3346  HN  LEU   223     -30.956  39.016 -93.079  0.00  0.00           H
ATOM   3347  HA  LEU   223     -33.517  39.173 -94.301  0.00  0.00           H
ATOM   3348  HB1 LEU   223     -33.986  40.943 -92.634  0.00  0.00           H
ATOM   3349  HB2 LEU   223     -32.221  41.015 -92.156  0.00  0.00           H
ATOM   3350  HG  LEU   223     -32.258  38.775 -91.084  0.00  0.00           H
ATOM   3351 HD11 LEU   223     -32.826  40.740 -89.671  0.00  0.00           H
ATOM   3352 HD12 LEU   223     -34.558  40.591 -90.093  0.00  0.00           H
ATOM   3353 HD13 LEU   223     -33.687  39.256 -89.183  0.00  0.00           H
ATOM   3354 HD21 LEU   223     -34.686  37.875 -90.666  0.00  0.00           H
ATOM   3355 HD22 LEU   223     -35.119  38.761 -92.165  0.00  0.00           H
ATOM   3356 HD23 LEU   223     -33.959  37.481 -92.271  0.00  0.00           H
ATOM   3357  N   PRO   224     -33.662  41.412 -95.651  0.00  0.00           N
ATOM   3358  CA  PRO   224     -33.656  42.586 -96.537  0.00  0.00           C
ATOM   3359  C   PRO   224     -33.062  43.904 -96.013  0.00  0.00           C
ATOM   3360  O   PRO   224     -33.308  44.339 -94.903  0.00  0.00           O
ATOM   3361  CB  PRO   224     -35.153  42.742 -96.874  0.00  0.00           C
ATOM   3362  CG  PRO   224     -35.641  41.274 -97.050  0.00  0.00           C
ATOM   3363  CD  PRO   224     -34.891  40.649 -95.864  0.00  0.00           C
ATOM   3364  HA  PRO   224     -33.028  42.322 -97.381  0.00  0.00           H
ATOM   3365  HB1 PRO   224     -35.330  43.476 -97.685  0.00  0.00           H
ATOM   3366  HB2 PRO   224     -35.651  43.046 -95.931  0.00  0.00           H
ATOM   3367  HG1 PRO   224     -35.272  40.841 -98.009  0.00  0.00           H
ATOM   3368  HG2 PRO   224     -36.733  41.080 -96.987  0.00  0.00           H
ATOM   3369  HD1 PRO   224     -34.597  39.625 -96.163  0.00  0.00           H
ATOM   3370  HD2 PRO   224     -35.492  40.659 -94.928  0.00  0.00           H
ATOM   3371  N   ASN   225     -32.268  44.577 -96.820  0.00  0.00           N
ATOM   3372  CA  ASN   225     -31.706  45.887 -96.616  0.00  0.00           C
ATOM   3373  C   ASN   225     -30.445  45.724 -95.777  0.00  0.00           C
ATOM   3374  O   ASN   225     -30.151  46.751 -95.103  0.00  0.00           O
ATOM   3375  CB  ASN   225     -32.727  46.985 -96.109  0.00  0.00           C
ATOM   3376  CG  ASN   225     -34.017  46.859 -96.984  0.00  0.00           C
ATOM   3377  ND2 ASN   225     -35.216  46.988 -96.402  0.00  0.00           N
ATOM   3378  OD1 ASN   225     -33.928  46.445 -98.138  0.00  0.00           O
ATOM   3379  HN  ASN   225     -32.014  44.173 -97.689  0.00  0.00           H
ATOM   3380  HA  ASN   225     -31.249  46.115 -97.561  0.00  0.00           H
ATOM   3381  HB1 ASN   225     -32.320  48.018 -96.168  0.00  0.00           H
ATOM   3382  HB2 ASN   225     -33.073  46.819 -95.056  0.00  0.00           H
ATOM   3383 HD21 ASN   225     -35.275  47.461 -95.514  0.00  0.00           H
ATOM   3384 HD22 ASN   225     -36.069  46.838 -96.903  0.00  0.00           H
ATOM   3385  N   TRP   226     -29.767  44.602 -95.804  0.00  0.00           N
ATOM   3386  CA  TRP   226     -28.623  44.285 -94.929  0.00  0.00           C
ATOM   3387  C   TRP   226     -27.481  45.298 -95.114  0.00  0.00           C
ATOM   3388  O   TRP   226     -27.078  45.655 -96.242  0.00  0.00           O
ATOM   3389  CB  TRP   226     -28.162  42.805 -95.284  0.00  0.00           C
ATOM   3390  CG  TRP   226     -26.960  42.284 -94.571  0.00  0.00           C
ATOM   3391  CD1 TRP   226     -27.020  41.382 -93.516  0.00  0.00           C
ATOM   3392  CD2 TRP   226     -25.559  42.385 -94.943  0.00  0.00           C
ATOM   3393  CE2 TRP   226     -24.872  41.552 -94.038  0.00  0.00           C
ATOM   3394  CE3 TRP   226     -24.926  43.155 -95.888  0.00  0.00           C
ATOM   3395  NE1 TRP   226     -25.733  41.048 -93.128  0.00  0.00           N
ATOM   3396  CZ2 TRP   226     -23.529  41.429 -94.142  0.00  0.00           C
ATOM   3397  CZ3 TRP   226     -23.547  43.064 -95.900  0.00  0.00           C
ATOM   3398  CH2 TRP   226     -22.867  42.242 -95.048  0.00  0.00           C
ATOM   3399  HN  TRP   226     -30.105  43.840 -96.359  0.00  0.00           H
ATOM   3400  HA  TRP   226     -28.970  44.278 -93.908  0.00  0.00           H
ATOM   3401  HB1 TRP   226     -27.974  42.812 -96.381  0.00  0.00           H
ATOM   3402  HB2 TRP   226     -28.985  42.078 -95.155  0.00  0.00           H
ATOM   3403  HD1 TRP   226     -27.845  40.827 -93.094  0.00  0.00           H
ATOM   3404  HE1 TRP   226     -25.545  40.356 -92.472  0.00  0.00           H
ATOM   3405  HE3 TRP   226     -25.479  43.737 -96.610  0.00  0.00           H
ATOM   3406  HZ2 TRP   226     -22.989  40.609 -93.691  0.00  0.00           H
ATOM   3407  HZ3 TRP   226     -23.053  43.754 -96.578  0.00  0.00           H
ATOM   3408  HH2 TRP   226     -21.801  42.167 -95.194  0.00  0.00           H
ATOM   3409  N   GLN   227     -26.955  45.758 -93.995  0.00  0.00           N
ATOM   3410  CA  GLN   227     -26.110  46.939 -93.826  0.00  0.00           C
ATOM   3411  C   GLN   227     -24.650  46.650 -93.619  0.00  0.00           C
ATOM   3412  O   GLN   227     -24.411  46.205 -92.521  0.00  0.00           O
ATOM   3413  CB  GLN   227     -26.603  47.894 -92.668  0.00  0.00           C
ATOM   3414  CG  GLN   227     -27.820  48.657 -93.017  0.00  0.00           C
ATOM   3415  CD  GLN   227     -27.773  49.486 -94.353  0.00  0.00           C
ATOM   3416  NE2 GLN   227     -28.664  49.172 -95.341  0.00  0.00           N
ATOM   3417  OE1 GLN   227     -26.953  50.383 -94.479  0.00  0.00           O
ATOM   3418  HN  GLN   227     -27.430  45.570 -93.134  0.00  0.00           H
ATOM   3419  HA  GLN   227     -26.113  47.515 -94.738  0.00  0.00           H
ATOM   3420  HB1 GLN   227     -25.771  48.569 -92.404  0.00  0.00           H
ATOM   3421  HB2 GLN   227     -26.816  47.363 -91.716  0.00  0.00           H
ATOM   3422  HG1 GLN   227     -27.967  49.401 -92.214  0.00  0.00           H
ATOM   3423  HG2 GLN   227     -28.679  47.960 -92.996  0.00  0.00           H
ATOM   3424 HE21 GLN   227     -29.307  48.409 -95.234  0.00  0.00           H
ATOM   3425 HE22 GLN   227     -28.613  49.557 -96.256  0.00  0.00           H
ATOM   3426  N   PRO   228     -23.643  46.902 -94.531  0.00  0.00           N
ATOM   3427  CA  PRO   228     -22.357  46.184 -94.400  0.00  0.00           C
ATOM   3428  C   PRO   228     -21.577  46.728 -93.235  0.00  0.00           C
ATOM   3429  O   PRO   228     -20.919  46.046 -92.437  0.00  0.00           O
ATOM   3430  CB  PRO   228     -21.599  46.439 -95.679  0.00  0.00           C
ATOM   3431  CG  PRO   228     -22.393  47.575 -96.381  0.00  0.00           C
ATOM   3432  CD  PRO   228     -23.788  47.428 -95.839  0.00  0.00           C
ATOM   3433  HA  PRO   228     -22.557  45.145 -94.209  0.00  0.00           H
ATOM   3434  HB1 PRO   228     -21.542  45.572 -96.373  0.00  0.00           H
ATOM   3435  HB2 PRO   228     -20.551  46.782 -95.516  0.00  0.00           H
ATOM   3436  HG1 PRO   228     -22.346  47.493 -97.490  0.00  0.00           H
ATOM   3437  HG2 PRO   228     -22.077  48.616 -96.147  0.00  0.00           H
ATOM   3438  HD1 PRO   228     -24.394  46.635 -96.346  0.00  0.00           H
ATOM   3439  HD2 PRO   228     -24.369  48.374 -95.896  0.00  0.00           H
ATOM   3440  N   VAL   229     -21.634  48.049 -93.043  0.00  0.00           N
ATOM   3441  CA  VAL   229     -20.870  48.668 -92.077  0.00  0.00           C
ATOM   3442  C   VAL   229     -21.292  48.371 -90.640  0.00  0.00           C
ATOM   3443  O   VAL   229     -20.416  48.306 -89.790  0.00  0.00           O
ATOM   3444  CB  VAL   229     -20.919  50.182 -92.305  0.00  0.00           C
ATOM   3445  CG1 VAL   229     -22.356  50.596 -92.711  0.00  0.00           C
ATOM   3446  CG2 VAL   229     -20.439  51.108 -91.147  0.00  0.00           C
ATOM   3447  HN  VAL   229     -22.267  48.687 -93.479  0.00  0.00           H
ATOM   3448  HA  VAL   229     -19.849  48.335 -92.172  0.00  0.00           H
ATOM   3449  HB  VAL   229     -20.138  50.442 -93.046  0.00  0.00           H
ATOM   3450 HG11 VAL   229     -23.208  50.280 -92.077  0.00  0.00           H
ATOM   3451 HG12 VAL   229     -22.345  51.698 -92.798  0.00  0.00           H
ATOM   3452 HG13 VAL   229     -22.464  50.227 -93.758  0.00  0.00           H
ATOM   3453 HG21 VAL   229     -20.270  52.158 -91.468  0.00  0.00           H
ATOM   3454 HG22 VAL   229     -21.147  51.107 -90.291  0.00  0.00           H
ATOM   3455 HG23 VAL   229     -19.509  50.645 -90.760  0.00  0.00           H
ATOM   3456  N   GLN   230     -22.609  48.141 -90.280  0.00  0.00           N
ATOM   3457  CA  GLN   230     -23.036  47.495 -89.020  0.00  0.00           C
ATOM   3458  C   GLN   230     -22.398  46.156 -88.721  0.00  0.00           C
ATOM   3459  O   GLN   230     -21.867  45.992 -87.621  0.00  0.00           O
ATOM   3460  CB  GLN   230     -24.596  47.353 -89.036  0.00  0.00           C
ATOM   3461  CG  GLN   230     -25.366  48.641 -88.511  0.00  0.00           C
ATOM   3462  CD  GLN   230     -25.067  49.067 -87.049  0.00  0.00           C
ATOM   3463  NE2 GLN   230     -24.344  50.130 -86.765  0.00  0.00           N
ATOM   3464  OE1 GLN   230     -25.497  48.370 -86.100  0.00  0.00           O
ATOM   3465  HN  GLN   230     -23.256  48.307 -91.028  0.00  0.00           H
ATOM   3466  HA  GLN   230     -22.806  48.233 -88.274  0.00  0.00           H
ATOM   3467  HB1 GLN   230     -24.807  46.627 -88.219  0.00  0.00           H
ATOM   3468  HB2 GLN   230     -24.892  47.056 -90.070  0.00  0.00           H
ATOM   3469  HG1 GLN   230     -26.467  48.516 -88.493  0.00  0.00           H
ATOM   3470  HG2 GLN   230     -25.263  49.485 -89.225  0.00  0.00           H
ATOM   3471 HE21 GLN   230     -24.165  50.722 -87.546  0.00  0.00           H
ATOM   3472 HE22 GLN   230     -24.270  50.461 -85.823  0.00  0.00           H
ATOM   3473  N   TRP   231     -22.288  45.223 -89.696  0.00  0.00           N
ATOM   3474  CA  TRP   231     -21.481  43.999 -89.570  0.00  0.00           C
ATOM   3475  C   TRP   231     -19.994  44.246 -89.332  0.00  0.00           C
ATOM   3476  O   TRP   231     -19.331  43.584 -88.493  0.00  0.00           O
ATOM   3477  CB  TRP   231     -21.766  43.028 -90.757  0.00  0.00           C
ATOM   3478  CG  TRP   231     -20.901  41.822 -90.762  0.00  0.00           C
ATOM   3479  CD1 TRP   231     -20.267  41.258 -91.871  0.00  0.00           C
ATOM   3480  CD2 TRP   231     -20.710  40.850 -89.697  0.00  0.00           C
ATOM   3481  CE2 TRP   231     -19.858  39.802 -90.200  0.00  0.00           C
ATOM   3482  CE3 TRP   231     -21.142  40.763 -88.369  0.00  0.00           C
ATOM   3483  NE1 TRP   231     -19.612  40.065 -91.500  0.00  0.00           N
ATOM   3484  CZ2 TRP   231     -19.436  38.794 -89.441  0.00  0.00           C
ATOM   3485  CZ3 TRP   231     -20.733  39.579 -87.614  0.00  0.00           C
ATOM   3486  CH2 TRP   231     -19.956  38.634 -88.187  0.00  0.00           C
ATOM   3487  HN  TRP   231     -22.860  45.293 -90.511  0.00  0.00           H
ATOM   3488  HA  TRP   231     -21.950  43.488 -88.736  0.00  0.00           H
ATOM   3489  HB1 TRP   231     -21.491  43.611 -91.665  0.00  0.00           H
ATOM   3490  HB2 TRP   231     -22.818  42.674 -90.761  0.00  0.00           H
ATOM   3491  HD1 TRP   231     -20.015  41.838 -92.745  0.00  0.00           H
ATOM   3492  HE1 TRP   231     -19.268  39.372 -92.104  0.00  0.00           H
ATOM   3493  HE3 TRP   231     -21.921  41.353 -87.908  0.00  0.00           H
ATOM   3494  HZ2 TRP   231     -18.730  38.064 -89.788  0.00  0.00           H
ATOM   3495  HZ3 TRP   231     -20.993  39.532 -86.568  0.00  0.00           H
ATOM   3496  HH2 TRP   231     -19.628  37.740 -87.679  0.00  0.00           H
ATOM   3497  N   HIS   232     -19.286  45.156 -90.021  0.00  0.00           N
ATOM   3498  CA  HIS   232     -17.893  45.487 -89.662  0.00  0.00           C
ATOM   3499  C   HIS   232     -17.686  46.046 -88.262  0.00  0.00           C
ATOM   3500  O   HIS   232     -16.687  45.719 -87.604  0.00  0.00           O
ATOM   3501  CB  HIS   232     -17.317  46.590 -90.621  0.00  0.00           C
ATOM   3502  CG  HIS   232     -17.357  46.255 -92.008  0.00  0.00           C
ATOM   3503  CD2 HIS   232     -17.744  45.010 -92.518  0.00  0.00           C
ATOM   3504  ND1 HIS   232     -17.024  47.094 -93.040  0.00  0.00           N
ATOM   3505  CE1 HIS   232     -17.250  46.401 -94.140  0.00  0.00           C
ATOM   3506  NE2 HIS   232     -17.671  45.158 -93.892  0.00  0.00           N
ATOM   3507  HN  HIS   232     -19.705  45.580 -90.823  0.00  0.00           H
ATOM   3508  HA  HIS   232     -17.254  44.622 -89.708  0.00  0.00           H
ATOM   3509  HB1 HIS   232     -16.251  46.785 -90.401  0.00  0.00           H
ATOM   3510  HB2 HIS   232     -17.804  47.588 -90.593  0.00  0.00           H
ATOM   3511  HD2 HIS   232     -17.904  44.070 -91.995  0.00  0.00           H
ATOM   3512  HE1 HIS   232     -17.040  46.672 -95.186  0.00  0.00           H
ATOM   3513  HE2 HIS   232     -18.191  44.550 -94.487  0.00  0.00           H
ATOM   3514  N   SER   233     -18.554  46.975 -87.811  0.00  0.00           N
ATOM   3515  CA  SER   233     -18.668  47.395 -86.430  0.00  0.00           C
ATOM   3516  C   SER   233     -18.802  46.234 -85.411  0.00  0.00           C
ATOM   3517  O   SER   233     -18.081  46.119 -84.411  0.00  0.00           O
ATOM   3518  CB  SER   233     -19.876  48.393 -86.124  0.00  0.00           C
ATOM   3519  OG  SER   233     -19.813  49.518 -87.014  0.00  0.00           O
ATOM   3520  HN  SER   233     -19.264  47.215 -88.464  0.00  0.00           H
ATOM   3521  HA  SER   233     -17.724  47.853 -86.175  0.00  0.00           H
ATOM   3522  HB1 SER   233     -19.558  48.752 -85.117  0.00  0.00           H
ATOM   3523  HB2 SER   233     -20.840  47.841 -86.103  0.00  0.00           H
ATOM   3524  HG1 SER   233     -19.872  49.172 -87.907  0.00  0.00           H
ATOM   3525  N   LYS   234     -19.619  45.237 -85.763  0.00  0.00           N
ATOM   3526  CA  LYS   234     -19.725  43.958 -85.044  0.00  0.00           C
ATOM   3527  C   LYS   234     -18.593  42.941 -85.175  0.00  0.00           C
ATOM   3528  O   LYS   234     -18.147  42.463 -84.123  0.00  0.00           O
ATOM   3529  CB  LYS   234     -21.081  43.266 -85.399  0.00  0.00           C
ATOM   3530  CG  LYS   234     -22.299  44.081 -84.795  0.00  0.00           C
ATOM   3531  CD  LYS   234     -23.708  43.659 -85.264  0.00  0.00           C
ATOM   3532  CE  LYS   234     -24.659  44.801 -84.896  0.00  0.00           C
ATOM   3533  NZ  LYS   234     -26.053  44.403 -84.891  0.00  0.00           N
ATOM   3534  HN  LYS   234     -20.179  45.334 -86.585  0.00  0.00           H
ATOM   3535  HA  LYS   234     -19.660  44.210 -84.002  0.00  0.00           H
ATOM   3536  HB1 LYS   234     -21.105  42.244 -84.962  0.00  0.00           H
ATOM   3537  HB2 LYS   234     -21.152  43.146 -86.502  0.00  0.00           H
ATOM   3538  HG1 LYS   234     -22.126  45.131 -85.107  0.00  0.00           H
ATOM   3539  HG2 LYS   234     -22.359  44.046 -83.683  0.00  0.00           H
ATOM   3540  HD1 LYS   234     -23.801  43.592 -86.371  0.00  0.00           H
ATOM   3541  HD2 LYS   234     -23.898  42.640 -84.867  0.00  0.00           H
ATOM   3542  HE1 LYS   234     -24.528  45.613 -85.644  0.00  0.00           H
ATOM   3543  HE2 LYS   234     -24.420  45.101 -83.856  0.00  0.00           H
ATOM   3544  HZ1 LYS   234     -26.142  43.489 -84.405  0.00  0.00           H
ATOM   3545  HZ2 LYS   234     -26.668  45.117 -84.465  0.00  0.00           H
ATOM   3546  HZ3 LYS   234     -26.348  44.190 -85.863  0.00  0.00           H
ATOM   3547  N   VAL   235     -17.912  42.747 -86.330  0.00  0.00           N
ATOM   3548  CA  VAL   235     -16.662  42.012 -86.517  0.00  0.00           C
ATOM   3549  C   VAL   235     -15.485  42.630 -85.695  0.00  0.00           C
ATOM   3550  O   VAL   235     -14.705  41.951 -85.060  0.00  0.00           O
ATOM   3551  CB  VAL   235     -16.225  42.107 -87.971  0.00  0.00           C
ATOM   3552  CG1 VAL   235     -14.755  41.758 -88.249  0.00  0.00           C
ATOM   3553  CG2 VAL   235     -17.142  41.163 -88.726  0.00  0.00           C
ATOM   3554  HN  VAL   235     -18.399  43.111 -87.128  0.00  0.00           H
ATOM   3555  HA  VAL   235     -16.560  40.966 -86.255  0.00  0.00           H
ATOM   3556  HB  VAL   235     -16.466  43.145 -88.308  0.00  0.00           H
ATOM   3557 HG11 VAL   235     -14.471  40.813 -87.750  0.00  0.00           H
ATOM   3558 HG12 VAL   235     -14.559  41.632 -89.331  0.00  0.00           H
ATOM   3559 HG13 VAL   235     -14.074  42.579 -87.929  0.00  0.00           H
ATOM   3560 HG21 VAL   235     -16.697  40.821 -89.684  0.00  0.00           H
ATOM   3561 HG22 VAL   235     -17.261  40.255 -88.101  0.00  0.00           H
ATOM   3562 HG23 VAL   235     -18.169  41.486 -88.998  0.00  0.00           H
ATOM   3563  N   ARG   236     -15.372  43.966 -85.713  0.00  0.00           N
ATOM   3564  CA  ARG   236     -14.427  44.711 -84.825  0.00  0.00           C
ATOM   3565  C   ARG   236     -14.520  44.420 -83.354  0.00  0.00           C
ATOM   3566  O   ARG   236     -13.462  44.107 -82.716  0.00  0.00           O
ATOM   3567  CB  ARG   236     -14.534  46.207 -85.124  0.00  0.00           C
ATOM   3568  CG  ARG   236     -13.760  46.590 -86.364  0.00  0.00           C
ATOM   3569  CD  ARG   236     -14.154  47.846 -87.198  0.00  0.00           C
ATOM   3570  NE  ARG   236     -13.182  47.919 -88.362  0.00  0.00           N
ATOM   3571  CZ  ARG   236     -13.208  48.959 -89.213  0.00  0.00           C
ATOM   3572  NH1 ARG   236     -14.292  49.722 -89.439  0.00  0.00           N
ATOM   3573  NH2 ARG   236     -12.190  49.229 -89.963  0.00  0.00           N
ATOM   3574  HN  ARG   236     -16.032  44.534 -86.199  0.00  0.00           H
ATOM   3575  HA  ARG   236     -13.463  44.361 -85.149  0.00  0.00           H
ATOM   3576  HB1 ARG   236     -14.000  46.802 -84.355  0.00  0.00           H
ATOM   3577  HB2 ARG   236     -15.633  46.382 -85.114  0.00  0.00           H
ATOM   3578  HG1 ARG   236     -13.693  45.744 -87.087  0.00  0.00           H
ATOM   3579  HG2 ARG   236     -12.723  46.768 -86.005  0.00  0.00           H
ATOM   3580  HD1 ARG   236     -14.213  48.845 -86.714  0.00  0.00           H
ATOM   3581  HD2 ARG   236     -15.140  47.681 -87.674  0.00  0.00           H
ATOM   3582  HE  ARG   236     -12.307  47.445 -88.340  0.00  0.00           H
ATOM   3583 HH11 ARG   236     -15.168  49.608 -88.962  0.00  0.00           H
ATOM   3584 HH12 ARG   236     -14.249  50.474 -90.093  0.00  0.00           H
ATOM   3585 HH21 ARG   236     -11.280  48.805 -89.950  0.00  0.00           H
ATOM   3586 HH22 ARG   236     -12.398  49.863 -90.695  0.00  0.00           H
ATOM   3587  N   GLN   237     -15.742  44.374 -82.874  0.00  0.00           N
ATOM   3588  CA  GLN   237     -15.913  44.167 -81.458  0.00  0.00           C
ATOM   3589  C   GLN   237     -17.344  43.973 -81.222  0.00  0.00           C
ATOM   3590  O   GLN   237     -18.128  44.415 -82.031  0.00  0.00           O
ATOM   3591  CB  GLN   237     -15.473  45.370 -80.578  0.00  0.00           C
ATOM   3592  CG  GLN   237     -16.429  46.548 -80.367  0.00  0.00           C
ATOM   3593  CD  GLN   237     -15.811  47.680 -79.630  0.00  0.00           C
ATOM   3594  NE2 GLN   237     -16.527  48.248 -78.671  0.00  0.00           N
ATOM   3595  OE1 GLN   237     -14.662  48.001 -79.876  0.00  0.00           O
ATOM   3596  HN  GLN   237     -16.566  44.642 -83.359  0.00  0.00           H
ATOM   3597  HA  GLN   237     -15.419  43.245 -81.168  0.00  0.00           H
ATOM   3598  HB1 GLN   237     -14.509  45.722 -80.991  0.00  0.00           H
ATOM   3599  HB2 GLN   237     -15.212  44.993 -79.563  0.00  0.00           H
ATOM   3600  HG1 GLN   237     -17.335  46.188 -79.849  0.00  0.00           H
ATOM   3601  HG2 GLN   237     -16.609  46.857 -81.419  0.00  0.00           H
ATOM   3602 HE21 GLN   237     -16.261  49.130 -78.278  0.00  0.00           H
ATOM   3603 HE22 GLN   237     -17.331  47.758 -78.308  0.00  0.00           H
ATOM   3604  N   LYS   238     -17.762  43.243 -80.131  0.00  0.00           N
ATOM   3605  CA  LYS   238     -19.168  43.141 -79.688  0.00  0.00           C
ATOM   3606  C   LYS   238     -20.158  42.546 -80.585  0.00  0.00           C
ATOM   3607  O   LYS   238     -21.433  42.724 -80.507  0.00  0.00           O
ATOM   3608  CB  LYS   238     -19.613  44.475 -79.028  0.00  0.00           C
ATOM   3609  CG  LYS   238     -18.920  44.993 -77.728  0.00  0.00           C
ATOM   3610  CD  LYS   238     -19.342  44.096 -76.556  0.00  0.00           C
ATOM   3611  CE  LYS   238     -19.112  44.802 -75.200  0.00  0.00           C
ATOM   3612  NZ  LYS   238     -20.205  45.747 -74.826  0.00  0.00           N
ATOM   3613  HN  LYS   238     -17.136  42.737 -79.552  0.00  0.00           H
ATOM   3614  HA  LYS   238     -19.142  42.439 -78.870  0.00  0.00           H
ATOM   3615  HB1 LYS   238     -20.707  44.361 -78.879  0.00  0.00           H
ATOM   3616  HB2 LYS   238     -19.570  45.242 -79.829  0.00  0.00           H
ATOM   3617  HG1 LYS   238     -19.336  46.001 -77.512  0.00  0.00           H
ATOM   3618  HG2 LYS   238     -17.819  45.081 -77.755  0.00  0.00           H
ATOM   3619  HD1 LYS   238     -20.420  43.854 -76.643  0.00  0.00           H
ATOM   3620  HD2 LYS   238     -18.785  43.134 -76.555  0.00  0.00           H
ATOM   3621  HE1 LYS   238     -18.217  45.453 -75.248  0.00  0.00           H
ATOM   3622  HE2 LYS   238     -19.232  44.102 -74.353  0.00  0.00           H
ATOM   3623  HZ1 LYS   238     -21.093  45.200 -74.755  0.00  0.00           H
ATOM   3624  HZ2 LYS   238     -19.918  46.159 -73.919  0.00  0.00           H
ATOM   3625  HZ3 LYS   238     -20.392  46.388 -75.626  0.00  0.00           H
ATOM   3626  N   SER   239     -19.741  41.658 -81.539  0.00  0.00           N
ATOM   3627  CA  SER   239     -20.552  40.652 -82.153  0.00  0.00           C
ATOM   3628  C   SER   239     -21.548  39.733 -81.328  0.00  0.00           C
ATOM   3629  O   SER   239     -21.412  39.601 -80.107  0.00  0.00           O
ATOM   3630  CB  SER   239     -19.702  39.696 -82.975  0.00  0.00           C
ATOM   3631  OG  SER   239     -18.874  38.860 -82.108  0.00  0.00           O
ATOM   3632  HN  SER   239     -18.808  41.588 -81.865  0.00  0.00           H
ATOM   3633  HA  SER   239     -21.161  41.206 -82.855  0.00  0.00           H
ATOM   3634  HB1 SER   239     -19.195  40.366 -83.704  0.00  0.00           H
ATOM   3635  HB2 SER   239     -20.268  38.982 -83.620  0.00  0.00           H
ATOM   3636  HG1 SER   239     -18.265  39.470 -81.693  0.00  0.00           H
ATOM   3637  N   GLU   240     -22.611  39.163 -81.964  0.00  0.00           N
ATOM   3638  CA  GLU   240     -23.869  38.710 -81.271  0.00  0.00           C
ATOM   3639  C   GLU   240     -23.917  37.194 -81.117  0.00  0.00           C
ATOM   3640  O   GLU   240     -23.454  36.445 -81.980  0.00  0.00           O
ATOM   3641  CB  GLU   240     -25.167  39.184 -82.055  0.00  0.00           C
ATOM   3642  CG  GLU   240     -25.256  40.703 -81.926  0.00  0.00           C
ATOM   3643  CD  GLU   240     -26.525  41.320 -82.555  0.00  0.00           C
ATOM   3644  OE1 GLU   240     -26.518  42.161 -83.466  0.00  0.00           O
ATOM   3645  OE2 GLU   240     -27.594  40.888 -82.061  0.00  0.00           O
ATOM   3646  HN  GLU   240     -22.786  39.222 -82.947  0.00  0.00           H
ATOM   3647  HA  GLU   240     -23.775  39.134 -80.289  0.00  0.00           H
ATOM   3648  HB1 GLU   240     -26.052  38.730 -81.564  0.00  0.00           H
ATOM   3649  HB2 GLU   240     -25.292  38.833 -83.106  0.00  0.00           H
ATOM   3650  HG1 GLU   240     -24.453  41.261 -82.450  0.00  0.00           H
ATOM   3651  HG2 GLU   240     -25.246  41.047 -80.874  0.00  0.00           H
ATOM   3652  N   VAL   241     -24.453  36.648 -79.943  0.00  0.00           N
ATOM   3653  CA  VAL   241     -24.774  35.182 -79.822  0.00  0.00           C
ATOM   3654  C   VAL   241     -25.783  34.695 -80.884  0.00  0.00           C
ATOM   3655  O   VAL   241     -25.712  33.730 -81.590  0.00  0.00           O
ATOM   3656  CB  VAL   241     -25.191  34.799 -78.404  0.00  0.00           C
ATOM   3657  CG1 VAL   241     -25.805  33.390 -78.238  0.00  0.00           C
ATOM   3658  CG2 VAL   241     -23.938  35.057 -77.553  0.00  0.00           C
ATOM   3659  HN  VAL   241     -24.844  37.186 -79.204  0.00  0.00           H
ATOM   3660  HA  VAL   241     -23.885  34.639 -80.106  0.00  0.00           H
ATOM   3661  HB  VAL   241     -26.000  35.521 -78.161  0.00  0.00           H
ATOM   3662 HG11 VAL   241     -25.143  32.610 -78.673  0.00  0.00           H
ATOM   3663 HG12 VAL   241     -25.822  33.244 -77.141  0.00  0.00           H
ATOM   3664 HG13 VAL   241     -26.793  33.171 -78.710  0.00  0.00           H
ATOM   3665 HG21 VAL   241     -24.046  34.912 -76.466  0.00  0.00           H
ATOM   3666 HG22 VAL   241     -23.224  34.235 -77.776  0.00  0.00           H
ATOM   3667 HG23 VAL   241     -23.436  36.039 -77.692  0.00  0.00           H
ATOM   3668  N   ASP   242     -26.921  35.437 -81.149  0.00  0.00           N
ATOM   3669  CA  ASP   242     -27.956  35.109 -82.163  0.00  0.00           C
ATOM   3670  C   ASP   242     -27.477  35.123 -83.645  0.00  0.00           C
ATOM   3671  O   ASP   242     -27.031  36.152 -84.140  0.00  0.00           O
ATOM   3672  CB  ASP   242     -29.156  36.081 -82.017  0.00  0.00           C
ATOM   3673  CG  ASP   242     -29.781  35.928 -80.654  0.00  0.00           C
ATOM   3674  OD1 ASP   242     -29.995  36.891 -79.932  0.00  0.00           O
ATOM   3675  OD2 ASP   242     -29.991  34.757 -80.226  0.00  0.00           O
ATOM   3676  HN  ASP   242     -27.149  36.242 -80.611  0.00  0.00           H
ATOM   3677  HA  ASP   242     -28.268  34.089 -81.996  0.00  0.00           H
ATOM   3678  HB1 ASP   242     -29.968  35.902 -82.761  0.00  0.00           H
ATOM   3679  HB2 ASP   242     -28.777  37.119 -82.141  0.00  0.00           H
ATOM   3680  N   ILE   243     -27.465  33.970 -84.309  0.00  0.00           N
ATOM   3681  CA  ILE   243     -26.765  33.662 -85.524  0.00  0.00           C
ATOM   3682  C   ILE   243     -27.710  33.170 -86.629  0.00  0.00           C
ATOM   3683  O   ILE   243     -27.417  33.184 -87.826  0.00  0.00           O
ATOM   3684  CB  ILE   243     -25.711  32.548 -85.474  0.00  0.00           C
ATOM   3685  CG1 ILE   243     -26.168  31.296 -84.667  0.00  0.00           C
ATOM   3686  CG2 ILE   243     -24.365  33.011 -84.874  0.00  0.00           C
ATOM   3687  CD  ILE   243     -25.269  30.072 -85.048  0.00  0.00           C
ATOM   3688  HN  ILE   243     -28.082  33.259 -83.972  0.00  0.00           H
ATOM   3689  HA  ILE   243     -26.305  34.599 -85.806  0.00  0.00           H
ATOM   3690  HB  ILE   243     -25.456  32.273 -86.520  0.00  0.00           H
ATOM   3691 HG11 ILE   243     -27.227  31.005 -84.862  0.00  0.00           H
ATOM   3692 HG12 ILE   243     -26.012  31.423 -83.574  0.00  0.00           H
ATOM   3693 HG21 ILE   243     -23.515  32.292 -84.801  0.00  0.00           H
ATOM   3694 HG22 ILE   243     -23.967  33.831 -85.511  0.00  0.00           H
ATOM   3695 HG23 ILE   243     -24.410  33.398 -83.830  0.00  0.00           H
ATOM   3696  HD1 ILE   243     -25.060  29.906 -86.134  0.00  0.00           H
ATOM   3697  HD2 ILE   243     -24.392  30.093 -84.372  0.00  0.00           H
ATOM   3698  HD3 ILE   243     -25.906  29.170 -84.868  0.00  0.00           H
ATOM   3699  N   VAL   244     -29.008  32.861 -86.240  0.00  0.00           N
ATOM   3700  CA  VAL   244     -29.992  32.338 -87.156  0.00  0.00           C
ATOM   3701  C   VAL   244     -31.262  33.138 -87.008  0.00  0.00           C
ATOM   3702  O   VAL   244     -31.503  33.450 -85.848  0.00  0.00           O
ATOM   3703  CB  VAL   244     -30.347  30.905 -86.884  0.00  0.00           C
ATOM   3704  CG1 VAL   244     -31.636  30.348 -87.619  0.00  0.00           C
ATOM   3705  CG2 VAL   244     -29.248  30.040 -87.446  0.00  0.00           C
ATOM   3706  HN  VAL   244     -29.351  32.806 -85.308  0.00  0.00           H
ATOM   3707  HA  VAL   244     -29.735  32.489 -88.196  0.00  0.00           H
ATOM   3708  HB  VAL   244     -30.503  30.737 -85.793  0.00  0.00           H
ATOM   3709 HG11 VAL   244     -31.617  30.671 -88.684  0.00  0.00           H
ATOM   3710 HG12 VAL   244     -31.576  29.249 -87.490  0.00  0.00           H
ATOM   3711 HG13 VAL   244     -32.491  30.711 -87.003  0.00  0.00           H
ATOM   3712 HG21 VAL   244     -29.319  29.056 -86.943  0.00  0.00           H
ATOM   3713 HG22 VAL   244     -29.438  29.811 -88.516  0.00  0.00           H
ATOM   3714 HG23 VAL   244     -28.236  30.384 -87.174  0.00  0.00           H
ATOM   3715  N   VAL   245     -31.990  33.415 -88.082  0.00  0.00           N
ATOM   3716  CA  VAL   245     -33.453  33.805 -87.968  0.00  0.00           C
ATOM   3717  C   VAL   245     -34.345  32.752 -88.593  0.00  0.00           C
ATOM   3718  O   VAL   245     -34.165  32.356 -89.784  0.00  0.00           O
ATOM   3719  CB  VAL   245     -33.736  35.178 -88.574  0.00  0.00           C
ATOM   3720  CG1 VAL   245     -35.203  35.776 -88.527  0.00  0.00           C
ATOM   3721  CG2 VAL   245     -32.774  36.165 -87.879  0.00  0.00           C
ATOM   3722  HN  VAL   245     -31.540  33.337 -88.970  0.00  0.00           H
ATOM   3723  HA  VAL   245     -33.777  33.858 -86.940  0.00  0.00           H
ATOM   3724  HB  VAL   245     -33.388  35.098 -89.623  0.00  0.00           H
ATOM   3725 HG11 VAL   245     -35.642  35.636 -87.518  0.00  0.00           H
ATOM   3726 HG12 VAL   245     -35.196  36.886 -88.634  0.00  0.00           H
ATOM   3727 HG13 VAL   245     -35.874  35.322 -89.280  0.00  0.00           H
ATOM   3728 HG21 VAL   245     -32.787  36.198 -86.773  0.00  0.00           H
ATOM   3729 HG22 VAL   245     -31.692  35.981 -88.071  0.00  0.00           H
ATOM   3730 HG23 VAL   245     -32.932  37.184 -88.279  0.00  0.00           H
ATOM   3731  N   SER   246     -35.366  32.214 -87.847  0.00  0.00           N
ATOM   3732  CA  SER   246     -36.060  31.011 -88.350  0.00  0.00           C
ATOM   3733  C   SER   246     -37.323  30.937 -87.589  0.00  0.00           C
ATOM   3734  O   SER   246     -37.479  31.348 -86.467  0.00  0.00           O
ATOM   3735  CB  SER   246     -35.201  29.691 -88.210  0.00  0.00           C
ATOM   3736  OG  SER   246     -35.916  28.561 -88.685  0.00  0.00           O
ATOM   3737  HN  SER   246     -35.667  32.542 -86.961  0.00  0.00           H
ATOM   3738  HA  SER   246     -36.382  31.189 -89.367  0.00  0.00           H
ATOM   3739  HB1 SER   246     -34.898  29.569 -87.143  0.00  0.00           H
ATOM   3740  HB2 SER   246     -34.310  29.878 -88.845  0.00  0.00           H
ATOM   3741  HG1 SER   246     -36.000  28.645 -89.637  0.00  0.00           H
ATOM   3742  N   GLU   247     -38.327  30.289 -88.217  0.00  0.00           N
ATOM   3743  CA  GLU   247     -39.601  30.103 -87.634  0.00  0.00           C
ATOM   3744  C   GLU   247     -39.700  29.383 -86.301  0.00  0.00           C
ATOM   3745  O   GLU   247     -38.948  28.518 -85.899  0.00  0.00           O
ATOM   3746  CB  GLU   247     -40.623  29.398 -88.653  0.00  0.00           C
ATOM   3747  CG  GLU   247     -41.244  30.345 -89.655  0.00  0.00           C
ATOM   3748  CD  GLU   247     -42.239  29.557 -90.571  0.00  0.00           C
ATOM   3749  OE1 GLU   247     -42.703  30.155 -91.541  0.00  0.00           O
ATOM   3750  OE2 GLU   247     -42.462  28.358 -90.347  0.00  0.00           O
ATOM   3751  HN  GLU   247     -38.338  29.924 -89.144  0.00  0.00           H
ATOM   3752  HA  GLU   247     -39.949  31.106 -87.452  0.00  0.00           H
ATOM   3753  HB1 GLU   247     -41.386  28.826 -88.081  0.00  0.00           H
ATOM   3754  HB2 GLU   247     -40.062  28.577 -89.146  0.00  0.00           H
ATOM   3755  HG1 GLU   247     -40.452  30.854 -90.249  0.00  0.00           H
ATOM   3756  HG2 GLU   247     -41.720  31.172 -89.094  0.00  0.00           H
ATOM   3757  N   ASP   248     -40.784  29.704 -85.622  0.00  0.00           N
ATOM   3758  CA  ASP   248     -41.276  29.145 -84.391  0.00  0.00           C
ATOM   3759  C   ASP   248     -42.243  28.105 -84.799  0.00  0.00           C
ATOM   3760  O   ASP   248     -42.586  27.907 -85.994  0.00  0.00           O
ATOM   3761  CB  ASP   248     -41.719  30.237 -83.391  0.00  0.00           C
ATOM   3762  CG  ASP   248     -41.558  29.880 -81.933  0.00  0.00           C
ATOM   3763  OD1 ASP   248     -41.408  30.777 -81.099  0.00  0.00           O
ATOM   3764  OD2 ASP   248     -41.633  28.689 -81.616  0.00  0.00           O
ATOM   3765  HN  ASP   248     -41.474  30.337 -85.962  0.00  0.00           H
ATOM   3766  HA  ASP   248     -40.415  28.702 -83.914  0.00  0.00           H
ATOM   3767  HB1 ASP   248     -42.793  30.469 -83.499  0.00  0.00           H
ATOM   3768  HB2 ASP   248     -41.113  31.141 -83.611  0.00  0.00           H
ATOM   3769  N   LEU   249     -42.758  27.365 -83.770  0.00  0.00           N
ATOM   3770  CA  LEU   249     -43.612  26.118 -83.908  0.00  0.00           C
ATOM   3771  C   LEU   249     -44.822  26.309 -84.775  0.00  0.00           C
ATOM   3772  O   LEU   249     -45.177  25.507 -85.657  0.00  0.00           O
ATOM   3773  CB  LEU   249     -44.043  25.664 -82.411  0.00  0.00           C
ATOM   3774  CG  LEU   249     -42.843  25.452 -81.435  0.00  0.00           C
ATOM   3775  CD1 LEU   249     -43.353  24.881 -80.071  0.00  0.00           C
ATOM   3776  CD2 LEU   249     -41.686  24.595 -82.039  0.00  0.00           C
ATOM   3777  HN  LEU   249     -42.234  27.456 -82.930  0.00  0.00           H
ATOM   3778  HA  LEU   249     -42.947  25.355 -84.277  0.00  0.00           H
ATOM   3779  HB1 LEU   249     -44.666  24.742 -82.439  0.00  0.00           H
ATOM   3780  HB2 LEU   249     -44.612  26.481 -81.902  0.00  0.00           H
ATOM   3781  HG  LEU   249     -42.410  26.467 -81.316  0.00  0.00           H
ATOM   3782 HD11 LEU   249     -42.466  24.458 -79.563  0.00  0.00           H
ATOM   3783 HD12 LEU   249     -43.755  25.701 -79.423  0.00  0.00           H
ATOM   3784 HD13 LEU   249     -44.230  24.213 -80.177  0.00  0.00           H
ATOM   3785 HD21 LEU   249     -40.855  24.631 -81.296  0.00  0.00           H
ATOM   3786 HD22 LEU   249     -41.895  23.515 -82.212  0.00  0.00           H
ATOM   3787 HD23 LEU   249     -41.440  25.085 -83.005  0.00  0.00           H
ATOM   3788  N   ASN   250     -45.497  27.461 -84.672  0.00  0.00           N
ATOM   3789  CA  ASN   250     -46.676  27.705 -85.380  0.00  0.00           C
ATOM   3790  C   ASN   250     -46.520  28.636 -86.552  0.00  0.00           C
ATOM   3791  O   ASN   250     -47.495  28.994 -87.224  0.00  0.00           O
ATOM   3792  CB  ASN   250     -47.721  28.248 -84.408  0.00  0.00           C
ATOM   3793  CG  ASN   250     -47.963  27.292 -83.258  0.00  0.00           C
ATOM   3794  ND2 ASN   250     -48.747  26.223 -83.454  0.00  0.00           N
ATOM   3795  OD1 ASN   250     -47.405  27.476 -82.193  0.00  0.00           O
ATOM   3796  HN  ASN   250     -45.225  28.031 -83.903  0.00  0.00           H
ATOM   3797  HA  ASN   250     -47.142  26.818 -85.771  0.00  0.00           H
ATOM   3798  HB1 ASN   250     -48.658  28.571 -84.907  0.00  0.00           H
ATOM   3799  HB2 ASN   250     -47.216  29.100 -83.922  0.00  0.00           H
ATOM   3800 HD21 ASN   250     -49.258  26.243 -84.318  0.00  0.00           H
ATOM   3801 HD22 ASN   250     -48.797  25.509 -82.753  0.00  0.00           H
ATOM   3802  N   GLY   251     -45.270  29.118 -86.748  0.00  0.00           N
ATOM   3803  CA  GLY   251     -44.976  30.100 -87.770  0.00  0.00           C
ATOM   3804  C   GLY   251     -44.298  31.173 -87.071  0.00  0.00           C
ATOM   3805  O   GLY   251     -43.939  31.092 -85.933  0.00  0.00           O
ATOM   3806  HN  GLY   251     -44.702  29.003 -85.940  0.00  0.00           H
ATOM   3807  HA1 GLY   251     -44.255  29.693 -88.461  0.00  0.00           H
ATOM   3808  HA2 GLY   251     -45.854  30.523 -88.260  0.00  0.00           H
ATOM   3809  N   THR   252     -44.070  32.248 -87.817  0.00  0.00           N
ATOM   3810  CA  THR   252     -43.548  33.548 -87.345  0.00  0.00           C
ATOM   3811  C   THR   252     -42.121  33.587 -87.018  0.00  0.00           C
ATOM   3812  O   THR   252     -41.716  33.031 -85.987  0.00  0.00           O
ATOM   3813  CB  THR   252     -44.353  34.353 -86.355  0.00  0.00           C
ATOM   3814  CG2 THR   252     -44.162  35.863 -86.436  0.00  0.00           C
ATOM   3815  OG1 THR   252     -45.713  34.160 -86.571  0.00  0.00           O
ATOM   3816  HN  THR   252     -44.328  32.247 -88.776  0.00  0.00           H
ATOM   3817  HA  THR   252     -43.551  34.110 -88.267  0.00  0.00           H
ATOM   3818  HB  THR   252     -44.096  34.076 -85.311  0.00  0.00           H
ATOM   3819  HG1 THR   252     -45.913  33.335 -86.136  0.00  0.00           H
ATOM   3820 HG21 THR   252     -43.093  36.140 -86.358  0.00  0.00           H
ATOM   3821 HG22 THR   252     -44.427  36.231 -87.448  0.00  0.00           H
ATOM   3822 HG23 THR   252     -44.733  36.446 -85.687  0.00  0.00           H
ATOM   3823  N   VAL   253     -41.172  34.145 -87.965  0.00  0.00           N
ATOM   3824  CA  VAL   253     -39.786  34.014 -87.786  0.00  0.00           C
ATOM   3825  C   VAL   253     -39.275  34.832 -86.569  0.00  0.00           C
ATOM   3826  O   VAL   253     -39.766  35.896 -86.184  0.00  0.00           O
ATOM   3827  CB  VAL   253     -38.999  34.426 -88.979  0.00  0.00           C
ATOM   3828  CG1 VAL   253     -39.305  33.622 -90.121  0.00  0.00           C
ATOM   3829  CG2 VAL   253     -39.164  35.914 -89.315  0.00  0.00           C
ATOM   3830  HN  VAL   253     -41.471  34.639 -88.777  0.00  0.00           H
ATOM   3831  HA  VAL   253     -39.630  32.962 -87.586  0.00  0.00           H
ATOM   3832  HB  VAL   253     -37.916  34.253 -88.766  0.00  0.00           H
ATOM   3833 HG11 VAL   253     -38.793  32.630 -90.049  0.00  0.00           H
ATOM   3834 HG12 VAL   253     -40.347  33.644 -90.490  0.00  0.00           H
ATOM   3835 HG13 VAL   253     -38.704  33.942 -90.999  0.00  0.00           H
ATOM   3836 HG21 VAL   253     -40.244  36.124 -89.148  0.00  0.00           H
ATOM   3837 HG22 VAL   253     -38.554  36.542 -88.631  0.00  0.00           H
ATOM   3838 HG23 VAL   253     -38.860  36.242 -90.334  0.00  0.00           H
ATOM   3839  N   LYS   254     -38.310  34.201 -85.886  0.00  0.00           N
ATOM   3840  CA  LYS   254     -37.717  34.893 -84.715  0.00  0.00           C
ATOM   3841  C   LYS   254     -36.202  34.634 -84.639  0.00  0.00           C
ATOM   3842  O   LYS   254     -35.563  33.794 -85.283  0.00  0.00           O
ATOM   3843  CB  LYS   254     -38.328  34.425 -83.373  0.00  0.00           C
ATOM   3844  CG  LYS   254     -37.880  33.036 -82.895  0.00  0.00           C
ATOM   3845  CD  LYS   254     -38.472  32.627 -81.477  0.00  0.00           C
ATOM   3846  CE  LYS   254     -38.197  31.218 -81.055  0.00  0.00           C
ATOM   3847  NZ  LYS   254     -39.040  30.857 -79.883  0.00  0.00           N
ATOM   3848  HN  LYS   254     -37.945  33.279 -85.947  0.00  0.00           H
ATOM   3849  HA  LYS   254     -37.789  35.972 -84.769  0.00  0.00           H
ATOM   3850  HB1 LYS   254     -39.442  34.478 -83.460  0.00  0.00           H
ATOM   3851  HB2 LYS   254     -38.139  35.267 -82.679  0.00  0.00           H
ATOM   3852  HG1 LYS   254     -36.774  33.010 -82.805  0.00  0.00           H
ATOM   3853  HG2 LYS   254     -38.171  32.322 -83.691  0.00  0.00           H
ATOM   3854  HD1 LYS   254     -38.018  33.244 -80.668  0.00  0.00           H
ATOM   3855  HD2 LYS   254     -39.549  32.750 -81.700  0.00  0.00           H
ATOM   3856  HE1 LYS   254     -37.119  31.136 -80.802  0.00  0.00           H
ATOM   3857  HE2 LYS   254     -38.449  30.511 -81.883  0.00  0.00           H
ATOM   3858  HZ1 LYS   254     -38.768  29.959 -79.437  0.00  0.00           H
ATOM   3859  HZ2 LYS   254     -39.039  31.639 -79.202  0.00  0.00           H
ATOM   3860  HZ3 LYS   254     -40.025  30.632 -80.131  0.00  0.00           H
ATOM   3861  N   PHE   255     -35.595  35.414 -83.773  0.00  0.00           N
ATOM   3862  CA  PHE   255     -34.107  35.381 -83.574  0.00  0.00           C
ATOM   3863  C   PHE   255     -33.618  34.252 -82.661  0.00  0.00           C
ATOM   3864  O   PHE   255     -34.139  34.115 -81.566  0.00  0.00           O
ATOM   3865  CB  PHE   255     -33.471  36.712 -83.263  0.00  0.00           C
ATOM   3866  CG  PHE   255     -33.478  37.690 -84.468  0.00  0.00           C
ATOM   3867  CD1 PHE   255     -32.247  38.083 -85.098  0.00  0.00           C
ATOM   3868  CD2 PHE   255     -34.711  38.369 -84.781  0.00  0.00           C
ATOM   3869  CE1 PHE   255     -32.310  39.169 -86.000  0.00  0.00           C
ATOM   3870  CE2 PHE   255     -34.667  39.486 -85.650  0.00  0.00           C
ATOM   3871  CZ  PHE   255     -33.455  39.877 -86.316  0.00  0.00           C
ATOM   3872  HN  PHE   255     -36.071  36.127 -83.260  0.00  0.00           H
ATOM   3873  HA  PHE   255     -33.727  35.232 -84.579  0.00  0.00           H
ATOM   3874  HB1 PHE   255     -32.424  36.581 -82.912  0.00  0.00           H
ATOM   3875  HB2 PHE   255     -34.113  37.196 -82.494  0.00  0.00           H
ATOM   3876  HD1 PHE   255     -31.377  37.534 -84.788  0.00  0.00           H
ATOM   3877  HD2 PHE   255     -35.597  38.074 -84.243  0.00  0.00           H
ATOM   3878  HE1 PHE   255     -31.379  39.512 -86.419  0.00  0.00           H
ATOM   3879  HE2 PHE   255     -35.569  40.009 -85.943  0.00  0.00           H
ATOM   3880  HZ  PHE   255     -33.369  40.719 -86.986  0.00  0.00           H
ATOM   3881  N   SER   256     -32.493  33.564 -83.113  0.00  0.00           N
ATOM   3882  CA  SER   256     -31.899  32.528 -82.271  0.00  0.00           C
ATOM   3883  C   SER   256     -30.436  32.204 -82.671  0.00  0.00           C
ATOM   3884  O   SER   256     -29.839  32.689 -83.647  0.00  0.00           O
ATOM   3885  CB  SER   256     -32.670  31.147 -82.443  0.00  0.00           C
ATOM   3886  OG  SER   256     -32.436  30.129 -81.441  0.00  0.00           O
ATOM   3887  HN  SER   256     -32.049  33.895 -83.945  0.00  0.00           H
ATOM   3888  HA  SER   256     -31.956  32.869 -81.252  0.00  0.00           H
ATOM   3889  HB1 SER   256     -32.602  30.712 -83.461  0.00  0.00           H
ATOM   3890  HB2 SER   256     -33.762  31.361 -82.360  0.00  0.00           H
ATOM   3891  HG1 SER   256     -33.319  29.811 -81.262  0.00  0.00           H
ATOM   3892  N   SER   257     -29.770  31.366 -81.856  0.00  0.00           N
ATOM   3893  CA  SER   257     -28.574  30.588 -82.158  0.00  0.00           C
ATOM   3894  C   SER   257     -28.715  29.100 -82.284  0.00  0.00           C
ATOM   3895  O   SER   257     -27.743  28.407 -82.298  0.00  0.00           O
ATOM   3896  CB  SER   257     -27.526  30.875 -80.990  0.00  0.00           C
ATOM   3897  OG  SER   257     -27.993  30.472 -79.681  0.00  0.00           O
ATOM   3898  HN  SER   257     -30.114  31.075 -80.965  0.00  0.00           H
ATOM   3899  HA  SER   257     -28.214  30.884 -83.125  0.00  0.00           H
ATOM   3900  HB1 SER   257     -27.292  31.957 -81.054  0.00  0.00           H
ATOM   3901  HB2 SER   257     -26.619  30.232 -81.041  0.00  0.00           H
ATOM   3902  HG1 SER   257     -28.876  30.850 -79.659  0.00  0.00           H
ATOM   3903  N   SER   258     -29.903  28.493 -82.359  0.00  0.00           N
ATOM   3904  CA  SER   258     -30.038  27.077 -82.662  0.00  0.00           C
ATOM   3905  C   SER   258     -30.336  26.956 -84.189  0.00  0.00           C
ATOM   3906  O   SER   258     -30.573  27.891 -84.892  0.00  0.00           O
ATOM   3907  CB  SER   258     -31.284  26.454 -81.875  0.00  0.00           C
ATOM   3908  OG  SER   258     -31.787  25.161 -82.211  0.00  0.00           O
ATOM   3909  HN  SER   258     -30.757  29.009 -82.361  0.00  0.00           H
ATOM   3910  HA  SER   258     -29.179  26.465 -82.432  0.00  0.00           H
ATOM   3911  HB1 SER   258     -32.153  27.137 -82.025  0.00  0.00           H
ATOM   3912  HB2 SER   258     -31.079  26.402 -80.784  0.00  0.00           H
ATOM   3913  HG1 SER   258     -30.999  24.638 -82.051  0.00  0.00           H
ATOM   3914  N   LEU   259     -30.151  25.725 -84.711  0.00  0.00           N
ATOM   3915  CA  LEU   259     -30.366  25.377 -86.087  0.00  0.00           C
ATOM   3916  C   LEU   259     -31.766  25.847 -86.560  0.00  0.00           C
ATOM   3917  O   LEU   259     -32.755  25.965 -85.861  0.00  0.00           O
ATOM   3918  CB  LEU   259     -30.215  23.922 -86.498  0.00  0.00           C
ATOM   3919  CG  LEU   259     -28.734  23.448 -86.606  0.00  0.00           C
ATOM   3920  CD1 LEU   259     -28.553  21.888 -86.543  0.00  0.00           C
ATOM   3921  CD2 LEU   259     -28.002  23.869 -87.849  0.00  0.00           C
ATOM   3922  HN  LEU   259     -29.830  24.965 -84.141  0.00  0.00           H
ATOM   3923  HA  LEU   259     -29.601  25.997 -86.527  0.00  0.00           H
ATOM   3924  HB1 LEU   259     -30.839  23.560 -87.338  0.00  0.00           H
ATOM   3925  HB2 LEU   259     -30.657  23.464 -85.592  0.00  0.00           H
ATOM   3926  HG  LEU   259     -28.206  23.935 -85.748  0.00  0.00           H
ATOM   3927 HD11 LEU   259     -28.964  21.384 -87.448  0.00  0.00           H
ATOM   3928 HD12 LEU   259     -27.460  21.687 -86.537  0.00  0.00           H
ATOM   3929 HD13 LEU   259     -29.069  21.431 -85.666  0.00  0.00           H
ATOM   3930 HD21 LEU   259     -26.956  23.519 -87.686  0.00  0.00           H
ATOM   3931 HD22 LEU   259     -28.406  23.361 -88.758  0.00  0.00           H
ATOM   3932 HD23 LEU   259     -27.963  24.968 -88.028  0.00  0.00           H
ATOM   3933  N   PRO   260     -31.845  26.220 -87.915  0.00  0.00           N
ATOM   3934  CA  PRO   260     -33.153  26.320 -88.570  0.00  0.00           C
ATOM   3935  C   PRO   260     -34.217  25.315 -88.155  0.00  0.00           C
ATOM   3936  O   PRO   260     -33.819  24.160 -88.082  0.00  0.00           O
ATOM   3937  CB  PRO   260     -32.836  26.303 -90.046  0.00  0.00           C
ATOM   3938  CG  PRO   260     -31.530  27.156 -90.114  0.00  0.00           C
ATOM   3939  CD  PRO   260     -30.800  26.746 -88.830  0.00  0.00           C
ATOM   3940  HA  PRO   260     -33.658  27.263 -88.439  0.00  0.00           H
ATOM   3941  HB1 PRO   260     -33.651  26.523 -90.768  0.00  0.00           H
ATOM   3942  HB2 PRO   260     -32.542  25.278 -90.344  0.00  0.00           H
ATOM   3943  HG1 PRO   260     -31.790  28.226 -90.004  0.00  0.00           H
ATOM   3944  HG2 PRO   260     -30.907  27.152 -91.038  0.00  0.00           H
ATOM   3945  HD1 PRO   260     -30.425  27.679 -88.372  0.00  0.00           H
ATOM   3946  HD2 PRO   260     -29.997  26.004 -89.035  0.00  0.00           H
ATOM   3947  N   TYR   261     -35.402  25.769 -87.714  0.00  0.00           N
ATOM   3948  CA  TYR   261     -36.440  24.905 -87.197  0.00  0.00           C
ATOM   3949  C   TYR   261     -36.996  23.836 -88.139  0.00  0.00           C
ATOM   3950  O   TYR   261     -37.120  22.707 -87.712  0.00  0.00           O
ATOM   3951  CB  TYR   261     -37.590  25.788 -86.531  0.00  0.00           C
ATOM   3952  CG  TYR   261     -38.868  25.006 -86.201  0.00  0.00           C
ATOM   3953  CD1 TYR   261     -38.957  24.259 -85.074  0.00  0.00           C
ATOM   3954  CD2 TYR   261     -39.936  24.998 -87.162  0.00  0.00           C
ATOM   3955  CE1 TYR   261     -40.103  23.510 -84.791  0.00  0.00           C
ATOM   3956  CE2 TYR   261     -41.084  24.288 -86.824  0.00  0.00           C
ATOM   3957  CZ  TYR   261     -41.181  23.595 -85.595  0.00  0.00           C
ATOM   3958  OH  TYR   261     -42.406  22.924 -85.231  0.00  0.00           O
ATOM   3959  HN  TYR   261     -35.657  26.726 -87.801  0.00  0.00           H
ATOM   3960  HA  TYR   261     -35.989  24.292 -86.421  0.00  0.00           H
ATOM   3961  HB1 TYR   261     -37.876  26.648 -87.171  0.00  0.00           H
ATOM   3962  HB2 TYR   261     -37.209  26.178 -85.558  0.00  0.00           H
ATOM   3963  HD1 TYR   261     -38.103  24.327 -84.423  0.00  0.00           H
ATOM   3964  HD2 TYR   261     -39.921  25.663 -88.010  0.00  0.00           H
ATOM   3965  HE1 TYR   261     -40.068  22.902 -83.904  0.00  0.00           H
ATOM   3966  HE2 TYR   261     -41.945  24.359 -87.469  0.00  0.00           H
ATOM   3967  HH  TYR   261     -43.094  23.075 -85.891  0.00  0.00           H
ATOM   3968  N   PRO   262     -37.303  24.051 -89.401  0.00  0.00           N
ATOM   3969  CA  PRO   262     -37.697  22.998 -90.359  0.00  0.00           C
ATOM   3970  C   PRO   262     -36.517  22.158 -90.829  0.00  0.00           C
ATOM   3971  O   PRO   262     -36.427  21.906 -92.040  0.00  0.00           O
ATOM   3972  CB  PRO   262     -38.306  23.776 -91.503  0.00  0.00           C
ATOM   3973  CG  PRO   262     -37.662  25.127 -91.513  0.00  0.00           C
ATOM   3974  CD  PRO   262     -37.168  25.373 -90.082  0.00  0.00           C
ATOM   3975  HA  PRO   262     -38.421  22.320 -89.947  0.00  0.00           H
ATOM   3976  HB1 PRO   262     -39.371  23.886 -91.192  0.00  0.00           H
ATOM   3977  HB2 PRO   262     -38.339  23.221 -92.463  0.00  0.00           H
ATOM   3978  HG1 PRO   262     -38.227  25.982 -91.953  0.00  0.00           H
ATOM   3979  HG2 PRO   262     -36.764  25.010 -92.143  0.00  0.00           H
ATOM   3980  HD1 PRO   262     -37.730  26.231 -89.659  0.00  0.00           H
ATOM   3981  HD2 PRO   262     -36.117  25.748 -90.080  0.00  0.00           H
ATOM   3982  N   ASN   263     -35.680  21.653 -89.965  0.00  0.00           N
ATOM   3983  CA  ASN   263     -34.717  20.681 -90.271  0.00  0.00           C
ATOM   3984  C   ASN   263     -35.407  19.317 -90.058  0.00  0.00           C
ATOM   3985  O   ASN   263     -36.376  19.192 -89.398  0.00  0.00           O
ATOM   3986  CB  ASN   263     -33.401  20.805 -89.522  0.00  0.00           C
ATOM   3987  CG  ASN   263     -33.642  20.519 -87.976  0.00  0.00           C
ATOM   3988  ND2 ASN   263     -34.036  21.549 -87.165  0.00  0.00           N
ATOM   3989  OD1 ASN   263     -33.485  19.352 -87.667  0.00  0.00           O
ATOM   3990  HN  ASN   263     -35.681  22.022 -89.043  0.00  0.00           H
ATOM   3991  HA  ASN   263     -34.462  20.742 -91.316  0.00  0.00           H
ATOM   3992  HB1 ASN   263     -32.984  21.832 -89.631  0.00  0.00           H
ATOM   3993  HB2 ASN   263     -32.670  20.119 -89.998  0.00  0.00           H
ATOM   3994 HD21 ASN   263     -33.763  22.475 -87.408  0.00  0.00           H
ATOM   3995 HD22 ASN   263     -34.193  21.239 -86.222  0.00  0.00           H
ATOM   3996  N   ASN   264     -34.794  18.212 -90.604  0.00  0.00           N
ATOM   3997  CA  ASN   264     -35.323  16.910 -90.488  0.00  0.00           C
ATOM   3998  C   ASN   264     -34.173  15.923 -90.203  0.00  0.00           C
ATOM   3999  O   ASN   264     -33.989  14.909 -90.952  0.00  0.00           O
ATOM   4000  CB  ASN   264     -36.068  16.411 -91.763  0.00  0.00           C
ATOM   4001  CG  ASN   264     -37.201  17.225 -92.203  0.00  0.00           C
ATOM   4002  ND2 ASN   264     -38.228  17.325 -91.382  0.00  0.00           N
ATOM   4003  OD1 ASN   264     -37.130  17.781 -93.276  0.00  0.00           O
ATOM   4004  HN  ASN   264     -33.963  18.228 -91.142  0.00  0.00           H
ATOM   4005  HA  ASN   264     -35.884  16.934 -89.562  0.00  0.00           H
ATOM   4006  HB1 ASN   264     -36.463  15.395 -91.542  0.00  0.00           H
ATOM   4007  HB2 ASN   264     -35.366  16.291 -92.620  0.00  0.00           H
ATOM   4008 HD21 ASN   264     -38.225  16.956 -90.450  0.00  0.00           H
ATOM   4009 HD22 ASN   264     -39.052  17.714 -91.796  0.00  0.00           H
ATOM   4010  N   LEU   265     -33.436  16.264 -89.150  0.00  0.00           N
ATOM   4011  CA  LEU   265     -32.190  15.603 -88.754  0.00  0.00           C
ATOM   4012  C   LEU   265     -32.445  14.966 -87.403  0.00  0.00           C
ATOM   4013  O   LEU   265     -33.158  15.431 -86.529  0.00  0.00           O
ATOM   4014  CB  LEU   265     -31.063  16.657 -88.653  0.00  0.00           C
ATOM   4015  CG  LEU   265     -30.674  17.351 -89.919  0.00  0.00           C
ATOM   4016  CD1 LEU   265     -29.544  18.413 -89.663  0.00  0.00           C
ATOM   4017  CD2 LEU   265     -30.241  16.424 -91.026  0.00  0.00           C
ATOM   4018  HN  LEU   265     -33.635  17.078 -88.617  0.00  0.00           H
ATOM   4019  HA  LEU   265     -31.927  14.834 -89.469  0.00  0.00           H
ATOM   4020  HB1 LEU   265     -30.270  16.118 -88.102  0.00  0.00           H
ATOM   4021  HB2 LEU   265     -31.347  17.507 -88.000  0.00  0.00           H
ATOM   4022  HG  LEU   265     -31.610  17.830 -90.259  0.00  0.00           H
ATOM   4023 HD11 LEU   265     -29.356  19.008 -90.584  0.00  0.00           H
ATOM   4024 HD12 LEU   265     -29.795  19.172 -88.886  0.00  0.00           H
ATOM   4025 HD13 LEU   265     -28.591  17.890 -89.419  0.00  0.00           H
ATOM   4026 HD21 LEU   265     -29.941  17.008 -91.936  0.00  0.00           H
ATOM   4027 HD22 LEU   265     -29.314  15.879 -90.734  0.00  0.00           H
ATOM   4028 HD23 LEU   265     -31.043  15.668 -91.131  0.00  0.00           H
ATOM   4029  N   ASN   266     -31.939  13.704 -87.188  0.00  0.00           N
ATOM   4030  CA  ASN   266     -31.971  13.066 -85.861  0.00  0.00           C
ATOM   4031  C   ASN   266     -31.249  13.967 -84.791  0.00  0.00           C
ATOM   4032  O   ASN   266     -30.359  14.706 -85.055  0.00  0.00           O
ATOM   4033  CB  ASN   266     -31.457  11.573 -85.984  0.00  0.00           C
ATOM   4034  CG  ASN   266     -29.968  11.424 -86.037  0.00  0.00           C
ATOM   4035  ND2 ASN   266     -29.462  11.310 -87.288  0.00  0.00           N
ATOM   4036  OD1 ASN   266     -29.280  11.413 -85.071  0.00  0.00           O
ATOM   4037  HN  ASN   266     -31.615  13.154 -87.948  0.00  0.00           H
ATOM   4038  HA  ASN   266     -32.981  13.010 -85.499  0.00  0.00           H
ATOM   4039  HB1 ASN   266     -31.945  11.078 -86.850  0.00  0.00           H
ATOM   4040  HB2 ASN   266     -31.875  10.987 -85.138  0.00  0.00           H
ATOM   4041 HD21 ASN   266     -30.082  11.242 -88.070  0.00  0.00           H
ATOM   4042 HD22 ASN   266     -28.490  11.105 -87.400  0.00  0.00           H
ATOM   4043  N   SER   267     -31.684  13.835 -83.548  0.00  0.00           N
ATOM   4044  CA  SER   267     -31.351  14.665 -82.354  0.00  0.00           C
ATOM   4045  C   SER   267     -29.920  14.714 -82.109  0.00  0.00           C
ATOM   4046  O   SER   267     -29.405  15.804 -81.800  0.00  0.00           O
ATOM   4047  CB  SER   267     -32.099  14.096 -81.104  0.00  0.00           C
ATOM   4048  OG  SER   267     -32.120  15.123 -80.102  0.00  0.00           O
ATOM   4049  HN  SER   267     -32.422  13.185 -83.379  0.00  0.00           H
ATOM   4050  HA  SER   267     -31.781  15.633 -82.589  0.00  0.00           H
ATOM   4051  HB1 SER   267     -31.604  13.135 -80.869  0.00  0.00           H
ATOM   4052  HB2 SER   267     -33.158  13.942 -81.409  0.00  0.00           H
ATOM   4053  HG1 SER   267     -32.352  15.956 -80.520  0.00  0.00           H
ATOM   4054  N   VAL   268     -29.179  13.536 -82.120  0.00  0.00           N
ATOM   4055  CA  VAL   268     -27.765  13.552 -82.055  0.00  0.00           C
ATOM   4056  C   VAL   268     -27.117  14.359 -83.168  0.00  0.00           C
ATOM   4057  O   VAL   268     -26.127  15.072 -82.931  0.00  0.00           O
ATOM   4058  CB  VAL   268     -27.097  12.184 -81.973  0.00  0.00           C
ATOM   4059  CG1 VAL   268     -25.662  12.253 -81.404  0.00  0.00           C
ATOM   4060  CG2 VAL   268     -28.043  11.266 -81.151  0.00  0.00           C
ATOM   4061  HN  VAL   268     -29.625  12.676 -82.344  0.00  0.00           H
ATOM   4062  HA  VAL   268     -27.462  14.018 -81.126  0.00  0.00           H
ATOM   4063  HB  VAL   268     -27.116  11.782 -83.005  0.00  0.00           H
ATOM   4064 HG11 VAL   268     -25.239  11.233 -81.410  0.00  0.00           H
ATOM   4065 HG12 VAL   268     -24.926  12.786 -82.039  0.00  0.00           H
ATOM   4066 HG13 VAL   268     -25.655  12.659 -80.377  0.00  0.00           H
ATOM   4067 HG21 VAL   268     -29.120  11.216 -81.430  0.00  0.00           H
ATOM   4068 HG22 VAL   268     -27.582  10.262 -81.120  0.00  0.00           H
ATOM   4069 HG23 VAL   268     -28.095  11.714 -80.141  0.00  0.00           H
ATOM   4070  N   LEU   269     -27.513  14.206 -84.396  0.00  0.00           N
ATOM   4071  CA  LEU   269     -26.899  14.868 -85.515  0.00  0.00           C
ATOM   4072  C   LEU   269     -27.261  16.446 -85.588  0.00  0.00           C
ATOM   4073  O   LEU   269     -26.450  17.242 -86.007  0.00  0.00           O
ATOM   4074  CB  LEU   269     -27.459  14.251 -86.810  0.00  0.00           C
ATOM   4075  CG  LEU   269     -26.948  14.856 -88.132  0.00  0.00           C
ATOM   4076  CD1 LEU   269     -25.426  15.104 -88.238  0.00  0.00           C
ATOM   4077  CD2 LEU   269     -27.356  14.120 -89.462  0.00  0.00           C
ATOM   4078  HN  LEU   269     -28.347  13.713 -84.613  0.00  0.00           H
ATOM   4079  HA  LEU   269     -25.845  14.773 -85.350  0.00  0.00           H
ATOM   4080  HB1 LEU   269     -28.569  14.313 -86.821  0.00  0.00           H
ATOM   4081  HB2 LEU   269     -27.193  13.165 -86.809  0.00  0.00           H
ATOM   4082  HG  LEU   269     -27.332  15.885 -88.316  0.00  0.00           H
ATOM   4083 HD11 LEU   269     -25.228  15.914 -88.974  0.00  0.00           H
ATOM   4084 HD12 LEU   269     -25.056  15.467 -87.258  0.00  0.00           H
ATOM   4085 HD13 LEU   269     -24.809  14.193 -88.405  0.00  0.00           H
ATOM   4086 HD21 LEU   269     -26.848  13.144 -89.626  0.00  0.00           H
ATOM   4087 HD22 LEU   269     -28.468  14.092 -89.478  0.00  0.00           H
ATOM   4088 HD23 LEU   269     -27.221  14.741 -90.369  0.00  0.00           H
ATOM   4089  N   ALA   270     -28.486  16.835 -85.156  0.00  0.00           N
ATOM   4090  CA  ALA   270     -28.981  18.195 -85.124  0.00  0.00           C
ATOM   4091  C   ALA   270     -28.252  18.920 -83.991  0.00  0.00           C
ATOM   4092  O   ALA   270     -27.808  20.010 -84.274  0.00  0.00           O
ATOM   4093  CB  ALA   270     -30.508  18.175 -84.850  0.00  0.00           C
ATOM   4094  HN  ALA   270     -29.145  16.101 -85.010  0.00  0.00           H
ATOM   4095  HA  ALA   270     -28.783  18.704 -86.056  0.00  0.00           H
ATOM   4096  HB1 ALA   270     -30.746  17.895 -83.800  0.00  0.00           H
ATOM   4097  HB2 ALA   270     -31.036  19.139 -84.923  0.00  0.00           H
ATOM   4098  HB3 ALA   270     -31.051  17.487 -85.530  0.00  0.00           H
ATOM   4099  N   GLU   271     -28.093  18.204 -82.823  0.00  0.00           N
ATOM   4100  CA  GLU   271     -27.186  18.743 -81.723  0.00  0.00           C
ATOM   4101  C   GLU   271     -25.741  18.890 -82.110  0.00  0.00           C
ATOM   4102  O   GLU   271     -25.148  19.961 -81.952  0.00  0.00           O
ATOM   4103  CB  GLU   271     -27.320  17.861 -80.509  0.00  0.00           C
ATOM   4104  CG  GLU   271     -26.482  18.263 -79.162  0.00  0.00           C
ATOM   4105  CD  GLU   271     -27.015  17.739 -77.823  0.00  0.00           C
ATOM   4106  OE1 GLU   271     -26.299  17.926 -76.795  0.00  0.00           O
ATOM   4107  OE2 GLU   271     -28.020  17.011 -77.815  0.00  0.00           O
ATOM   4108  HN  GLU   271     -28.592  17.345 -82.717  0.00  0.00           H
ATOM   4109  HA  GLU   271     -27.468  19.721 -81.372  0.00  0.00           H
ATOM   4110  HB1 GLU   271     -27.018  16.832 -80.811  0.00  0.00           H
ATOM   4111  HB2 GLU   271     -28.402  17.837 -80.259  0.00  0.00           H
ATOM   4112  HG1 GLU   271     -26.405  19.370 -79.092  0.00  0.00           H
ATOM   4113  HG2 GLU   271     -25.453  17.853 -79.279  0.00  0.00           H
ATOM   4114  N   ARG   272     -25.091  17.905 -82.773  0.00  0.00           N
ATOM   4115  CA  ARG   272     -23.741  17.981 -83.275  0.00  0.00           C
ATOM   4116  C   ARG   272     -23.431  19.068 -84.255  0.00  0.00           C
ATOM   4117  O   ARG   272     -22.427  19.762 -84.226  0.00  0.00           O
ATOM   4118  CB  ARG   272     -23.041  16.644 -83.761  0.00  0.00           C
ATOM   4119  CG  ARG   272     -22.613  15.768 -82.597  0.00  0.00           C
ATOM   4120  CD  ARG   272     -21.743  14.571 -82.966  0.00  0.00           C
ATOM   4121  NE  ARG   272     -21.658  13.738 -81.764  0.00  0.00           N
ATOM   4122  CZ  ARG   272     -20.761  12.828 -81.422  0.00  0.00           C
ATOM   4123  NH1 ARG   272     -19.639  12.674 -82.086  0.00  0.00           N
ATOM   4124  NH2 ARG   272     -20.942  12.093 -80.350  0.00  0.00           N
ATOM   4125  HN  ARG   272     -25.666  17.108 -82.924  0.00  0.00           H
ATOM   4126  HA  ARG   272     -23.285  18.241 -82.332  0.00  0.00           H
ATOM   4127  HB1 ARG   272     -22.078  16.848 -84.265  0.00  0.00           H
ATOM   4128  HB2 ARG   272     -23.767  16.126 -84.426  0.00  0.00           H
ATOM   4129  HG1 ARG   272     -23.586  15.420 -82.180  0.00  0.00           H
ATOM   4130  HG2 ARG   272     -22.164  16.384 -81.797  0.00  0.00           H
ATOM   4131  HD1 ARG   272     -20.738  14.850 -83.338  0.00  0.00           H
ATOM   4132  HD2 ARG   272     -22.070  13.915 -83.803  0.00  0.00           H
ATOM   4133  HE  ARG   272     -22.228  13.982 -80.983  0.00  0.00           H
ATOM   4134 HH11 ARG   272     -19.678  12.938 -83.050  0.00  0.00           H
ATOM   4135 HH12 ARG   272     -19.109  11.858 -81.844  0.00  0.00           H
ATOM   4136 HH21 ARG   272     -21.801  12.018 -79.829  0.00  0.00           H
ATOM   4137 HH22 ARG   272     -20.106  11.588 -80.137  0.00  0.00           H
ATOM   4138  N   LEU   273     -24.343  19.294 -85.187  0.00  0.00           N
ATOM   4139  CA  LEU   273     -24.136  20.328 -86.190  0.00  0.00           C
ATOM   4140  C   LEU   273     -24.432  21.698 -85.699  0.00  0.00           C
ATOM   4141  O   LEU   273     -23.770  22.631 -86.095  0.00  0.00           O
ATOM   4142  CB  LEU   273     -24.930  19.998 -87.451  0.00  0.00           C
ATOM   4143  CG  LEU   273     -24.577  20.972 -88.649  0.00  0.00           C
ATOM   4144  CD1 LEU   273     -23.192  20.826 -89.132  0.00  0.00           C
ATOM   4145  CD2 LEU   273     -25.600  20.636 -89.837  0.00  0.00           C
ATOM   4146  HN  LEU   273     -25.171  18.747 -85.225  0.00  0.00           H
ATOM   4147  HA  LEU   273     -23.105  20.289 -86.500  0.00  0.00           H
ATOM   4148  HB1 LEU   273     -26.024  19.898 -87.291  0.00  0.00           H
ATOM   4149  HB2 LEU   273     -24.525  18.991 -87.718  0.00  0.00           H
ATOM   4150  HG  LEU   273     -24.813  21.993 -88.277  0.00  0.00           H
ATOM   4151 HD11 LEU   273     -22.472  21.165 -88.351  0.00  0.00           H
ATOM   4152 HD12 LEU   273     -22.887  19.800 -89.459  0.00  0.00           H
ATOM   4153 HD13 LEU   273     -22.986  21.523 -89.978  0.00  0.00           H
ATOM   4154 HD21 LEU   273     -26.639  20.771 -89.473  0.00  0.00           H
ATOM   4155 HD22 LEU   273     -25.443  21.290 -90.712  0.00  0.00           H
ATOM   4156 HD23 LEU   273     -25.533  19.543 -90.038  0.00  0.00           H
ATOM   4157  N   GLU   274     -25.427  21.831 -84.795  0.00  0.00           N
ATOM   4158  CA  GLU   274     -25.669  23.115 -84.168  0.00  0.00           C
ATOM   4159  C   GLU   274     -24.497  23.734 -83.388  0.00  0.00           C
ATOM   4160  O   GLU   274     -24.141  24.884 -83.586  0.00  0.00           O
ATOM   4161  CB  GLU   274     -26.805  23.043 -83.168  0.00  0.00           C
ATOM   4162  CG  GLU   274     -27.163  24.386 -82.384  0.00  0.00           C
ATOM   4163  CD  GLU   274     -28.268  24.111 -81.421  0.00  0.00           C
ATOM   4164  OE1 GLU   274     -29.397  24.053 -82.011  0.00  0.00           O
ATOM   4165  OE2 GLU   274     -28.058  23.872 -80.231  0.00  0.00           O
ATOM   4166  HN  GLU   274     -25.978  21.026 -84.575  0.00  0.00           H
ATOM   4167  HA  GLU   274     -25.849  23.832 -84.965  0.00  0.00           H
ATOM   4168  HB1 GLU   274     -26.617  22.271 -82.394  0.00  0.00           H
ATOM   4169  HB2 GLU   274     -27.739  22.587 -83.562  0.00  0.00           H
ATOM   4170  HG1 GLU   274     -27.432  25.266 -83.011  0.00  0.00           H
ATOM   4171  HG2 GLU   274     -26.328  24.826 -81.792  0.00  0.00           H
ATOM   4172  N   LYS   275     -23.751  22.896 -82.614  0.00  0.00           N
ATOM   4173  CA  LYS   275     -22.492  23.269 -81.986  0.00  0.00           C
ATOM   4174  C   LYS   275     -21.446  23.650 -82.938  0.00  0.00           C
ATOM   4175  O   LYS   275     -20.661  24.587 -82.689  0.00  0.00           O
ATOM   4176  CB  LYS   275     -21.986  22.059 -81.179  0.00  0.00           C
ATOM   4177  CG  LYS   275     -22.895  21.765 -80.067  0.00  0.00           C
ATOM   4178  CD  LYS   275     -23.024  22.927 -78.984  0.00  0.00           C
ATOM   4179  CE  LYS   275     -23.748  22.501 -77.666  0.00  0.00           C
ATOM   4180  NZ  LYS   275     -24.305  23.638 -76.880  0.00  0.00           N
ATOM   4181  HN  LYS   275     -24.169  22.020 -82.368  0.00  0.00           H
ATOM   4182  HA  LYS   275     -22.560  24.129 -81.332  0.00  0.00           H
ATOM   4183  HB1 LYS   275     -20.962  22.278 -80.815  0.00  0.00           H
ATOM   4184  HB2 LYS   275     -22.032  21.082 -81.701  0.00  0.00           H
ATOM   4185  HG1 LYS   275     -22.465  20.855 -79.588  0.00  0.00           H
ATOM   4186  HG2 LYS   275     -23.887  21.408 -80.438  0.00  0.00           H
ATOM   4187  HD1 LYS   275     -21.972  23.286 -78.880  0.00  0.00           H
ATOM   4188  HD2 LYS   275     -23.612  23.779 -79.390  0.00  0.00           H
ATOM   4189  HE1 LYS   275     -22.987  22.122 -76.950  0.00  0.00           H
ATOM   4190  HE2 LYS   275     -24.567  21.800 -77.923  0.00  0.00           H
ATOM   4191  HZ1 LYS   275     -24.751  23.207 -76.041  0.00  0.00           H
ATOM   4192  HZ2 LYS   275     -23.726  24.471 -76.632  0.00  0.00           H
ATOM   4193  HZ3 LYS   275     -25.040  24.115 -77.446  0.00  0.00           H
ATOM   4194  N   TRP   276     -21.278  22.964 -84.104  0.00  0.00           N
ATOM   4195  CA  TRP   276     -20.330  23.379 -85.041  0.00  0.00           C
ATOM   4196  C   TRP   276     -20.684  24.668 -85.696  0.00  0.00           C
ATOM   4197  O   TRP   276     -19.815  25.516 -86.002  0.00  0.00           O
ATOM   4198  CB  TRP   276     -20.280  22.287 -86.111  0.00  0.00           C
ATOM   4199  CG  TRP   276     -19.168  22.395 -87.101  0.00  0.00           C
ATOM   4200  CD1 TRP   276     -18.067  21.758 -87.038  0.00  0.00           C
ATOM   4201  CD2 TRP   276     -19.210  23.080 -88.326  0.00  0.00           C
ATOM   4202  CE2 TRP   276     -18.052  22.761 -89.009  0.00  0.00           C
ATOM   4203  CE3 TRP   276     -20.136  23.877 -89.040  0.00  0.00           C
ATOM   4204  NE1 TRP   276     -17.327  22.024 -88.186  0.00  0.00           N
ATOM   4205  CZ2 TRP   276     -17.760  23.129 -90.306  0.00  0.00           C
ATOM   4206  CZ3 TRP   276     -19.834  24.310 -90.368  0.00  0.00           C
ATOM   4207  CH2 TRP   276     -18.697  23.920 -91.013  0.00  0.00           C
ATOM   4208  HN  TRP   276     -21.847  22.216 -84.430  0.00  0.00           H
ATOM   4209  HA  TRP   276     -19.335  23.487 -84.634  0.00  0.00           H
ATOM   4210  HB1 TRP   276     -21.181  22.151 -86.756  0.00  0.00           H
ATOM   4211  HB2 TRP   276     -20.183  21.348 -85.517  0.00  0.00           H
ATOM   4212  HD1 TRP   276     -17.822  21.056 -86.253  0.00  0.00           H
ATOM   4213  HE1 TRP   276     -16.480  21.722 -88.553  0.00  0.00           H
ATOM   4214  HE3 TRP   276     -21.022  24.307 -88.593  0.00  0.00           H
ATOM   4215  HZ2 TRP   276     -16.802  22.932 -90.771  0.00  0.00           H
ATOM   4216  HZ3 TRP   276     -20.501  24.989 -90.869  0.00  0.00           H
ATOM   4217  HH2 TRP   276     -18.466  24.224 -92.027  0.00  0.00           H
ATOM   4218  N   LEU   277     -21.992  24.966 -85.958  0.00  0.00           N
ATOM   4219  CA  LEU   277     -22.482  26.129 -86.546  0.00  0.00           C
ATOM   4220  C   LEU   277     -22.274  27.386 -85.540  0.00  0.00           C
ATOM   4221  O   LEU   277     -21.893  28.487 -85.917  0.00  0.00           O
ATOM   4222  CB  LEU   277     -23.875  25.893 -87.170  0.00  0.00           C
ATOM   4223  CG  LEU   277     -24.243  26.877 -88.337  0.00  0.00           C
ATOM   4224  CD1 LEU   277     -23.138  27.015 -89.349  0.00  0.00           C
ATOM   4225  CD2 LEU   277     -25.503  26.477 -88.985  0.00  0.00           C
ATOM   4226  HN  LEU   277     -22.753  24.393 -85.669  0.00  0.00           H
ATOM   4227  HA  LEU   277     -21.789  26.467 -87.304  0.00  0.00           H
ATOM   4228  HB1 LEU   277     -24.587  25.905 -86.313  0.00  0.00           H
ATOM   4229  HB2 LEU   277     -23.818  24.853 -87.561  0.00  0.00           H
ATOM   4230  HG  LEU   277     -24.365  27.882 -87.889  0.00  0.00           H
ATOM   4231 HD11 LEU   277     -22.241  27.482 -88.891  0.00  0.00           H
ATOM   4232 HD12 LEU   277     -22.929  25.985 -89.716  0.00  0.00           H
ATOM   4233 HD13 LEU   277     -23.445  27.687 -90.179  0.00  0.00           H
ATOM   4234 HD21 LEU   277     -26.290  26.555 -88.206  0.00  0.00           H
ATOM   4235 HD22 LEU   277     -25.758  27.131 -89.841  0.00  0.00           H
ATOM   4236 HD23 LEU   277     -25.538  25.396 -89.259  0.00  0.00           H
ATOM   4237  N   GLN   278     -22.509  27.186 -84.238  0.00  0.00           N
ATOM   4238  CA  GLN   278     -22.081  28.074 -83.175  0.00  0.00           C
ATOM   4239  C   GLN   278     -20.515  28.215 -83.117  0.00  0.00           C
ATOM   4240  O   GLN   278     -20.149  29.378 -82.972  0.00  0.00           O
ATOM   4241  CB  GLN   278     -22.772  27.622 -81.861  0.00  0.00           C
ATOM   4242  CG  GLN   278     -24.286  27.779 -81.896  0.00  0.00           C
ATOM   4243  CD  GLN   278     -24.825  27.165 -80.571  0.00  0.00           C
ATOM   4244  NE2 GLN   278     -26.138  26.951 -80.427  0.00  0.00           N
ATOM   4245  OE1 GLN   278     -24.063  26.776 -79.687  0.00  0.00           O
ATOM   4246  HN  GLN   278     -22.790  26.291 -83.892  0.00  0.00           H
ATOM   4247  HA  GLN   278     -22.433  29.072 -83.384  0.00  0.00           H
ATOM   4248  HB1 GLN   278     -22.308  28.130 -80.982  0.00  0.00           H
ATOM   4249  HB2 GLN   278     -22.549  26.541 -81.827  0.00  0.00           H
ATOM   4250  HG1 GLN   278     -24.783  27.241 -82.733  0.00  0.00           H
ATOM   4251  HG2 GLN   278     -24.742  28.789 -81.975  0.00  0.00           H
ATOM   4252 HE21 GLN   278     -26.797  27.199 -81.141  0.00  0.00           H
ATOM   4253 HE22 GLN   278     -26.448  26.598 -79.549  0.00  0.00           H
ATOM   4254  N   LEU   279     -19.672  27.178 -83.234  0.00  0.00           N
ATOM   4255  CA  LEU   279     -18.175  27.355 -83.390  0.00  0.00           C
ATOM   4256  C   LEU   279     -17.808  28.303 -84.582  0.00  0.00           C
ATOM   4257  O   LEU   279     -16.939  29.205 -84.453  0.00  0.00           O
ATOM   4258  CB  LEU   279     -17.630  25.916 -83.510  0.00  0.00           C
ATOM   4259  CG  LEU   279     -16.191  25.763 -84.054  0.00  0.00           C
ATOM   4260  CD1 LEU   279     -15.228  26.432 -83.092  0.00  0.00           C
ATOM   4261  CD2 LEU   279     -15.781  24.270 -84.371  0.00  0.00           C
ATOM   4262  HN  LEU   279     -20.024  26.245 -83.175  0.00  0.00           H
ATOM   4263  HA  LEU   279     -17.688  27.822 -82.544  0.00  0.00           H
ATOM   4264  HB1 LEU   279     -18.260  25.426 -84.293  0.00  0.00           H
ATOM   4265  HB2 LEU   279     -17.789  25.415 -82.531  0.00  0.00           H
ATOM   4266  HG  LEU   279     -16.051  26.421 -84.943  0.00  0.00           H
ATOM   4267 HD11 LEU   279     -15.532  26.154 -82.054  0.00  0.00           H
ATOM   4268 HD12 LEU   279     -14.136  26.203 -83.107  0.00  0.00           H
ATOM   4269 HD13 LEU   279     -15.288  27.538 -83.154  0.00  0.00           H
ATOM   4270 HD21 LEU   279     -15.650  23.639 -83.465  0.00  0.00           H
ATOM   4271 HD22 LEU   279     -16.609  23.727 -84.882  0.00  0.00           H
ATOM   4272 HD23 LEU   279     -14.774  24.196 -84.847  0.00  0.00           H
ATOM   4273  N   MET   280     -18.462  28.056 -85.773  0.00  0.00           N
ATOM   4274  CA  MET   280     -18.250  28.835 -86.965  0.00  0.00           C
ATOM   4275  C   MET   280     -18.622  30.203 -86.918  0.00  0.00           C
ATOM   4276  O   MET   280     -17.835  31.069 -87.284  0.00  0.00           O
ATOM   4277  CB  MET   280     -18.914  28.260 -88.344  0.00  0.00           C
ATOM   4278  CG  MET   280     -18.229  26.988 -88.860  0.00  0.00           C
ATOM   4279  SD  MET   280     -16.526  26.977 -89.301  0.00  0.00           S
ATOM   4280  CE  MET   280     -15.961  25.937 -87.915  0.00  0.00           C
ATOM   4281  HN  MET   280     -19.088  27.291 -85.889  0.00  0.00           H
ATOM   4282  HA  MET   280     -17.199  29.010 -87.118  0.00  0.00           H
ATOM   4283  HB1 MET   280     -18.995  29.085 -89.085  0.00  0.00           H
ATOM   4284  HB2 MET   280     -19.928  27.901 -88.029  0.00  0.00           H
ATOM   4285  HG1 MET   280     -18.813  26.682 -89.757  0.00  0.00           H
ATOM   4286  HG2 MET   280     -18.388  26.236 -88.057  0.00  0.00           H
ATOM   4287  HE1 MET   280     -16.544  26.042 -86.972  0.00  0.00           H
ATOM   4288  HE2 MET   280     -16.221  24.887 -88.177  0.00  0.00           H
ATOM   4289  HE3 MET   280     -14.897  26.033 -87.610  0.00  0.00           H
ATOM   4290  N   LEU   281     -19.804  30.486 -86.400  0.00  0.00           N
ATOM   4291  CA  LEU   281     -20.497  31.754 -86.757  0.00  0.00           C
ATOM   4292  C   LEU   281     -20.773  32.683 -85.606  0.00  0.00           C
ATOM   4293  O   LEU   281     -21.434  33.724 -85.683  0.00  0.00           O
ATOM   4294  CB  LEU   281     -21.818  31.380 -87.487  0.00  0.00           C
ATOM   4295  CG  LEU   281     -21.619  30.607 -88.877  0.00  0.00           C
ATOM   4296  CD1 LEU   281     -22.971  30.353 -89.499  0.00  0.00           C
ATOM   4297  CD2 LEU   281     -20.722  31.382 -89.845  0.00  0.00           C
ATOM   4298  HN  LEU   281     -20.489  29.789 -86.198  0.00  0.00           H
ATOM   4299  HA  LEU   281     -19.797  32.282 -87.383  0.00  0.00           H
ATOM   4300  HB1 LEU   281     -22.451  32.266 -87.715  0.00  0.00           H
ATOM   4301  HB2 LEU   281     -22.420  30.717 -86.834  0.00  0.00           H
ATOM   4302  HG  LEU   281     -21.245  29.571 -88.733  0.00  0.00           H
ATOM   4303 HD11 LEU   281     -23.558  29.706 -88.809  0.00  0.00           H
ATOM   4304 HD12 LEU   281     -23.524  31.276 -89.758  0.00  0.00           H
ATOM   4305 HD13 LEU   281     -22.938  29.717 -90.408  0.00  0.00           H
ATOM   4306 HD21 LEU   281     -19.763  31.594 -89.324  0.00  0.00           H
ATOM   4307 HD22 LEU   281     -20.547  30.841 -90.800  0.00  0.00           H
ATOM   4308 HD23 LEU   281     -21.192  32.336 -90.149  0.00  0.00           H
ATOM   4309  N   MET   282     -20.111  32.357 -84.406  0.00  0.00           N
ATOM   4310  CA  MET   282     -20.045  33.215 -83.234  0.00  0.00           C
ATOM   4311  C   MET   282     -18.604  33.564 -82.979  0.00  0.00           C
ATOM   4312  O   MET   282     -17.805  32.654 -82.947  0.00  0.00           O
ATOM   4313  CB  MET   282     -20.677  32.521 -81.934  0.00  0.00           C
ATOM   4314  CG  MET   282     -22.204  32.187 -81.944  0.00  0.00           C
ATOM   4315  SD  MET   282     -22.758  31.051 -80.668  0.00  0.00           S
ATOM   4316  CE  MET   282     -22.230  31.891 -79.101  0.00  0.00           C
ATOM   4317  HN  MET   282     -19.546  31.535 -84.372  0.00  0.00           H
ATOM   4318  HA  MET   282     -20.617  34.129 -83.394  0.00  0.00           H
ATOM   4319  HB1 MET   282     -20.557  33.196 -81.060  0.00  0.00           H
ATOM   4320  HB2 MET   282     -20.065  31.608 -81.796  0.00  0.00           H
ATOM   4321  HG1 MET   282     -22.396  31.733 -82.942  0.00  0.00           H
ATOM   4322  HG2 MET   282     -22.698  33.180 -81.901  0.00  0.00           H
ATOM   4323  HE1 MET   282     -21.374  31.319 -78.692  0.00  0.00           H
ATOM   4324  HE2 MET   282     -22.117  32.990 -79.206  0.00  0.00           H
ATOM   4325  HE3 MET   282     -23.016  31.709 -78.329  0.00  0.00           H
ATOM   4326  N   TRP   283     -18.307  34.906 -82.822  0.00  0.00           N
ATOM   4327  CA  TRP   283     -16.958  35.404 -82.934  0.00  0.00           C
ATOM   4328  C   TRP   283     -16.520  35.880 -81.524  0.00  0.00           C
ATOM   4329  O   TRP   283     -15.980  35.017 -80.789  0.00  0.00           O
ATOM   4330  CB  TRP   283     -16.857  36.469 -84.066  0.00  0.00           C
ATOM   4331  CG  TRP   283     -15.475  36.993 -84.320  0.00  0.00           C
ATOM   4332  CD1 TRP   283     -15.095  38.300 -84.079  0.00  0.00           C
ATOM   4333  CD2 TRP   283     -14.264  36.292 -84.601  0.00  0.00           C
ATOM   4334  CE2 TRP   283     -13.213  37.212 -84.374  0.00  0.00           C
ATOM   4335  CE3 TRP   283     -13.952  34.925 -84.696  0.00  0.00           C
ATOM   4336  NE1 TRP   283     -13.781  38.418 -84.161  0.00  0.00           N
ATOM   4337  CZ2 TRP   283     -11.923  36.891 -84.540  0.00  0.00           C
ATOM   4338  CZ3 TRP   283     -12.635  34.602 -84.909  0.00  0.00           C
ATOM   4339  CH2 TRP   283     -11.570  35.567 -84.861  0.00  0.00           C
ATOM   4340  HN  TRP   283     -19.105  35.513 -82.813  0.00  0.00           H
ATOM   4341  HA  TRP   283     -16.344  34.583 -83.264  0.00  0.00           H
ATOM   4342  HB1 TRP   283     -17.539  37.295 -83.781  0.00  0.00           H
ATOM   4343  HB2 TRP   283     -17.333  35.987 -84.950  0.00  0.00           H
ATOM   4344  HD1 TRP   283     -15.758  39.126 -83.883  0.00  0.00           H
ATOM   4345  HE1 TRP   283     -13.217  39.171 -83.901  0.00  0.00           H
ATOM   4346  HE3 TRP   283     -14.708  34.166 -84.623  0.00  0.00           H
ATOM   4347  HZ2 TRP   283     -11.141  37.621 -84.682  0.00  0.00           H
ATOM   4348  HZ3 TRP   283     -12.397  33.557 -85.043  0.00  0.00           H
ATOM   4349  HH2 TRP   283     -10.574  35.299 -85.161  0.00  0.00           H
ATOM   4350  N   HIS   284     -16.769  37.148 -81.129  0.00  0.00           N
ATOM   4351  CA  HIS   284     -16.476  37.526 -79.728  0.00  0.00           C
ATOM   4352  C   HIS   284     -17.150  36.735 -78.558  0.00  0.00           C
ATOM   4353  O   HIS   284     -16.435  36.449 -77.578  0.00  0.00           O
ATOM   4354  CB  HIS   284     -16.685  39.088 -79.383  0.00  0.00           C
ATOM   4355  CG  HIS   284     -15.794  39.880 -80.382  0.00  0.00           C
ATOM   4356  CD2 HIS   284     -14.464  40.191 -80.473  0.00  0.00           C
ATOM   4357  ND1 HIS   284     -16.522  40.501 -81.388  0.00  0.00           N
ATOM   4358  CE1 HIS   284     -15.529  41.064 -82.166  0.00  0.00           C
ATOM   4359  NE2 HIS   284     -14.315  40.971 -81.588  0.00  0.00           N
ATOM   4360  HN  HIS   284     -17.318  37.793 -81.654  0.00  0.00           H
ATOM   4361  HA  HIS   284     -15.406  37.386 -79.658  0.00  0.00           H
ATOM   4362  HB1 HIS   284     -16.212  39.359 -78.416  0.00  0.00           H
ATOM   4363  HB2 HIS   284     -17.752  39.388 -79.397  0.00  0.00           H
ATOM   4364  HD2 HIS   284     -13.783  39.862 -79.698  0.00  0.00           H
ATOM   4365  HE1 HIS   284     -15.670  41.697 -83.045  0.00  0.00           H
ATOM   4366  HE2 HIS   284     -13.507  41.555 -81.688  0.00  0.00           H
ATOM   4367  N   PRO   285     -18.428  36.171 -78.534  0.00  0.00           N
ATOM   4368  CA  PRO   285     -18.937  35.465 -77.375  0.00  0.00           C
ATOM   4369  C   PRO   285     -18.615  34.003 -77.470  0.00  0.00           C
ATOM   4370  O   PRO   285     -19.463  33.238 -77.922  0.00  0.00           O
ATOM   4371  CB  PRO   285     -20.397  35.767 -77.414  0.00  0.00           C
ATOM   4372  CG  PRO   285     -20.753  35.859 -78.947  0.00  0.00           C
ATOM   4373  CD  PRO   285     -19.553  36.539 -79.479  0.00  0.00           C
ATOM   4374  HA  PRO   285     -18.537  35.914 -76.483  0.00  0.00           H
ATOM   4375  HB1 PRO   285     -20.566  36.782 -76.998  0.00  0.00           H
ATOM   4376  HB2 PRO   285     -20.992  35.057 -76.796  0.00  0.00           H
ATOM   4377  HG1 PRO   285     -21.730  36.354 -79.132  0.00  0.00           H
ATOM   4378  HG2 PRO   285     -20.777  34.814 -79.319  0.00  0.00           H
ATOM   4379  HD1 PRO   285     -19.756  37.629 -79.534  0.00  0.00           H
ATOM   4380  HD2 PRO   285     -19.182  36.089 -80.415  0.00  0.00           H
ATOM   4381  N   ARG   286     -17.422  33.583 -76.972  0.00  0.00           N
ATOM   4382  CA  ARG   286     -16.866  32.185 -77.010  0.00  0.00           C
ATOM   4383  C   ARG   286     -16.143  31.986 -75.702  0.00  0.00           C
ATOM   4384  O   ARG   286     -15.346  32.854 -75.320  0.00  0.00           O
ATOM   4385  CB  ARG   286     -15.931  31.847 -78.298  0.00  0.00           C
ATOM   4386  CG  ARG   286     -16.763  31.975 -79.624  0.00  0.00           C
ATOM   4387  CD  ARG   286     -17.942  31.039 -79.739  0.00  0.00           C
ATOM   4388  NE  ARG   286     -17.337  29.699 -79.693  0.00  0.00           N
ATOM   4389  CZ  ARG   286     -17.972  28.543 -79.735  0.00  0.00           C
ATOM   4390  NH1 ARG   286     -19.246  28.375 -79.693  0.00  0.00           N
ATOM   4391  NH2 ARG   286     -17.187  27.511 -79.643  0.00  0.00           N
ATOM   4392  HN  ARG   286     -16.791  34.283 -76.641  0.00  0.00           H
ATOM   4393  HA  ARG   286     -17.721  31.527 -77.004  0.00  0.00           H
ATOM   4394  HB1 ARG   286     -15.341  30.930 -78.124  0.00  0.00           H
ATOM   4395  HB2 ARG   286     -15.177  32.659 -78.306  0.00  0.00           H
ATOM   4396  HG1 ARG   286     -16.049  31.910 -80.468  0.00  0.00           H
ATOM   4397  HG2 ARG   286     -17.020  33.062 -79.607  0.00  0.00           H
ATOM   4398  HD1 ARG   286     -18.302  31.192 -80.780  0.00  0.00           H
ATOM   4399  HD2 ARG   286     -18.800  31.133 -79.049  0.00  0.00           H
ATOM   4400  HE  ARG   286     -16.368  29.570 -79.898  0.00  0.00           H
ATOM   4401 HH11 ARG   286     -19.861  29.156 -79.788  0.00  0.00           H
ATOM   4402 HH12 ARG   286     -19.461  27.402 -79.690  0.00  0.00           H
ATOM   4403 HH21 ARG   286     -16.199  27.567 -79.554  0.00  0.00           H
ATOM   4404 HH22 ARG   286     -17.616  26.644 -79.380  0.00  0.00           H
ATOM   4405  N   THR   290     -16.358  30.886 -74.950  0.00  0.00           N
ATOM   4406  CA  THR   290     -17.298  29.821 -75.089  0.00  0.00           C
ATOM   4407  C   THR   290     -17.486  29.123 -73.734  0.00  0.00           C
ATOM   4408  O   THR   290     -16.854  29.466 -72.751  0.00  0.00           O
ATOM   4409  CB  THR   290     -16.978  28.822 -76.302  0.00  0.00           C
ATOM   4410  CG2 THR   290     -15.905  27.701 -75.968  0.00  0.00           C
ATOM   4411  OG1 THR   290     -18.141  28.109 -76.720  0.00  0.00           O
ATOM   4412  HN  THR   290     -15.810  30.821 -74.112  0.00  0.00           H
ATOM   4413  HA  THR   290     -18.258  30.276 -75.269  0.00  0.00           H
ATOM   4414  HB  THR   290     -16.548  29.418 -77.132  0.00  0.00           H
ATOM   4415  HG1 THR   290     -18.891  28.677 -76.902  0.00  0.00           H
ATOM   4416 HG21 THR   290     -15.561  27.189 -76.887  0.00  0.00           H
ATOM   4417 HG22 THR   290     -15.029  28.247 -75.539  0.00  0.00           H
ATOM   4418 HG23 THR   290     -16.320  26.904 -75.313  0.00  0.00           H
ATOM   4419  N   ASP   291     -18.365  28.126 -73.695  0.00  0.00           N
ATOM   4420  CA  ASP   291     -18.517  27.119 -72.632  0.00  0.00           C
ATOM   4421  C   ASP   291     -17.262  26.636 -71.903  0.00  0.00           C
ATOM   4422  O   ASP   291     -16.301  26.293 -72.608  0.00  0.00           O
ATOM   4423  CB  ASP   291     -19.319  25.894 -73.258  0.00  0.00           C
ATOM   4424  CG  ASP   291     -20.731  26.107 -73.743  0.00  0.00           C
ATOM   4425  OD1 ASP   291     -21.208  25.224 -74.501  0.00  0.00           O
ATOM   4426  OD2 ASP   291     -21.362  27.088 -73.348  0.00  0.00           O
ATOM   4427  HN  ASP   291     -18.991  27.894 -74.429  0.00  0.00           H
ATOM   4428  HA  ASP   291     -19.180  27.578 -71.906  0.00  0.00           H
ATOM   4429  HB1 ASP   291     -19.397  25.206 -72.388  0.00  0.00           H
ATOM   4430  HB2 ASP   291     -18.655  25.398 -73.993  0.00  0.00           H
ATOM   4431  N   PRO   292     -17.131  26.461 -70.643  0.00  0.00           N
ATOM   4432  CA  PRO   292     -15.912  25.815 -70.112  0.00  0.00           C
ATOM   4433  C   PRO   292     -15.778  24.326 -70.310  0.00  0.00           C
ATOM   4434  O   PRO   292     -14.770  23.635 -69.938  0.00  0.00           O
ATOM   4435  CB  PRO   292     -15.970  26.069 -68.603  0.00  0.00           C
ATOM   4436  CG  PRO   292     -16.801  27.405 -68.522  0.00  0.00           C
ATOM   4437  CD  PRO   292     -17.784  27.312 -69.701  0.00  0.00           C
ATOM   4438  HA  PRO   292     -15.015  26.265 -70.519  0.00  0.00           H
ATOM   4439  HB1 PRO   292     -14.933  26.096 -68.223  0.00  0.00           H
ATOM   4440  HB2 PRO   292     -16.528  25.301 -68.022  0.00  0.00           H
ATOM   4441  HG1 PRO   292     -16.102  28.219 -68.806  0.00  0.00           H
ATOM   4442  HG2 PRO   292     -17.327  27.548 -67.554  0.00  0.00           H
ATOM   4443  HD1 PRO   292     -17.974  28.368 -69.975  0.00  0.00           H
ATOM   4444  HD2 PRO   292     -18.754  26.853 -69.436  0.00  0.00           H
ATOM   4445  N   THR   293     -16.823  23.759 -70.911  0.00  0.00           N
ATOM   4446  CA  THR   293     -16.816  22.359 -71.141  0.00  0.00           C
ATOM   4447  C   THR   293     -16.440  21.991 -72.580  0.00  0.00           C
ATOM   4448  O   THR   293     -16.757  20.946 -73.072  0.00  0.00           O
ATOM   4449  CB  THR   293     -18.201  21.762 -70.914  0.00  0.00           C
ATOM   4450  CG2 THR   293     -18.593  22.074 -69.418  0.00  0.00           C
ATOM   4451  OG1 THR   293     -19.204  22.470 -71.661  0.00  0.00           O
ATOM   4452  HN  THR   293     -17.687  24.241 -71.051  0.00  0.00           H
ATOM   4453  HA  THR   293     -16.077  21.876 -70.509  0.00  0.00           H
ATOM   4454  HB  THR   293     -18.260  20.658 -71.028  0.00  0.00           H
ATOM   4455  HG1 THR   293     -19.397  21.900 -72.392  0.00  0.00           H
ATOM   4456 HG21 THR   293     -17.770  21.656 -68.788  0.00  0.00           H
ATOM   4457 HG22 THR   293     -18.571  23.153 -69.171  0.00  0.00           H
ATOM   4458 HG23 THR   293     -19.560  21.655 -69.089  0.00  0.00           H
ATOM   4459  N   TYR   294     -15.730  22.963 -73.206  0.00  0.00           N
ATOM   4460  CA  TYR   294     -15.098  22.783 -74.506  0.00  0.00           C
ATOM   4461  C   TYR   294     -13.735  23.440 -74.591  0.00  0.00           C
ATOM   4462  O   TYR   294     -13.478  24.536 -74.128  0.00  0.00           O
ATOM   4463  CB  TYR   294     -15.936  23.548 -75.443  0.00  0.00           C
ATOM   4464  CG  TYR   294     -16.007  23.100 -76.919  0.00  0.00           C
ATOM   4465  CD1 TYR   294     -15.616  23.969 -77.915  0.00  0.00           C
ATOM   4466  CD2 TYR   294     -16.499  21.821 -77.351  0.00  0.00           C
ATOM   4467  CE1 TYR   294     -15.920  23.779 -79.299  0.00  0.00           C
ATOM   4468  CE2 TYR   294     -16.846  21.569 -78.620  0.00  0.00           C
ATOM   4469  CZ  TYR   294     -16.497  22.549 -79.602  0.00  0.00           C
ATOM   4470  OH  TYR   294     -16.741  22.351 -81.005  0.00  0.00           O
ATOM   4471  HN  TYR   294     -15.637  23.852 -72.770  0.00  0.00           H
ATOM   4472  HA  TYR   294     -15.073  21.767 -74.860  0.00  0.00           H
ATOM   4473  HB1 TYR   294     -15.787  24.652 -75.476  0.00  0.00           H
ATOM   4474  HB2 TYR   294     -16.995  23.547 -75.116  0.00  0.00           H
ATOM   4475  HD1 TYR   294     -15.253  24.934 -77.599  0.00  0.00           H
ATOM   4476  HD2 TYR   294     -16.667  21.132 -76.536  0.00  0.00           H
ATOM   4477  HE1 TYR   294     -15.638  24.445 -80.104  0.00  0.00           H
ATOM   4478  HE2 TYR   294     -17.389  20.662 -78.837  0.00  0.00           H
ATOM   4479  HH  TYR   294     -17.000  21.435 -81.108  0.00  0.00           H
ATOM   4480  N   GLY   295     -12.784  22.788 -75.373  0.00  0.00           N
ATOM   4481  CA  GLY   295     -11.386  23.147 -75.714  0.00  0.00           C
ATOM   4482  C   GLY   295     -11.242  23.556 -77.163  0.00  0.00           C
ATOM   4483  O   GLY   295     -12.276  23.764 -77.863  0.00  0.00           O
ATOM   4484  HN  GLY   295     -13.057  21.902 -75.750  0.00  0.00           H
ATOM   4485  HA1 GLY   295     -11.108  23.944 -75.041  0.00  0.00           H
ATOM   4486  HA2 GLY   295     -10.723  22.323 -75.495  0.00  0.00           H
ATOM   4487  N   PRO   296     -10.008  23.751 -77.737  0.00  0.00           N
ATOM   4488  CA  PRO   296      -9.757  23.856 -79.154  0.00  0.00           C
ATOM   4489  C   PRO   296     -10.415  22.747 -79.951  0.00  0.00           C
ATOM   4490  O   PRO   296     -10.150  21.616 -79.588  0.00  0.00           O
ATOM   4491  CB  PRO   296      -8.230  23.825 -79.369  0.00  0.00           C
ATOM   4492  CG  PRO   296      -7.707  24.094 -77.932  0.00  0.00           C
ATOM   4493  CD  PRO   296      -8.830  23.708 -76.953  0.00  0.00           C
ATOM   4494  HA  PRO   296     -10.151  24.801 -79.496  0.00  0.00           H
ATOM   4495  HB1 PRO   296      -7.850  24.601 -80.073  0.00  0.00           H
ATOM   4496  HB2 PRO   296      -7.796  22.879 -79.778  0.00  0.00           H
ATOM   4497  HG1 PRO   296      -7.473  25.167 -77.749  0.00  0.00           H
ATOM   4498  HG2 PRO   296      -6.885  23.393 -77.677  0.00  0.00           H
ATOM   4499  HD1 PRO   296      -8.669  24.461 -76.138  0.00  0.00           H
ATOM   4500  HD2 PRO   296      -8.751  22.653 -76.600  0.00  0.00           H
ATOM   4501  N   ASN   297     -11.098  23.044 -81.083  0.00  0.00           N
ATOM   4502  CA  ASN   297     -11.530  22.040 -82.048  0.00  0.00           C
ATOM   4503  C   ASN   297     -11.530  22.595 -83.477  0.00  0.00           C
ATOM   4504  O   ASN   297     -12.189  23.576 -83.765  0.00  0.00           O
ATOM   4505  CB  ASN   297     -13.009  21.463 -81.650  0.00  0.00           C
ATOM   4506  CG  ASN   297     -12.993  20.564 -80.387  0.00  0.00           C
ATOM   4507  ND2 ASN   297     -13.355  21.243 -79.256  0.00  0.00           N
ATOM   4508  OD1 ASN   297     -12.735  19.373 -80.331  0.00  0.00           O
ATOM   4509  HN  ASN   297     -11.188  23.980 -81.400  0.00  0.00           H
ATOM   4510  HA  ASN   297     -10.798  21.241 -82.078  0.00  0.00           H
ATOM   4511  HB1 ASN   297     -13.430  20.777 -82.415  0.00  0.00           H
ATOM   4512  HB2 ASN   297     -13.663  22.312 -81.359  0.00  0.00           H
ATOM   4513 HD21 ASN   297     -13.384  22.239 -79.226  0.00  0.00           H
ATOM   4514 HD22 ASN   297     -13.237  20.753 -78.385  0.00  0.00           H
ATOM   4515  N   GLY   298     -10.690  22.032 -84.387  0.00  0.00           N
ATOM   4516  CA  GLY   298     -10.597  22.345 -85.781  0.00  0.00           C
ATOM   4517  C   GLY   298     -11.871  22.338 -86.525  0.00  0.00           C
ATOM   4518  O   GLY   298     -12.822  21.624 -86.264  0.00  0.00           O
ATOM   4519  HN  GLY   298     -10.006  21.429 -83.989  0.00  0.00           H
ATOM   4520  HA1 GLY   298     -10.295  23.372 -85.899  0.00  0.00           H
ATOM   4521  HA2 GLY   298      -9.846  21.723 -86.237  0.00  0.00           H
ATOM   4522  N   CYS   299     -11.859  23.103 -87.625  0.00  0.00           N
ATOM   4523  CA  CYS   299     -13.039  23.213 -88.492  0.00  0.00           C
ATOM   4524  C   CYS   299     -13.496  21.935 -89.268  0.00  0.00           C
ATOM   4525  O   CYS   299     -14.666  21.675 -89.318  0.00  0.00           O
ATOM   4526  CB  CYS   299     -12.755  24.295 -89.649  0.00  0.00           C
ATOM   4527  SG  CYS   299     -14.028  24.614 -90.954  0.00  0.00           S
ATOM   4528  HN  CYS   299     -11.056  23.581 -87.952  0.00  0.00           H
ATOM   4529  HA  CYS   299     -13.915  23.392 -87.887  0.00  0.00           H
ATOM   4530  HB1 CYS   299     -11.851  23.954 -90.190  0.00  0.00           H
ATOM   4531  HB2 CYS   299     -12.500  25.279 -89.190  0.00  0.00           H
ATOM   4532  HG1 CYS   299     -14.961  25.089 -90.137  0.00  0.00           H
ATOM   4533  N   PHE   300     -12.505  21.218 -89.863  0.00  0.00           N
ATOM   4534  CA  PHE   300     -12.738  19.944 -90.485  0.00  0.00           C
ATOM   4535  C   PHE   300     -12.668  18.883 -89.363  0.00  0.00           C
ATOM   4536  O   PHE   300     -13.357  17.899 -89.433  0.00  0.00           O
ATOM   4537  CB  PHE   300     -11.510  19.713 -91.513  0.00  0.00           C
ATOM   4538  CG  PHE   300     -11.314  20.813 -92.616  0.00  0.00           C
ATOM   4539  CD1 PHE   300     -10.161  21.003 -93.249  0.00  0.00           C
ATOM   4540  CD2 PHE   300     -12.395  21.667 -92.995  0.00  0.00           C
ATOM   4541  CE1 PHE   300      -9.873  22.092 -94.173  0.00  0.00           C
ATOM   4542  CE2 PHE   300     -12.153  22.814 -93.821  0.00  0.00           C
ATOM   4543  CZ  PHE   300     -10.892  22.962 -94.440  0.00  0.00           C
ATOM   4544  HN  PHE   300     -11.556  21.532 -89.873  0.00  0.00           H
ATOM   4545  HA  PHE   300     -13.727  20.027 -90.919  0.00  0.00           H
ATOM   4546  HB1 PHE   300     -11.619  18.755 -92.060  0.00  0.00           H
ATOM   4547  HB2 PHE   300     -10.579  19.749 -90.899  0.00  0.00           H
ATOM   4548  HD1 PHE   300      -9.321  20.341 -93.108  0.00  0.00           H
ATOM   4549  HD2 PHE   300     -13.330  21.544 -92.476  0.00  0.00           H
ATOM   4550  HE1 PHE   300      -8.907  22.241 -94.631  0.00  0.00           H
ATOM   4551  HE2 PHE   300     -12.928  23.541 -94.033  0.00  0.00           H
ATOM   4552  HZ  PHE   300     -10.685  23.901 -94.942  0.00  0.00           H
ATOM   4553  N   LYS   301     -11.833  19.041 -88.337  0.00  0.00           N
ATOM   4554  CA  LYS   301     -11.704  18.144 -87.177  0.00  0.00           C
ATOM   4555  C   LYS   301     -12.983  17.928 -86.387  0.00  0.00           C
ATOM   4556  O   LYS   301     -13.298  16.746 -86.118  0.00  0.00           O
ATOM   4557  CB  LYS   301     -10.569  18.721 -86.241  0.00  0.00           C
ATOM   4558  CG  LYS   301      -9.229  19.028 -86.854  0.00  0.00           C
ATOM   4559  CD  LYS   301      -8.416  17.740 -86.872  0.00  0.00           C
ATOM   4560  CE  LYS   301      -7.077  17.819 -87.661  0.00  0.00           C
ATOM   4561  NZ  LYS   301      -6.220  18.952 -87.203  0.00  0.00           N
ATOM   4562  HN  LYS   301     -11.376  19.929 -88.357  0.00  0.00           H
ATOM   4563  HA  LYS   301     -11.434  17.212 -87.660  0.00  0.00           H
ATOM   4564  HB1 LYS   301     -10.455  18.014 -85.388  0.00  0.00           H
ATOM   4565  HB2 LYS   301     -11.021  19.645 -85.821  0.00  0.00           H
ATOM   4566  HG1 LYS   301      -8.721  19.760 -86.192  0.00  0.00           H
ATOM   4567  HG2 LYS   301      -9.324  19.394 -87.896  0.00  0.00           H
ATOM   4568  HD1 LYS   301      -8.043  17.460 -85.864  0.00  0.00           H
ATOM   4569  HD2 LYS   301      -9.050  16.973 -87.366  0.00  0.00           H
ATOM   4570  HE1 LYS   301      -7.364  17.982 -88.717  0.00  0.00           H
ATOM   4571  HE2 LYS   301      -6.412  16.924 -87.696  0.00  0.00           H
ATOM   4572  HZ1 LYS   301      -6.571  19.855 -87.587  0.00  0.00           H
ATOM   4573  HZ2 LYS   301      -6.230  19.075 -86.171  0.00  0.00           H
ATOM   4574  HZ3 LYS   301      -5.247  18.869 -87.559  0.00  0.00           H
ATOM   4575  N   ALA   302     -13.668  19.007 -85.960  0.00  0.00           N
ATOM   4576  CA  ALA   302     -14.972  18.957 -85.336  0.00  0.00           C
ATOM   4577  C   ALA   302     -15.988  18.222 -86.256  0.00  0.00           C
ATOM   4578  O   ALA   302     -16.744  17.374 -85.817  0.00  0.00           O
ATOM   4579  CB  ALA   302     -15.511  20.392 -84.939  0.00  0.00           C
ATOM   4580  HN  ALA   302     -13.309  19.938 -85.977  0.00  0.00           H
ATOM   4581  HA  ALA   302     -14.838  18.420 -84.404  0.00  0.00           H
ATOM   4582  HB1 ALA   302     -14.757  20.826 -84.249  0.00  0.00           H
ATOM   4583  HB2 ALA   302     -15.652  21.089 -85.788  0.00  0.00           H
ATOM   4584  HB3 ALA   302     -16.445  20.367 -84.348  0.00  0.00           H
ATOM   4585  N   LEU   303     -15.973  18.495 -87.585  0.00  0.00           N
ATOM   4586  CA  LEU   303     -16.807  17.907 -88.708  0.00  0.00           C
ATOM   4587  C   LEU   303     -16.668  16.387 -88.806  0.00  0.00           C
ATOM   4588  O   LEU   303     -17.583  15.622 -88.955  0.00  0.00           O
ATOM   4589  CB  LEU   303     -16.507  18.687 -89.922  0.00  0.00           C
ATOM   4590  CG  LEU   303     -16.926  18.109 -91.302  0.00  0.00           C
ATOM   4591  CD1 LEU   303     -18.438  17.897 -91.293  0.00  0.00           C
ATOM   4592  CD2 LEU   303     -16.524  18.964 -92.494  0.00  0.00           C
ATOM   4593  HN  LEU   303     -15.228  19.042 -87.955  0.00  0.00           H
ATOM   4594  HA  LEU   303     -17.834  18.076 -88.408  0.00  0.00           H
ATOM   4595  HB1 LEU   303     -15.420  18.917 -89.985  0.00  0.00           H
ATOM   4596  HB2 LEU   303     -17.025  19.662 -89.776  0.00  0.00           H
ATOM   4597  HG  LEU   303     -16.512  17.074 -91.335  0.00  0.00           H
ATOM   4598 HD11 LEU   303     -19.095  18.781 -91.205  0.00  0.00           H
ATOM   4599 HD12 LEU   303     -18.748  17.377 -92.226  0.00  0.00           H
ATOM   4600 HD13 LEU   303     -18.711  17.197 -90.480  0.00  0.00           H
ATOM   4601 HD21 LEU   303     -17.162  19.871 -92.575  0.00  0.00           H
ATOM   4602 HD22 LEU   303     -15.454  19.247 -92.473  0.00  0.00           H
ATOM   4603 HD23 LEU   303     -16.821  18.409 -93.410  0.00  0.00           H
ATOM   4604  N   ASP   304     -15.423  15.866 -88.756  0.00  0.00           N
ATOM   4605  CA  ASP   304     -15.174  14.439 -88.838  0.00  0.00           C
ATOM   4606  C   ASP   304     -15.908  13.585 -87.825  0.00  0.00           C
ATOM   4607  O   ASP   304     -16.274  12.459 -88.196  0.00  0.00           O
ATOM   4608  CB  ASP   304     -13.608  14.364 -88.789  0.00  0.00           C
ATOM   4609  CG  ASP   304     -12.945  13.005 -88.884  0.00  0.00           C
ATOM   4610  OD1 ASP   304     -11.682  12.969 -89.076  0.00  0.00           O
ATOM   4611  OD2 ASP   304     -13.598  11.969 -88.766  0.00  0.00           O
ATOM   4612  HN  ASP   304     -14.665  16.521 -88.836  0.00  0.00           H
ATOM   4613  HA  ASP   304     -15.411  14.113 -89.843  0.00  0.00           H
ATOM   4614  HB1 ASP   304     -13.343  14.915 -87.857  0.00  0.00           H
ATOM   4615  HB2 ASP   304     -13.256  15.030 -89.606  0.00  0.00           H
ATOM   4616  N   ASP   305     -16.117  14.086 -86.581  0.00  0.00           N
ATOM   4617  CA  ASP   305     -16.882  13.320 -85.580  0.00  0.00           C
ATOM   4618  C   ASP   305     -18.365  13.655 -85.654  0.00  0.00           C
ATOM   4619  O   ASP   305     -19.176  13.407 -84.752  0.00  0.00           O
ATOM   4620  CB  ASP   305     -16.402  13.701 -84.128  0.00  0.00           C
ATOM   4621  CG  ASP   305     -14.919  13.314 -83.916  0.00  0.00           C
ATOM   4622  OD1 ASP   305     -14.370  13.749 -82.851  0.00  0.00           O
ATOM   4623  OD2 ASP   305     -14.329  12.481 -84.648  0.00  0.00           O
ATOM   4624  HN  ASP   305     -15.645  14.930 -86.335  0.00  0.00           H
ATOM   4625  HA  ASP   305     -16.787  12.244 -85.639  0.00  0.00           H
ATOM   4626  HB1 ASP   305     -17.051  13.277 -83.332  0.00  0.00           H
ATOM   4627  HB2 ASP   305     -16.563  14.777 -83.923  0.00  0.00           H
ATOM   4628  N   ILE   306     -18.854  14.139 -86.829  0.00  0.00           N
ATOM   4629  CA  ILE   306     -20.274  14.320 -87.241  0.00  0.00           C
ATOM   4630  C   ILE   306     -20.496  13.452 -88.444  0.00  0.00           C
ATOM   4631  O   ILE   306     -21.499  12.757 -88.676  0.00  0.00           O
ATOM   4632  CB  ILE   306     -20.724  15.747 -87.506  0.00  0.00           C
ATOM   4633  CG1 ILE   306     -20.007  16.813 -86.534  0.00  0.00           C
ATOM   4634  CG2 ILE   306     -22.260  15.856 -87.427  0.00  0.00           C
ATOM   4635  CD  ILE   306     -20.575  18.235 -86.548  0.00  0.00           C
ATOM   4636  HN  ILE   306     -18.273  14.759 -87.345  0.00  0.00           H
ATOM   4637  HA  ILE   306     -21.033  13.871 -86.623  0.00  0.00           H
ATOM   4638  HB  ILE   306     -20.407  15.998 -88.538  0.00  0.00           H
ATOM   4639 HG11 ILE   306     -18.904  16.785 -86.656  0.00  0.00           H
ATOM   4640 HG12 ILE   306     -20.231  16.406 -85.517  0.00  0.00           H
ATOM   4641 HG21 ILE   306     -22.481  15.572 -86.363  0.00  0.00           H
ATOM   4642 HG22 ILE   306     -22.757  16.811 -87.683  0.00  0.00           H
ATOM   4643 HG23 ILE   306     -22.768  15.116 -88.077  0.00  0.00           H
ATOM   4644  HD1 ILE   306     -20.003  18.953 -85.918  0.00  0.00           H
ATOM   4645  HD2 ILE   306     -20.507  18.674 -87.566  0.00  0.00           H
ATOM   4646  HD3 ILE   306     -21.639  18.256 -86.231  0.00  0.00           H
ATOM   4647  N   LEU   307     -19.479  13.372 -89.284  0.00  0.00           N
ATOM   4648  CA  LEU   307     -19.292  12.608 -90.501  0.00  0.00           C
ATOM   4649  C   LEU   307     -19.235  11.184 -90.260  0.00  0.00           C
ATOM   4650  O   LEU   307     -20.127  10.401 -90.677  0.00  0.00           O
ATOM   4651  CB  LEU   307     -18.074  13.071 -91.342  0.00  0.00           C
ATOM   4652  CG  LEU   307     -18.073  14.421 -91.923  0.00  0.00           C
ATOM   4653  CD1 LEU   307     -16.762  14.734 -92.758  0.00  0.00           C
ATOM   4654  CD2 LEU   307     -19.113  14.460 -93.036  0.00  0.00           C
ATOM   4655  HN  LEU   307     -18.655  13.822 -88.957  0.00  0.00           H
ATOM   4656  HA  LEU   307     -20.143  12.823 -91.137  0.00  0.00           H
ATOM   4657  HB1 LEU   307     -17.925  12.394 -92.219  0.00  0.00           H
ATOM   4658  HB2 LEU   307     -17.119  12.971 -90.778  0.00  0.00           H
ATOM   4659  HG  LEU   307     -18.150  15.172 -91.110  0.00  0.00           H
ATOM   4660 HD11 LEU   307     -16.693  14.038 -93.626  0.00  0.00           H
ATOM   4661 HD12 LEU   307     -16.876  15.790 -93.081  0.00  0.00           H
ATOM   4662 HD13 LEU   307     -15.784  14.610 -92.248  0.00  0.00           H
ATOM   4663 HD21 LEU   307     -19.214  15.454 -93.520  0.00  0.00           H
ATOM   4664 HD22 LEU   307     -18.942  13.665 -93.782  0.00  0.00           H
ATOM   4665 HD23 LEU   307     -20.127  14.294 -92.632  0.00  0.00           H
ATOM   4666  N   ASN   308     -18.219  10.702 -89.488  0.00  0.00           N
ATOM   4667  CA  ASN   308     -18.078   9.305 -89.101  0.00  0.00           C
ATOM   4668  C   ASN   308     -17.983   9.387 -87.614  0.00  0.00           C
ATOM   4669  O   ASN   308     -17.079   9.892 -87.005  0.00  0.00           O
ATOM   4670  CB  ASN   308     -16.809   8.617 -89.772  0.00  0.00           C
ATOM   4671  CG  ASN   308     -16.814   7.109 -89.562  0.00  0.00           C
ATOM   4672  ND2 ASN   308     -17.279   6.389 -90.561  0.00  0.00           N
ATOM   4673  OD1 ASN   308     -16.276   6.706 -88.507  0.00  0.00           O
ATOM   4674  HN  ASN   308     -17.505  11.309 -89.160  0.00  0.00           H
ATOM   4675  HA  ASN   308     -18.988   8.785 -89.368  0.00  0.00           H
ATOM   4676  HB1 ASN   308     -15.881   8.923 -89.242  0.00  0.00           H
ATOM   4677  HB2 ASN   308     -16.753   8.901 -90.842  0.00  0.00           H
ATOM   4678 HD21 ASN   308     -17.898   6.857 -91.185  0.00  0.00           H
ATOM   4679 HD22 ASN   308     -17.016   5.428 -90.556  0.00  0.00           H
ATOM   4680  N   LEU   309     -19.015   9.101 -86.901  0.00  0.00           N
ATOM   4681  CA  LEU   309     -19.212   9.154 -85.398  0.00  0.00           C
ATOM   4682  C   LEU   309     -18.250   8.248 -84.662  0.00  0.00           C
ATOM   4683  O   LEU   309     -18.160   7.030 -84.879  0.00  0.00           O
ATOM   4684  CB  LEU   309     -20.602   8.606 -85.003  0.00  0.00           C
ATOM   4685  CG  LEU   309     -21.831   9.338 -85.603  0.00  0.00           C
ATOM   4686  CD1 LEU   309     -23.168   8.840 -84.946  0.00  0.00           C
ATOM   4687  CD2 LEU   309     -21.784  10.837 -85.295  0.00  0.00           C
ATOM   4688  HN  LEU   309     -19.756   8.676 -87.418  0.00  0.00           H
ATOM   4689  HA  LEU   309     -19.018  10.184 -85.147  0.00  0.00           H
ATOM   4690  HB1 LEU   309     -20.650   8.870 -83.927  0.00  0.00           H
ATOM   4691  HB2 LEU   309     -20.614   7.543 -85.301  0.00  0.00           H
ATOM   4692  HG  LEU   309     -21.960   9.137 -86.682  0.00  0.00           H
ATOM   4693 HD11 LEU   309     -23.980   9.499 -85.338  0.00  0.00           H
ATOM   4694 HD12 LEU   309     -23.362   7.826 -85.345  0.00  0.00           H
ATOM   4695 HD13 LEU   309     -23.193   8.869 -83.833  0.00  0.00           H
ATOM   4696 HD21 LEU   309     -21.684  11.074 -84.214  0.00  0.00           H
ATOM   4697 HD22 LEU   309     -20.987  11.333 -85.890  0.00  0.00           H
ATOM   4698 HD23 LEU   309     -22.700  11.367 -85.625  0.00  0.00           H
ATOM   4699  N   LYS   310     -17.393   8.877 -83.801  0.00  0.00           N
ATOM   4700  CA  LYS   310     -16.404   8.167 -83.002  0.00  0.00           C
ATOM   4701  C   LYS   310     -16.874   7.705 -81.631  0.00  0.00           C
ATOM   4702  CB  LYS   310     -15.066   8.844 -82.771  0.00  0.00           C
ATOM   4703  CG  LYS   310     -14.526   9.578 -84.026  0.00  0.00           C
ATOM   4704  CD  LYS   310     -14.199   8.698 -85.206  0.00  0.00           C
ATOM   4705  CE  LYS   310     -13.385   9.437 -86.230  0.00  0.00           C
ATOM   4706  NZ  LYS   310     -14.240  10.552 -86.696  0.00  0.00           N
ATOM   4707  OT1 LYS   310     -17.274   8.600 -80.831  0.00  0.00           O
ATOM   4708  OT2 LYS   310     -16.948   6.489 -81.280  0.00  0.00           O
ATOM   4709  HN  LYS   310     -17.335   9.852 -83.589  0.00  0.00           H
ATOM   4710  HA  LYS   310     -16.125   7.302 -83.595  0.00  0.00           H
ATOM   4711  HB1 LYS   310     -14.378   8.120 -82.278  0.00  0.00           H
ATOM   4712  HB2 LYS   310     -15.219   9.619 -81.989  0.00  0.00           H
ATOM   4713  HG1 LYS   310     -13.626  10.113 -83.642  0.00  0.00           H
ATOM   4714  HG2 LYS   310     -15.306  10.341 -84.239  0.00  0.00           H
ATOM   4715  HD1 LYS   310     -13.579   7.865 -84.806  0.00  0.00           H
ATOM   4716  HD2 LYS   310     -15.118   8.191 -85.559  0.00  0.00           H
ATOM   4717  HE1 LYS   310     -13.161   8.824 -87.126  0.00  0.00           H
ATOM   4718  HE2 LYS   310     -12.456   9.841 -85.785  0.00  0.00           H
ATOM   4719  HZ1 LYS   310     -13.764  11.068 -87.466  0.00  0.00           H
ATOM   4720  HZ2 LYS   310     -15.201  10.264 -86.975  0.00  0.00           H
ATOM   4721  HZ3 LYS   310     -14.390  11.216 -85.908  0.00  0.00           H
CONECT  209  208  210  226
CONECT  208  207  209  211  216
CONECT  211  208  212  213  217
CONECT  214  212  223  224  225
CONECT  212  211  214  218  219
CONECT  213  211  220  221  222
CONECT  216  208
CONECT  217  211
CONECT  223  214
CONECT  224  214
CONECT  225  214
CONECT  218  212
CONECT  219  212
CONECT  220  213
CONECT  221  213
CONECT  222  213
CONECT  215  207
CONECT  207  193  208  215
CONECT  210  209
CONECT  392  391  393  409
CONECT  391  390  392  394  399
CONECT  394  391  395  396  400
CONECT  397  395  406  407  408
CONECT  395  394  397  401  402
CONECT  396  394  403  404  405
CONECT  399  391
CONECT  400  394
CONECT  406  397
CONECT  407  397
CONECT  408  397
CONECT  401  395
CONECT  402  395
CONECT  403  396
CONECT  404  396
CONECT  405  396
CONECT  398  390
CONECT  390  375  391  398
CONECT  393  392
CONECT  421  420  422  438
CONECT  420  419  421  423  428
CONECT  423  420  424  425  429
CONECT  426  424  435  436  437
CONECT  424  423  426  430  431
CONECT  425  423  432  433  434
CONECT  428  420
CONECT  429  423
CONECT  435  426
CONECT  436  426
CONECT  437  426
CONECT  430  424
CONECT  431  424
CONECT  432  425
CONECT  433  425
CONECT  434  425
CONECT  427  419
CONECT  419  411  420  427
CONECT  422  421
CONECT  760  759  761  777
CONECT  759  758  760  762  767
CONECT  762  759  763  764  768
CONECT  765  763  774  775  776
CONECT  763  762  765  769  770
CONECT  764  762  771  772  773
CONECT  767  759
CONECT  768  762
CONECT  774  765
CONECT  775  765
CONECT  776  765
CONECT  769  763
CONECT  770  763
CONECT  771  764
CONECT  772  764
CONECT  773  764
CONECT  766  758
CONECT  758  745  759  766
CONECT  761  760
CONECT  796  795  797  813
CONECT  795  794  796  798  803
CONECT  798  795  799  800  804
CONECT  801  799  810  811  812
CONECT  799  798  801  805  806
CONECT  800  798  807  808  809
CONECT  803  795
CONECT  804  798
CONECT  810  801
CONECT  811  801
CONECT  812  801
CONECT  805  799
CONECT  806  799
CONECT  807  800
CONECT  808  800
CONECT  809  800
CONECT  802  794
CONECT  794  779  795  802
CONECT  797  796
CONECT 1692 1691 1693 1709
CONECT 1691 1690 1692 1694 1699
CONECT 1694 1691 1695 1696 1700
CONECT 1697 1695 1706 1707 1708
CONECT 1695 1694 1697 1701 1702
CONECT 1696 1694 1703 1704 1705
CONECT 1699 1691
CONECT 1700 1694
CONECT 1706 1697
CONECT 1707 1697
CONECT 1708 1697
CONECT 1701 1695
CONECT 1702 1695
CONECT 1703 1696
CONECT 1704 1696
CONECT 1705 1696
CONECT 1698 1690
CONECT 1690 1682 1691 1698
CONECT 1693 1692
CONECT 1805 1804 1806 1822
CONECT 1804 1803 1805 1807 1812
CONECT 1807 1804 1808 1809 1813
CONECT 1810 1808 1819 1820 1821
CONECT 1808 1807 1810 1814 1815
CONECT 1809 1807 1816 1817 1818
CONECT 1812 1804
CONECT 1813 1807
CONECT 1819 1810
CONECT 1820 1810
CONECT 1821 1810
CONECT 1814 1808
CONECT 1815 1808
CONECT 1816 1809
CONECT 1817 1809
CONECT 1818 1809
CONECT 1811 1803
CONECT 1803 1793 1804 1811
CONECT 1806 1805
CONECT 2008 2007 2009 2025
CONECT 2007 2006 2008 2010 2015
CONECT 2010 2007 2011 2012 2016
CONECT 2013 2011 2022 2023 2024
CONECT 2011 2010 2013 2017 2018
CONECT 2012 2010 2019 2020 2021
CONECT 2015 2007
CONECT 2016 2010
CONECT 2022 2013
CONECT 2023 2013
CONECT 2024 2013
CONECT 2017 2011
CONECT 2018 2011
CONECT 2019 2012
CONECT 2020 2012
CONECT 2021 2012
CONECT 2014 2006
CONECT 2006 1984 2007 2014
CONECT 2009 2008
CONECT 2027 2026 2028 2044
CONECT 2026 2025 2027 2029 2034
CONECT 2029 2026 2030 2031 2035
CONECT 2032 2030 2041 2042 2043
CONECT 2030 2029 2032 2036 2037
CONECT 2031 2029 2038 2039 2040
CONECT 2034 2026
CONECT 2035 2029
CONECT 2041 2032
CONECT 2042 2032
CONECT 2043 2032
CONECT 2036 2030
CONECT 2037 2030
CONECT 2038 2031
CONECT 2039 2031
CONECT 2040 2031
CONECT 2033 2025
CONECT 2025 2008 2026 2033
CONECT 2028 2027
CONECT 2183 2182 2184 2200
CONECT 2182 2181 2183 2185 2190
CONECT 2185 2182 2186 2187 2191
CONECT 2188 2186 2197 2198 2199
CONECT 2186 2185 2188 2192 2193
CONECT 2187 2185 2194 2195 2196
CONECT 2190 2182
CONECT 2191 2185
CONECT 2197 2188
CONECT 2198 2188
CONECT 2199 2188
CONECT 2192 2186
CONECT 2193 2186
CONECT 2194 2187
CONECT 2195 2187
CONECT 2196 2187
CONECT 2189 2181
CONECT 2181 2169 2182 2189
CONECT 2184 2183
CONECT 2353 2352 2354 2370
CONECT 2352 2351 2353 2355 2360
CONECT 2355 2352 2356 2357 2361
CONECT 2358 2356 2367 2368 2369
CONECT 2356 2355 2358 2362 2363
CONECT 2357 2355 2364 2365 2366
CONECT 2360 2352
CONECT 2361 2355
CONECT 2367 2358
CONECT 2368 2358
CONECT 2369 2358
CONECT 2362 2356
CONECT 2363 2356
CONECT 2364 2357
CONECT 2365 2357
CONECT 2366 2357
CONECT 2359 2351
CONECT 2351 2334 2352 2359
CONECT 2354 2353
CONECT 2411 2410 2412 2428
CONECT 2410 2409 2411 2413 2418
CONECT 2413 2410 2414 2415 2419
CONECT 2416 2414 2425 2426 2427
CONECT 2414 2413 2416 2420 2421
CONECT 2415 2413 2422 2423 2424
CONECT 2418 2410
CONECT 2419 2413
CONECT 2425 2416
CONECT 2426 2416
CONECT 2427 2416
CONECT 2420 2414
CONECT 2421 2414
CONECT 2422 2415
CONECT 2423 2415
CONECT 2424 2415
CONECT 2417 2409
CONECT 2409 2389 2410 2417
CONECT 2412 2411
CONECT 2430 2429 2431 2447
CONECT 2429 2428 2430 2432 2437
CONECT 2432 2429 2433 2434 2438
CONECT 2435 2433 2444 2445 2446
CONECT 2433 2432 2435 2439 2440
CONECT 2434 2432 2441 2442 2443
CONECT 2437 2429
CONECT 2438 2432
CONECT 2444 2435
CONECT 2445 2435
CONECT 2446 2435
CONECT 2439 2433
CONECT 2440 2433
CONECT 2441 2434
CONECT 2442 2434
CONECT 2443 2434
CONECT 2436 2428
CONECT 2428 2411 2429 2436
CONECT 2431 2430
CONECT 3222 3221 3223 3239
CONECT 3221 3220 3222 3224 3229
CONECT 3224 3221 3225 3226 3230
CONECT 3227 3225 3236 3237 3238
CONECT 3225 3224 3227 3231 3232
CONECT 3226 3224 3233 3234 3235
CONECT 3229 3221
CONECT 3230 3224
CONECT 3236 3227
CONECT 3237 3227
CONECT 3238 3227
CONECT 3231 3225
CONECT 3232 3225
CONECT 3233 3226
CONECT 3234 3226
CONECT 3235 3226
CONECT 3228 3220
CONECT 3220 3211 3221 3228
CONECT 3223 3222
CONECT 3682 3681 3683 3699
CONECT 3681 3680 3682 3684 3689
CONECT 3684 3681 3685 3686 3690
CONECT 3687 3685 3696 3697 3698
CONECT 3685 3684 3687 3691 3692
CONECT 3686 3684 3693 3694 3695
CONECT 3689 3681
CONECT 3690 3684
CONECT 3696 3687
CONECT 3697 3687
CONECT 3698 3687
CONECT 3691 3685
CONECT 3692 3685
CONECT 3693 3686
CONECT 3694 3686
CONECT 3695 3686
CONECT 3688 3680
CONECT 3680 3670 3681 3688
CONECT 3683 3682
CONECT 4630 4629 4631 4647
CONECT 4629 4628 4630 4632 4637
CONECT 4632 4629 4633 4634 4638
CONECT 4635 4633 4644 4645 4646
CONECT 4633 4632 4635 4639 4640
CONECT 4634 4632 4641 4642 4643
CONECT 4637 4629
CONECT 4638 4632
CONECT 4644 4635
CONECT 4645 4635
CONECT 4646 4635
CONECT 4639 4633
CONECT 4640 4633
CONECT 4641 4634
CONECT 4642 4634
CONECT 4643 4634
CONECT 4636 4628
CONECT 4628 4629 4636 4618
CONECT 4631 4630
CONECT 4701 4700 4707 4708
CONECT 4700 4699 4701 4702 4710
CONECT 4702 4700 4703 4711 4712
CONECT 4704 4703 4705 4715 4716
CONECT 4705 4704 4706 4717 4718
CONECT 4703 4702 4704 4713 4714
CONECT 4710 4700
CONECT 4711 4702
CONECT 4712 4702
CONECT 4715 4704
CONECT 4716 4704
CONECT 4717 4705
CONECT 4718 4705
CONECT 4713 4703
CONECT 4714 4703
CONECT 4709 4699
CONECT 4719 4706
CONECT 4720 4706
CONECT 4721 4706
CONECT 4699 4682 4700 4709
CONECT 4706 4705 4719 4720 4721
CONECT 4707 4701
CONECT 4708 4701
END
