# Supplementary material for: Dual-specific autophosphorylation of kinase IKK2 enables phosphorylation of substrate IκBα through a phosphoenzyme intermediate
Source: eLife. 2025 Jun 30;13:RP98009. doi: 10.7554/eLife.98009 (PMC12208667; doi:10.7554/eLife.98009)
Supplement: Figure 4—source data 1. [file elife-98009-fig4-data1.zip › Source pdbs /pIKK2-200ns.pdb]

HELIX    1   1 PRO     52  ARG     67  1                                  16
HELIX    2   2 LEU    104  ASN    109  1                                   6
HELIX    3   3 PHE    111  ASN    113  1                                   3
HELIX    4   4 GLY    120  ASN    139  1                                  20
HELIX    5   5 PRO    148  ASN    150  1                                   3
HELIX    6   6 PRO    191  LEU    193  1                                   3
HELIX    7   7 VAL    203  THR    217  1                                  15
HELIX    8   8 PRO    228  GLN    237  1                                  10
HELIX    9   9 TYR    261  ASN    264  1                                   4
HELIX   10  10 VAL    268  MET    280  1                                  13
HELIX   11  11 CYS    299  LEU    307  1                                   9
SHEET    1   1 1 GLY    27  HIS    33  0
SHEET    2   2 1 GLN    40  CYS    46  0
SHEET    3   3 1 LEU    94  GLU    97  0
SHEET    4   4 1 VAL   152  GLN   155  0
SHEET    5   5 1 LEU   160  LYS   163  0
SHEET    6   6 1 VAL   244  GLU   247  0
SHEET    7   7 1 VAL   253  SER   256  0
CRYST1   88.242   88.242   88.242  90.00  90.00  90.00               0
ATOM      1  N   GLU    16     -19.697  20.342-133.356  0.00  0.00           N
ATOM      2  CA  GLU    16     -20.671  21.465-133.345  0.00  0.00           C
ATOM      3  C   GLU    16     -20.493  22.344-132.065  0.00  0.00           C
ATOM      4  O   GLU    16     -20.425  21.781-130.963  0.00  0.00           O
ATOM      5  CB  GLU    16     -22.061  20.900-133.377  0.00  0.00           C
ATOM      6  CG  GLU    16     -23.327  21.784-133.233  0.00  0.00           C
ATOM      7  CD  GLU    16     -24.629  21.023-133.528  0.00  0.00           C
ATOM      8  OE1 GLU    16     -24.934  20.840-134.750  0.00  0.00           O
ATOM      9  OE2 GLU    16     -25.443  20.774-132.598  0.00  0.00           O
ATOM     10  HA  GLU    16     -20.488  22.102-134.206  0.00  0.00           H
ATOM     11  HB1 GLU    16     -22.127  20.140-132.568  0.00  0.00           H
ATOM     12  HB2 GLU    16     -22.130  20.419-134.376  0.00  0.00           H
ATOM     13  HG1 GLU    16     -23.322  22.542-134.041  0.00  0.00           H
ATOM     14  HG2 GLU    16     -23.430  22.266-132.231  0.00  0.00           H
ATOM     15  H1  GLU    16     -19.719  19.858-132.430  0.00  0.00           H
ATOM     16  H2  GLU    16     -19.927  19.779-134.196  0.00  0.00           H
ATOM     17  H3  GLU    16     -18.773  20.798-133.528  0.00  0.00           H
ATOM     18  N   MET    17     -20.551  23.660-132.212  0.00  0.00           N
ATOM     19  CA  MET    17     -20.719  24.583-131.094  0.00  0.00           C
ATOM     20  C   MET    17     -22.130  24.539-130.450  0.00  0.00           C
ATOM     21  O   MET    17     -23.156  24.397-131.111  0.00  0.00           O
ATOM     22  CB  MET    17     -20.380  26.068-131.351  0.00  0.00           C
ATOM     23  CG  MET    17     -18.937  26.197-131.866  0.00  0.00           C
ATOM     24  SD  MET    17     -17.753  25.607-130.660  0.00  0.00           S
ATOM     25  CE  MET    17     -18.220  26.587-129.211  0.00  0.00           C
ATOM     26  HN  MET    17     -20.540  24.017-133.140  0.00  0.00           H
ATOM     27  HA  MET    17     -20.148  24.256-130.245  0.00  0.00           H
ATOM     28  HB1 MET    17     -20.593  26.715-130.471  0.00  0.00           H
ATOM     29  HB2 MET    17     -21.029  26.396-132.186  0.00  0.00           H
ATOM     30  HG1 MET    17     -18.716  27.243-132.166  0.00  0.00           H
ATOM     31  HG2 MET    17     -18.982  25.606-132.805  0.00  0.00           H
ATOM     32  HE1 MET    17     -18.806  27.480-129.540  0.00  0.00           H
ATOM     33  HE2 MET    17     -18.823  26.027-128.468  0.00  0.00           H
ATOM     34  HE3 MET    17     -17.266  26.874-128.700  0.00  0.00           H
ATOM     35  N   LYS    18     -22.153  24.653-129.131  0.00  0.00           N
ATOM     36  CA  LYS    18     -23.387  24.749-128.397  0.00  0.00           C
ATOM     37  C   LYS    18     -23.438  26.025-127.475  0.00  0.00           C
ATOM     38  O   LYS    18     -22.403  26.701-127.287  0.00  0.00           O
ATOM     39  CB  LYS    18     -23.531  23.427-127.565  0.00  0.00           C
ATOM     40  CG  LYS    18     -23.684  22.144-128.337  0.00  0.00           C
ATOM     41  CD  LYS    18     -24.931  22.014-129.152  0.00  0.00           C
ATOM     42  CE  LYS    18     -25.268  20.537-129.530  0.00  0.00           C
ATOM     43  NZ  LYS    18     -26.591  20.472-130.223  0.00  0.00           N
ATOM     44  HN  LYS    18     -21.398  24.799-128.501  0.00  0.00           H
ATOM     45  HA  LYS    18     -24.266  24.747-129.043  0.00  0.00           H
ATOM     46  HB1 LYS    18     -24.333  23.507-126.797  0.00  0.00           H
ATOM     47  HB2 LYS    18     -22.560  23.366-127.018  0.00  0.00           H
ATOM     48  HG1 LYS    18     -23.705  21.290-127.616  0.00  0.00           H
ATOM     49  HG2 LYS    18     -22.794  22.042-128.993  0.00  0.00           H
ATOM     50  HD1 LYS    18     -25.763  22.447-128.560  0.00  0.00           H
ATOM     51  HD2 LYS    18     -24.861  22.539-130.124  0.00  0.00           H
ATOM     52  HE1 LYS    18     -25.293  19.923-128.611  0.00  0.00           H
ATOM     53  HE2 LYS    18     -24.495  20.041-130.154  0.00  0.00           H
ATOM     54  HZ1 LYS    18     -27.259  21.117-129.765  0.00  0.00           H
ATOM     55  HZ2 LYS    18     -26.450  20.813-131.192  0.00  0.00           H
ATOM     56  HZ3 LYS    18     -27.031  19.533-130.182  0.00  0.00           H
ATOM     57  N   GLU    19     -24.622  26.322-126.994  0.00  0.00           N
ATOM     58  CA  GLU    19     -25.004  27.307-126.030  0.00  0.00           C
ATOM     59  C   GLU    19     -24.116  27.553-124.791  0.00  0.00           C
ATOM     60  O   GLU    19     -23.334  26.691-124.370  0.00  0.00           O
ATOM     61  CB  GLU    19     -26.502  27.213-125.616  0.00  0.00           C
ATOM     62  CG  GLU    19     -27.428  27.649-126.739  0.00  0.00           C
ATOM     63  CD  GLU    19     -28.840  27.287-126.539  0.00  0.00           C
ATOM     64  OE1 GLU    19     -29.356  27.565-125.423  0.00  0.00           O
ATOM     65  OE2 GLU    19     -29.500  26.896-127.532  0.00  0.00           O
ATOM     66  HN  GLU    19     -25.382  25.719-127.214  0.00  0.00           H
ATOM     67  HA  GLU    19     -24.919  28.260-126.531  0.00  0.00           H
ATOM     68  HB1 GLU    19     -26.742  27.834-124.733  0.00  0.00           H
ATOM     69  HB2 GLU    19     -26.631  26.152-125.322  0.00  0.00           H
ATOM     70  HG1 GLU    19     -27.183  27.262-127.755  0.00  0.00           H
ATOM     71  HG2 GLU    19     -27.399  28.760-126.700  0.00  0.00           H
ATOM     72  N   ARG    20     -24.239  28.734-124.153  0.00  0.00           N
ATOM     73  CA  ARG    20     -23.659  28.950-122.835  0.00  0.00           C
ATOM     74  C   ARG    20     -24.272  28.083-121.741  0.00  0.00           C
ATOM     75  O   ARG    20     -25.471  27.755-121.822  0.00  0.00           O
ATOM     76  CB  ARG    20     -23.645  30.516-122.647  0.00  0.00           C
ATOM     77  CG  ARG    20     -23.253  30.984-121.200  0.00  0.00           C
ATOM     78  CD  ARG    20     -23.398  32.558-120.992  0.00  0.00           C
ATOM     79  NE  ARG    20     -22.997  32.783-119.597  0.00  0.00           N
ATOM     80  CZ  ARG    20     -23.214  33.859-118.891  0.00  0.00           C
ATOM     81  NH1 ARG    20     -23.686  34.983-119.478  0.00  0.00           N
ATOM     82  NH2 ARG    20     -22.880  34.048-117.664  0.00  0.00           N
ATOM     83  HN  ARG    20     -24.844  29.448-124.501  0.00  0.00           H
ATOM     84  HA  ARG    20     -22.641  28.580-122.857  0.00  0.00           H
ATOM     85  HB1 ARG    20     -24.601  31.028-122.883  0.00  0.00           H
ATOM     86  HB2 ARG    20     -22.950  30.802-123.475  0.00  0.00           H
ATOM     87  HG1 ARG    20     -22.235  30.583-121.008  0.00  0.00           H
ATOM     88  HG2 ARG    20     -24.008  30.627-120.472  0.00  0.00           H
ATOM     89  HD1 ARG    20     -24.372  33.002-121.271  0.00  0.00           H
ATOM     90  HD2 ARG    20     -22.658  33.022-121.680  0.00  0.00           H
ATOM     91  HE  ARG    20     -22.485  32.115-119.060  0.00  0.00           H
ATOM     92 HH11 ARG    20     -24.114  34.962-120.392  0.00  0.00           H
ATOM     93 HH12 ARG    20     -23.798  35.741-118.846  0.00  0.00           H
ATOM     94 HH21 ARG    20     -22.353  33.318-117.213  0.00  0.00           H
ATOM     95 HH22 ARG    20     -22.825  34.974-117.306  0.00  0.00           H
ATOM     96  N   LEU    21     -23.457  27.713-120.734  0.00  0.00           N
ATOM     97  CA  LEU    21     -23.837  26.918-119.542  0.00  0.00           C
ATOM     98  C   LEU    21     -23.682  27.884-118.331  0.00  0.00           C
ATOM     99  O   LEU    21     -22.681  28.584-118.145  0.00  0.00           O
ATOM    100  CB  LEU    21     -22.827  25.665-119.369  0.00  0.00           C
ATOM    101  CG  LEU    21     -23.166  24.683-118.162  0.00  0.00           C
ATOM    102  CD1 LEU    21     -24.544  24.130-118.387  0.00  0.00           C
ATOM    103  CD2 LEU    21     -22.042  23.706-117.879  0.00  0.00           C
ATOM    104  HN  LEU    21     -22.473  27.844-120.886  0.00  0.00           H
ATOM    105  HA  LEU    21     -24.877  26.701-119.723  0.00  0.00           H
ATOM    106  HB1 LEU    21     -21.810  26.088-119.336  0.00  0.00           H
ATOM    107  HB2 LEU    21     -23.022  25.034-120.266  0.00  0.00           H
ATOM    108  HG  LEU    21     -23.258  25.357-117.276  0.00  0.00           H
ATOM    109 HD11 LEU    21     -25.287  24.898-118.664  0.00  0.00           H
ATOM    110 HD12 LEU    21     -24.514  23.383-119.205  0.00  0.00           H
ATOM    111 HD13 LEU    21     -24.922  23.600-117.478  0.00  0.00           H
ATOM    112 HD21 LEU    21     -21.775  23.230-118.844  0.00  0.00           H
ATOM    113 HD22 LEU    21     -21.215  24.357-117.509  0.00  0.00           H
ATOM    114 HD23 LEU    21     -22.318  23.031-117.035  0.00  0.00           H
ATOM    115  N   GLY    22     -24.738  27.994-117.544  0.00  0.00           N
ATOM    116  CA  GLY    22     -24.833  28.753-116.372  0.00  0.00           C
ATOM    117  C   GLY    22     -24.815  30.253-116.543  0.00  0.00           C
ATOM    118  O   GLY    22     -24.871  30.851-117.586  0.00  0.00           O
ATOM    119  HN  GLY    22     -25.531  27.441-117.787  0.00  0.00           H
ATOM    120  HA1 GLY    22     -25.769  28.470-115.912  0.00  0.00           H
ATOM    121  HA2 GLY    22     -23.917  28.521-115.861  0.00  0.00           H
ATOM    122  N   THR    23     -24.746  31.021-115.422  0.00  0.00           N
ATOM    123  CA  THR    23     -24.860  32.470-115.281  0.00  0.00           C
ATOM    124  C   THR    23     -23.855  32.866-114.139  0.00  0.00           C
ATOM    125  O   THR    23     -23.577  31.960-113.424  0.00  0.00           O
ATOM    126  CB  THR    23     -26.284  33.006-114.929  0.00  0.00           C
ATOM    127  CG2 THR    23     -26.833  32.435-113.540  0.00  0.00           C
ATOM    128  OG1 THR    23     -26.352  34.417-114.715  0.00  0.00           O
ATOM    129  HN  THR    23     -24.574  30.510-114.584  0.00  0.00           H
ATOM    130  HA  THR    23     -24.671  32.906-116.257  0.00  0.00           H
ATOM    131  HB  THR    23     -26.957  32.639-115.738  0.00  0.00           H
ATOM    132  HG1 THR    23     -26.025  34.758-113.878  0.00  0.00           H
ATOM    133 HG21 THR    23     -26.138  32.675-112.704  0.00  0.00           H
ATOM    134 HG22 THR    23     -27.823  32.878-113.307  0.00  0.00           H
ATOM    135 HG23 THR    23     -26.914  31.329-113.514  0.00  0.00           H
ATOM    136  N   GLY    24     -23.419  34.086-114.046  0.00  0.00           N
ATOM    137  CA  GLY    24     -22.514  34.609-113.039  0.00  0.00           C
ATOM    138  C   GLY    24     -21.049  34.646-113.416  0.00  0.00           C
ATOM    139  O   GLY    24     -20.603  34.475-114.567  0.00  0.00           O
ATOM    140  HN  GLY    24     -23.826  34.791-114.618  0.00  0.00           H
ATOM    141  HA1 GLY    24     -22.793  35.647-112.857  0.00  0.00           H
ATOM    142  HA2 GLY    24     -22.635  34.068-112.116  0.00  0.00           H
ATOM    143  N   GLY    25     -20.237  34.933-112.414  0.00  0.00           N
ATOM    144  CA  GLY    25     -18.778  35.052-112.474  0.00  0.00           C
ATOM    145  C   GLY    25     -18.286  36.169-113.294  0.00  0.00           C
ATOM    146  O   GLY    25     -19.054  36.962-113.853  0.00  0.00           O
ATOM    147  HN  GLY    25     -20.568  34.989-111.472  0.00  0.00           H
ATOM    148  HA1 GLY    25     -18.463  35.278-111.472  0.00  0.00           H
ATOM    149  HA2 GLY    25     -18.328  34.134-112.843  0.00  0.00           H
ATOM    150  N   PHE    26     -16.992  36.337-113.474  0.00  0.00           N
ATOM    151  CA  PHE    26     -16.381  37.225-114.455  0.00  0.00           C
ATOM    152  C   PHE    26     -16.154  36.499-115.848  0.00  0.00           C
ATOM    153  O   PHE    26     -16.316  37.153-116.914  0.00  0.00           O
ATOM    154  CB  PHE    26     -14.994  37.680-113.798  0.00  0.00           C
ATOM    155  CG  PHE    26     -14.058  38.413-114.674  0.00  0.00           C
ATOM    156  CD1 PHE    26     -13.164  37.825-115.504  0.00  0.00           C
ATOM    157  CD2 PHE    26     -14.166  39.865-114.731  0.00  0.00           C
ATOM    158  CE1 PHE    26     -12.232  38.538-116.243  0.00  0.00           C
ATOM    159  CE2 PHE    26     -13.283  40.595-115.489  0.00  0.00           C
ATOM    160  CZ  PHE    26     -12.331  39.943-116.278  0.00  0.00           C
ATOM    161  HN  PHE    26     -16.252  35.817-113.035  0.00  0.00           H
ATOM    162  HA  PHE    26     -16.969  38.079-114.745  0.00  0.00           H
ATOM    163  HB1 PHE    26     -14.441  36.742-113.573  0.00  0.00           H
ATOM    164  HB2 PHE    26     -15.202  38.181-112.825  0.00  0.00           H
ATOM    165  HD1 PHE    26     -13.029  36.749-115.446  0.00  0.00           H
ATOM    166  HD2 PHE    26     -14.999  40.338-114.220  0.00  0.00           H
ATOM    167  HE1 PHE    26     -11.473  38.073-116.859  0.00  0.00           H
ATOM    168  HE2 PHE    26     -13.250  41.666-115.643  0.00  0.00           H
ATOM    169  HZ  PHE    26     -11.574  40.455-116.849  0.00  0.00           H
ATOM    170  N   GLY    27     -15.867  35.139-115.857  0.00  0.00           N
ATOM    171  CA  GLY    27     -15.773  34.342-117.159  0.00  0.00           C
ATOM    172  C   GLY    27     -17.041  33.741-117.462  0.00  0.00           C
ATOM    173  O   GLY    27     -17.990  33.607-116.677  0.00  0.00           O
ATOM    174  HN  GLY    27     -15.327  34.796-115.099  0.00  0.00           H
ATOM    175  HA1 GLY    27     -15.572  34.995-117.998  0.00  0.00           H
ATOM    176  HA2 GLY    27     -15.069  33.547-116.948  0.00  0.00           H
ATOM    177  N   ASN    28     -17.177  33.226-118.717  0.00  0.00           N
ATOM    178  CA  ASN    28     -18.257  32.395-119.206  0.00  0.00           C
ATOM    179  C   ASN    28     -17.719  31.034-119.523  0.00  0.00           C
ATOM    180  O   ASN    28     -16.527  30.812-119.734  0.00  0.00           O
ATOM    181  CB  ASN    28     -18.849  33.034-120.552  0.00  0.00           C
ATOM    182  CG  ASN    28     -19.767  34.255-120.228  0.00  0.00           C
ATOM    183  ND2 ASN    28     -20.151  34.905-121.358  0.00  0.00           N
ATOM    184  OD1 ASN    28     -19.872  34.744-119.111  0.00  0.00           O
ATOM    185  HN  ASN    28     -16.466  33.437-119.385  0.00  0.00           H
ATOM    186  HA  ASN    28     -18.995  32.191-118.440  0.00  0.00           H
ATOM    187  HB1 ASN    28     -19.464  32.220-121.005  0.00  0.00           H
ATOM    188  HB2 ASN    28     -18.049  33.387-121.233  0.00  0.00           H
ATOM    189 HD21 ASN    28     -19.929  34.459-122.222  0.00  0.00           H
ATOM    190 HD22 ASN    28     -20.551  35.810-121.228  0.00  0.00           H
ATOM    191  N   VAL    29     -18.581  30.017-119.632  0.00  0.00           N
ATOM    192  CA  VAL    29     -18.268  28.624-120.010  0.00  0.00           C
ATOM    193  C   VAL    29     -19.260  28.353-121.232  0.00  0.00           C
ATOM    194  O   VAL    29     -20.476  28.461-121.198  0.00  0.00           O
ATOM    195  CB  VAL    29     -18.480  27.644-118.869  0.00  0.00           C
ATOM    196  CG1 VAL    29     -18.175  26.271-119.435  0.00  0.00           C
ATOM    197  CG2 VAL    29     -17.576  27.934-117.671  0.00  0.00           C
ATOM    198  HN  VAL    29     -19.487  30.221-119.261  0.00  0.00           H
ATOM    199  HA  VAL    29     -17.241  28.548-120.364  0.00  0.00           H
ATOM    200  HB  VAL    29     -19.523  27.760-118.496  0.00  0.00           H
ATOM    201 HG11 VAL    29     -19.005  26.022-120.145  0.00  0.00           H
ATOM    202 HG12 VAL    29     -17.182  26.147-119.911  0.00  0.00           H
ATOM    203 HG13 VAL    29     -18.199  25.384-118.763  0.00  0.00           H
ATOM    204 HG21 VAL    29     -17.712  27.130-116.914  0.00  0.00           H
ATOM    205 HG22 VAL    29     -16.496  27.897-117.909  0.00  0.00           H
ATOM    206 HG23 VAL    29     -17.846  28.952-117.301  0.00  0.00           H
ATOM    207  N   ILE    30     -18.630  27.920-122.308  0.00  0.00           N
ATOM    208  CA  ILE    30     -19.380  27.661-123.559  0.00  0.00           C
ATOM    209  C   ILE    30     -19.421  26.179-123.786  0.00  0.00           C
ATOM    210  O   ILE    30     -18.326  25.574-123.629  0.00  0.00           O
ATOM    211  CB  ILE    30     -18.681  28.302-124.809  0.00  0.00           C
ATOM    212  CG1 ILE    30     -18.396  29.815-124.579  0.00  0.00           C
ATOM    213  CG2 ILE    30     -19.556  28.215-126.031  0.00  0.00           C
ATOM    214  CD  ILE    30     -19.537  30.631-124.039  0.00  0.00           C
ATOM    215  HN  ILE    30     -17.647  27.809-122.215  0.00  0.00           H
ATOM    216  HA  ILE    30     -20.402  27.976-123.409  0.00  0.00           H
ATOM    217  HB  ILE    30     -17.713  27.783-124.968  0.00  0.00           H
ATOM    218 HG11 ILE    30     -17.957  30.337-125.454  0.00  0.00           H
ATOM    219 HG12 ILE    30     -17.628  30.055-123.815  0.00  0.00           H
ATOM    220 HG21 ILE    30     -18.815  28.355-126.848  0.00  0.00           H
ATOM    221 HG22 ILE    30     -19.904  27.184-126.272  0.00  0.00           H
ATOM    222 HG23 ILE    30     -20.365  28.963-126.170  0.00  0.00           H
ATOM    223  HD1 ILE    30     -19.866  30.191-123.066  0.00  0.00           H
ATOM    224  HD2 ILE    30     -19.197  31.671-123.846  0.00  0.00           H
ATOM    225  HD3 ILE    30     -20.360  30.414-124.765  0.00  0.00           H
ATOM    226  N   ARG    31     -20.506  25.579-124.250  0.00  0.00           N
ATOM    227  CA  ARG    31     -20.576  24.156-124.599  0.00  0.00           C
ATOM    228  C   ARG    31     -20.180  23.809-126.054  0.00  0.00           C
ATOM    229  O   ARG    31     -20.355  24.646-126.973  0.00  0.00           O
ATOM    230  CB  ARG    31     -21.936  23.622-124.357  0.00  0.00           C
ATOM    231  CG  ARG    31     -22.442  23.460-122.867  0.00  0.00           C
ATOM    232  CD  ARG    31     -23.996  23.331-122.780  0.00  0.00           C
ATOM    233  NE  ARG    31     -24.550  22.259-123.605  0.00  0.00           N
ATOM    234  CZ  ARG    31     -25.607  22.309-124.404  0.00  0.00           C
ATOM    235  NH1 ARG    31     -26.372  23.295-124.556  0.00  0.00           N
ATOM    236  NH2 ARG    31     -25.802  21.188-125.050  0.00  0.00           N
ATOM    237  HN  ARG    31     -21.260  26.169-124.534  0.00  0.00           H
ATOM    238  HA  ARG    31     -19.897  23.617-123.948  0.00  0.00           H
ATOM    239  HB1 ARG    31     -22.010  22.608-124.808  0.00  0.00           H
ATOM    240  HB2 ARG    31     -22.589  24.320-124.923  0.00  0.00           H
ATOM    241  HG1 ARG    31     -22.287  24.403-122.304  0.00  0.00           H
ATOM    242  HG2 ARG    31     -21.906  22.638-122.347  0.00  0.00           H
ATOM    243  HD1 ARG    31     -24.405  24.256-123.251  0.00  0.00           H
ATOM    244  HD2 ARG    31     -24.350  23.238-121.732  0.00  0.00           H
ATOM    245  HE  ARG    31     -23.857  21.532-123.716  0.00  0.00           H
ATOM    246 HH11 ARG    31     -26.341  24.051-123.915  0.00  0.00           H
ATOM    247 HH12 ARG    31     -27.089  23.224-125.254  0.00  0.00           H
ATOM    248 HH21 ARG    31     -25.146  20.464-124.818  0.00  0.00           H
ATOM    249 HH22 ARG    31     -26.581  21.109-125.676  0.00  0.00           H
ATOM    250  N   TRP    32     -19.622  22.585-126.289  0.00  0.00           N
ATOM    251  CA  TRP    32     -19.358  22.059-127.609  0.00  0.00           C
ATOM    252  C   TRP    32     -20.015  20.712-127.479  0.00  0.00           C
ATOM    253  O   TRP    32     -20.272  20.151-126.393  0.00  0.00           O
ATOM    254  CB  TRP    32     -17.781  21.885-127.816  0.00  0.00           C
ATOM    255  CG  TRP    32     -17.303  21.265-129.059  0.00  0.00           C
ATOM    256  CD1 TRP    32     -17.226  21.954-130.267  0.00  0.00           C
ATOM    257  CD2 TRP    32     -16.934  19.938-129.324  0.00  0.00           C
ATOM    258  CE2 TRP    32     -16.546  19.931-130.646  0.00  0.00           C
ATOM    259  CE3 TRP    32     -16.711  18.811-128.528  0.00  0.00           C
ATOM    260  NE1 TRP    32     -16.767  21.161-131.186  0.00  0.00           N
ATOM    261  CZ2 TRP    32     -16.068  18.828-131.277  0.00  0.00           C
ATOM    262  CZ3 TRP    32     -15.965  17.718-129.085  0.00  0.00           C
ATOM    263  CH2 TRP    32     -15.630  17.769-130.424  0.00  0.00           C
ATOM    264  HN  TRP    32     -19.337  22.021-125.522  0.00  0.00           H
ATOM    265  HA  TRP    32     -19.878  22.662-128.329  0.00  0.00           H
ATOM    266  HB1 TRP    32     -17.428  21.198-127.013  0.00  0.00           H
ATOM    267  HB2 TRP    32     -17.397  22.918-127.717  0.00  0.00           H
ATOM    268  HD1 TRP    32     -17.651  22.937-130.396  0.00  0.00           H
ATOM    269  HE1 TRP    32     -16.404  21.538-132.013  0.00  0.00           H
ATOM    270  HE3 TRP    32     -16.970  18.917-127.483  0.00  0.00           H
ATOM    271  HZ2 TRP    32     -15.837  18.881-132.329  0.00  0.00           H
ATOM    272  HZ3 TRP    32     -15.745  16.826-128.522  0.00  0.00           H
ATOM    273  HH2 TRP    32     -15.168  16.910-130.893  0.00  0.00           H
ATOM    274  N   HIS    33     -20.331  20.241-128.666  0.00  0.00           N
ATOM    275  CA  HIS    33     -20.757  18.895-128.785  0.00  0.00           C
ATOM    276  C   HIS    33     -20.085  18.131-129.915  0.00  0.00           C
ATOM    277  O   HIS    33     -20.124  18.592-131.076  0.00  0.00           O
ATOM    278  CB  HIS    33     -22.291  18.790-128.899  0.00  0.00           C
ATOM    279  CG  HIS    33     -22.910  17.451-129.149  0.00  0.00           C
ATOM    280  CD2 HIS    33     -22.883  16.323-128.367  0.00  0.00           C
ATOM    281  ND1 HIS    33     -23.685  17.179-130.293  0.00  0.00           N
ATOM    282  CE1 HIS    33     -24.114  15.903-130.142  0.00  0.00           C
ATOM    283  NE2 HIS    33     -23.647  15.412-129.003  0.00  0.00           N
ATOM    284  HN  HIS    33     -20.172  20.785-129.486  0.00  0.00           H
ATOM    285  HA  HIS    33     -20.509  18.366-127.871  0.00  0.00           H
ATOM    286  HB1 HIS    33     -22.344  19.457-129.782  0.00  0.00           H
ATOM    287  HB2 HIS    33     -22.774  19.185-127.972  0.00  0.00           H
ATOM    288  HD2 HIS    33     -22.448  16.173-127.386  0.00  0.00           H
ATOM    289  HE1 HIS    33     -24.746  15.367-130.838  0.00  0.00           H
ATOM    290  HE2 HIS    33     -23.950  14.559-128.585  0.00  0.00           H
ATOM    291  N   ASN    34     -19.485  16.964-129.657  0.00  0.00           N
ATOM    292  CA  ASN    34     -18.753  16.053-130.602  0.00  0.00           C
ATOM    293  C   ASN    34     -19.717  15.402-131.645  0.00  0.00           C
ATOM    294  O   ASN    34     -20.840  15.006-131.348  0.00  0.00           O
ATOM    295  CB  ASN    34     -17.863  15.008-129.801  0.00  0.00           C
ATOM    296  CG  ASN    34     -16.772  14.218-130.639  0.00  0.00           C
ATOM    297  ND2 ASN    34     -15.813  13.593-129.925  0.00  0.00           N
ATOM    298  OD1 ASN    34     -16.638  14.254-131.822  0.00  0.00           O
ATOM    299  HN  ASN    34     -19.466  16.679-128.704  0.00  0.00           H
ATOM    300  HA  ASN    34     -18.136  16.669-131.236  0.00  0.00           H
ATOM    301  HB1 ASN    34     -18.554  14.227-129.401  0.00  0.00           H
ATOM    302  HB2 ASN    34     -17.308  15.541-129.004  0.00  0.00           H
ATOM    303 HD21 ASN    34     -15.836  13.688-128.930  0.00  0.00           H
ATOM    304 HD22 ASN    34     -15.062  13.106-130.375  0.00  0.00           H
ATOM    305  N   GLN    35     -19.169  15.184-132.885  0.00  0.00           N
ATOM    306  CA  GLN    35     -19.862  14.500-133.958  0.00  0.00           C
ATOM    307  C   GLN    35     -19.678  12.939-133.976  0.00  0.00           C
ATOM    308  O   GLN    35     -20.271  12.244-134.839  0.00  0.00           O
ATOM    309  CB  GLN    35     -19.189  14.984-135.275  0.00  0.00           C
ATOM    310  CG  GLN    35     -19.012  16.527-135.460  0.00  0.00           C
ATOM    311  CD  GLN    35     -20.292  17.357-135.408  0.00  0.00           C
ATOM    312  NE2 GLN    35     -20.789  17.593-136.665  0.00  0.00           N
ATOM    313  OE1 GLN    35     -20.758  17.897-134.405  0.00  0.00           O
ATOM    314  HN  GLN    35     -18.287  15.544-133.162  0.00  0.00           H
ATOM    315  HA  GLN    35     -20.915  14.705-133.962  0.00  0.00           H
ATOM    316  HB1 GLN    35     -19.702  14.566-136.162  0.00  0.00           H
ATOM    317  HB2 GLN    35     -18.132  14.648-135.406  0.00  0.00           H
ATOM    318  HG1 GLN    35     -18.508  16.798-136.410  0.00  0.00           H
ATOM    319  HG2 GLN    35     -18.362  16.973-134.666  0.00  0.00           H
ATOM    320 HE21 GLN    35     -20.552  16.955-137.395  0.00  0.00           H
ATOM    321 HE22 GLN    35     -21.472  18.289-136.911  0.00  0.00           H
ATOM    322  N   GLU    36     -18.739  12.436-133.095  0.00  0.00           N
ATOM    323  CA  GLU    36     -18.760  10.985-132.767  0.00  0.00           C
ATOM    324  C   GLU    36     -18.903  10.811-131.307  0.00  0.00           C
ATOM    325  O   GLU    36     -18.661  11.679-130.486  0.00  0.00           O
ATOM    326  CB  GLU    36     -17.439  10.351-133.222  0.00  0.00           C
ATOM    327  CG  GLU    36     -17.470  10.004-134.733  0.00  0.00           C
ATOM    328  CD  GLU    36     -16.707   8.751-135.125  0.00  0.00           C
ATOM    329  OE1 GLU    36     -17.131   7.611-134.670  0.00  0.00           O
ATOM    330  OE2 GLU    36     -15.765   8.745-135.957  0.00  0.00           O
ATOM    331  HN  GLU    36     -18.127  13.004-132.554  0.00  0.00           H
ATOM    332  HA  GLU    36     -19.582  10.502-133.274  0.00  0.00           H
ATOM    333  HB1 GLU    36     -17.377   9.349-132.730  0.00  0.00           H
ATOM    334  HB2 GLU    36     -16.572  11.021-133.024  0.00  0.00           H
ATOM    335  HG1 GLU    36     -17.077  10.876-135.288  0.00  0.00           H
ATOM    336  HG2 GLU    36     -18.493   9.863-135.149  0.00  0.00           H
ATOM    337  N   THR    37     -19.458   9.618-130.848  0.00  0.00           N
ATOM    338  CA  THR    37     -19.639   9.289-129.403  0.00  0.00           C
ATOM    339  C   THR    37     -20.577  10.241-128.546  0.00  0.00           C
ATOM    340  O   THR    37     -20.534  10.066-127.327  0.00  0.00           O
ATOM    341  CB  THR    37     -18.338   8.930-128.745  0.00  0.00           C
ATOM    342  CG2 THR    37     -17.584   7.876-129.557  0.00  0.00           C
ATOM    343  OG1 THR    37     -17.518  10.095-128.676  0.00  0.00           O
ATOM    344  HN  THR    37     -19.619   8.931-131.547  0.00  0.00           H
ATOM    345  HA  THR    37     -20.264   8.398-129.440  0.00  0.00           H
ATOM    346  HB  THR    37     -18.525   8.528-127.721  0.00  0.00           H
ATOM    347  HG1 THR    37     -17.790  10.672-129.392  0.00  0.00           H
ATOM    348 HG21 THR    37     -17.092   8.246-130.478  0.00  0.00           H
ATOM    349 HG22 THR    37     -16.763   7.519-128.907  0.00  0.00           H
ATOM    350 HG23 THR    37     -18.239   6.992-129.739  0.00  0.00           H
ATOM    351  N   GLY    38     -21.301  11.337-129.113  0.00  0.00           N
ATOM    352  CA  GLY    38     -22.091  12.307-128.366  0.00  0.00           C
ATOM    353  C   GLY    38     -21.423  13.141-127.311  0.00  0.00           C
ATOM    354  O   GLY    38     -22.187  13.852-126.673  0.00  0.00           O
ATOM    355  HN  GLY    38     -21.336  11.318-130.105  0.00  0.00           H
ATOM    356  HA1 GLY    38     -22.552  12.970-129.089  0.00  0.00           H
ATOM    357  HA2 GLY    38     -22.851  11.763-127.825  0.00  0.00           H
ATOM    358  N   GLU    39     -20.100  13.015-127.072  0.00  0.00           N
ATOM    359  CA  GLU    39     -19.451  13.652-125.946  0.00  0.00           C
ATOM    360  C   GLU    39     -19.477  15.194-125.912  0.00  0.00           C
ATOM    361  O   GLU    39     -19.356  15.956-126.902  0.00  0.00           O
ATOM    362  CB  GLU    39     -17.992  13.251-125.815  0.00  0.00           C
ATOM    363  CG  GLU    39     -17.117  13.811-124.755  0.00  0.00           C
ATOM    364  CD  GLU    39     -15.699  13.313-124.745  0.00  0.00           C
ATOM    365  OE1 GLU    39     -14.907  13.633-125.637  0.00  0.00           O
ATOM    366  OE2 GLU    39     -15.484  12.561-123.809  0.00  0.00           O
ATOM    367  HN  GLU    39     -19.714  12.343-127.690  0.00  0.00           H
ATOM    368  HA  GLU    39     -20.045  13.353-125.095  0.00  0.00           H
ATOM    369  HB1 GLU    39     -17.500  13.427-126.795  0.00  0.00           H
ATOM    370  HB2 GLU    39     -17.938  12.169-125.627  0.00  0.00           H
ATOM    371  HG1 GLU    39     -17.580  13.539-123.782  0.00  0.00           H
ATOM    372  HG2 GLU    39     -16.948  14.893-124.913  0.00  0.00           H
ATOM    373  N   GLN    40     -19.805  15.862-124.765  0.00  0.00           N
ATOM    374  CA  GLN    40     -19.816  17.281-124.681  0.00  0.00           C
ATOM    375  C   GLN    40     -18.569  17.761-123.862  0.00  0.00           C
ATOM    376  O   GLN    40     -18.108  17.260-122.868  0.00  0.00           O
ATOM    377  CB  GLN    40     -20.987  17.806-123.960  0.00  0.00           C
ATOM    378  CG  GLN    40     -22.222  17.629-124.816  0.00  0.00           C
ATOM    379  CD  GLN    40     -23.537  18.441-124.411  0.00  0.00           C
ATOM    380  NE2 GLN    40     -24.561  17.688-123.997  0.00  0.00           N
ATOM    381  OE1 GLN    40     -23.538  19.695-124.500  0.00  0.00           O
ATOM    382  HN  GLN    40     -20.059  15.315-123.972  0.00  0.00           H
ATOM    383  HA  GLN    40     -19.808  17.792-125.633  0.00  0.00           H
ATOM    384  HB1 GLN    40     -20.828  18.900-123.857  0.00  0.00           H
ATOM    385  HB2 GLN    40     -21.178  17.397-122.941  0.00  0.00           H
ATOM    386  HG1 GLN    40     -22.555  16.577-124.978  0.00  0.00           H
ATOM    387  HG2 GLN    40     -22.013  18.054-125.814  0.00  0.00           H
ATOM    388 HE21 GLN    40     -24.555  16.730-124.283  0.00  0.00           H
ATOM    389 HE22 GLN    40     -25.417  18.160-123.794  0.00  0.00           H
ATOM    390  N   ILE    41     -17.983  18.831-124.370  0.00  0.00           N
ATOM    391  CA  ILE    41     -16.842  19.545-123.804  0.00  0.00           C
ATOM    392  C   ILE    41     -17.331  20.953-123.483  0.00  0.00           C
ATOM    393  O   ILE    41     -18.300  21.499-124.089  0.00  0.00           O
ATOM    394  CB  ILE    41     -15.545  19.528-124.555  0.00  0.00           C
ATOM    395  CG1 ILE    41     -14.978  18.051-124.683  0.00  0.00           C
ATOM    396  CG2 ILE    41     -14.420  20.457-124.114  0.00  0.00           C
ATOM    397  CD  ILE    41     -13.850  17.833-125.726  0.00  0.00           C
ATOM    398  HN  ILE    41     -18.376  19.287-125.157  0.00  0.00           H
ATOM    399  HA  ILE    41     -16.677  19.101-122.835  0.00  0.00           H
ATOM    400  HB  ILE    41     -15.691  19.869-125.594  0.00  0.00           H
ATOM    401 HG11 ILE    41     -15.846  17.498-125.099  0.00  0.00           H
ATOM    402 HG12 ILE    41     -14.676  17.709-123.670  0.00  0.00           H
ATOM    403 HG21 ILE    41     -14.785  21.488-124.273  0.00  0.00           H
ATOM    404 HG22 ILE    41     -14.207  20.531-123.028  0.00  0.00           H
ATOM    405 HG23 ILE    41     -13.497  20.295-124.712  0.00  0.00           H
ATOM    406  HD1 ILE    41     -14.155  18.235-126.723  0.00  0.00           H
ATOM    407  HD2 ILE    41     -12.952  18.409-125.395  0.00  0.00           H
ATOM    408  HD3 ILE    41     -13.652  16.763-125.926  0.00  0.00           H
ATOM    409  N   ALA    42     -16.811  21.477-122.370  0.00  0.00           N
ATOM    410  CA  ALA    42     -17.148  22.871-121.887  0.00  0.00           C
ATOM    411  C   ALA    42     -15.900  23.763-121.904  0.00  0.00           C
ATOM    412  O   ALA    42     -14.794  23.361-121.487  0.00  0.00           O
ATOM    413  CB  ALA    42     -17.552  22.654-120.433  0.00  0.00           C
ATOM    414  HN  ALA    42     -16.173  20.942-121.829  0.00  0.00           H
ATOM    415  HA  ALA    42     -17.976  23.277-122.438  0.00  0.00           H
ATOM    416  HB1 ALA    42     -18.023  23.561-119.988  0.00  0.00           H
ATOM    417  HB2 ALA    42     -18.205  21.763-120.318  0.00  0.00           H
ATOM    418  HB3 ALA    42     -16.738  22.509-119.687  0.00  0.00           H
ATOM    419  N   ILE    43     -15.947  25.004-122.362  0.00  0.00           N
ATOM    420  CA  ILE    43     -14.619  25.728-122.470  0.00  0.00           C
ATOM    421  C   ILE    43     -14.870  27.114-121.935  0.00  0.00           C
ATOM    422  O   ILE    43     -15.852  27.826-122.305  0.00  0.00           O
ATOM    423  CB  ILE    43     -14.224  25.837-123.998  0.00  0.00           C
ATOM    424  CG1 ILE    43     -14.150  24.458-124.640  0.00  0.00           C
ATOM    425  CG2 ILE    43     -12.878  26.545-124.162  0.00  0.00           C
ATOM    426  CD  ILE    43     -15.454  24.025-125.411  0.00  0.00           C
ATOM    427  HN  ILE    43     -16.763  25.350-122.812  0.00  0.00           H
ATOM    428  HA  ILE    43     -13.739  25.315-122.001  0.00  0.00           H
ATOM    429  HB  ILE    43     -14.991  26.352-124.609  0.00  0.00           H
ATOM    430 HG11 ILE    43     -13.827  23.652-123.955  0.00  0.00           H
ATOM    431 HG12 ILE    43     -13.332  24.431-125.380  0.00  0.00           H
ATOM    432 HG21 ILE    43     -12.919  27.616-123.849  0.00  0.00           H
ATOM    433 HG22 ILE    43     -12.029  26.134-123.582  0.00  0.00           H
ATOM    434 HG23 ILE    43     -12.567  26.461-125.228  0.00  0.00           H
ATOM    435  HD1 ILE    43     -15.684  24.673-126.276  0.00  0.00           H
ATOM    436  HD2 ILE    43     -15.117  23.092-125.915  0.00  0.00           H
ATOM    437  HD3 ILE    43     -16.373  23.880-124.805  0.00  0.00           H
ATOM    438  N   LYS    44     -14.050  27.513-120.947  0.00  0.00           N
ATOM    439  CA  LYS    44     -14.067  28.836-120.316  0.00  0.00           C
ATOM    440  C   LYS    44     -13.551  29.854-121.235  0.00  0.00           C
ATOM    441  O   LYS    44     -12.453  29.660-121.687  0.00  0.00           O
ATOM    442  CB  LYS    44     -13.414  28.783-118.868  0.00  0.00           C
ATOM    443  CG  LYS    44     -13.586  30.046-117.954  0.00  0.00           C
ATOM    444  CD  LYS    44     -13.320  29.759-116.452  0.00  0.00           C
ATOM    445  CE  LYS    44     -13.831  30.867-115.507  0.00  0.00           C
ATOM    446  NZ  LYS    44     -13.660  30.534-114.091  0.00  0.00           N
ATOM    447  HN  LYS    44     -13.256  26.932-120.799  0.00  0.00           H
ATOM    448  HA  LYS    44     -15.089  29.036-120.053  0.00  0.00           H
ATOM    449  HB1 LYS    44     -12.326  28.640-119.035  0.00  0.00           H
ATOM    450  HB2 LYS    44     -13.808  27.911-118.313  0.00  0.00           H
ATOM    451  HG1 LYS    44     -14.647  30.357-118.029  0.00  0.00           H
ATOM    452  HG2 LYS    44     -12.925  30.859-118.351  0.00  0.00           H
ATOM    453  HD1 LYS    44     -13.914  28.828-116.333  0.00  0.00           H
ATOM    454  HD2 LYS    44     -12.249  29.505-116.309  0.00  0.00           H
ATOM    455  HE1 LYS    44     -14.905  31.076-115.662  0.00  0.00           H
ATOM    456  HE2 LYS    44     -13.223  31.769-115.739  0.00  0.00           H
ATOM    457  HZ1 LYS    44     -14.497  30.396-113.493  0.00  0.00           H
ATOM    458  HZ2 LYS    44     -13.000  29.723-114.040  0.00  0.00           H
ATOM    459  HZ3 LYS    44     -13.158  31.382-113.785  0.00  0.00           H
ATOM    460  N   GLN    45     -14.312  30.944-121.405  0.00  0.00           N
ATOM    461  CA  GLN    45     -13.939  31.967-122.316  0.00  0.00           C
ATOM    462  C   GLN    45     -14.302  33.330-121.759  0.00  0.00           C
ATOM    463  O   GLN    45     -15.158  33.420-120.828  0.00  0.00           O
ATOM    464  CB  GLN    45     -14.771  31.821-123.637  0.00  0.00           C
ATOM    465  CG  GLN    45     -14.531  30.417-124.321  0.00  0.00           C
ATOM    466  CD  GLN    45     -14.731  30.411-125.834  0.00  0.00           C
ATOM    467  NE2 GLN    45     -15.236  29.231-126.292  0.00  0.00           N
ATOM    468  OE1 GLN    45     -14.432  31.352-126.589  0.00  0.00           O
ATOM    469  HN  GLN    45     -15.161  30.817-120.896  0.00  0.00           H
ATOM    470  HA  GLN    45     -12.898  31.959-122.580  0.00  0.00           H
ATOM    471  HB1 GLN    45     -14.400  32.682-124.238  0.00  0.00           H
ATOM    472  HB2 GLN    45     -15.852  32.002-123.452  0.00  0.00           H
ATOM    473  HG1 GLN    45     -15.110  29.720-123.684  0.00  0.00           H
ATOM    474  HG2 GLN    45     -13.446  30.244-124.211  0.00  0.00           H
ATOM    475 HE21 GLN    45     -15.458  28.587-125.570  0.00  0.00           H
ATOM    476 HE22 GLN    45     -15.500  29.071-127.239  0.00  0.00           H
ATOM    477  N   CYS    46     -13.658  34.405-122.187  0.00  0.00           N
ATOM    478  CA  CYS    46     -13.924  35.735-121.884  0.00  0.00           C
ATOM    479  C   CYS    46     -15.413  36.010-122.249  0.00  0.00           C
ATOM    480  O   CYS    46     -15.997  35.580-123.215  0.00  0.00           O
ATOM    481  CB  CYS    46     -12.892  36.719-122.512  0.00  0.00           C
ATOM    482  SG  CYS    46     -11.242  36.623-121.812  0.00  0.00           S
ATOM    483  HN  CYS    46     -12.832  34.306-122.744  0.00  0.00           H
ATOM    484  HA  CYS    46     -13.879  35.962-120.825  0.00  0.00           H
ATOM    485  HB1 CYS    46     -13.148  37.770-122.269  0.00  0.00           H
ATOM    486  HB2 CYS    46     -12.874  36.617-123.617  0.00  0.00           H
ATOM    487  HG1 CYS    46     -10.841  35.993-122.901  0.00  0.00           H
ATOM    488  N   ARG    47     -16.116  36.729-121.392  0.00  0.00           N
ATOM    489  CA  ARG    47     -17.464  37.163-121.703  0.00  0.00           C
ATOM    490  C   ARG    47     -17.408  38.323-122.636  0.00  0.00           C
ATOM    491  O   ARG    47     -18.378  38.426-123.415  0.00  0.00           O
ATOM    492  CB  ARG    47     -18.147  37.519-120.354  0.00  0.00           C
ATOM    493  CG  ARG    47     -19.466  38.339-120.474  0.00  0.00           C
ATOM    494  CD  ARG    47     -20.134  38.626-119.158  0.00  0.00           C
ATOM    495  NE  ARG    47     -20.287  37.363-118.368  0.00  0.00           N
ATOM    496  CZ  ARG    47     -20.080  37.334-117.077  0.00  0.00           C
ATOM    497  NH1 ARG    47     -20.261  38.324-116.234  0.00  0.00           N
ATOM    498  NH2 ARG    47     -19.670  36.163-116.565  0.00  0.00           N
ATOM    499  HN  ARG    47     -15.731  37.020-120.515  0.00  0.00           H
ATOM    500  HA  ARG    47     -17.981  36.407-122.258  0.00  0.00           H
ATOM    501  HB1 ARG    47     -17.447  38.086-119.710  0.00  0.00           H
ATOM    502  HB2 ARG    47     -18.379  36.566-119.832  0.00  0.00           H
ATOM    503  HG1 ARG    47     -20.173  37.844-121.180  0.00  0.00           H
ATOM    504  HG2 ARG    47     -19.208  39.266-121.022  0.00  0.00           H
ATOM    505  HD1 ARG    47     -21.112  39.078-119.427  0.00  0.00           H
ATOM    506  HD2 ARG    47     -19.551  39.323-118.515  0.00  0.00           H
ATOM    507  HE  ARG    47     -20.207  36.485-118.827  0.00  0.00           H
ATOM    508 HH11 ARG    47     -20.838  39.083-116.536  0.00  0.00           H
ATOM    509 HH12 ARG    47     -19.809  38.290-115.343  0.00  0.00           H
ATOM    510 HH21 ARG    47     -19.656  35.343-117.128  0.00  0.00           H
ATOM    511 HH22 ARG    47     -19.765  35.940-115.593  0.00  0.00           H
ATOM    512  N   GLN    48     -16.418  39.171-122.706  0.00  0.00           N
ATOM    513  CA  GLN    48     -16.250  40.191-123.659  0.00  0.00           C
ATOM    514  C   GLN    48     -14.802  40.205-124.003  0.00  0.00           C
ATOM    515  O   GLN    48     -13.913  40.366-123.156  0.00  0.00           O
ATOM    516  CB  GLN    48     -16.672  41.584-123.070  0.00  0.00           C
ATOM    517  CG  GLN    48     -16.448  42.790-123.988  0.00  0.00           C
ATOM    518  CD  GLN    48     -16.928  42.542-125.438  0.00  0.00           C
ATOM    519  NE2 GLN    48     -18.196  42.038-125.660  0.00  0.00           N
ATOM    520  OE1 GLN    48     -16.202  42.773-126.400  0.00  0.00           O
ATOM    521  HN  GLN    48     -15.739  39.114-121.979  0.00  0.00           H
ATOM    522  HA  GLN    48     -16.795  39.890-124.549  0.00  0.00           H
ATOM    523  HB1 GLN    48     -16.269  41.827-122.054  0.00  0.00           H
ATOM    524  HB2 GLN    48     -17.765  41.473-122.884  0.00  0.00           H
ATOM    525  HG1 GLN    48     -15.357  43.011-124.031  0.00  0.00           H
ATOM    526  HG2 GLN    48     -16.930  43.651-123.461  0.00  0.00           H
ATOM    527 HE21 GLN    48     -18.777  41.657-124.945  0.00  0.00           H
ATOM    528 HE22 GLN    48     -18.593  41.999-126.579  0.00  0.00           H
ATOM    529  N   GLU    49     -14.459  39.998-125.288  0.00  0.00           N
ATOM    530  CA  GLU    49     -13.132  39.965-125.857  0.00  0.00           C
ATOM    531  C   GLU    49     -12.302  41.322-125.613  0.00  0.00           C
ATOM    532  O   GLU    49     -11.086  41.290-125.372  0.00  0.00           O
ATOM    533  CB  GLU    49     -13.122  39.503-127.337  0.00  0.00           C
ATOM    534  CG  GLU    49     -11.993  40.001-128.251  0.00  0.00           C
ATOM    535  CD  GLU    49     -12.164  39.472-129.638  0.00  0.00           C
ATOM    536  OE1 GLU    49     -12.333  40.227-130.581  0.00  0.00           O
ATOM    537  OE2 GLU    49     -12.066  38.230-129.850  0.00  0.00           O
ATOM    538  HN  GLU    49     -15.147  39.830-125.993  0.00  0.00           H
ATOM    539  HA  GLU    49     -12.710  39.141-125.306  0.00  0.00           H
ATOM    540  HB1 GLU    49     -14.078  39.941-127.709  0.00  0.00           H
ATOM    541  HB2 GLU    49     -13.387  38.423-127.398  0.00  0.00           H
ATOM    542  HG1 GLU    49     -10.956  39.818-127.895  0.00  0.00           H
ATOM    543  HG2 GLU    49     -12.155  41.092-128.369  0.00  0.00           H
ATOM    544  N   LEU    50     -12.963  42.487-125.748  0.00  0.00           N
ATOM    545  CA  LEU    50     -12.265  43.757-125.718  0.00  0.00           C
ATOM    546  C   LEU    50     -11.691  44.159-124.347  0.00  0.00           C
ATOM    547  O   LEU    50     -12.178  43.735-123.285  0.00  0.00           O
ATOM    548  CB  LEU    50     -13.311  44.907-126.174  0.00  0.00           C
ATOM    549  CG  LEU    50     -13.593  44.996-127.669  0.00  0.00           C
ATOM    550  CD1 LEU    50     -14.068  46.391-127.963  0.00  0.00           C
ATOM    551  CD2 LEU    50     -12.398  44.731-128.521  0.00  0.00           C
ATOM    552  HN  LEU    50     -13.859  42.593-126.168  0.00  0.00           H
ATOM    553  HA  LEU    50     -11.415  43.771-126.388  0.00  0.00           H
ATOM    554  HB1 LEU    50     -12.758  45.837-125.920  0.00  0.00           H
ATOM    555  HB2 LEU    50     -14.211  44.895-125.521  0.00  0.00           H
ATOM    556  HG  LEU    50     -14.392  44.262-127.878  0.00  0.00           H
ATOM    557 HD11 LEU    50     -15.031  46.682-127.502  0.00  0.00           H
ATOM    558 HD12 LEU    50     -13.303  47.165-127.740  0.00  0.00           H
ATOM    559 HD13 LEU    50     -14.282  46.518-129.044  0.00  0.00           H
ATOM    560 HD21 LEU    50     -12.643  44.875-129.598  0.00  0.00           H
ATOM    561 HD22 LEU    50     -11.606  45.490-128.344  0.00  0.00           H
ATOM    562 HD23 LEU    50     -12.029  43.687-128.576  0.00  0.00           H
ATOM    563  N   SER    51     -10.591  44.933-124.247  0.00  0.00           N
ATOM    564  CA  SER    51      -9.980  45.235-122.906  0.00  0.00           C
ATOM    565  C   SER    51      -8.813  44.243-122.663  0.00  0.00           C
ATOM    566  O   SER    51      -9.109  43.115-122.206  0.00  0.00           O
ATOM    567  CB  SER    51     -10.966  45.353-121.662  0.00  0.00           C
ATOM    568  OG  SER    51     -10.221  45.971-120.623  0.00  0.00           O
ATOM    569  HN  SER    51     -10.178  45.375-125.036  0.00  0.00           H
ATOM    570  HA  SER    51      -9.569  46.223-123.034  0.00  0.00           H
ATOM    571  HB1 SER    51     -11.206  44.354-121.227  0.00  0.00           H
ATOM    572  HB2 SER    51     -11.920  45.916-121.770  0.00  0.00           H
ATOM    573  HG1 SER    51      -9.859  46.793-120.968  0.00  0.00           H
ATOM    574  N   PRO    52      -7.559  44.612-122.738  0.00  0.00           N
ATOM    575  CA  PRO    52      -6.430  43.703-122.481  0.00  0.00           C
ATOM    576  C   PRO    52      -6.323  43.130-121.029  0.00  0.00           C
ATOM    577  O   PRO    52      -6.017  41.978-120.837  0.00  0.00           O
ATOM    578  CB  PRO    52      -5.162  44.401-123.010  0.00  0.00           C
ATOM    579  CG  PRO    52      -5.760  45.238-124.152  0.00  0.00           C
ATOM    580  CD  PRO    52      -7.130  45.666-123.648  0.00  0.00           C
ATOM    581  HA  PRO    52      -6.564  42.769-123.016  0.00  0.00           H
ATOM    582  HB1 PRO    52      -4.346  43.690-123.265  0.00  0.00           H
ATOM    583  HB2 PRO    52      -4.752  45.117-122.267  0.00  0.00           H
ATOM    584  HG1 PRO    52      -5.826  44.596-125.056  0.00  0.00           H
ATOM    585  HG2 PRO    52      -5.135  46.147-124.310  0.00  0.00           H
ATOM    586  HD1 PRO    52      -7.794  45.717-124.543  0.00  0.00           H
ATOM    587  HD2 PRO    52      -6.987  46.668-123.202  0.00  0.00           H
ATOM    588  N   ARG    53      -6.495  43.971-120.052  0.00  0.00           N
ATOM    589  CA  ARG    53      -6.449  43.657-118.624  0.00  0.00           C
ATOM    590  C   ARG    53      -7.415  42.544-118.133  0.00  0.00           C
ATOM    591  O   ARG    53      -7.014  41.697-117.380  0.00  0.00           O
ATOM    592  CB  ARG    53      -6.744  44.972-117.772  0.00  0.00           C
ATOM    593  CG  ARG    53      -7.344  44.868-116.340  0.00  0.00           C
ATOM    594  CD  ARG    53      -8.025  46.228-115.945  0.00  0.00           C
ATOM    595  NE  ARG    53      -9.205  46.380-116.818  0.00  0.00           N
ATOM    596  CZ  ARG    53      -9.786  47.549-117.222  0.00  0.00           C
ATOM    597  NH1 ARG    53      -9.362  48.746-116.916  0.00  0.00           N
ATOM    598  NH2 ARG    53     -10.885  47.406-117.934  0.00  0.00           N
ATOM    599  HN  ARG    53      -6.570  44.943-120.279  0.00  0.00           H
ATOM    600  HA  ARG    53      -5.472  43.304-118.362  0.00  0.00           H
ATOM    601  HB1 ARG    53      -7.461  45.505-118.439  0.00  0.00           H
ATOM    602  HB2 ARG    53      -5.781  45.528-117.742  0.00  0.00           H
ATOM    603  HG1 ARG    53      -6.483  44.646-115.666  0.00  0.00           H
ATOM    604  HG2 ARG    53      -8.067  44.024-116.229  0.00  0.00           H
ATOM    605  HD1 ARG    53      -7.376  47.054-116.308  0.00  0.00           H
ATOM    606  HD2 ARG    53      -8.215  46.228-114.847  0.00  0.00           H
ATOM    607  HE  ARG    53      -9.859  45.657-117.020  0.00  0.00           H
ATOM    608 HH11 ARG    53      -8.709  48.879-116.166  0.00  0.00           H
ATOM    609 HH12 ARG    53      -9.809  49.546-117.325  0.00  0.00           H
ATOM    610 HH21 ARG    53     -11.264  46.498-118.124  0.00  0.00           H
ATOM    611 HH22 ARG    53     -11.435  48.227-118.127  0.00  0.00           H
ATOM    612  N   ASN    54      -8.647  42.569-118.618  0.00  0.00           N
ATOM    613  CA  ASN    54      -9.744  41.695-118.362  0.00  0.00           C
ATOM    614  C   ASN    54      -9.410  40.330-119.011  0.00  0.00           C
ATOM    615  O   ASN    54      -9.663  39.263-118.440  0.00  0.00           O
ATOM    616  CB  ASN    54     -10.992  42.382-118.991  0.00  0.00           C
ATOM    617  CG  ASN    54     -11.445  43.681-118.250  0.00  0.00           C
ATOM    618  ND2 ASN    54     -12.622  44.168-118.664  0.00  0.00           N
ATOM    619  OD1 ASN    54     -10.717  44.281-117.435  0.00  0.00           O
ATOM    620  HN  ASN    54      -8.723  43.147-119.425  0.00  0.00           H
ATOM    621  HA  ASN    54      -9.819  41.495-117.301  0.00  0.00           H
ATOM    622  HB1 ASN    54     -11.937  41.790-118.901  0.00  0.00           H
ATOM    623  HB2 ASN    54     -10.771  42.707-120.035  0.00  0.00           H
ATOM    624 HD21 ASN    54     -13.246  43.666-119.254  0.00  0.00           H
ATOM    625 HD22 ASN    54     -13.062  44.890-118.132  0.00  0.00           H
ATOM    626  N   ARG    55      -8.797  40.311-120.225  0.00  0.00           N
ATOM    627  CA  ARG    55      -8.318  39.022-120.863  0.00  0.00           C
ATOM    628  C   ARG    55      -7.233  38.403-120.013  0.00  0.00           C
ATOM    629  O   ARG    55      -7.257  37.218-119.734  0.00  0.00           O
ATOM    630  CB  ARG    55      -7.686  39.210-122.289  0.00  0.00           C
ATOM    631  CG  ARG    55      -8.748  39.525-123.382  0.00  0.00           C
ATOM    632  CD  ARG    55      -8.292  39.317-124.838  0.00  0.00           C
ATOM    633  NE  ARG    55      -7.129  40.179-125.326  0.00  0.00           N
ATOM    634  CZ  ARG    55      -7.250  41.411-125.782  0.00  0.00           C
ATOM    635  NH1 ARG    55      -8.310  42.123-125.742  0.00  0.00           N
ATOM    636  NH2 ARG    55      -6.207  42.054-126.212  0.00  0.00           N
ATOM    637  HN  ARG    55      -8.463  41.145-120.665  0.00  0.00           H
ATOM    638  HA  ARG    55      -9.076  38.262-120.907  0.00  0.00           H
ATOM    639  HB1 ARG    55      -7.219  38.230-122.516  0.00  0.00           H
ATOM    640  HB2 ARG    55      -6.760  39.815-122.235  0.00  0.00           H
ATOM    641  HG1 ARG    55      -9.143  40.542-123.219  0.00  0.00           H
ATOM    642  HG2 ARG    55      -9.611  38.826-123.292  0.00  0.00           H
ATOM    643  HD1 ARG    55      -9.160  39.402-125.523  0.00  0.00           H
ATOM    644  HD2 ARG    55      -7.944  38.266-124.903  0.00  0.00           H
ATOM    645  HE  ARG    55      -6.195  39.897-125.089  0.00  0.00           H
ATOM    646 HH11 ARG    55      -9.166  41.692-125.446  0.00  0.00           H
ATOM    647 HH12 ARG    55      -8.347  43.034-126.143  0.00  0.00           H
ATOM    648 HH21 ARG    55      -5.357  41.615-126.501  0.00  0.00           H
ATOM    649 HH22 ARG    55      -6.400  42.875-126.755  0.00  0.00           H
ATOM    650  N   GLU    56      -6.257  39.282-119.557  0.00  0.00           N
ATOM    651  CA  GLU    56      -5.188  38.814-118.712  0.00  0.00           C
ATOM    652  C   GLU    56      -5.639  38.341-117.279  0.00  0.00           C
ATOM    653  O   GLU    56      -5.210  37.299-116.754  0.00  0.00           O
ATOM    654  CB  GLU    56      -3.954  39.875-118.580  0.00  0.00           C
ATOM    655  CG  GLU    56      -3.031  40.090-119.835  0.00  0.00           C
ATOM    656  CD  GLU    56      -1.634  40.360-119.464  0.00  0.00           C
ATOM    657  OE1 GLU    56      -1.241  41.504-119.378  0.00  0.00           O
ATOM    658  OE2 GLU    56      -0.866  39.351-119.322  0.00  0.00           O
ATOM    659  HN  GLU    56      -6.261  40.258-119.757  0.00  0.00           H
ATOM    660  HA  GLU    56      -4.786  37.930-119.189  0.00  0.00           H
ATOM    661  HB1 GLU    56      -3.305  39.403-117.814  0.00  0.00           H
ATOM    662  HB2 GLU    56      -4.358  40.796-118.097  0.00  0.00           H
ATOM    663  HG1 GLU    56      -3.429  40.918-120.457  0.00  0.00           H
ATOM    664  HG2 GLU    56      -3.039  39.159-120.437  0.00  0.00           H
ATOM    665  N   ARG    57      -6.598  39.025-116.698  0.00  0.00           N
ATOM    666  CA  ARG    57      -7.431  38.649-115.472  0.00  0.00           C
ATOM    667  C   ARG    57      -8.223  37.290-115.646  0.00  0.00           C
ATOM    668  O   ARG    57      -8.355  36.557-114.607  0.00  0.00           O
ATOM    669  CB  ARG    57      -8.365  39.820-115.160  0.00  0.00           C
ATOM    670  CG  ARG    57      -9.523  39.516-114.140  0.00  0.00           C
ATOM    671  CD  ARG    57      -9.029  39.126-112.747  0.00  0.00           C
ATOM    672  NE  ARG    57     -10.309  38.865-112.045  0.00  0.00           N
ATOM    673  CZ  ARG    57     -10.993  37.771-112.149  0.00  0.00           C
ATOM    674  NH1 ARG    57     -10.558  36.684-112.741  0.00  0.00           N
ATOM    675  NH2 ARG    57     -12.263  37.728-111.810  0.00  0.00           N
ATOM    676  HN  ARG    57      -6.939  39.776-117.259  0.00  0.00           H
ATOM    677  HA  ARG    57      -6.718  38.511-114.678  0.00  0.00           H
ATOM    678  HB1 ARG    57      -8.774  40.199-116.123  0.00  0.00           H
ATOM    679  HB2 ARG    57      -7.795  40.688-114.764  0.00  0.00           H
ATOM    680  HG1 ARG    57     -10.096  38.731-114.679  0.00  0.00           H
ATOM    681  HG2 ARG    57     -10.240  40.374-114.143  0.00  0.00           H
ATOM    682  HD1 ARG    57      -8.499  40.001-112.323  0.00  0.00           H
ATOM    683  HD2 ARG    57      -8.330  38.259-112.836  0.00  0.00           H
ATOM    684  HE  ARG    57     -10.938  39.636-111.940  0.00  0.00           H
ATOM    685 HH11 ARG    57      -9.761  36.843-113.311  0.00  0.00           H
ATOM    686 HH12 ARG    57     -11.286  36.028-112.972  0.00  0.00           H
ATOM    687 HH21 ARG    57     -12.709  38.617-111.671  0.00  0.00           H
ATOM    688 HH22 ARG    57     -12.628  36.829-111.572  0.00  0.00           H
ATOM    689  N   TRP    58      -8.801  37.044-116.920  0.00  0.00           N
ATOM    690  CA  TRP    58      -9.184  35.705-117.361  0.00  0.00           C
ATOM    691  C   TRP    58      -8.079  34.674-117.245  0.00  0.00           C
ATOM    692  O   TRP    58      -8.336  33.525-116.816  0.00  0.00           O
ATOM    693  CB  TRP    58      -9.917  35.825-118.728  0.00  0.00           C
ATOM    694  CG  TRP    58     -10.229  34.535-119.478  0.00  0.00           C
ATOM    695  CD1 TRP    58     -11.372  33.886-119.458  0.00  0.00           C
ATOM    696  CD2 TRP    58      -9.292  33.822-120.306  0.00  0.00           C
ATOM    697  CE2 TRP    58     -10.053  32.736-120.863  0.00  0.00           C
ATOM    698  CE3 TRP    58      -7.957  34.018-120.693  0.00  0.00           C
ATOM    699  NE1 TRP    58     -11.251  32.800-120.364  0.00  0.00           N
ATOM    700  CZ2 TRP    58      -9.552  31.857-121.755  0.00  0.00           C
ATOM    701  CZ3 TRP    58      -7.437  33.155-121.564  0.00  0.00           C
ATOM    702  CH2 TRP    58      -8.177  32.082-122.164  0.00  0.00           C
ATOM    703  HN  TRP    58      -8.747  37.830-117.528  0.00  0.00           H
ATOM    704  HA  TRP    58      -9.790  35.310-116.556  0.00  0.00           H
ATOM    705  HB1 TRP    58      -9.383  36.570-119.352  0.00  0.00           H
ATOM    706  HB2 TRP    58     -10.900  36.300-118.527  0.00  0.00           H
ATOM    707  HD1 TRP    58     -12.211  34.172-118.842  0.00  0.00           H
ATOM    708  HE1 TRP    58     -11.987  32.186-120.549  0.00  0.00           H
ATOM    709  HE3 TRP    58      -7.313  34.783-120.275  0.00  0.00           H
ATOM    710  HZ2 TRP    58     -10.140  31.137-122.296  0.00  0.00           H
ATOM    711  HZ3 TRP    58      -6.459  33.393-121.955  0.00  0.00           H
ATOM    712  HH2 TRP    58      -7.775  31.647-123.056  0.00  0.00           H
ATOM    713  N   CYS    59      -6.838  35.026-117.696  0.00  0.00           N
ATOM    714  CA  CYS    59      -5.705  33.997-117.716  0.00  0.00           C
ATOM    715  C   CYS    59      -5.388  33.407-116.382  0.00  0.00           C
ATOM    716  O   CYS    59      -5.015  32.181-116.287  0.00  0.00           O
ATOM    717  CB  CYS    59      -4.391  34.523-118.399  0.00  0.00           C
ATOM    718  SG  CYS    59      -4.431  34.900-120.177  0.00  0.00           S
ATOM    719  HN  CYS    59      -6.772  35.937-118.093  0.00  0.00           H
ATOM    720  HA  CYS    59      -6.084  33.190-118.308  0.00  0.00           H
ATOM    721  HB1 CYS    59      -3.560  33.797-118.234  0.00  0.00           H
ATOM    722  HB2 CYS    59      -4.001  35.439-117.901  0.00  0.00           H
ATOM    723  HG1 CYS    59      -3.190  34.466-120.341  0.00  0.00           H
ATOM    724  N   LEU    60      -5.563  34.191-115.293  0.00  0.00           N
ATOM    725  CA  LEU    60      -5.172  33.903-113.893  0.00  0.00           C
ATOM    726  C   LEU    60      -5.920  32.692-113.301  0.00  0.00           C
ATOM    727  O   LEU    60      -5.379  31.940-112.499  0.00  0.00           O
ATOM    728  CB  LEU    60      -5.532  35.185-113.175  0.00  0.00           C
ATOM    729  CG  LEU    60      -4.601  36.345-113.538  0.00  0.00           C
ATOM    730  CD1 LEU    60      -5.039  37.507-112.623  0.00  0.00           C
ATOM    731  CD2 LEU    60      -3.183  36.072-113.271  0.00  0.00           C
ATOM    732  HN  LEU    60      -5.955  35.091-115.494  0.00  0.00           H
ATOM    733  HA  LEU    60      -4.112  33.735-113.870  0.00  0.00           H
ATOM    734  HB1 LEU    60      -5.360  35.099-112.074  0.00  0.00           H
ATOM    735  HB2 LEU    60      -6.574  35.486-113.377  0.00  0.00           H
ATOM    736  HG  LEU    60      -4.801  36.632-114.587  0.00  0.00           H
ATOM    737 HD11 LEU    60      -5.009  37.238-111.538  0.00  0.00           H
ATOM    738 HD12 LEU    60      -4.491  38.431-112.892  0.00  0.00           H
ATOM    739 HD13 LEU    60      -6.113  37.713-112.813  0.00  0.00           H
ATOM    740 HD21 LEU    60      -3.051  35.710-112.229  0.00  0.00           H
ATOM    741 HD22 LEU    60      -2.811  35.343-114.015  0.00  0.00           H
ATOM    742 HD23 LEU    60      -2.455  36.917-113.306  0.00  0.00           H
ATOM    743  N   GLU    61      -7.204  32.460-113.695  0.00  0.00           N
ATOM    744  CA  GLU    61      -7.994  31.396-113.161  0.00  0.00           C
ATOM    745  C   GLU    61      -7.666  30.111-113.802  0.00  0.00           C
ATOM    746  O   GLU    61      -7.943  29.056-113.267  0.00  0.00           O
ATOM    747  HN  GLU    61      -7.630  33.000-114.410  0.00  0.00           H
ATOM    748  CB  GLU    61      -9.503  31.662-113.423  1.00  0.00           C
ATOM    749  CG  GLU    61      -9.964  32.854-112.618  1.00  0.00           C
ATOM    750  CD  GLU    61     -11.442  33.116-112.898  1.00  0.00           C
ATOM    751  OE2 GLU    61     -12.242  32.989-111.933  1.00  0.00           O
ATOM    752  OE1 GLU    61     -11.757  33.441-114.073  1.00  0.00           O
ATOM    753  N   ILE    62      -7.127  30.231-115.032  0.00  0.00           N
ATOM    754  CA  ILE    62      -6.404  29.133-115.704  0.00  0.00           C
ATOM    755  C   ILE    62      -5.104  28.767-114.992  0.00  0.00           C
ATOM    756  O   ILE    62      -4.979  27.638-114.677  0.00  0.00           O
ATOM    757  CB  ILE    62      -6.197  29.329-117.116  0.00  0.00           C
ATOM    758  CG1 ILE    62      -7.485  29.840-117.810  0.00  0.00           C
ATOM    759  CG2 ILE    62      -5.769  28.072-117.815  0.00  0.00           C
ATOM    760  CD  ILE    62      -7.291  30.382-119.200  0.00  0.00           C
ATOM    761  HN  ILE    62      -7.021  31.137-115.440  0.00  0.00           H
ATOM    762  HA  ILE    62      -6.956  28.220-115.529  0.00  0.00           H
ATOM    763  HB  ILE    62      -5.400  30.087-117.293  0.00  0.00           H
ATOM    764 HG11 ILE    62      -7.710  30.788-117.275  0.00  0.00           H
ATOM    765 HG12 ILE    62      -8.332  29.132-117.661  0.00  0.00           H
ATOM    766 HG21 ILE    62      -6.536  27.287-117.606  0.00  0.00           H
ATOM    767 HG22 ILE    62      -5.668  28.296-118.897  0.00  0.00           H
ATOM    768 HG23 ILE    62      -4.725  27.885-117.499  0.00  0.00           H
ATOM    769  HD1 ILE    62      -7.022  29.662-120.002  0.00  0.00           H
ATOM    770  HD2 ILE    62      -8.028  31.096-119.627  0.00  0.00           H
ATOM    771  HD3 ILE    62      -6.338  30.962-119.155  0.00  0.00           H
ATOM    772  N   GLN    63      -4.311  29.760-114.593  0.00  0.00           N
ATOM    773  CA  GLN    63      -3.197  29.551-113.711  0.00  0.00           C
ATOM    774  C   GLN    63      -3.501  28.913-112.296  0.00  0.00           C
ATOM    775  O   GLN    63      -2.842  28.085-111.743  0.00  0.00           O
ATOM    776  CB  GLN    63      -2.409  30.910-113.595  0.00  0.00           C
ATOM    777  CG  GLN    63      -1.829  31.499-114.877  0.00  0.00           C
ATOM    778  CD  GLN    63      -1.443  30.377-115.905  0.00  0.00           C
ATOM    779  NE2 GLN    63      -0.347  29.660-115.619  0.00  0.00           N
ATOM    780  OE1 GLN    63      -2.086  30.194-116.941  0.00  0.00           O
ATOM    781  HN  GLN    63      -4.403  30.681-114.954  0.00  0.00           H
ATOM    782  HA  GLN    63      -2.565  28.813-114.181  0.00  0.00           H
ATOM    783  HB1 GLN    63      -1.580  30.551-112.951  0.00  0.00           H
ATOM    784  HB2 GLN    63      -3.015  31.655-113.040  0.00  0.00           H
ATOM    785  HG1 GLN    63      -0.901  32.060-114.655  0.00  0.00           H
ATOM    786  HG2 GLN    63      -2.586  32.170-115.321  0.00  0.00           H
ATOM    787 HE21 GLN    63       0.039  29.819-114.709  0.00  0.00           H
ATOM    788 HE22 GLN    63       0.022  28.987-116.260  0.00  0.00           H
ATOM    789  N   ILE    64      -4.562  29.339-111.675  0.00  0.00           N
ATOM    790  CA  ILE    64      -5.172  28.697-110.492  0.00  0.00           C
ATOM    791  C   ILE    64      -5.631  27.214-110.762  0.00  0.00           C
ATOM    792  O   ILE    64      -5.340  26.312-109.943  0.00  0.00           O
ATOM    793  CB  ILE    64      -6.313  29.557-109.876  0.00  0.00           C
ATOM    794  CG1 ILE    64      -5.736  30.907-109.394  0.00  0.00           C
ATOM    795  CG2 ILE    64      -6.880  28.822-108.612  0.00  0.00           C
ATOM    796  CD  ILE    64      -6.746  32.001-109.117  0.00  0.00           C
ATOM    797  HN  ILE    64      -5.019  30.157-111.998  0.00  0.00           H
ATOM    798  HA  ILE    64      -4.536  28.602-109.626  0.00  0.00           H
ATOM    799  HB  ILE    64      -7.160  29.645-110.585  0.00  0.00           H
ATOM    800 HG11 ILE    64      -5.163  31.297-110.261  0.00  0.00           H
ATOM    801 HG12 ILE    64      -5.061  30.782-108.519  0.00  0.00           H
ATOM    802 HG21 ILE    64      -7.371  27.857-108.875  0.00  0.00           H
ATOM    803 HG22 ILE    64      -6.063  28.755-107.864  0.00  0.00           H
ATOM    804 HG23 ILE    64      -7.635  29.514-108.181  0.00  0.00           H
ATOM    805  HD1 ILE    64      -7.206  32.201-110.110  0.00  0.00           H
ATOM    806  HD2 ILE    64      -7.569  31.715-108.432  0.00  0.00           H
ATOM    807  HD3 ILE    64      -6.247  32.904-108.707  0.00  0.00           H
ATOM    808  N   MET    65      -6.283  26.944-111.927  0.00  0.00           N
ATOM    809  CA  MET    65      -6.698  25.607-112.256  0.00  0.00           C
ATOM    810  C   MET    65      -5.534  24.671-112.427  0.00  0.00           C
ATOM    811  O   MET    65      -5.519  23.580-111.876  0.00  0.00           O
ATOM    812  CB  MET    65      -7.680  25.704-113.447  0.00  0.00           C
ATOM    813  CG  MET    65      -8.302  24.297-113.840  0.00  0.00           C
ATOM    814  SD  MET    65      -7.266  23.321-115.004  0.00  0.00           S
ATOM    815  CE  MET    65      -8.045  21.641-114.930  0.00  0.00           C
ATOM    816  HN  MET    65      -6.608  27.650-112.559  0.00  0.00           H
ATOM    817  HA  MET    65      -7.315  25.323-111.424  0.00  0.00           H
ATOM    818  HB1 MET    65      -7.176  26.118-114.345  0.00  0.00           H
ATOM    819  HB2 MET    65      -8.496  26.353-113.056  0.00  0.00           H
ATOM    820  HG1 MET    65      -9.295  24.483-114.308  0.00  0.00           H
ATOM    821  HG2 MET    65      -8.424  23.652-112.945  0.00  0.00           H
ATOM    822  HE1 MET    65      -8.358  21.444-113.888  0.00  0.00           H
ATOM    823  HE2 MET    65      -9.017  21.489-115.463  0.00  0.00           H
ATOM    824  HE3 MET    65      -7.407  20.811-115.284  0.00  0.00           H
ATOM    825  N   ARG    66      -4.501  25.213-113.107  0.00  0.00           N
ATOM    826  CA  ARG    66      -3.371  24.388-113.436  0.00  0.00           C
ATOM    827  C   ARG    66      -2.386  24.264-112.184  0.00  0.00           C
ATOM    828  O   ARG    66      -1.715  23.220-111.977  0.00  0.00           O
ATOM    829  CB  ARG    66      -2.629  25.051-114.596  0.00  0.00           C
ATOM    830  CG  ARG    66      -3.382  25.218-115.933  0.00  0.00           C
ATOM    831  CD  ARG    66      -3.826  23.975-116.687  0.00  0.00           C
ATOM    832  NE  ARG    66      -4.599  24.385-117.920  0.00  0.00           N
ATOM    833  CZ  ARG    66      -5.219  23.557-118.720  0.00  0.00           C
ATOM    834  NH1 ARG    66      -5.271  22.281-118.442  0.00  0.00           N
ATOM    835  NH2 ARG    66      -5.714  23.963-119.929  0.00  0.00           N
ATOM    836  HN  ARG    66      -4.621  26.070-113.592  0.00  0.00           H
ATOM    837  HA  ARG    66      -3.727  23.417-113.718  0.00  0.00           H
ATOM    838  HB1 ARG    66      -1.786  24.350-114.748  0.00  0.00           H
ATOM    839  HB2 ARG    66      -2.138  26.016-114.333  0.00  0.00           H
ATOM    840  HG1 ARG    66      -2.897  25.920-116.650  0.00  0.00           H
ATOM    841  HG2 ARG    66      -4.357  25.684-115.686  0.00  0.00           H
ATOM    842  HD1 ARG    66      -4.516  23.459-115.988  0.00  0.00           H
ATOM    843  HD2 ARG    66      -2.916  23.408-116.985  0.00  0.00           H
ATOM    844  HE  ARG    66      -4.422  25.298-118.284  0.00  0.00           H
ATOM    845 HH11 ARG    66      -4.917  21.847-117.611  0.00  0.00           H
ATOM    846 HH12 ARG    66      -5.526  21.758-119.258  0.00  0.00           H
ATOM    847 HH21 ARG    66      -5.625  24.934-120.171  0.00  0.00           H
ATOM    848 HH22 ARG    66      -6.384  23.381-120.392  0.00  0.00           H
ATOM    849  N   ARG    67      -2.300  25.214-111.254  0.00  0.00           N
ATOM    850  CA  ARG    67      -1.641  25.208-109.945  0.00  0.00           C
ATOM    851  C   ARG    67      -2.236  24.167-108.976  0.00  0.00           C
ATOM    852  O   ARG    67      -1.477  23.828-108.106  0.00  0.00           O
ATOM    853  CB  ARG    67      -1.691  26.622-109.296  0.00  0.00           C
ATOM    854  CG  ARG    67      -1.032  26.803-107.859  0.00  0.00           C
ATOM    855  CD  ARG    67       0.445  26.624-107.773  0.00  0.00           C
ATOM    856  NE  ARG    67       0.964  26.846-106.385  0.00  0.00           N
ATOM    857  CZ  ARG    67       1.153  27.990-105.789  0.00  0.00           C
ATOM    858  NH1 ARG    67       1.374  28.030-104.513  0.00  0.00           N
ATOM    859  NH2 ARG    67       1.082  29.200-106.342  0.00  0.00           N
ATOM    860  HN  ARG    67      -2.801  26.035-111.535  0.00  0.00           H
ATOM    861  HA  ARG    67      -0.639  24.842-110.060  0.00  0.00           H
ATOM    862  HB1 ARG    67      -2.773  26.882-109.335  0.00  0.00           H
ATOM    863  HB2 ARG    67      -1.181  27.342-109.963  0.00  0.00           H
ATOM    864  HG1 ARG    67      -1.627  26.065-107.269  0.00  0.00           H
ATOM    865  HG2 ARG    67      -1.317  27.781-107.414  0.00  0.00           H
ATOM    866  HD1 ARG    67       0.995  27.270-108.491  0.00  0.00           H
ATOM    867  HD2 ARG    67       0.606  25.556-108.042  0.00  0.00           H
ATOM    868  HE  ARG    67       0.919  25.973-105.900  0.00  0.00           H
ATOM    869 HH11 ARG    67       1.364  27.188-103.986  0.00  0.00           H
ATOM    870 HH12 ARG    67       1.740  28.864-104.115  0.00  0.00           H
ATOM    871 HH21 ARG    67       0.776  29.280-107.282  0.00  0.00           H
ATOM    872 HH22 ARG    67       1.415  29.952-105.765  0.00  0.00           H
ATOM    873  N   LEU    68      -3.483  23.751-109.104  0.00  0.00           N
ATOM    874  CA  LEU    68      -4.159  23.026-108.060  0.00  0.00           C
ATOM    875  C   LEU    68      -4.797  21.789-108.654  0.00  0.00           C
ATOM    876  O   LEU    68      -6.016  21.672-108.709  0.00  0.00           O
ATOM    877  CB  LEU    68      -5.316  23.928-107.408  0.00  0.00           C
ATOM    878  CG  LEU    68      -4.621  25.144-106.715  0.00  0.00           C
ATOM    879  CD1 LEU    68      -5.664  26.161-106.207  0.00  0.00           C
ATOM    880  CD2 LEU    68      -3.889  24.625-105.462  0.00  0.00           C
ATOM    881  HN  LEU    68      -4.093  23.955-109.873  0.00  0.00           H
ATOM    882  HA  LEU    68      -3.521  22.612-107.290  0.00  0.00           H
ATOM    883  HB1 LEU    68      -5.869  23.330-106.639  0.00  0.00           H
ATOM    884  HB2 LEU    68      -5.950  24.290-108.249  0.00  0.00           H
ATOM    885  HG  LEU    68      -3.924  25.686-107.376  0.00  0.00           H
ATOM    886 HD11 LEU    68      -5.278  27.006-105.596  0.00  0.00           H
ATOM    887 HD12 LEU    68      -6.071  26.607-107.149  0.00  0.00           H
ATOM    888 HD13 LEU    68      -6.408  25.554-105.647  0.00  0.00           H
ATOM    889 HD21 LEU    68      -3.067  23.942-105.767  0.00  0.00           H
ATOM    890 HD22 LEU    68      -3.606  25.450-104.782  0.00  0.00           H
ATOM    891 HD23 LEU    68      -4.519  23.866-104.950  0.00  0.00           H
ATOM    892  N   THR    69      -4.007  20.833-109.112  0.00  0.00           N
ATOM    893  CA  THR    69      -4.533  19.566-109.646  0.00  0.00           C
ATOM    894  C   THR    69      -4.878  18.465-108.539  0.00  0.00           C
ATOM    895  O   THR    69      -4.230  17.434-108.247  0.00  0.00           O
ATOM    896  CB  THR    69      -3.604  18.864-110.626  0.00  0.00           C
ATOM    897  CG2 THR    69      -4.276  17.624-111.265  0.00  0.00           C
ATOM    898  OG1 THR    69      -3.352  19.780-111.731  0.00  0.00           O
ATOM    899  HN  THR    69      -3.013  20.853-109.000  0.00  0.00           H
ATOM    900  HA  THR    69      -5.420  19.706-110.250  0.00  0.00           H
ATOM    901  HB  THR    69      -2.638  18.603-110.142  0.00  0.00           H
ATOM    902  HG1 THR    69      -3.078  20.573-111.262  0.00  0.00           H
ATOM    903 HG21 THR    69      -5.247  18.071-111.573  0.00  0.00           H
ATOM    904 HG22 THR    69      -3.853  17.204-112.199  0.00  0.00           H
ATOM    905 HG23 THR    69      -4.384  16.769-110.559  0.00  0.00           H
ATOM    906  N   HIS    70      -6.044  18.653-107.888  0.00  0.00           N
ATOM    907  CA  HIS    70      -6.496  17.849-106.758  0.00  0.00           C
ATOM    908  C   HIS    70      -7.719  16.997-107.095  0.00  0.00           C
ATOM    909  O   HIS    70      -8.425  17.352-108.102  0.00  0.00           O
ATOM    910  CB  HIS    70      -6.860  18.668-105.559  0.00  0.00           C
ATOM    911  CG  HIS    70      -5.785  19.599-105.134  0.00  0.00           C
ATOM    912  CD2 HIS    70      -5.812  20.986-105.151  0.00  0.00           C
ATOM    913  ND1 HIS    70      -4.532  19.199-104.843  0.00  0.00           N
ATOM    914  CE1 HIS    70      -3.863  20.293-104.518  0.00  0.00           C
ATOM    915  NE2 HIS    70      -4.606  21.394-104.596  0.00  0.00           N
ATOM    916  HN  HIS    70      -6.572  19.447-108.166  0.00  0.00           H
ATOM    917  HA  HIS    70      -5.710  17.152-106.508  0.00  0.00           H
ATOM    918  HB1 HIS    70      -7.186  18.167-104.619  0.00  0.00           H
ATOM    919  HB2 HIS    70      -7.710  19.286-105.914  0.00  0.00           H
ATOM    920  HD2 HIS    70      -6.628  21.618-105.479  0.00  0.00           H
ATOM    921  HE1 HIS    70      -2.806  20.318-104.268  0.00  0.00           H
ATOM    922  HE2 HIS    70      -4.307  22.342-104.595  0.00  0.00           H
ATOM    923  N   PRO    71      -8.012  15.971-106.279  0.00  0.00           N
ATOM    924  CA  PRO    71      -9.313  15.354-106.091  0.00  0.00           C
ATOM    925  C   PRO    71     -10.377  16.387-105.771  0.00  0.00           C
ATOM    926  O   PRO    71     -10.106  17.429-105.141  0.00  0.00           O
ATOM    927  CB  PRO    71      -9.120  14.282-105.040  0.00  0.00           C
ATOM    928  CG  PRO    71      -7.598  13.828-105.241  0.00  0.00           C
ATOM    929  CD  PRO    71      -6.940  15.124-105.667  0.00  0.00           C
ATOM    930  HA  PRO    71      -9.607  14.987-107.064  0.00  0.00           H
ATOM    931  HB1 PRO    71      -9.859  13.458-105.129  0.00  0.00           H
ATOM    932  HB2 PRO    71      -9.219  14.648-103.989  0.00  0.00           H
ATOM    933  HG1 PRO    71      -7.639  13.067-106.050  0.00  0.00           H
ATOM    934  HG2 PRO    71      -7.096  13.299-104.390  0.00  0.00           H
ATOM    935  HD1 PRO    71      -6.057  15.084-106.349  0.00  0.00           H
ATOM    936  HD2 PRO    71      -6.564  15.607-104.745  0.00  0.00           H
ATOM    937  N   ASN    72     -11.651  16.258-106.312  0.00  0.00           N
ATOM    938  CA  ASN    72     -12.812  17.128-106.209  0.00  0.00           C
ATOM    939  C   ASN    72     -12.694  18.333-107.084  0.00  0.00           C
ATOM    940  O   ASN    72     -13.629  19.128-107.151  0.00  0.00           O
ATOM    941  CB  ASN    72     -13.012  17.509-104.750  0.00  0.00           C
ATOM    942  CG  ASN    72     -13.057  16.293-103.805  0.00  0.00           C
ATOM    943  ND2 ASN    72     -14.119  15.475-103.877  0.00  0.00           N
ATOM    944  OD1 ASN    72     -12.149  16.068-102.946  0.00  0.00           O
ATOM    945  HN  ASN    72     -11.755  15.312-106.631  0.00  0.00           H
ATOM    946  HA  ASN    72     -13.634  16.589-106.651  0.00  0.00           H
ATOM    947  HB1 ASN    72     -14.028  17.968-104.763  0.00  0.00           H
ATOM    948  HB2 ASN    72     -12.288  18.208-104.291  0.00  0.00           H
ATOM    949 HD21 ASN    72     -14.883  15.826-104.428  0.00  0.00           H
ATOM    950 HD22 ASN    72     -14.317  14.734-103.236  0.00  0.00           H
ATOM    951  N   VAL    73     -11.731  18.349-108.013  0.00  0.00           N
ATOM    952  CA  VAL    73     -11.608  19.602-108.842  0.00  0.00           C
ATOM    953  C   VAL    73     -11.888  19.154-110.225  0.00  0.00           C
ATOM    954  O   VAL    73     -11.450  18.032-110.580  0.00  0.00           O
ATOM    955  CB  VAL    73     -10.162  20.214-108.794  0.00  0.00           C
ATOM    956  CG1 VAL    73      -9.960  21.430-109.643  0.00  0.00           C
ATOM    957  CG2 VAL    73      -9.929  20.579-107.301  0.00  0.00           C
ATOM    958  HN  VAL    73     -11.145  17.568-108.226  0.00  0.00           H
ATOM    959  HA  VAL    73     -12.298  20.346-108.471  0.00  0.00           H
ATOM    960  HB  VAL    73      -9.404  19.505-109.182  0.00  0.00           H
ATOM    961 HG11 VAL    73      -8.861  21.542-109.527  0.00  0.00           H
ATOM    962 HG12 VAL    73     -10.183  21.392-110.734  0.00  0.00           H
ATOM    963 HG13 VAL    73     -10.430  22.357-109.270  0.00  0.00           H
ATOM    964 HG21 VAL    73      -9.755  19.587-106.829  0.00  0.00           H
ATOM    965 HG22 VAL    73      -9.022  21.182-107.101  0.00  0.00           H
ATOM    966 HG23 VAL    73     -10.915  21.009-107.008  0.00  0.00           H
ATOM    967  N   VAL    74     -12.705  19.787-111.071  0.00  0.00           N
ATOM    968  CA  VAL    74     -13.092  19.305-112.337  0.00  0.00           C
ATOM    969  C   VAL    74     -11.882  19.242-113.284  0.00  0.00           C
ATOM    970  O   VAL    74     -11.048  20.140-113.339  0.00  0.00           O
ATOM    971  CB  VAL    74     -14.177  20.228-112.864  0.00  0.00           C
ATOM    972  CG1 VAL    74     -14.644  19.954-114.287  0.00  0.00           C
ATOM    973  CG2 VAL    74     -15.333  19.960-111.901  0.00  0.00           C
ATOM    974  HN  VAL    74     -13.038  20.701-110.832  0.00  0.00           H
ATOM    975  HA  VAL    74     -13.398  18.289-112.144  0.00  0.00           H
ATOM    976  HB  VAL    74     -13.774  21.264-112.893  0.00  0.00           H
ATOM    977 HG11 VAL    74     -13.857  20.244-115.024  0.00  0.00           H
ATOM    978 HG12 VAL    74     -14.798  18.860-114.332  0.00  0.00           H
ATOM    979 HG13 VAL    74     -15.576  20.501-114.516  0.00  0.00           H
ATOM    980 HG21 VAL    74     -16.316  20.389-112.190  0.00  0.00           H
ATOM    981 HG22 VAL    74     -15.477  18.871-111.778  0.00  0.00           H
ATOM    982 HG23 VAL    74     -15.083  20.343-110.888  0.00  0.00           H
ATOM    983  N   ALA    75     -11.766  18.071-113.952  0.00  0.00           N
ATOM    984  CA  ALA    75     -10.618  17.679-114.771  0.00  0.00           C
ATOM    985  C   ALA    75     -10.505  18.421-116.096  0.00  0.00           C
ATOM    986  O   ALA    75     -11.507  18.770-116.701  0.00  0.00           O
ATOM    987  CB  ALA    75     -10.801  16.206-114.955  0.00  0.00           C
ATOM    988  HN  ALA    75     -12.498  17.396-114.048  0.00  0.00           H
ATOM    989  HA  ALA    75      -9.740  17.938-114.185  0.00  0.00           H
ATOM    990  HB1 ALA    75     -11.181  15.751-114.014  0.00  0.00           H
ATOM    991  HB2 ALA    75     -11.469  15.846-115.759  0.00  0.00           H
ATOM    992  HB3 ALA    75      -9.771  15.790-115.105  0.00  0.00           H
ATOM    993  N   ALA    76      -9.302  18.760-116.510  0.00  0.00           N
ATOM    994  CA  ALA    76      -9.074  19.356-117.849  0.00  0.00           C
ATOM    995  C   ALA    76      -9.420  18.519-119.009  0.00  0.00           C
ATOM    996  O   ALA    76      -9.174  17.298-118.900  0.00  0.00           O
ATOM    997  CB  ALA    76      -7.624  19.889-118.036  0.00  0.00           C
ATOM    998  HN  ALA    76      -8.479  18.596-115.971  0.00  0.00           H
ATOM    999  HA  ALA    76      -9.805  20.153-117.891  0.00  0.00           H
ATOM   1000  HB1 ALA    76      -7.340  20.451-117.120  0.00  0.00           H
ATOM   1001  HB2 ALA    76      -6.936  19.023-117.950  0.00  0.00           H
ATOM   1002  HB3 ALA    76      -7.477  20.402-119.002  0.00  0.00           H
ATOM   1003  N   ARG    77      -9.914  19.025-120.102  0.00  0.00           N
ATOM   1004  CA  ARG    77     -10.038  18.245-121.296  0.00  0.00           C
ATOM   1005  C   ARG    77      -9.301  18.985-122.465  0.00  0.00           C
ATOM   1006  O   ARG    77      -8.953  20.121-122.302  0.00  0.00           O
ATOM   1007  CB  ARG    77     -11.487  17.847-121.691  0.00  0.00           C
ATOM   1008  CG  ARG    77     -12.031  16.786-120.679  0.00  0.00           C
ATOM   1009  CD  ARG    77     -11.409  15.403-120.651  0.00  0.00           C
ATOM   1010  NE  ARG    77     -11.527  14.995-122.129  0.00  0.00           N
ATOM   1011  CZ  ARG    77     -12.581  14.544-122.705  0.00  0.00           C
ATOM   1012  NH1 ARG    77     -13.656  14.188-122.059  0.00  0.00           N
ATOM   1013  NH2 ARG    77     -12.803  14.387-124.008  0.00  0.00           N
ATOM   1014  HN  ARG    77     -10.041  20.003-120.247  0.00  0.00           H
ATOM   1015  HA  ARG    77      -9.427  17.375-121.109  0.00  0.00           H
ATOM   1016  HB1 ARG    77     -11.489  17.340-122.676  0.00  0.00           H
ATOM   1017  HB2 ARG    77     -12.156  18.732-121.616  0.00  0.00           H
ATOM   1018  HG1 ARG    77     -13.116  16.605-120.827  0.00  0.00           H
ATOM   1019  HG2 ARG    77     -11.863  17.211-119.669  0.00  0.00           H
ATOM   1020  HD1 ARG    77     -11.816  14.691-119.911  0.00  0.00           H
ATOM   1021  HD2 ARG    77     -10.332  15.372-120.377  0.00  0.00           H
ATOM   1022  HE  ARG    77     -10.740  15.264-122.689  0.00  0.00           H
ATOM   1023 HH11 ARG    77     -13.806  14.235-121.073  0.00  0.00           H
ATOM   1024 HH12 ARG    77     -14.419  13.781-122.553  0.00  0.00           H
ATOM   1025 HH21 ARG    77     -12.214  14.860-124.664  0.00  0.00           H
ATOM   1026 HH22 ARG    77     -13.711  14.076-124.278  0.00  0.00           H
ATOM   1027  N   ASP    78      -8.974  18.290-123.486  0.00  0.00           N
ATOM   1028  CA  ASP    78      -8.404  18.892-124.612  0.00  0.00           C
ATOM   1029  C   ASP    78      -9.292  19.863-125.428  0.00  0.00           C
ATOM   1030  O   ASP    78     -10.433  19.613-125.707  0.00  0.00           O
ATOM   1031  CB  ASP    78      -7.841  17.813-125.527  0.00  0.00           C
ATOM   1032  CG  ASP    78      -6.905  16.902-124.830  0.00  0.00           C
ATOM   1033  OD1 ASP    78      -6.910  15.713-125.145  0.00  0.00           O
ATOM   1034  OD2 ASP    78      -6.059  17.388-124.103  0.00  0.00           O
ATOM   1035  HN  ASP    78      -9.116  17.296-123.468  0.00  0.00           H
ATOM   1036  HA  ASP    78      -7.547  19.469-124.303  0.00  0.00           H
ATOM   1037  HB1 ASP    78      -7.380  18.211-126.463  0.00  0.00           H
ATOM   1038  HB2 ASP    78      -8.733  17.191-125.754  0.00  0.00           H
ATOM   1039  N   VAL    79      -8.774  21.075-125.754  0.00  0.00           N
ATOM   1040  CA  VAL    79      -9.540  22.072-126.459  0.00  0.00           C
ATOM   1041  C   VAL    79     -10.082  21.558-127.794  0.00  0.00           C
ATOM   1042  O   VAL    79      -9.326  20.975-128.558  0.00  0.00           O
ATOM   1043  CB  VAL    79      -8.881  23.355-126.640  0.00  0.00           C
ATOM   1044  CG1 VAL    79      -9.802  24.439-127.201  0.00  0.00           C
ATOM   1045  CG2 VAL    79      -8.290  23.863-125.323  0.00  0.00           C
ATOM   1046  HN  VAL    79      -7.780  21.068-125.808  0.00  0.00           H
ATOM   1047  HA  VAL    79     -10.428  22.161-125.848  0.00  0.00           H
ATOM   1048  HB  VAL    79      -8.143  23.153-127.450  0.00  0.00           H
ATOM   1049 HG11 VAL    79      -9.981  24.179-128.265  0.00  0.00           H
ATOM   1050 HG12 VAL    79     -10.736  24.458-126.603  0.00  0.00           H
ATOM   1051 HG13 VAL    79      -9.366  25.462-127.200  0.00  0.00           H
ATOM   1052 HG21 VAL    79      -9.140  24.112-124.661  0.00  0.00           H
ATOM   1053 HG22 VAL    79      -7.577  23.114-124.903  0.00  0.00           H
ATOM   1054 HG23 VAL    79      -7.696  24.792-125.459  0.00  0.00           H
ATOM   1055  N   PRO    80     -11.357  21.598-128.239  0.00  0.00           N
ATOM   1056  CA  PRO    80     -11.748  21.033-129.542  0.00  0.00           C
ATOM   1057  C   PRO    80     -11.114  21.710-130.718  0.00  0.00           C
ATOM   1058  O   PRO    80     -10.917  22.920-130.625  0.00  0.00           O
ATOM   1059  CB  PRO    80     -13.280  21.183-129.611  0.00  0.00           C
ATOM   1060  CG  PRO    80     -13.727  21.467-128.177  0.00  0.00           C
ATOM   1061  CD  PRO    80     -12.525  22.054-127.498  0.00  0.00           C
ATOM   1062  HA  PRO    80     -11.494  19.976-129.546  0.00  0.00           H
ATOM   1063  HB1 PRO    80     -13.777  20.325-130.114  0.00  0.00           H
ATOM   1064  HB2 PRO    80     -13.563  22.066-130.225  0.00  0.00           H
ATOM   1065  HG1 PRO    80     -13.992  20.467-127.759  0.00  0.00           H
ATOM   1066  HG2 PRO    80     -14.670  22.044-128.048  0.00  0.00           H
ATOM   1067  HD1 PRO    80     -12.578  21.776-126.422  0.00  0.00           H
ATOM   1068  HD2 PRO    80     -12.517  23.166-127.523  0.00  0.00           H
ATOM   1069  N   GLU    81     -10.719  21.001-131.745  0.00  0.00           N
ATOM   1070  CA  GLU    81     -10.182  21.608-132.969  0.00  0.00           C
ATOM   1071  C   GLU    81     -11.195  22.491-133.714  0.00  0.00           C
ATOM   1072  O   GLU    81     -12.387  22.334-133.672  0.00  0.00           O
ATOM   1073  CB  GLU    81      -9.364  20.590-133.857  0.00  0.00           C
ATOM   1074  CG  GLU    81      -7.943  20.612-133.276  0.00  0.00           C
ATOM   1075  CD  GLU    81      -6.903  19.753-134.065  0.00  0.00           C
ATOM   1076  OE1 GLU    81      -6.511  18.712-133.504  0.00  0.00           O
ATOM   1077  OE2 GLU    81      -6.496  20.054-135.191  0.00  0.00           O
ATOM   1078  HN  GLU    81     -10.770  20.009-131.653  0.00  0.00           H
ATOM   1079  HA  GLU    81      -9.382  22.305-132.767  0.00  0.00           H
ATOM   1080  HB1 GLU    81      -9.154  21.068-134.832  0.00  0.00           H
ATOM   1081  HB2 GLU    81      -9.933  19.647-133.993  0.00  0.00           H
ATOM   1082  HG1 GLU    81      -8.123  20.246-132.251  0.00  0.00           H
ATOM   1083  HG2 GLU    81      -7.421  21.589-133.248  0.00  0.00           H
ATOM   1084  N   GLY    82     -10.602  23.555-134.262  0.00  0.00           N
ATOM   1085  CA  GLY    82     -11.289  24.659-134.918  0.00  0.00           C
ATOM   1086  C   GLY    82     -11.749  25.676-133.863  0.00  0.00           C
ATOM   1087  O   GLY    82     -11.971  25.362-132.669  0.00  0.00           O
ATOM   1088  HN  GLY    82      -9.628  23.676-134.098  0.00  0.00           H
ATOM   1089  HA1 GLY    82     -10.549  25.113-135.569  0.00  0.00           H
ATOM   1090  HA2 GLY    82     -12.188  24.281-135.384  0.00  0.00           H
ATOM   1091  N   MET    83     -11.846  26.991-134.219  0.00  0.00           N
ATOM   1092  CA  MET    83     -12.173  28.093-133.258  0.00  0.00           C
ATOM   1093  C   MET    83     -13.449  27.866-132.386  0.00  0.00           C
ATOM   1094  O   MET    83     -14.549  27.489-132.801  0.00  0.00           O
ATOM   1095  CB  MET    83     -12.193  29.455-134.052  0.00  0.00           C
ATOM   1096  CG  MET    83     -13.219  29.417-135.202  0.00  0.00           C
ATOM   1097  SD  MET    83     -13.828  31.132-135.480  0.00  0.00           S
ATOM   1098  CE  MET    83     -14.801  30.738-136.989  0.00  0.00           C
ATOM   1099  HN  MET    83     -11.899  27.315-135.159  0.00  0.00           H
ATOM   1100  HA  MET    83     -11.346  28.211-132.573  0.00  0.00           H
ATOM   1101  HB1 MET    83     -11.232  29.553-134.606  0.00  0.00           H
ATOM   1102  HB2 MET    83     -12.406  30.287-133.352  0.00  0.00           H
ATOM   1103  HG1 MET    83     -14.070  28.751-134.947  0.00  0.00           H
ATOM   1104  HG2 MET    83     -12.666  29.077-136.096  0.00  0.00           H
ATOM   1105  HE1 MET    83     -15.670  30.092-136.766  0.00  0.00           H
ATOM   1106  HE2 MET    83     -15.194  31.659-137.489  0.00  0.00           H
ATOM   1107  HE3 MET    83     -14.236  30.050-137.632  0.00  0.00           H
ATOM   1108  N   GLN    84     -13.356  28.249-131.073  0.00  0.00           N
ATOM   1109  CA  GLN    84     -14.473  28.007-130.166  0.00  0.00           C
ATOM   1110  C   GLN    84     -15.224  29.265-129.897  0.00  0.00           C
ATOM   1111  O   GLN    84     -16.211  29.284-129.165  0.00  0.00           O
ATOM   1112  CB  GLN    84     -13.987  27.413-128.807  0.00  0.00           C
ATOM   1113  CG  GLN    84     -13.145  26.058-128.996  0.00  0.00           C
ATOM   1114  CD  GLN    84     -14.155  25.028-129.479  0.00  0.00           C
ATOM   1115  NE2 GLN    84     -14.097  24.579-130.775  0.00  0.00           N
ATOM   1116  OE1 GLN    84     -14.926  24.557-128.645  0.00  0.00           O
ATOM   1117  HN  GLN    84     -12.502  28.636-130.741  0.00  0.00           H
ATOM   1118  HA  GLN    84     -15.242  27.350-130.543  0.00  0.00           H
ATOM   1119  HB1 GLN    84     -14.857  27.078-128.208  0.00  0.00           H
ATOM   1120  HB2 GLN    84     -13.437  28.160-128.187  0.00  0.00           H
ATOM   1121  HG1 GLN    84     -12.883  25.683-127.978  0.00  0.00           H
ATOM   1122  HG2 GLN    84     -12.258  26.161-129.671  0.00  0.00           H
ATOM   1123 HE21 GLN    84     -13.266  24.688-131.323  0.00  0.00           H
ATOM   1124 HE22 GLN    84     -14.632  23.775-131.034  0.00  0.00           H
ATOM   1125  N   ASN    85     -14.773  30.346-130.456  0.00  0.00           N
ATOM   1126  CA  ASN    85     -15.233  31.726-130.347  0.00  0.00           C
ATOM   1127  C   ASN    85     -15.548  32.260-131.784  0.00  0.00           C
ATOM   1128  O   ASN    85     -15.715  31.578-132.734  0.00  0.00           O
ATOM   1129  CB  ASN    85     -14.130  32.616-129.598  0.00  0.00           C
ATOM   1130  CG  ASN    85     -14.843  33.797-129.001  0.00  0.00           C
ATOM   1131  ND2 ASN    85     -15.495  33.647-127.800  0.00  0.00           N
ATOM   1132  OD1 ASN    85     -14.876  34.964-129.526  0.00  0.00           O
ATOM   1133  HN  ASN    85     -14.035  30.235-131.114  0.00  0.00           H
ATOM   1134  HA  ASN    85     -16.140  31.783-129.772  0.00  0.00           H
ATOM   1135  HB1 ASN    85     -13.488  32.908-130.467  0.00  0.00           H
ATOM   1136  HB2 ASN    85     -13.628  32.085-128.764  0.00  0.00           H
ATOM   1137 HD21 ASN    85     -15.318  32.784-127.321  0.00  0.00           H
ATOM   1138 HD22 ASN    85     -15.879  34.465-127.386  0.00  0.00           H
ATOM   1139  N   LEU    86     -15.641  33.561-131.958  0.00  0.00           N
ATOM   1140  CA  LEU    86     -16.145  34.244-133.125  0.00  0.00           C
ATOM   1141  C   LEU    86     -14.981  34.570-134.019  0.00  0.00           C
ATOM   1142  O   LEU    86     -15.065  34.982-135.143  0.00  0.00           O
ATOM   1143  CB  LEU    86     -16.878  35.590-132.884  0.00  0.00           C
ATOM   1144  CG  LEU    86     -18.044  35.633-131.906  0.00  0.00           C
ATOM   1145  CD1 LEU    86     -18.826  36.975-132.130  0.00  0.00           C
ATOM   1146  CD2 LEU    86     -18.917  34.433-132.058  0.00  0.00           C
ATOM   1147  HN  LEU    86     -15.466  34.211-131.214  0.00  0.00           H
ATOM   1148  HA  LEU    86     -16.742  33.580-133.742  0.00  0.00           H
ATOM   1149  HB1 LEU    86     -17.410  35.905-133.813  0.00  0.00           H
ATOM   1150  HB2 LEU    86     -16.240  36.437-132.563  0.00  0.00           H
ATOM   1151  HG  LEU    86     -17.517  35.603-130.930  0.00  0.00           H
ATOM   1152 HD11 LEU    86     -19.694  37.149-131.459  0.00  0.00           H
ATOM   1153 HD12 LEU    86     -18.075  37.791-132.040  0.00  0.00           H
ATOM   1154 HD13 LEU    86     -19.153  36.815-133.180  0.00  0.00           H
ATOM   1155 HD21 LEU    86     -18.372  33.580-131.604  0.00  0.00           H
ATOM   1156 HD22 LEU    86     -19.885  34.561-131.531  0.00  0.00           H
ATOM   1157 HD23 LEU    86     -19.093  34.264-133.139  0.00  0.00           H
ATOM   1158  N   ALA    87     -13.763  34.385-133.567  0.00  0.00           N
ATOM   1159  CA  ALA    87     -12.563  34.570-134.363  0.00  0.00           C
ATOM   1160  C   ALA    87     -11.585  33.579-133.709  0.00  0.00           C
ATOM   1161  O   ALA    87     -11.653  33.302-132.517  0.00  0.00           O
ATOM   1162  CB  ALA    87     -12.024  35.944-134.232  0.00  0.00           C
ATOM   1163  HN  ALA    87     -13.547  34.251-132.601  0.00  0.00           H
ATOM   1164  HA  ALA    87     -12.688  34.316-135.406  0.00  0.00           H
ATOM   1165  HB1 ALA    87     -12.504  36.589-134.993  0.00  0.00           H
ATOM   1166  HB2 ALA    87     -12.306  36.340-133.233  0.00  0.00           H
ATOM   1167  HB3 ALA    87     -10.913  35.978-134.340  0.00  0.00           H
ATOM   1168  N   PRO    88     -10.621  32.915-134.410  0.00  0.00           N
ATOM   1169  CA  PRO    88      -9.532  32.098-133.901  0.00  0.00           C
ATOM   1170  C   PRO    88      -8.800  32.903-132.803  0.00  0.00           C
ATOM   1171  O   PRO    88      -8.589  34.106-132.878  0.00  0.00           O
ATOM   1172  CB  PRO    88      -8.632  31.772-135.095  0.00  0.00           C
ATOM   1173  CG  PRO    88      -9.694  31.736-136.193  0.00  0.00           C
ATOM   1174  CD  PRO    88     -10.583  32.902-135.834  0.00  0.00           C
ATOM   1175  HA  PRO    88      -9.922  31.177-133.503  0.00  0.00           H
ATOM   1176  HB1 PRO    88      -8.222  30.752-134.979  0.00  0.00           H
ATOM   1177  HB2 PRO    88      -7.841  32.514-135.346  0.00  0.00           H
ATOM   1178  HG1 PRO    88     -10.212  30.751-136.109  0.00  0.00           H
ATOM   1179  HG2 PRO    88      -9.377  31.837-137.258  0.00  0.00           H
ATOM   1180  HD1 PRO    88     -11.605  32.823-136.264  0.00  0.00           H
ATOM   1181  HD2 PRO    88     -10.151  33.831-136.246  0.00  0.00           H
ATOM   1182  N   ASN    89      -8.338  32.212-131.728  0.00  0.00           N
ATOM   1183  CA  ASN    89      -7.670  32.888-130.619  0.00  0.00           C
ATOM   1184  C   ASN    89      -6.284  32.285-130.439  0.00  0.00           C
ATOM   1185  O   ASN    89      -6.077  31.049-130.416  0.00  0.00           O
ATOM   1186  CB  ASN    89      -8.414  32.645-129.249  0.00  0.00           C
ATOM   1187  CG  ASN    89      -9.863  33.014-129.341  0.00  0.00           C
ATOM   1188  ND2 ASN    89     -10.175  34.309-129.643  0.00  0.00           N
ATOM   1189  OD1 ASN    89     -10.758  32.167-129.139  0.00  0.00           O
ATOM   1190  HN  ASN    89      -8.308  31.224-131.783  0.00  0.00           H
ATOM   1191  HA  ASN    89      -7.537  33.942-130.802  0.00  0.00           H
ATOM   1192  HB1 ASN    89      -7.899  33.347-128.547  0.00  0.00           H
ATOM   1193  HB2 ASN    89      -8.221  31.567-129.058  0.00  0.00           H
ATOM   1194 HD21 ASN    89      -9.514  35.010-129.910  0.00  0.00           H
ATOM   1195 HD22 ASN    89     -11.115  34.609-129.446  0.00  0.00           H
ATOM   1196  N   ASP    90      -5.342  33.212-130.250  0.00  0.00           N
ATOM   1197  CA  ASP    90      -3.990  32.918-129.846  0.00  0.00           C
ATOM   1198  C   ASP    90      -3.917  32.486-128.370  0.00  0.00           C
ATOM   1199  O   ASP    90      -2.860  31.967-127.891  0.00  0.00           O
ATOM   1200  CB  ASP    90      -3.138  34.203-130.054  0.00  0.00           C
ATOM   1201  CG  ASP    90      -3.662  35.502-129.427  0.00  0.00           C
ATOM   1202  OD1 ASP    90      -2.723  36.356-129.311  0.00  0.00           O
ATOM   1203  OD2 ASP    90      -4.865  35.790-129.264  0.00  0.00           O
ATOM   1204  HN  ASP    90      -5.508  34.190-130.192  0.00  0.00           H
ATOM   1205  HA  ASP    90      -3.521  32.156-130.449  0.00  0.00           H
ATOM   1206  HB1 ASP    90      -2.982  34.241-131.155  0.00  0.00           H
ATOM   1207  HB2 ASP    90      -2.113  34.121-129.651  0.00  0.00           H
ATOM   1208  N   LEU    91      -4.986  32.898-127.637  0.00  0.00           N
ATOM   1209  CA  LEU    91      -5.195  32.719-126.145  0.00  0.00           C
ATOM   1210  C   LEU    91      -5.200  31.210-125.868  0.00  0.00           C
ATOM   1211  O   LEU    91      -5.603  30.441-126.744  0.00  0.00           O
ATOM   1212  CB  LEU    91      -6.583  33.278-125.697  0.00  0.00           C
ATOM   1213  CG  LEU    91      -6.870  34.787-125.706  0.00  0.00           C
ATOM   1214  CD1 LEU    91      -8.341  35.005-125.465  0.00  0.00           C
ATOM   1215  CD2 LEU    91      -6.004  35.493-124.692  0.00  0.00           C
ATOM   1216  HN  LEU    91      -5.679  33.405-128.144  0.00  0.00           H
ATOM   1217  HA  LEU    91      -4.367  33.287-125.753  0.00  0.00           H
ATOM   1218  HB1 LEU    91      -6.740  32.985-124.640  0.00  0.00           H
ATOM   1219  HB2 LEU    91      -7.439  32.844-126.244  0.00  0.00           H
ATOM   1220  HG  LEU    91      -6.465  35.241-126.630  0.00  0.00           H
ATOM   1221 HD11 LEU    91      -8.579  34.628-124.449  0.00  0.00           H
ATOM   1222 HD12 LEU    91      -8.627  36.074-125.508  0.00  0.00           H
ATOM   1223 HD13 LEU    91      -8.897  34.506-126.289  0.00  0.00           H
ATOM   1224 HD21 LEU    91      -4.919  35.307-124.853  0.00  0.00           H
ATOM   1225 HD22 LEU    91      -6.140  36.593-124.724  0.00  0.00           H
ATOM   1226 HD23 LEU    91      -6.285  35.140-123.672  0.00  0.00           H
ATOM   1227  N   PRO    92      -4.734  30.715-124.765  0.00  0.00           N
ATOM   1228  CA  PRO    92      -4.712  29.275-124.433  0.00  0.00           C
ATOM   1229  C   PRO    92      -5.987  28.921-123.719  0.00  0.00           C
ATOM   1230  O   PRO    92      -6.189  29.115-122.512  0.00  0.00           O
ATOM   1231  CB  PRO    92      -3.562  29.101-123.475  0.00  0.00           C
ATOM   1232  CG  PRO    92      -3.456  30.470-122.788  0.00  0.00           C
ATOM   1233  CD  PRO    92      -4.025  31.562-123.811  0.00  0.00           C
ATOM   1234  HA  PRO    92      -4.559  28.481-125.154  0.00  0.00           H
ATOM   1235  HB1 PRO    92      -2.683  29.004-124.149  0.00  0.00           H
ATOM   1236  HB2 PRO    92      -3.613  28.197-122.835  0.00  0.00           H
ATOM   1237  HG1 PRO    92      -2.389  30.674-122.531  0.00  0.00           H
ATOM   1238  HG2 PRO    92      -4.126  30.639-121.911  0.00  0.00           H
ATOM   1239  HD1 PRO    92      -3.252  32.206-124.288  0.00  0.00           H
ATOM   1240  HD2 PRO    92      -4.836  32.162-123.350  0.00  0.00           H
ATOM   1241  N   LEU    93      -6.967  28.459-124.517  0.00  0.00           N
ATOM   1242  CA  LEU    93      -8.318  28.295-123.935  0.00  0.00           C
ATOM   1243  C   LEU    93      -8.458  27.134-122.773  0.00  0.00           C
ATOM   1244  O   LEU    93      -7.728  26.135-122.753  0.00  0.00           O
ATOM   1245  CB  LEU    93      -9.332  27.982-124.988  0.00  0.00           C
ATOM   1246  CG  LEU    93      -9.555  29.092-125.985  0.00  0.00           C
ATOM   1247  CD1 LEU    93     -10.788  28.915-127.010  0.00  0.00           C
ATOM   1248  CD2 LEU    93      -9.617  30.549-125.515  0.00  0.00           C
ATOM   1249  HN  LEU    93      -6.739  28.141-125.436  0.00  0.00           H
ATOM   1250  HA  LEU    93      -8.507  29.242-123.453  0.00  0.00           H
ATOM   1251  HB1 LEU    93     -10.333  27.764-124.564  0.00  0.00           H
ATOM   1252  HB2 LEU    93      -9.065  27.111-125.621  0.00  0.00           H
ATOM   1253  HG  LEU    93      -8.670  29.032-126.658  0.00  0.00           H
ATOM   1254 HD11 LEU    93     -10.699  27.890-127.440  0.00  0.00           H
ATOM   1255 HD12 LEU    93     -11.720  29.025-126.429  0.00  0.00           H
ATOM   1256 HD13 LEU    93     -10.663  29.647-127.834  0.00  0.00           H
ATOM   1257 HD21 LEU    93      -8.687  30.730-124.945  0.00  0.00           H
ATOM   1258 HD22 LEU    93      -9.629  31.307-126.328  0.00  0.00           H
ATOM   1259 HD23 LEU    93     -10.548  30.661-124.917  0.00  0.00           H
ATOM   1260  N   LEU    94      -9.381  27.357-121.793  0.00  0.00           N
ATOM   1261  CA  LEU    94      -9.421  26.376-120.673  0.00  0.00           C
ATOM   1262  C   LEU    94     -10.618  25.490-120.984  0.00  0.00           C
ATOM   1263  O   LEU    94     -11.774  25.977-120.921  0.00  0.00           O
ATOM   1264  CB  LEU    94      -9.463  27.098-119.247  0.00  0.00           C
ATOM   1265  CG  LEU    94     -10.063  26.179-118.106  0.00  0.00           C
ATOM   1266  CD1 LEU    94      -9.391  24.743-117.840  0.00  0.00           C
ATOM   1267  CD2 LEU    94     -10.100  26.916-116.729  0.00  0.00           C
ATOM   1268  HN  LEU    94     -10.037  28.111-121.843  0.00  0.00           H
ATOM   1269  HA  LEU    94      -8.535  25.775-120.565  0.00  0.00           H
ATOM   1270  HB1 LEU    94     -10.185  27.944-119.289  0.00  0.00           H
ATOM   1271  HB2 LEU    94      -8.429  27.392-118.972  0.00  0.00           H
ATOM   1272  HG  LEU    94     -11.118  25.874-118.304  0.00  0.00           H
ATOM   1273 HD11 LEU    94      -8.324  24.874-117.534  0.00  0.00           H
ATOM   1274 HD12 LEU    94      -9.943  24.157-117.089  0.00  0.00           H
ATOM   1275 HD13 LEU    94      -9.392  24.082-118.737  0.00  0.00           H
ATOM   1276 HD21 LEU    94     -10.368  27.974-116.899  0.00  0.00           H
ATOM   1277 HD22 LEU    94     -10.738  26.338-116.029  0.00  0.00           H
ATOM   1278 HD23 LEU    94      -9.055  26.984-116.368  0.00  0.00           H
ATOM   1279  N   ALA    95     -10.394  24.335-121.575  0.00  0.00           N
ATOM   1280  CA  ALA    95     -11.382  23.252-121.895  0.00  0.00           C
ATOM   1281  C   ALA    95     -11.329  22.217-120.805  0.00  0.00           C
ATOM   1282  O   ALA    95     -10.262  21.961-120.219  0.00  0.00           O
ATOM   1283  CB  ALA    95     -11.188  22.589-123.331  0.00  0.00           C
ATOM   1284  HN  ALA    95      -9.430  24.181-121.791  0.00  0.00           H
ATOM   1285  HA  ALA    95     -12.362  23.676-121.765  0.00  0.00           H
ATOM   1286  HB1 ALA    95     -11.553  23.410-123.976  0.00  0.00           H
ATOM   1287  HB2 ALA    95     -10.113  22.384-123.537  0.00  0.00           H
ATOM   1288  HB3 ALA    95     -11.730  21.635-123.478  0.00  0.00           H
ATOM   1289  N   MET    96     -12.475  21.713-120.361  0.00  0.00           N
ATOM   1290  CA  MET    96     -12.672  20.821-119.201  0.00  0.00           C
ATOM   1291  C   MET    96     -13.856  19.875-119.412  0.00  0.00           C
ATOM   1292  O   MET    96     -14.492  19.788-120.477  0.00  0.00           O
ATOM   1293  CB  MET    96     -12.652  21.551-117.848  0.00  0.00           C
ATOM   1294  CG  MET    96     -13.755  22.629-117.643  0.00  0.00           C
ATOM   1295  SD  MET    96     -13.251  24.298-118.094  0.00  0.00           S
ATOM   1296  CE  MET    96     -14.804  25.117-118.314  0.00  0.00           C
ATOM   1297  HN  MET    96     -13.340  22.005-120.763  0.00  0.00           H
ATOM   1298  HA  MET    96     -11.827  20.153-119.032  0.00  0.00           H
ATOM   1299  HB1 MET    96     -11.652  21.990-117.636  0.00  0.00           H
ATOM   1300  HB2 MET    96     -12.828  20.805-117.056  0.00  0.00           H
ATOM   1301  HG1 MET    96     -14.104  22.643-116.597  0.00  0.00           H
ATOM   1302  HG2 MET    96     -14.577  22.271-118.299  0.00  0.00           H
ATOM   1303  HE1 MET    96     -15.409  25.124-117.378  0.00  0.00           H
ATOM   1304  HE2 MET    96     -14.608  26.163-118.631  0.00  0.00           H
ATOM   1305  HE3 MET    96     -15.554  24.638-118.980  0.00  0.00           H
ATOM   1306  N   GLU    97     -14.181  18.940-118.455  0.00  0.00           N
ATOM   1307  CA  GLU    97     -15.443  18.194-118.543  0.00  0.00           C
ATOM   1308  C   GLU    97     -16.737  19.028-118.357  0.00  0.00           C
ATOM   1309  O   GLU    97     -16.783  20.034-117.588  0.00  0.00           O
ATOM   1310  CB  GLU    97     -15.491  17.103-117.392  0.00  0.00           C
ATOM   1311  CG  GLU    97     -14.369  16.122-117.661  0.00  0.00           C
ATOM   1312  CD  GLU    97     -14.468  14.820-116.925  0.00  0.00           C
ATOM   1313  OE1 GLU    97     -14.317  13.770-117.522  0.00  0.00           O
ATOM   1314  OE2 GLU    97     -14.833  14.874-115.738  0.00  0.00           O
ATOM   1315  HN  GLU    97     -13.733  18.949-117.563  0.00  0.00           H
ATOM   1316  HA  GLU    97     -15.591  17.737-119.503  0.00  0.00           H
ATOM   1317  HB1 GLU    97     -16.462  16.586-117.286  0.00  0.00           H
ATOM   1318  HB2 GLU    97     -15.308  17.635-116.436  0.00  0.00           H
ATOM   1319  HG1 GLU    97     -13.394  16.602-117.424  0.00  0.00           H
ATOM   1320  HG2 GLU    97     -14.378  15.895-118.756  0.00  0.00           H
ATOM   1321  N   TYR    98     -17.801  18.624-119.078  0.00  0.00           N
ATOM   1322  CA  TYR    98     -19.115  19.178-119.027  0.00  0.00           C
ATOM   1323  C   TYR    98     -19.767  18.753-117.677  0.00  0.00           C
ATOM   1324  O   TYR    98     -19.639  17.566-117.256  0.00  0.00           O
ATOM   1325  CB  TYR    98     -19.895  18.544-120.214  0.00  0.00           C
ATOM   1326  CG  TYR    98     -21.267  19.166-120.292  0.00  0.00           C
ATOM   1327  CD1 TYR    98     -21.420  20.565-120.348  0.00  0.00           C
ATOM   1328  CD2 TYR    98     -22.456  18.357-120.438  0.00  0.00           C
ATOM   1329  CE1 TYR    98     -22.697  21.104-120.517  0.00  0.00           C
ATOM   1330  CE2 TYR    98     -23.731  18.937-120.733  0.00  0.00           C
ATOM   1331  CZ  TYR    98     -23.840  20.310-120.689  0.00  0.00           C
ATOM   1332  OH  TYR    98     -25.067  20.958-120.865  0.00  0.00           O
ATOM   1333  HN  TYR    98     -17.652  17.737-119.509  0.00  0.00           H
ATOM   1334  HA  TYR    98     -19.000  20.253-119.101  0.00  0.00           H
ATOM   1335  HB1 TYR    98     -19.979  17.446-120.073  0.00  0.00           H
ATOM   1336  HB2 TYR    98     -19.486  18.708-121.237  0.00  0.00           H
ATOM   1337  HD1 TYR    98     -20.590  21.237-120.219  0.00  0.00           H
ATOM   1338  HD2 TYR    98     -22.263  17.302-120.407  0.00  0.00           H
ATOM   1339  HE1 TYR    98     -22.832  22.168-120.556  0.00  0.00           H
ATOM   1340  HE2 TYR    98     -24.580  18.280-120.823  0.00  0.00           H
ATOM   1341  HH  TYR    98     -25.657  20.238-121.115  0.00  0.00           H
ATOM   1342  N   CYS    99     -20.483  19.695-116.939  0.00  0.00           N
ATOM   1343  CA  CYS    99     -21.192  19.388-115.713  0.00  0.00           C
ATOM   1344  C   CYS    99     -22.649  19.288-116.016  0.00  0.00           C
ATOM   1345  O   CYS    99     -23.370  20.282-116.367  0.00  0.00           O
ATOM   1346  CB  CYS    99     -21.099  20.559-114.671  0.00  0.00           C
ATOM   1347  SG  CYS    99     -19.413  21.150-114.287  0.00  0.00           S
ATOM   1348  HN  CYS    99     -20.638  20.564-117.408  0.00  0.00           H
ATOM   1349  HA  CYS    99     -20.881  18.423-115.335  0.00  0.00           H
ATOM   1350  HB1 CYS    99     -21.430  20.050-113.736  0.00  0.00           H
ATOM   1351  HB2 CYS    99     -21.782  21.407-114.900  0.00  0.00           H
ATOM   1352  HG1 CYS    99     -19.304  21.724-115.476  0.00  0.00           H
ATOM   1353  N   GLN   100     -23.267  18.069-115.931  0.00  0.00           N
ATOM   1354  CA  GLN   100     -24.592  17.705-116.437  0.00  0.00           C
ATOM   1355  C   GLN   100     -25.558  17.673-115.233  0.00  0.00           C
ATOM   1356  O   GLN   100     -26.719  17.407-115.364  0.00  0.00           O
ATOM   1357  CB  GLN   100     -24.545  16.345-117.122  0.00  0.00           C
ATOM   1358  CG  GLN   100     -24.257  15.096-116.225  0.00  0.00           C
ATOM   1359  CD  GLN   100     -22.752  14.893-116.027  0.00  0.00           C
ATOM   1360  NE2 GLN   100     -22.121  13.921-116.718  0.00  0.00           N
ATOM   1361  OE1 GLN   100     -22.093  15.540-115.217  0.00  0.00           O
ATOM   1362  HN  GLN   100     -22.757  17.292-115.579  0.00  0.00           H
ATOM   1363  HA  GLN   100     -24.926  18.469-117.128  0.00  0.00           H
ATOM   1364  HB1 GLN   100     -23.810  16.414-117.947  0.00  0.00           H
ATOM   1365  HB2 GLN   100     -25.597  16.195-117.455  0.00  0.00           H
ATOM   1366  HG1 GLN   100     -24.645  14.149-116.679  0.00  0.00           H
ATOM   1367  HG2 GLN   100     -24.693  15.255-115.212  0.00  0.00           H
ATOM   1368 HE21 GLN   100     -22.674  13.210-117.162  0.00  0.00           H
ATOM   1369 HE22 GLN   100     -21.125  13.928-116.773  0.00  0.00           H
ATOM   1370  N   GLY   101     -25.181  18.181-114.057  0.00  0.00           N
ATOM   1371  CA  GLY   101     -26.051  18.423-112.889  0.00  0.00           C
ATOM   1372  C   GLY   101     -26.153  19.915-112.620  0.00  0.00           C
ATOM   1373  O   GLY   101     -26.770  20.260-111.609  0.00  0.00           O
ATOM   1374  HN  GLY   101     -24.228  18.478-114.100  0.00  0.00           H
ATOM   1375  HA1 GLY   101     -27.029  18.001-113.004  0.00  0.00           H
ATOM   1376  HA2 GLY   101     -25.562  17.990-112.026  0.00  0.00           H
ATOM   1377  N   GLY   102     -25.491  20.794-113.409  0.00  0.00           N
ATOM   1378  CA  GLY   102     -25.504  22.204-112.998  0.00  0.00           C
ATOM   1379  C   GLY   102     -25.000  22.651-111.649  0.00  0.00           C
ATOM   1380  O   GLY   102     -24.563  21.885-110.849  0.00  0.00           O
ATOM   1381  HN  GLY   102     -25.026  20.629-114.276  0.00  0.00           H
ATOM   1382  HA1 GLY   102     -24.798  22.657-113.678  0.00  0.00           H
ATOM   1383  HA2 GLY   102     -26.460  22.655-113.203  0.00  0.00           H
ATOM   1384  N   ASP   103     -25.160  23.919-111.375  0.00  0.00           N
ATOM   1385  CA  ASP   103     -24.884  24.501-110.131  0.00  0.00           C
ATOM   1386  C   ASP   103     -25.698  24.024-108.957  0.00  0.00           C
ATOM   1387  O   ASP   103     -26.859  23.717-109.130  0.00  0.00           O
ATOM   1388  CB  ASP   103     -24.505  25.999-110.198  0.00  0.00           C
ATOM   1389  CG  ASP   103     -25.554  26.951-110.578  0.00  0.00           C
ATOM   1390  OD1 ASP   103     -25.395  28.201-110.651  0.00  0.00           O
ATOM   1391  OD2 ASP   103     -26.710  26.499-110.762  0.00  0.00           O
ATOM   1392  HN  ASP   103     -25.660  24.455-112.053  0.00  0.00           H
ATOM   1393  HA  ASP   103     -23.944  24.042-109.878  0.00  0.00           H
ATOM   1394  HB1 ASP   103     -23.749  26.074-111.013  0.00  0.00           H
ATOM   1395  HB2 ASP   103     -24.024  26.362-109.257  0.00  0.00           H
ATOM   1396  N   LEU   104     -25.052  23.953-107.722  0.00  0.00           N
ATOM   1397  CA  LEU   104     -25.693  23.835-106.480  0.00  0.00           C
ATOM   1398  C   LEU   104     -26.715  24.941-106.291  0.00  0.00           C
ATOM   1399  O   LEU   104     -27.773  24.662-105.760  0.00  0.00           O
ATOM   1400  CB  LEU   104     -24.683  23.917-105.276  0.00  0.00           C
ATOM   1401  CG  LEU   104     -25.255  23.968-103.840  0.00  0.00           C
ATOM   1402  CD1 LEU   104     -26.127  22.822-103.556  0.00  0.00           C
ATOM   1403  CD2 LEU   104     -24.110  24.069-102.799  0.00  0.00           C
ATOM   1404  HN  LEU   104     -24.061  24.108-107.731  0.00  0.00           H
ATOM   1405  HA  LEU   104     -26.197  22.880-106.557  0.00  0.00           H
ATOM   1406  HB1 LEU   104     -24.141  24.862-105.489  0.00  0.00           H
ATOM   1407  HB2 LEU   104     -23.991  23.080-105.467  0.00  0.00           H
ATOM   1408  HG  LEU   104     -25.894  24.844-103.637  0.00  0.00           H
ATOM   1409 HD11 LEU   104     -26.969  22.779-104.279  0.00  0.00           H
ATOM   1410 HD12 LEU   104     -25.562  21.881-103.691  0.00  0.00           H
ATOM   1411 HD13 LEU   104     -26.483  22.902-102.500  0.00  0.00           H
ATOM   1412 HD21 LEU   104     -23.349  23.274-102.956  0.00  0.00           H
ATOM   1413 HD22 LEU   104     -23.627  25.074-102.796  0.00  0.00           H
ATOM   1414 HD23 LEU   104     -24.473  23.910-101.766  0.00  0.00           H
ATOM   1415  N   ARG   105     -26.435  26.171-106.743  0.00  0.00           N
ATOM   1416  CA  ARG   105     -27.343  27.231-106.557  0.00  0.00           C
ATOM   1417  C   ARG   105     -28.789  26.983-107.016  0.00  0.00           C
ATOM   1418  O   ARG   105     -29.773  27.085-106.247  0.00  0.00           O
ATOM   1419  CB  ARG   105     -26.887  28.587-107.208  0.00  0.00           C
ATOM   1420  CG  ARG   105     -27.892  29.779-107.170  0.00  0.00           C
ATOM   1421  CD  ARG   105     -28.084  30.586-105.851  0.00  0.00           C
ATOM   1422  NE  ARG   105     -28.846  29.669-104.968  0.00  0.00           N
ATOM   1423  CZ  ARG   105     -28.889  29.679-103.636  0.00  0.00           C
ATOM   1424  NH1 ARG   105     -28.039  30.277-102.876  0.00  0.00           N
ATOM   1425  NH2 ARG   105     -29.865  29.041-103.010  0.00  0.00           N
ATOM   1426  HN  ARG   105     -25.538  26.420-107.093  0.00  0.00           H
ATOM   1427  HA  ARG   105     -27.373  27.288-105.476  0.00  0.00           H
ATOM   1428  HB1 ARG   105     -26.752  28.357-108.293  0.00  0.00           H
ATOM   1429  HB2 ARG   105     -25.924  28.787-106.698  0.00  0.00           H
ATOM   1430  HG1 ARG   105     -28.875  29.472-107.579  0.00  0.00           H
ATOM   1431  HG2 ARG   105     -27.542  30.491-107.956  0.00  0.00           H
ATOM   1432  HD1 ARG   105     -28.701  31.480-106.069  0.00  0.00           H
ATOM   1433  HD2 ARG   105     -27.121  30.938-105.447  0.00  0.00           H
ATOM   1434  HE  ARG   105     -29.632  29.165-105.334  0.00  0.00           H
ATOM   1435 HH11 ARG   105     -27.687  31.163-103.165  0.00  0.00           H
ATOM   1436 HH12 ARG   105     -28.271  30.329-101.901  0.00  0.00           H
ATOM   1437 HH21 ARG   105     -30.675  28.872-103.573  0.00  0.00           H
ATOM   1438 HH22 ARG   105     -29.957  28.899-102.020  0.00  0.00           H
ATOM   1439  N   LYS   106     -28.981  26.426-108.236  0.00  0.00           N
ATOM   1440  CA  LYS   106     -30.272  25.980-108.814  0.00  0.00           C
ATOM   1441  C   LYS   106     -30.848  24.715-108.143  0.00  0.00           C
ATOM   1442  O   LYS   106     -32.000  24.718-107.824  0.00  0.00           O
ATOM   1443  CB  LYS   106     -30.104  25.772-110.339  0.00  0.00           C
ATOM   1444  CG  LYS   106     -31.303  25.256-111.068  0.00  0.00           C
ATOM   1445  CD  LYS   106     -31.061  25.103-112.624  0.00  0.00           C
ATOM   1446  CE  LYS   106     -29.912  24.115-112.992  0.00  0.00           C
ATOM   1447  NZ  LYS   106     -30.203  22.788-112.465  0.00  0.00           N
ATOM   1448  HN  LYS   106     -28.167  26.285-108.799  0.00  0.00           H
ATOM   1449  HA  LYS   106     -31.003  26.750-108.608  0.00  0.00           H
ATOM   1450  HB1 LYS   106     -29.365  24.940-110.398  0.00  0.00           H
ATOM   1451  HB2 LYS   106     -29.678  26.642-110.884  0.00  0.00           H
ATOM   1452  HG1 LYS   106     -32.118  25.999-110.903  0.00  0.00           H
ATOM   1453  HG2 LYS   106     -31.626  24.305-110.585  0.00  0.00           H
ATOM   1454  HD1 LYS   106     -32.000  24.741-113.097  0.00  0.00           H
ATOM   1455  HD2 LYS   106     -30.703  26.075-113.029  0.00  0.00           H
ATOM   1456  HE1 LYS   106     -28.892  24.428-112.690  0.00  0.00           H
ATOM   1457  HE2 LYS   106     -29.823  24.079-114.101  0.00  0.00           H
ATOM   1458  HZ1 LYS   106     -30.080  22.130-113.260  0.00  0.00           H
ATOM   1459  HZ2 LYS   106     -29.606  22.621-111.636  0.00  0.00           H
ATOM   1460  HZ3 LYS   106     -31.229  22.785-112.282  0.00  0.00           H
ATOM   1461  N   TYR   107     -30.039  23.735-107.796  0.00  0.00           N
ATOM   1462  CA  TYR   107     -30.330  22.572-106.980  0.00  0.00           C
ATOM   1463  C   TYR   107     -30.894  22.934-105.570  0.00  0.00           C
ATOM   1464  O   TYR   107     -31.874  22.307-105.143  0.00  0.00           O
ATOM   1465  CB  TYR   107     -29.037  21.739-106.875  0.00  0.00           C
ATOM   1466  CG  TYR   107     -29.265  20.342-106.468  0.00  0.00           C
ATOM   1467  CD1 TYR   107     -29.288  19.957-105.135  0.00  0.00           C
ATOM   1468  CD2 TYR   107     -29.553  19.282-107.427  0.00  0.00           C
ATOM   1469  CE1 TYR   107     -29.508  18.694-104.629  0.00  0.00           C
ATOM   1470  CE2 TYR   107     -29.853  18.011-106.976  0.00  0.00           C
ATOM   1471  CZ  TYR   107     -29.895  17.686-105.633  0.00  0.00           C
ATOM   1472  OH  TYR   107     -30.508  16.533-105.178  0.00  0.00           O
ATOM   1473  HN  TYR   107     -29.067  23.923-107.960  0.00  0.00           H
ATOM   1474  HA  TYR   107     -31.065  22.071-107.585  0.00  0.00           H
ATOM   1475  HB1 TYR   107     -28.289  22.250-106.236  0.00  0.00           H
ATOM   1476  HB2 TYR   107     -28.566  21.756-107.881  0.00  0.00           H
ATOM   1477  HD1 TYR   107     -29.164  20.744-104.407  0.00  0.00           H
ATOM   1478  HD2 TYR   107     -29.540  19.479-108.487  0.00  0.00           H
ATOM   1479  HE1 TYR   107     -29.456  18.506-103.565  0.00  0.00           H
ATOM   1480  HE2 TYR   107     -30.166  17.319-107.747  0.00  0.00           H
ATOM   1481  HH  TYR   107     -31.098  16.164-105.837  0.00  0.00           H
ATOM   1482  N   LEU   108     -30.310  23.929-104.824  0.00  0.00           N
ATOM   1483  CA  LEU   108     -30.944  24.395-103.606  0.00  0.00           C
ATOM   1484  C   LEU   108     -32.126  25.350-103.757  0.00  0.00           C
ATOM   1485  O   LEU   108     -32.897  25.476-102.820  0.00  0.00           O
ATOM   1486  CB  LEU   108     -29.833  25.024-102.820  0.00  0.00           C
ATOM   1487  CG  LEU   108     -30.198  25.034-101.296  0.00  0.00           C
ATOM   1488  CD1 LEU   108     -30.282  23.576-100.710  0.00  0.00           C
ATOM   1489  CD2 LEU   108     -29.304  25.900-100.470  0.00  0.00           C
ATOM   1490  HN  LEU   108     -29.502  24.427-105.133  0.00  0.00           H
ATOM   1491  HA  LEU   108     -31.289  23.469-103.161  0.00  0.00           H
ATOM   1492  HB1 LEU   108     -29.698  26.031-103.265  0.00  0.00           H
ATOM   1493  HB2 LEU   108     -28.855  24.520-102.970  0.00  0.00           H
ATOM   1494  HG  LEU   108     -31.219  25.452-101.117  0.00  0.00           H
ATOM   1495 HD11 LEU   108     -31.218  23.093-101.063  0.00  0.00           H
ATOM   1496 HD12 LEU   108     -29.479  22.918-101.117  0.00  0.00           H
ATOM   1497 HD13 LEU   108     -30.360  23.489 -99.610  0.00  0.00           H
ATOM   1498 HD21 LEU   108     -29.312  26.959-100.814  0.00  0.00           H
ATOM   1499 HD22 LEU   108     -29.707  25.959 -99.440  0.00  0.00           H
ATOM   1500 HD23 LEU   108     -28.285  25.452-100.541  0.00  0.00           H
ATOM   1501  N   ASN   109     -32.327  26.028-104.882  0.00  0.00           N
ATOM   1502  CA  ASN   109     -33.543  26.829-105.200  0.00  0.00           C
ATOM   1503  C   ASN   109     -34.686  25.857-105.536  0.00  0.00           C
ATOM   1504  O   ASN   109     -35.844  26.133-105.152  0.00  0.00           O
ATOM   1505  CB  ASN   109     -33.442  27.909-106.345  0.00  0.00           C
ATOM   1506  CG  ASN   109     -32.444  28.962-105.969  0.00  0.00           C
ATOM   1507  ND2 ASN   109     -32.266  29.950-106.884  0.00  0.00           N
ATOM   1508  OD1 ASN   109     -31.846  28.879-104.918  0.00  0.00           O
ATOM   1509  HN  ASN   109     -31.658  25.933-105.623  0.00  0.00           H
ATOM   1510  HA  ASN   109     -33.724  27.257-104.225  0.00  0.00           H
ATOM   1511  HB1 ASN   109     -34.390  28.479-106.221  0.00  0.00           H
ATOM   1512  HB2 ASN   109     -33.400  27.549-107.390  0.00  0.00           H
ATOM   1513 HD21 ASN   109     -32.799  29.896-107.728  0.00  0.00           H
ATOM   1514 HD22 ASN   109     -31.680  30.735-106.688  0.00  0.00           H
ATOM   1515  N   GLN   110     -34.547  24.682-106.223  0.00  0.00           N
ATOM   1516  CA  GLN   110     -35.567  23.648-106.461  0.00  0.00           C
ATOM   1517  C   GLN   110     -36.419  23.202-105.296  0.00  0.00           C
ATOM   1518  O   GLN   110     -35.942  22.900-104.187  0.00  0.00           O
ATOM   1519  CB  GLN   110     -35.054  22.454-107.297  0.00  0.00           C
ATOM   1520  CG  GLN   110     -34.849  22.789-108.796  0.00  0.00           C
ATOM   1521  CD  GLN   110     -36.162  23.003-109.594  0.00  0.00           C
ATOM   1522  NE2 GLN   110     -36.792  21.923-110.125  0.00  0.00           N
ATOM   1523  OE1 GLN   110     -36.593  24.107-109.673  0.00  0.00           O
ATOM   1524  HN  GLN   110     -33.598  24.551-106.499  0.00  0.00           H
ATOM   1525  HA  GLN   110     -36.344  24.047-107.093  0.00  0.00           H
ATOM   1526  HB1 GLN   110     -35.699  21.561-107.188  0.00  0.00           H
ATOM   1527  HB2 GLN   110     -34.081  22.121-106.875  0.00  0.00           H
ATOM   1528  HG1 GLN   110     -34.324  21.880-109.167  0.00  0.00           H
ATOM   1529  HG2 GLN   110     -34.279  23.728-108.986  0.00  0.00           H
ATOM   1530 HE21 GLN   110     -36.412  21.000-110.125  0.00  0.00           H
ATOM   1531 HE22 GLN   110     -37.730  22.014-110.461  0.00  0.00           H
ATOM   1532  N   PHE   111     -37.749  23.052-105.584  0.00  0.00           N
ATOM   1533  CA  PHE   111     -38.787  22.807-104.585  0.00  0.00           C
ATOM   1534  C   PHE   111     -38.663  21.353-104.126  0.00  0.00           C
ATOM   1535  O   PHE   111     -39.194  20.900-103.101  0.00  0.00           O
ATOM   1536  CB  PHE   111     -40.208  23.085-105.167  0.00  0.00           C
ATOM   1537  CG  PHE   111     -41.344  22.709-104.203  0.00  0.00           C
ATOM   1538  CD1 PHE   111     -42.206  21.658-104.530  0.00  0.00           C
ATOM   1539  CD2 PHE   111     -41.618  23.364-102.945  0.00  0.00           C
ATOM   1540  CE1 PHE   111     -43.373  21.326-103.809  0.00  0.00           C
ATOM   1541  CE2 PHE   111     -42.609  22.913-102.092  0.00  0.00           C
ATOM   1542  CZ  PHE   111     -43.608  22.019-102.627  0.00  0.00           C
ATOM   1543  HN  PHE   111     -38.117  23.323-106.464  0.00  0.00           H
ATOM   1544  HA  PHE   111     -38.491  23.429-103.753  0.00  0.00           H
ATOM   1545  HB1 PHE   111     -40.340  22.319-105.961  0.00  0.00           H
ATOM   1546  HB2 PHE   111     -40.347  24.063-105.673  0.00  0.00           H
ATOM   1547  HD1 PHE   111     -42.029  21.131-105.452  0.00  0.00           H
ATOM   1548  HD2 PHE   111     -40.842  23.994-102.554  0.00  0.00           H
ATOM   1549  HE1 PHE   111     -44.087  20.601-104.179  0.00  0.00           H
ATOM   1550  HE2 PHE   111     -42.712  23.341-101.112  0.00  0.00           H
ATOM   1551  HZ  PHE   111     -44.459  21.709-102.043  0.00  0.00           H
ATOM   1552  N   GLU   112     -37.978  20.619-105.004  0.00  0.00           N
ATOM   1553  CA  GLU   112     -37.482  19.278-104.712  0.00  0.00           C
ATOM   1554  C   GLU   112     -36.666  19.184-103.442  0.00  0.00           C
ATOM   1555  O   GLU   112     -36.875  18.320-102.583  0.00  0.00           O
ATOM   1556  CB  GLU   112     -36.630  18.915-105.947  0.00  0.00           C
ATOM   1557  CG  GLU   112     -37.476  19.149-107.273  0.00  0.00           C
ATOM   1558  CD  GLU   112     -36.687  18.673-108.481  0.00  0.00           C
ATOM   1559  OE1 GLU   112     -36.862  17.533-108.974  0.00  0.00           O
ATOM   1560  OE2 GLU   112     -35.744  19.394-108.913  0.00  0.00           O
ATOM   1561  HN  GLU   112     -37.744  21.028-105.879  0.00  0.00           H
ATOM   1562  HA  GLU   112     -38.334  18.610-104.596  0.00  0.00           H
ATOM   1563  HB1 GLU   112     -36.420  17.821-105.934  0.00  0.00           H
ATOM   1564  HB2 GLU   112     -35.600  19.348-106.002  0.00  0.00           H
ATOM   1565  HG1 GLU   112     -37.587  20.234-107.472  0.00  0.00           H
ATOM   1566  HG2 GLU   112     -38.442  18.606-107.258  0.00  0.00           H
ATOM   1567  N   ASN   113     -35.747  20.098-103.315  0.00  0.00           N
ATOM   1568  CA  ASN   113     -34.869  20.127-102.214  0.00  0.00           C
ATOM   1569  C   ASN   113     -35.269  21.130-101.176  0.00  0.00           C
ATOM   1570  O   ASN   113     -34.485  21.502-100.317  0.00  0.00           O
ATOM   1571  CB  ASN   113     -33.452  20.294-102.721  0.00  0.00           C
ATOM   1572  CG  ASN   113     -33.065  19.172-103.750  0.00  0.00           C
ATOM   1573  ND2 ASN   113     -32.673  19.608-104.945  0.00  0.00           N
ATOM   1574  OD1 ASN   113     -32.984  18.002-103.330  0.00  0.00           O
ATOM   1575  HN  ASN   113     -35.708  20.859-103.955  0.00  0.00           H
ATOM   1576  HA  ASN   113     -34.814  19.179-101.692  0.00  0.00           H
ATOM   1577  HB1 ASN   113     -32.735  20.241-101.874  0.00  0.00           H
ATOM   1578  HB2 ASN   113     -33.503  21.288-103.213  0.00  0.00           H
ATOM   1579 HD21 ASN   113     -32.395  20.569-105.027  0.00  0.00           H
ATOM   1580 HD22 ASN   113     -32.461  18.870-105.581  0.00  0.00           H
ATOM   1581  N   CYS   114     -36.543  21.655-101.284  0.00  0.00           N
ATOM   1582  CA  CYS   114     -37.051  22.640-100.341  0.00  0.00           C
ATOM   1583  C   CYS   114     -36.998  22.325 -98.919  0.00  0.00           C
ATOM   1584  O   CYS   114     -37.283  21.224 -98.472  0.00  0.00           O
ATOM   1585  CB  CYS   114     -38.527  23.038-100.802  0.00  0.00           C
ATOM   1586  SG  CYS   114     -39.381  24.204 -99.776  0.00  0.00           S
ATOM   1587  HN  CYS   114     -37.053  21.374-102.095  0.00  0.00           H
ATOM   1588  HA  CYS   114     -36.511  23.566-100.482  0.00  0.00           H
ATOM   1589  HB1 CYS   114     -39.115  22.097-100.758  0.00  0.00           H
ATOM   1590  HB2 CYS   114     -38.544  23.547-101.789  0.00  0.00           H
ATOM   1591  HG1 CYS   114     -38.791  25.348-100.089  0.00  0.00           H
ATOM   1592  N   CYS   115     -36.568  23.262 -97.995  0.00  0.00           N
ATOM   1593  CA  CYS   115     -36.660  23.211 -96.439  0.00  0.00           C
ATOM   1594  C   CYS   115     -35.231  22.802 -96.040  0.00  0.00           C
ATOM   1595  O   CYS   115     -35.005  22.374 -94.904  0.00  0.00           O
ATOM   1596  CB  CYS   115     -37.833  22.266 -95.877  0.00  0.00           C
ATOM   1597  SG  CYS   115     -38.327  22.589 -94.208  0.00  0.00           S
ATOM   1598  HN  CYS   115     -36.400  24.174 -98.370  0.00  0.00           H
ATOM   1599  HA  CYS   115     -36.864  24.251 -96.189  0.00  0.00           H
ATOM   1600  HB1 CYS   115     -37.409  21.237 -95.946  0.00  0.00           H
ATOM   1601  HB2 CYS   115     -38.778  22.348 -96.462  0.00  0.00           H
ATOM   1602  HG1 CYS   115     -39.090  23.546 -94.710  0.00  0.00           H
ATOM   1603  N   GLY   116     -34.164  23.029 -96.873  0.00  0.00           N
ATOM   1604  CA  GLY   116     -32.768  22.674 -96.584  0.00  0.00           C
ATOM   1605  C   GLY   116     -32.415  21.255 -96.797  0.00  0.00           C
ATOM   1606  O   GLY   116     -33.295  20.369 -96.550  0.00  0.00           O
ATOM   1607  HN  GLY   116     -34.465  23.358 -97.762  0.00  0.00           H
ATOM   1608  HA1 GLY   116     -32.155  23.338 -97.183  0.00  0.00           H
ATOM   1609  HA2 GLY   116     -32.523  22.902 -95.558  0.00  0.00           H
ATOM   1610  N   LEU   117     -31.161  20.953 -97.215  0.00  0.00           N
ATOM   1611  CA  LEU   117     -30.532  19.584 -97.300  0.00  0.00           C
ATOM   1612  C   LEU   117     -30.541  18.908 -95.949  0.00  0.00           C
ATOM   1613  O   LEU   117     -30.299  19.598 -95.003  0.00  0.00           O
ATOM   1614  CB  LEU   117     -29.248  19.597 -98.042  0.00  0.00           C
ATOM   1615  CG  LEU   117     -29.328  20.189 -99.445  0.00  0.00           C
ATOM   1616  CD1 LEU   117     -27.847  20.183 -99.979  0.00  0.00           C
ATOM   1617  CD2 LEU   117     -30.228  19.315-100.397  0.00  0.00           C
ATOM   1618  HN  LEU   117     -30.466  21.657 -97.314  0.00  0.00           H
ATOM   1619  HA  LEU   117     -31.176  18.930 -97.865  0.00  0.00           H
ATOM   1620  HB1 LEU   117     -28.748  18.597 -98.064  0.00  0.00           H
ATOM   1621  HB2 LEU   117     -28.561  20.218 -97.427  0.00  0.00           H
ATOM   1622  HG  LEU   117     -29.678  21.239 -99.501  0.00  0.00           H
ATOM   1623 HD11 LEU   117     -27.101  20.504 -99.212  0.00  0.00           H
ATOM   1624 HD12 LEU   117     -27.574  19.134-100.200  0.00  0.00           H
ATOM   1625 HD13 LEU   117     -27.828  20.735-100.942  0.00  0.00           H
ATOM   1626 HD21 LEU   117     -30.269  19.787-101.407  0.00  0.00           H
ATOM   1627 HD22 LEU   117     -29.787  18.305-100.533  0.00  0.00           H
ATOM   1628 HD23 LEU   117     -31.287  19.240-100.070  0.00  0.00           H
ATOM   1629  N   ARG   118     -30.763  17.582 -95.947  0.00  0.00           N
ATOM   1630  CA  ARG   118     -30.743  16.825 -94.709  0.00  0.00           C
ATOM   1631  C   ARG   118     -30.047  15.519 -94.768  0.00  0.00           C
ATOM   1632  O   ARG   118     -29.927  14.962 -95.901  0.00  0.00           O
ATOM   1633  CB  ARG   118     -32.067  16.710 -93.896  0.00  0.00           C
ATOM   1634  CG  ARG   118     -33.221  16.222 -94.774  0.00  0.00           C
ATOM   1635  CD  ARG   118     -34.610  16.039 -94.084  0.00  0.00           C
ATOM   1636  NE  ARG   118     -34.804  17.055 -93.041  0.00  0.00           N
ATOM   1637  CZ  ARG   118     -35.321  16.850 -91.848  0.00  0.00           C
ATOM   1638  NH1 ARG   118     -35.713  17.884 -91.134  0.00  0.00           N
ATOM   1639  NH2 ARG   118     -35.503  15.698 -91.280  0.00  0.00           N
ATOM   1640  HN  ARG   118     -30.983  17.096 -96.791  0.00  0.00           H
ATOM   1641  HA  ARG   118     -30.065  17.324 -94.045  0.00  0.00           H
ATOM   1642  HB1 ARG   118     -32.342  17.720 -93.530  0.00  0.00           H
ATOM   1643  HB2 ARG   118     -31.948  16.052 -93.010  0.00  0.00           H
ATOM   1644  HG1 ARG   118     -32.949  15.238 -95.218  0.00  0.00           H
ATOM   1645  HG2 ARG   118     -33.404  16.944 -95.591  0.00  0.00           H
ATOM   1646  HD1 ARG   118     -34.682  15.008 -93.684  0.00  0.00           H
ATOM   1647  HD2 ARG   118     -35.458  16.229 -94.783  0.00  0.00           H
ATOM   1648  HE  ARG   118     -34.644  18.027 -93.168  0.00  0.00           H
ATOM   1649 HH11 ARG   118     -35.678  18.814 -91.509  0.00  0.00           H
ATOM   1650 HH12 ARG   118     -36.069  17.689 -90.219  0.00  0.00           H
ATOM   1651 HH21 ARG   118     -35.066  14.876 -91.636  0.00  0.00           H
ATOM   1652 HH22 ARG   118     -36.375  15.650 -90.786  0.00  0.00           H
ATOM   1653  N   GLU   119     -29.562  15.092 -93.621  0.00  0.00           N
ATOM   1654  CA  GLU   119     -28.914  13.869 -93.386  0.00  0.00           C
ATOM   1655  C   GLU   119     -27.673  13.609 -94.228  0.00  0.00           C
ATOM   1656  O   GLU   119     -26.693  14.325 -94.212  0.00  0.00           O
ATOM   1657  CB  GLU   119     -29.895  12.629 -93.350  0.00  0.00           C
ATOM   1658  CG  GLU   119     -30.881  12.712 -92.218  0.00  0.00           C
ATOM   1659  CD  GLU   119     -31.573  11.353 -91.806  0.00  0.00           C
ATOM   1660  OE1 GLU   119     -31.721  11.099 -90.592  0.00  0.00           O
ATOM   1661  OE2 GLU   119     -31.902  10.481 -92.660  0.00  0.00           O
ATOM   1662  HN  GLU   119     -29.746  15.663 -92.819  0.00  0.00           H
ATOM   1663  HA  GLU   119     -28.542  13.891 -92.378  0.00  0.00           H
ATOM   1664  HB1 GLU   119     -29.328  11.678 -93.222  0.00  0.00           H
ATOM   1665  HB2 GLU   119     -30.439  12.597 -94.318  0.00  0.00           H
ATOM   1666  HG1 GLU   119     -31.789  13.305 -92.458  0.00  0.00           H
ATOM   1667  HG2 GLU   119     -30.441  13.221 -91.334  0.00  0.00           H
ATOM   1668  N   GLY   120     -27.659  12.515 -95.038  0.00  0.00           N
ATOM   1669  CA  GLY   120     -26.556  12.347 -95.970  0.00  0.00           C
ATOM   1670  C   GLY   120     -26.361  13.368 -97.075  0.00  0.00           C
ATOM   1671  O   GLY   120     -25.188  13.627 -97.461  0.00  0.00           O
ATOM   1672  HN  GLY   120     -28.379  11.834 -95.115  0.00  0.00           H
ATOM   1673  HA1 GLY   120     -25.639  12.373 -95.397  0.00  0.00           H
ATOM   1674  HA2 GLY   120     -26.720  11.388 -96.437  0.00  0.00           H
ATOM   1675  N   ALA   121     -27.449  14.052 -97.567  0.00  0.00           N
ATOM   1676  CA  ALA   121     -27.345  15.047 -98.586  0.00  0.00           C
ATOM   1677  C   ALA   121     -26.545  16.279 -98.163  0.00  0.00           C
ATOM   1678  O   ALA   121     -25.745  16.826 -98.891  0.00  0.00           O
ATOM   1679  CB  ALA   121     -28.742  15.499 -99.020  0.00  0.00           C
ATOM   1680  HN  ALA   121     -28.353  13.960 -97.160  0.00  0.00           H
ATOM   1681  HA  ALA   121     -26.964  14.604 -99.505  0.00  0.00           H
ATOM   1682  HB1 ALA   121     -29.431  14.731 -99.431  0.00  0.00           H
ATOM   1683  HB2 ALA   121     -29.255  15.994 -98.174  0.00  0.00           H
ATOM   1684  HB3 ALA   121     -28.556  16.360 -99.687  0.00  0.00           H
ATOM   1685  N   ILE   122     -26.727  16.704 -96.914  0.00  0.00           N
ATOM   1686  CA  ILE   122     -25.860  17.726 -96.299  0.00  0.00           C
ATOM   1687  C   ILE   122     -24.507  17.090 -95.934  0.00  0.00           C
ATOM   1688  O   ILE   122     -23.450  17.689 -96.249  0.00  0.00           O
ATOM   1689  CB  ILE   122     -26.532  18.541 -95.163  0.00  0.00           C
ATOM   1690  CG1 ILE   122     -25.725  19.819 -94.881  0.00  0.00           C
ATOM   1691  CG2 ILE   122     -26.936  17.852 -93.821  0.00  0.00           C
ATOM   1692  CD  ILE   122     -25.940  20.892 -95.996  0.00  0.00           C
ATOM   1693  HN  ILE   122     -27.256  16.169 -96.263  0.00  0.00           H
ATOM   1694  HA  ILE   122     -25.619  18.376 -97.133  0.00  0.00           H
ATOM   1695  HB  ILE   122     -27.451  18.934 -95.647  0.00  0.00           H
ATOM   1696 HG11 ILE   122     -24.662  19.538 -94.792  0.00  0.00           H
ATOM   1697 HG12 ILE   122     -26.130  20.267 -93.944  0.00  0.00           H
ATOM   1698 HG21 ILE   122     -27.599  18.482 -93.198  0.00  0.00           H
ATOM   1699 HG22 ILE   122     -27.470  16.877 -93.902  0.00  0.00           H
ATOM   1700 HG23 ILE   122     -26.031  17.663 -93.199  0.00  0.00           H
ATOM   1701  HD1 ILE   122     -27.034  21.081 -95.933  0.00  0.00           H
ATOM   1702  HD2 ILE   122     -25.574  21.882 -95.669  0.00  0.00           H
ATOM   1703  HD3 ILE   122     -25.526  20.506 -96.952  0.00  0.00           H
ATOM   1704  N   LEU   123     -24.431  15.882 -95.306  0.00  0.00           N
ATOM   1705  CA  LEU   123     -23.182  15.361 -94.785  0.00  0.00           C
ATOM   1706  C   LEU   123     -22.155  15.081 -95.865  0.00  0.00           C
ATOM   1707  O   LEU   123     -20.957  15.490 -95.717  0.00  0.00           O
ATOM   1708  CB  LEU   123     -23.394  14.243 -93.784  0.00  0.00           C
ATOM   1709  CG  LEU   123     -22.169  13.609 -93.027  0.00  0.00           C
ATOM   1710  CD1 LEU   123     -21.479  14.625 -92.105  0.00  0.00           C
ATOM   1711  CD2 LEU   123     -22.747  12.439 -92.228  0.00  0.00           C
ATOM   1712  HN  LEU   123     -25.180  15.263 -95.077  0.00  0.00           H
ATOM   1713  HA  LEU   123     -22.785  16.149 -94.161  0.00  0.00           H
ATOM   1714  HB1 LEU   123     -23.846  13.395 -94.347  0.00  0.00           H
ATOM   1715  HB2 LEU   123     -24.166  14.490 -93.031  0.00  0.00           H
ATOM   1716  HG  LEU   123     -21.453  13.171 -93.744  0.00  0.00           H
ATOM   1717 HD11 LEU   123     -21.057  15.462 -92.698  0.00  0.00           H
ATOM   1718 HD12 LEU   123     -22.092  14.938 -91.235  0.00  0.00           H
ATOM   1719 HD13 LEU   123     -20.613  14.089 -91.662  0.00  0.00           H
ATOM   1720 HD21 LEU   123     -23.303  12.908 -91.384  0.00  0.00           H
ATOM   1721 HD22 LEU   123     -23.210  11.667 -92.875  0.00  0.00           H
ATOM   1722 HD23 LEU   123     -21.984  11.796 -91.728  0.00  0.00           H
ATOM   1723  N   THR   124     -22.618  14.455 -96.960  0.00  0.00           N
ATOM   1724  CA  THR   124     -21.962  14.312 -98.276  0.00  0.00           C
ATOM   1725  C   THR   124     -21.239  15.599 -98.732  0.00  0.00           C
ATOM   1726  O   THR   124     -20.016  15.568 -98.996  0.00  0.00           O
ATOM   1727  CB  THR   124     -22.906  13.823 -99.379  0.00  0.00           C
ATOM   1728  CG2 THR   124     -22.255  13.920-100.724  0.00  0.00           C
ATOM   1729  OG1 THR   124     -23.253  12.448 -99.159  0.00  0.00           O
ATOM   1730  HN  THR   124     -23.554  14.116 -96.953  0.00  0.00           H
ATOM   1731  HA  THR   124     -21.285  13.471 -98.280  0.00  0.00           H
ATOM   1732  HB  THR   124     -23.845  14.417 -99.404  0.00  0.00           H
ATOM   1733  HG1 THR   124     -23.819  12.396 -98.379  0.00  0.00           H
ATOM   1734 HG21 THR   124     -21.185  13.633-100.675  0.00  0.00           H
ATOM   1735 HG22 THR   124     -22.597  13.247-101.537  0.00  0.00           H
ATOM   1736 HG23 THR   124     -22.294  14.955-101.105  0.00  0.00           H
ATOM   1737  N   LEU   125     -22.067  16.621 -98.857  0.00  0.00           N
ATOM   1738  CA  LEU   125     -21.632  17.992 -99.282  0.00  0.00           C
ATOM   1739  C   LEU   125     -20.517  18.666 -98.484  0.00  0.00           C
ATOM   1740  O   LEU   125     -19.501  19.195 -99.045  0.00  0.00           O
ATOM   1741  CB  LEU   125     -22.829  18.954 -99.387  0.00  0.00           C
ATOM   1742  CG  LEU   125     -22.628  20.553 -99.620  0.00  0.00           C
ATOM   1743  CD1 LEU   125     -22.019  20.910-101.031  0.00  0.00           C
ATOM   1744  CD2 LEU   125     -23.960  21.231 -99.450  0.00  0.00           C
ATOM   1745  HN  LEU   125     -23.043  16.580 -98.664  0.00  0.00           H
ATOM   1746  HA  LEU   125     -21.269  17.952-100.302  0.00  0.00           H
ATOM   1747  HB1 LEU   125     -23.572  18.836 -98.561  0.00  0.00           H
ATOM   1748  HB2 LEU   125     -23.506  18.691-100.226  0.00  0.00           H
ATOM   1749  HG  LEU   125     -21.917  20.946 -98.868  0.00  0.00           H
ATOM   1750 HD11 LEU   125     -22.686  20.659-101.877  0.00  0.00           H
ATOM   1751 HD12 LEU   125     -21.620  21.944-101.135  0.00  0.00           H
ATOM   1752 HD13 LEU   125     -21.212  20.174-101.260  0.00  0.00           H
ATOM   1753 HD21 LEU   125     -23.817  22.329 -99.440  0.00  0.00           H
ATOM   1754 HD22 LEU   125     -24.623  20.985-100.308  0.00  0.00           H
ATOM   1755 HD23 LEU   125     -24.480  21.011 -98.499  0.00  0.00           H
ATOM   1756  N   LEU   126     -20.745  18.573 -97.125  0.00  0.00           N
ATOM   1757  CA  LEU   126     -19.748  18.979 -96.135  0.00  0.00           C
ATOM   1758  C   LEU   126     -18.453  18.147 -96.304  0.00  0.00           C
ATOM   1759  O   LEU   126     -17.434  18.742 -96.326  0.00  0.00           O
ATOM   1760  CB  LEU   126     -20.269  19.040 -94.701  0.00  0.00           C
ATOM   1761  CG  LEU   126     -21.566  19.891 -94.436  0.00  0.00           C
ATOM   1762  CD1 LEU   126     -21.945  19.734 -92.996  0.00  0.00           C
ATOM   1763  CD2 LEU   126     -21.287  21.343 -94.769  0.00  0.00           C
ATOM   1764  HN  LEU   126     -21.638  18.276 -96.809  0.00  0.00           H
ATOM   1765  HA  LEU   126     -19.592  20.018 -96.421  0.00  0.00           H
ATOM   1766  HB1 LEU   126     -19.439  19.397 -94.051  0.00  0.00           H
ATOM   1767  HB2 LEU   126     -20.563  17.975 -94.549  0.00  0.00           H
ATOM   1768  HG  LEU   126     -22.353  19.507 -95.107  0.00  0.00           H
ATOM   1769 HD11 LEU   126     -21.016  19.964 -92.437  0.00  0.00           H
ATOM   1770 HD12 LEU   126     -22.625  20.563 -92.682  0.00  0.00           H
ATOM   1771 HD13 LEU   126     -22.454  18.754 -92.867  0.00  0.00           H
ATOM   1772 HD21 LEU   126     -20.896  21.391 -95.806  0.00  0.00           H
ATOM   1773 HD22 LEU   126     -22.217  21.938 -94.660  0.00  0.00           H
ATOM   1774 HD23 LEU   126     -20.522  21.866 -94.144  0.00  0.00           H
ATOM   1775  N   SER   127     -18.596  16.804 -96.394  0.00  0.00           N
ATOM   1776  CA  SER   127     -17.394  15.937 -96.562  0.00  0.00           C
ATOM   1777  C   SER   127     -16.534  16.184 -97.825  0.00  0.00           C
ATOM   1778  O   SER   127     -15.303  16.315 -97.824  0.00  0.00           O
ATOM   1779  CB  SER   127     -17.878  14.468 -96.560  0.00  0.00           C
ATOM   1780  OG  SER   127     -16.802  13.507 -96.296  0.00  0.00           O
ATOM   1781  HN  SER   127     -19.472  16.337 -96.291  0.00  0.00           H
ATOM   1782  HA  SER   127     -16.684  16.008 -95.753  0.00  0.00           H
ATOM   1783  HB1 SER   127     -18.439  14.373 -97.521  0.00  0.00           H
ATOM   1784  HB2 SER   127     -18.566  14.307 -95.701  0.00  0.00           H
ATOM   1785  HG1 SER   127     -17.185  12.654 -96.505  0.00  0.00           H
ATOM   1786  N   ASP   128     -17.166  16.209 -98.961  0.00  0.00           N
ATOM   1787  CA  ASP   128     -16.549  16.450-100.265  0.00  0.00           C
ATOM   1788  C   ASP   128     -15.987  17.877-100.321  0.00  0.00           C
ATOM   1789  O   ASP   128     -14.945  17.964-100.917  0.00  0.00           O
ATOM   1790  CB  ASP   128     -17.521  16.172-101.474  0.00  0.00           C
ATOM   1791  CG  ASP   128     -17.799  14.696-101.685  0.00  0.00           C
ATOM   1792  OD1 ASP   128     -16.982  13.844-101.167  0.00  0.00           O
ATOM   1793  OD2 ASP   128     -18.730  14.361-102.394  0.00  0.00           O
ATOM   1794  HN  ASP   128     -18.150  16.308 -99.035  0.00  0.00           H
ATOM   1795  HA  ASP   128     -15.761  15.720-100.401  0.00  0.00           H
ATOM   1796  HB1 ASP   128     -16.943  16.533-102.344  0.00  0.00           H
ATOM   1797  HB2 ASP   128     -18.482  16.671-101.231  0.00  0.00           H
ATOM   1798  N   ILE   129     -16.607  18.995 -99.718  0.00  0.00           N
ATOM   1799  CA  ILE   129     -15.980  20.305 -99.639  0.00  0.00           C
ATOM   1800  C   ILE   129     -14.808  20.449 -98.691  0.00  0.00           C
ATOM   1801  O   ILE   129     -13.710  20.942 -99.028  0.00  0.00           O
ATOM   1802  CB  ILE   129     -17.026  21.440 -99.576  0.00  0.00           C
ATOM   1803  CG1 ILE   129     -17.883  21.521-100.866  0.00  0.00           C
ATOM   1804  CG2 ILE   129     -16.411  22.771 -99.331  0.00  0.00           C
ATOM   1805  CD  ILE   129     -17.155  21.974-102.169  0.00  0.00           C
ATOM   1806  HN  ILE   129     -17.360  18.729 -99.112  0.00  0.00           H
ATOM   1807  HA  ILE   129     -15.456  20.405-100.575  0.00  0.00           H
ATOM   1808  HB  ILE   129     -17.809  21.231 -98.820  0.00  0.00           H
ATOM   1809 HG11 ILE   129     -18.717  22.227-100.668  0.00  0.00           H
ATOM   1810 HG12 ILE   129     -18.374  20.556-101.129  0.00  0.00           H
ATOM   1811 HG21 ILE   129     -15.713  22.947-100.181  0.00  0.00           H
ATOM   1812 HG22 ILE   129     -17.121  23.619 -99.408  0.00  0.00           H
ATOM   1813 HG23 ILE   129     -15.953  22.794 -98.325  0.00  0.00           H
ATOM   1814  HD1 ILE   129     -17.875  21.787-102.999  0.00  0.00           H
ATOM   1815  HD2 ILE   129     -16.799  23.025-102.112  0.00  0.00           H
ATOM   1816  HD3 ILE   129     -16.297  21.323-102.432  0.00  0.00           H
ATOM   1817  N   ALA   130     -14.971  19.899 -97.463  0.00  0.00           N
ATOM   1818  CA  ALA   130     -13.936  19.823 -96.479  0.00  0.00           C
ATOM   1819  C   ALA   130     -12.638  19.264 -96.984  0.00  0.00           C
ATOM   1820  O   ALA   130     -11.571  19.884 -96.824  0.00  0.00           O
ATOM   1821  CB  ALA   130     -14.485  18.872 -95.382  0.00  0.00           C
ATOM   1822  HN  ALA   130     -15.840  19.510 -97.178  0.00  0.00           H
ATOM   1823  HA  ALA   130     -13.734  20.796 -96.049  0.00  0.00           H
ATOM   1824  HB1 ALA   130     -13.799  18.546 -94.565  0.00  0.00           H
ATOM   1825  HB2 ALA   130     -15.311  19.326 -94.787  0.00  0.00           H
ATOM   1826  HB3 ALA   130     -15.098  18.096 -95.875  0.00  0.00           H
ATOM   1827  N   SER   131     -12.732  18.130 -97.606  0.00  0.00           N
ATOM   1828  CA  SER   131     -11.687  17.529 -98.380  0.00  0.00           C
ATOM   1829  C   SER   131     -11.075  18.392 -99.509  0.00  0.00           C
ATOM   1830  O   SER   131      -9.808  18.469 -99.566  0.00  0.00           O
ATOM   1831  CB  SER   131     -12.262  16.293 -99.161  0.00  0.00           C
ATOM   1832  OG  SER   131     -12.547  15.194 -98.283  0.00  0.00           O
ATOM   1833  HN  SER   131     -13.622  17.739 -97.815  0.00  0.00           H
ATOM   1834  HA  SER   131     -10.866  17.271 -97.736  0.00  0.00           H
ATOM   1835  HB1 SER   131     -11.583  15.812 -99.901  0.00  0.00           H
ATOM   1836  HB2 SER   131     -13.225  16.506 -99.680  0.00  0.00           H
ATOM   1837  HG1 SER   131     -13.496  15.076 -98.413  0.00  0.00           H
ATOM   1838  N   ALA   132     -11.860  19.109-100.348  0.00  0.00           N
ATOM   1839  CA  ALA   132     -11.276  20.063-101.278  0.00  0.00           C
ATOM   1840  C   ALA   132     -10.499  21.172-100.585  0.00  0.00           C
ATOM   1841  O   ALA   132      -9.394  21.476-101.057  0.00  0.00           O
ATOM   1842  CB  ALA   132     -12.309  20.662-102.192  0.00  0.00           C
ATOM   1843  HN  ALA   132     -12.842  19.059-100.178  0.00  0.00           H
ATOM   1844  HA  ALA   132     -10.504  19.489-101.782  0.00  0.00           H
ATOM   1845  HB1 ALA   132     -11.806  21.300-102.954  0.00  0.00           H
ATOM   1846  HB2 ALA   132     -12.850  19.871-102.754  0.00  0.00           H
ATOM   1847  HB3 ALA   132     -13.114  21.237-101.699  0.00  0.00           H
ATOM   1848  N   LEU   133     -11.095  21.676 -99.547  0.00  0.00           N
ATOM   1849  CA  LEU   133     -10.525  22.746 -98.734  0.00  0.00           C
ATOM   1850  C   LEU   133      -9.255  22.405 -97.949  0.00  0.00           C
ATOM   1851  O   LEU   133      -8.292  23.114 -97.886  0.00  0.00           O
ATOM   1852  CB  LEU   133     -11.547  23.469 -97.819  0.00  0.00           C
ATOM   1853  CG  LEU   133     -12.775  24.174 -98.578  0.00  0.00           C
ATOM   1854  CD1 LEU   133     -13.736  24.841 -97.616  0.00  0.00           C
ATOM   1855  CD2 LEU   133     -12.367  25.206 -99.683  0.00  0.00           C
ATOM   1856  HN  LEU   133     -12.053  21.472 -99.393  0.00  0.00           H
ATOM   1857  HA  LEU   133     -10.203  23.515 -99.415  0.00  0.00           H
ATOM   1858  HB1 LEU   133     -11.140  24.274 -97.168  0.00  0.00           H
ATOM   1859  HB2 LEU   133     -11.989  22.742 -97.105  0.00  0.00           H
ATOM   1860  HG  LEU   133     -13.292  23.379 -99.158  0.00  0.00           H
ATOM   1861 HD11 LEU   133     -14.736  24.840 -98.103  0.00  0.00           H
ATOM   1862 HD12 LEU   133     -13.697  24.206 -96.708  0.00  0.00           H
ATOM   1863 HD13 LEU   133     -13.372  25.857 -97.369  0.00  0.00           H
ATOM   1864 HD21 LEU   133     -11.788  26.020 -99.194  0.00  0.00           H
ATOM   1865 HD22 LEU   133     -11.709  24.601-100.338  0.00  0.00           H
ATOM   1866 HD23 LEU   133     -13.272  25.523-100.250  0.00  0.00           H
ATOM   1867  N   ARG   134      -9.212  21.161 -97.462  0.00  0.00           N
ATOM   1868  CA  ARG   134      -8.100  20.510 -96.858  0.00  0.00           C
ATOM   1869  C   ARG   134      -6.940  20.430 -97.854  0.00  0.00           C
ATOM   1870  O   ARG   134      -5.791  20.767 -97.446  0.00  0.00           O
ATOM   1871  CB  ARG   134      -8.514  19.177 -96.345  0.00  0.00           C
ATOM   1872  CG  ARG   134      -9.138  19.151 -94.927  0.00  0.00           C
ATOM   1873  CD  ARG   134      -9.716  17.826 -94.453  0.00  0.00           C
ATOM   1874  NE  ARG   134      -9.580  17.851 -92.946  0.00  0.00           N
ATOM   1875  CZ  ARG   134     -10.344  17.124 -92.145  0.00  0.00           C
ATOM   1876  NH1 ARG   134     -11.292  16.292 -92.554  0.00  0.00           N
ATOM   1877  NH2 ARG   134      -9.986  17.147 -90.915  0.00  0.00           N
ATOM   1878  HN  ARG   134     -10.084  20.665 -97.466  0.00  0.00           H
ATOM   1879  HA  ARG   134      -7.750  21.026 -95.979  0.00  0.00           H
ATOM   1880  HB1 ARG   134      -7.659  18.469 -96.374  0.00  0.00           H
ATOM   1881  HB2 ARG   134      -9.272  18.759 -97.035  0.00  0.00           H
ATOM   1882  HG1 ARG   134      -9.890  19.956 -94.795  0.00  0.00           H
ATOM   1883  HG2 ARG   134      -8.331  19.523 -94.279  0.00  0.00           H
ATOM   1884  HD1 ARG   134      -8.977  17.144 -94.925  0.00  0.00           H
ATOM   1885  HD2 ARG   134     -10.787  17.729 -94.722  0.00  0.00           H
ATOM   1886  HE  ARG   134      -8.828  18.280 -92.454  0.00  0.00           H
ATOM   1887 HH11 ARG   134     -11.356  16.182 -93.546  0.00  0.00           H
ATOM   1888 HH12 ARG   134     -11.759  15.669 -91.934  0.00  0.00           H
ATOM   1889 HH21 ARG   134      -9.276  17.794 -90.653  0.00  0.00           H
ATOM   1890 HH22 ARG   134     -10.316  16.394 -90.335  0.00  0.00           H
ATOM   1891  N   TYR   135      -7.071  20.082 -99.141  0.00  0.00           N
ATOM   1892  CA  TYR   135      -6.069  20.253-100.240  0.00  0.00           C
ATOM   1893  C   TYR   135      -5.538  21.629-100.499  0.00  0.00           C
ATOM   1894  O   TYR   135      -4.322  21.883-100.548  0.00  0.00           O
ATOM   1895  CB  TYR   135      -6.609  19.765-101.596  0.00  0.00           C
ATOM   1896  CG  TYR   135      -6.800  18.366-101.532  0.00  0.00           C
ATOM   1897  CD1 TYR   135      -8.049  17.775-102.035  0.00  0.00           C
ATOM   1898  CD2 TYR   135      -5.903  17.444-101.008  0.00  0.00           C
ATOM   1899  CE1 TYR   135      -8.270  16.418-102.111  0.00  0.00           C
ATOM   1900  CE2 TYR   135      -6.136  16.049-101.055  0.00  0.00           C
ATOM   1901  CZ  TYR   135      -7.312  15.545-101.616  0.00  0.00           C
ATOM   1902  OH  TYR   135      -7.477  14.183-101.698  0.00  0.00           O
ATOM   1903  HN  TYR   135      -7.956  19.717 -99.434  0.00  0.00           H
ATOM   1904  HA  TYR   135      -5.168  19.757 -99.913  0.00  0.00           H
ATOM   1905  HB1 TYR   135      -5.775  19.888-102.313  0.00  0.00           H
ATOM   1906  HB2 TYR   135      -7.558  20.228-101.930  0.00  0.00           H
ATOM   1907  HD1 TYR   135      -8.764  18.457-102.476  0.00  0.00           H
ATOM   1908  HD2 TYR   135      -5.076  17.768-100.389  0.00  0.00           H
ATOM   1909  HE1 TYR   135      -9.235  16.023-102.404  0.00  0.00           H
ATOM   1910  HE2 TYR   135      -5.394  15.350-100.676  0.00  0.00           H
ATOM   1911  HH  TYR   135      -8.365  14.132-102.052  0.00  0.00           H
ATOM   1912  N   LEU   136      -6.458  22.652-100.512  0.00  0.00           N
ATOM   1913  CA  LEU   136      -5.975  24.066-100.554  0.00  0.00           C
ATOM   1914  C   LEU   136      -5.211  24.563 -99.390  0.00  0.00           C
ATOM   1915  O   LEU   136      -4.117  25.140 -99.563  0.00  0.00           O
ATOM   1916  CB  LEU   136      -7.222  25.020-100.640  0.00  0.00           C
ATOM   1917  CG  LEU   136      -8.104  24.644-101.891  0.00  0.00           C
ATOM   1918  CD1 LEU   136      -9.231  25.694-101.869  0.00  0.00           C
ATOM   1919  CD2 LEU   136      -7.251  24.766-103.185  0.00  0.00           C
ATOM   1920  HN  LEU   136      -7.452  22.529-100.530  0.00  0.00           H
ATOM   1921  HA  LEU   136      -5.352  24.079-101.435  0.00  0.00           H
ATOM   1922  HB1 LEU   136      -6.935  26.089-100.769  0.00  0.00           H
ATOM   1923  HB2 LEU   136      -7.810  24.772 -99.725  0.00  0.00           H
ATOM   1924  HG  LEU   136      -8.548  23.620-101.904  0.00  0.00           H
ATOM   1925 HD11 LEU   136      -8.879  26.736-101.711  0.00  0.00           H
ATOM   1926 HD12 LEU   136      -9.820  25.612-102.801  0.00  0.00           H
ATOM   1927 HD13 LEU   136      -9.935  25.263-101.122  0.00  0.00           H
ATOM   1928 HD21 LEU   136      -7.920  24.848-104.060  0.00  0.00           H
ATOM   1929 HD22 LEU   136      -6.623  25.675-103.116  0.00  0.00           H
ATOM   1930 HD23 LEU   136      -6.568  23.917-103.369  0.00  0.00           H
ATOM   1931  N   HIS   137      -5.615  24.074 -98.165  0.00  0.00           N
ATOM   1932  CA  HIS   137      -4.816  24.198 -96.986  0.00  0.00           C
ATOM   1933  C   HIS   137      -3.379  23.442 -97.080  0.00  0.00           C
ATOM   1934  O   HIS   137      -2.324  24.074 -96.718  0.00  0.00           O
ATOM   1935  CB  HIS   137      -5.461  23.666 -95.687  0.00  0.00           C
ATOM   1936  CG  HIS   137      -4.672  23.792 -94.438  0.00  0.00           C
ATOM   1937  CD2 HIS   137      -3.919  24.858 -94.112  0.00  0.00           C
ATOM   1938  ND1 HIS   137      -4.553  22.774 -93.520  0.00  0.00           N
ATOM   1939  CE1 HIS   137      -3.722  23.267 -92.625  0.00  0.00           C
ATOM   1940  NE2 HIS   137      -3.378  24.557 -92.899  0.00  0.00           N
ATOM   1941  HN  HIS   137      -6.433  23.520 -98.030  0.00  0.00           H
ATOM   1942  HA  HIS   137      -4.538  25.229 -96.844  0.00  0.00           H
ATOM   1943  HB1 HIS   137      -5.703  22.631 -96.005  0.00  0.00           H
ATOM   1944  HB2 HIS   137      -6.403  24.247 -95.524  0.00  0.00           H
ATOM   1945  HD2 HIS   137      -3.784  25.824 -94.598  0.00  0.00           H
ATOM   1946  HE1 HIS   137      -3.405  22.828 -91.688  0.00  0.00           H
ATOM   1947  HE2 HIS   137      -2.662  25.047 -92.402  0.00  0.00           H
ATOM   1948  N   GLU   138      -3.274  22.161 -97.549  0.00  0.00           N
ATOM   1949  CA  GLU   138      -1.995  21.521 -97.973  0.00  0.00           C
ATOM   1950  C   GLU   138      -1.128  22.459 -98.785  0.00  0.00           C
ATOM   1951  O   GLU   138       0.112  22.421 -98.577  0.00  0.00           O
ATOM   1952  CB  GLU   138      -2.283  20.177 -98.624  0.00  0.00           C
ATOM   1953  CG  GLU   138      -2.511  19.052 -97.576  0.00  0.00           C
ATOM   1954  CD  GLU   138      -1.206  18.508 -96.971  0.00  0.00           C
ATOM   1955  OE1 GLU   138      -1.292  17.643 -96.044  0.00  0.00           O
ATOM   1956  OE2 GLU   138      -0.097  18.947 -97.384  0.00  0.00           O
ATOM   1957  HN  GLU   138      -4.120  21.643 -97.667  0.00  0.00           H
ATOM   1958  HA  GLU   138      -1.530  21.337 -97.012  0.00  0.00           H
ATOM   1959  HB1 GLU   138      -1.385  19.856 -99.202  0.00  0.00           H
ATOM   1960  HB2 GLU   138      -3.153  20.234 -99.306  0.00  0.00           H
ATOM   1961  HG1 GLU   138      -3.032  18.188 -98.025  0.00  0.00           H
ATOM   1962  HG2 GLU   138      -3.170  19.419 -96.764  0.00  0.00           H
ATOM   1963  N   ASN   139      -1.634  23.158 -99.767  0.00  0.00           N
ATOM   1964  CA  ASN   139      -0.891  24.038-100.615  0.00  0.00           C
ATOM   1965  C   ASN   139      -0.667  25.526-100.103  0.00  0.00           C
ATOM   1966  O   ASN   139       0.032  26.381-100.662  0.00  0.00           O
ATOM   1967  CB  ASN   139      -1.462  24.077-101.999  0.00  0.00           C
ATOM   1968  CG  ASN   139      -1.381  22.753-102.835  0.00  0.00           C
ATOM   1969  ND2 ASN   139      -0.766  21.685-102.287  0.00  0.00           N
ATOM   1970  OD1 ASN   139      -1.962  22.744-103.928  0.00  0.00           O
ATOM   1971  HN  ASN   139      -2.620  23.088 -99.873  0.00  0.00           H
ATOM   1972  HA  ASN   139       0.098  23.617-100.718  0.00  0.00           H
ATOM   1973  HB1 ASN   139      -0.975  24.814-102.668  0.00  0.00           H
ATOM   1974  HB2 ASN   139      -2.552  24.263-101.896  0.00  0.00           H
ATOM   1975 HD21 ASN   139      -0.071  21.837-101.586  0.00  0.00           H
ATOM   1976 HD22 ASN   139      -1.032  20.770-102.578  0.00  0.00           H
ATOM   1977  N   ARG   140      -1.381  25.884 -99.056  0.00  0.00           N
ATOM   1978  CA  ARG   140      -1.283  27.107 -98.345  0.00  0.00           C
ATOM   1979  C   ARG   140      -2.200  28.242 -98.948  0.00  0.00           C
ATOM   1980  O   ARG   140      -2.048  29.437 -98.724  0.00  0.00           O
ATOM   1981  CB  ARG   140       0.133  27.612 -98.022  0.00  0.00           C
ATOM   1982  CG  ARG   140       0.986  26.564 -97.219  0.00  0.00           C
ATOM   1983  CD  ARG   140       0.586  26.354 -95.760  0.00  0.00           C
ATOM   1984  NE  ARG   140       1.499  25.375 -95.165  0.00  0.00           N
ATOM   1985  CZ  ARG   140       1.245  24.135 -94.951  0.00  0.00           C
ATOM   1986  NH1 ARG   140       0.023  23.575 -95.010  0.00  0.00           N
ATOM   1987  NH2 ARG   140       2.219  23.321 -94.604  0.00  0.00           N
ATOM   1988  HN  ARG   140      -2.024  25.191 -98.715  0.00  0.00           H
ATOM   1989  HA  ARG   140      -1.763  26.882 -97.407  0.00  0.00           H
ATOM   1990  HB1 ARG   140       0.135  28.580 -97.470  0.00  0.00           H
ATOM   1991  HB2 ARG   140       0.449  27.941 -99.039  0.00  0.00           H
ATOM   1992  HG1 ARG   140       2.005  27.006 -97.258  0.00  0.00           H
ATOM   1993  HG2 ARG   140       0.949  25.629 -97.808  0.00  0.00           H
ATOM   1994  HD1 ARG   140      -0.491  26.052 -95.714  0.00  0.00           H
ATOM   1995  HD2 ARG   140       0.658  27.268 -95.134  0.00  0.00           H
ATOM   1996  HE  ARG   140       2.458  25.615 -95.085  0.00  0.00           H
ATOM   1997 HH11 ARG   140      -0.709  24.091 -95.472  0.00  0.00           H
ATOM   1998 HH12 ARG   140       0.021  22.689 -94.548  0.00  0.00           H
ATOM   1999 HH21 ARG   140       3.112  23.695 -94.353  0.00  0.00           H
ATOM   2000 HH22 ARG   140       2.035  22.327 -94.607  0.00  0.00           H
ATOM   2001  N   ILE   141      -3.360  27.847 -99.546  0.00  0.00           N
ATOM   2002  CA  ILE   141      -4.274  28.775-100.147  0.00  0.00           C
ATOM   2003  C   ILE   141      -5.403  29.190 -99.256  0.00  0.00           C
ATOM   2004  O   ILE   141      -6.081  28.383 -98.645  0.00  0.00           O
ATOM   2005  CB  ILE   141      -4.814  28.130-101.448  0.00  0.00           C
ATOM   2006  CG1 ILE   141      -3.633  27.927-102.506  0.00  0.00           C
ATOM   2007  CG2 ILE   141      -6.161  28.769-102.012  0.00  0.00           C
ATOM   2008  CD  ILE   141      -2.777  29.178-102.872  0.00  0.00           C
ATOM   2009  HN  ILE   141      -3.604  26.889 -99.710  0.00  0.00           H
ATOM   2010  HA  ILE   141      -3.683  29.637-100.426  0.00  0.00           H
ATOM   2011  HB  ILE   141      -5.059  27.060-101.296  0.00  0.00           H
ATOM   2012 HG11 ILE   141      -4.113  27.517-103.418  0.00  0.00           H
ATOM   2013 HG12 ILE   141      -2.905  27.167-102.166  0.00  0.00           H
ATOM   2014 HG21 ILE   141      -6.930  28.531-101.246  0.00  0.00           H
ATOM   2015 HG22 ILE   141      -6.100  29.875-102.101  0.00  0.00           H
ATOM   2016 HG23 ILE   141      -6.516  28.229-102.910  0.00  0.00           H
ATOM   2017  HD1 ILE   141      -3.502  29.970-103.181  0.00  0.00           H
ATOM   2018  HD2 ILE   141      -2.224  29.578-101.995  0.00  0.00           H
ATOM   2019  HD3 ILE   141      -2.002  28.973-103.630  0.00  0.00           H
ATOM   2020  N   ILE   142      -5.585  30.514 -99.128  0.00  0.00           N
ATOM   2021  CA  ILE   142      -6.919  31.028 -98.664  0.00  0.00           C
ATOM   2022  C   ILE   142      -7.758  31.394 -99.891  0.00  0.00           C
ATOM   2023  O   ILE   142      -7.234  32.048-100.801  0.00  0.00           O
ATOM   2024  CB  ILE   142      -6.714  32.297 -97.799  0.00  0.00           C
ATOM   2025  CG1 ILE   142      -5.600  32.006 -96.709  0.00  0.00           C
ATOM   2026  CG2 ILE   142      -8.011  32.797 -97.247  0.00  0.00           C
ATOM   2027  CD  ILE   142      -5.244  33.267 -95.875  0.00  0.00           C
ATOM   2028  HN  ILE   142      -4.993  31.202 -99.538  0.00  0.00           H
ATOM   2029  HA  ILE   142      -7.500  30.322 -98.096  0.00  0.00           H
ATOM   2030  HB  ILE   142      -6.197  33.127 -98.329  0.00  0.00           H
ATOM   2031 HG11 ILE   142      -4.693  31.582 -97.182  0.00  0.00           H
ATOM   2032 HG12 ILE   142      -5.950  31.237 -95.981  0.00  0.00           H
ATOM   2033 HG21 ILE   142      -7.763  33.603 -96.523  0.00  0.00           H
ATOM   2034 HG22 ILE   142      -8.704  33.232 -97.996  0.00  0.00           H
ATOM   2035 HG23 ILE   142      -8.658  32.082 -96.682  0.00  0.00           H
ATOM   2036  HD1 ILE   142      -4.360  33.128 -95.206  0.00  0.00           H
ATOM   2037  HD2 ILE   142      -5.036  34.009 -96.673  0.00  0.00           H
ATOM   2038  HD3 ILE   142      -6.125  33.601 -95.293  0.00  0.00           H
ATOM   2039  N   HIS   143      -8.999  30.849-100.015  0.00  0.00           N
ATOM   2040  CA  HIS   143      -9.893  30.693-101.282  0.00  0.00           C
ATOM   2041  C   HIS   143     -10.659  32.022-101.498  0.00  0.00           C
ATOM   2042  O   HIS   143     -10.653  32.581-102.584  0.00  0.00           O
ATOM   2043  CB  HIS   143     -10.732  29.400-101.364  0.00  0.00           C
ATOM   2044  CG  HIS   143     -11.748  29.180-102.475  0.00  0.00           C
ATOM   2045  CD2 HIS   143     -11.786  28.267-103.469  0.00  0.00           C
ATOM   2046  ND1 HIS   143     -12.865  29.992-102.471  0.00  0.00           N
ATOM   2047  CE1 HIS   143     -13.637  29.477-103.434  0.00  0.00           C
ATOM   2048  NE2 HIS   143     -13.028  28.433-104.035  0.00  0.00           N
ATOM   2049  HN  HIS   143      -9.388  30.446 -99.185  0.00  0.00           H
ATOM   2050  HA  HIS   143      -9.234  30.586-102.137  0.00  0.00           H
ATOM   2051  HB1 HIS   143     -11.374  29.448-100.456  0.00  0.00           H
ATOM   2052  HB2 HIS   143     -10.171  28.440-101.364  0.00  0.00           H
ATOM   2053  HD2 HIS   143     -11.014  27.575-103.772  0.00  0.00           H
ATOM   2054  HE1 HIS   143     -14.517  29.986-103.822  0.00  0.00           H
ATOM   2055  HE2 HIS   143     -13.517  27.768-104.590  0.00  0.00           H
ATOM   2056  N   ARG   144     -11.342  32.522-100.493  0.00  0.00           N
ATOM   2057  CA  ARG   144     -11.973  33.821-100.446  0.00  0.00           C
ATOM   2058  C   ARG   144     -13.186  34.019-101.255  0.00  0.00           C
ATOM   2059  O   ARG   144     -13.769  35.166-101.313  0.00  0.00           O
ATOM   2060  CB  ARG   144     -10.998  34.928-100.751  0.00  0.00           C
ATOM   2061  CG  ARG   144      -9.965  35.253 -99.589  0.00  0.00           C
ATOM   2062  CD  ARG   144      -9.208  36.574 -99.799  0.00  0.00           C
ATOM   2063  NE  ARG   144      -8.254  36.365-100.997  0.00  0.00           N
ATOM   2064  CZ  ARG   144      -7.352  37.184-101.475  0.00  0.00           C
ATOM   2065  NH1 ARG   144      -7.259  38.373-100.934  0.00  0.00           N
ATOM   2066  NH2 ARG   144      -6.651  36.817-102.555  0.00  0.00           N
ATOM   2067  HN  ARG   144     -11.469  32.068 -99.615  0.00  0.00           H
ATOM   2068  HA  ARG   144     -12.504  33.937 -99.502  0.00  0.00           H
ATOM   2069  HB1 ARG   144     -11.551  35.890-100.845  0.00  0.00           H
ATOM   2070  HB2 ARG   144     -10.458  34.774-101.708  0.00  0.00           H
ATOM   2071  HG1 ARG   144      -9.183  34.477 -99.464  0.00  0.00           H
ATOM   2072  HG2 ARG   144     -10.512  35.258 -98.625  0.00  0.00           H
ATOM   2073  HD1 ARG   144      -8.637  36.841 -98.883  0.00  0.00           H
ATOM   2074  HD2 ARG   144      -9.763  37.492-100.074  0.00  0.00           H
ATOM   2075  HE  ARG   144      -8.320  35.507-101.508  0.00  0.00           H
ATOM   2076 HH11 ARG   144      -7.987  38.659-100.303  0.00  0.00           H
ATOM   2077 HH12 ARG   144      -6.715  39.073-101.396  0.00  0.00           H
ATOM   2078 HH21 ARG   144      -6.848  36.026-103.124  0.00  0.00           H
ATOM   2079 HH22 ARG   144      -5.963  37.466-102.874  0.00  0.00           H
ATOM   2080  N   ASP   145     -13.651  32.964-101.944  0.00  0.00           N
ATOM   2081  CA  ASP   145     -14.817  32.985-102.819  0.00  0.00           C
ATOM   2082  C   ASP   145     -15.712  31.797-102.779  0.00  0.00           C
ATOM   2083  O   ASP   145     -16.289  31.313-103.774  0.00  0.00           O
ATOM   2084  CB  ASP   145     -14.310  33.304-104.258  0.00  0.00           C
ATOM   2085  CG  ASP   145     -15.413  33.937-105.052  0.00  0.00           C
ATOM   2086  OD1 ASP   145     -16.545  34.258-104.574  0.00  0.00           O
ATOM   2087  OD2 ASP   145     -15.222  34.062-106.298  0.00  0.00           O
ATOM   2088  HN  ASP   145     -13.144  32.100-101.953  0.00  0.00           H
ATOM   2089  HA  ASP   145     -15.448  33.734-102.368  0.00  0.00           H
ATOM   2090  HB1 ASP   145     -13.790  32.441-104.716  0.00  0.00           H
ATOM   2091  HB2 ASP   145     -13.612  34.176-104.203  0.00  0.00           H
ATOM   2092  N   LEU   146     -15.895  31.024-101.629  0.00  0.00           N
ATOM   2093  CA  LEU   146     -16.689  29.861-101.542  0.00  0.00           C
ATOM   2094  C   LEU   146     -18.157  30.207-101.311  0.00  0.00           C
ATOM   2095  O   LEU   146     -18.421  30.926-100.346  0.00  0.00           O
ATOM   2096  CB  LEU   146     -16.163  29.121-100.247  0.00  0.00           C
ATOM   2097  CG  LEU   146     -16.809  27.774 -99.879  0.00  0.00           C
ATOM   2098  CD1 LEU   146     -16.945  26.638-100.954  0.00  0.00           C
ATOM   2099  CD2 LEU   146     -16.106  27.151 -98.624  0.00  0.00           C
ATOM   2100  HN  LEU   146     -15.539  31.312-100.740  0.00  0.00           H
ATOM   2101  HA  LEU   146     -16.699  29.239-102.426  0.00  0.00           H
ATOM   2102  HB1 LEU   146     -16.177  29.855 -99.405  0.00  0.00           H
ATOM   2103  HB2 LEU   146     -15.117  28.866-100.533  0.00  0.00           H
ATOM   2104  HG  LEU   146     -17.802  28.054 -99.474  0.00  0.00           H
ATOM   2105 HD11 LEU   146     -15.977  26.172-101.213  0.00  0.00           H
ATOM   2106 HD12 LEU   146     -17.552  25.774-100.592  0.00  0.00           H
ATOM   2107 HD13 LEU   146     -17.531  26.992-101.829  0.00  0.00           H
ATOM   2108 HD21 LEU   146     -15.931  27.894 -97.816  0.00  0.00           H
ATOM   2109 HD22 LEU   146     -16.722  26.281 -98.309  0.00  0.00           H
ATOM   2110 HD23 LEU   146     -15.091  26.760 -98.818  0.00  0.00           H
ATOM   2111  N   LYS   147     -19.132  29.806-102.185  0.00  0.00           N
ATOM   2112  CA  LYS   147     -20.562  30.188-102.047  0.00  0.00           C
ATOM   2113  C   LYS   147     -21.405  29.254-102.923  0.00  0.00           C
ATOM   2114  O   LYS   147     -20.753  28.659-103.794  0.00  0.00           O
ATOM   2115  CB  LYS   147     -20.786  31.700-102.331  0.00  0.00           C
ATOM   2116  CG  LYS   147     -20.427  32.106-103.737  0.00  0.00           C
ATOM   2117  CD  LYS   147     -20.174  33.623-103.792  0.00  0.00           C
ATOM   2118  CE  LYS   147     -19.974  34.129-105.236  0.00  0.00           C
ATOM   2119  NZ  LYS   147     -18.751  33.689-105.870  0.00  0.00           N
ATOM   2120  HN  LYS   147     -18.975  29.331-103.044  0.00  0.00           H
ATOM   2121  HA  LYS   147     -20.639  30.025-100.978  0.00  0.00           H
ATOM   2122  HB1 LYS   147     -20.136  32.205-101.584  0.00  0.00           H
ATOM   2123  HB2 LYS   147     -21.862  31.953-102.137  0.00  0.00           H
ATOM   2124  HG1 LYS   147     -21.287  31.892-104.409  0.00  0.00           H
ATOM   2125  HG2 LYS   147     -19.533  31.562-104.095  0.00  0.00           H
ATOM   2126  HD1 LYS   147     -21.001  34.165-103.289  0.00  0.00           H
ATOM   2127  HD2 LYS   147     -19.271  33.975-103.247  0.00  0.00           H
ATOM   2128  HE1 LYS   147     -19.909  35.237-105.250  0.00  0.00           H
ATOM   2129  HE2 LYS   147     -20.826  33.854-105.884  0.00  0.00           H
ATOM   2130  HZ1 LYS   147     -17.852  33.906-105.384  0.00  0.00           H
ATOM   2131  HZ2 LYS   147     -18.770  32.668-106.054  0.00  0.00           H
ATOM   2132  HZ3 LYS   147     -18.722  34.197-106.775  0.00  0.00           H
ATOM   2133  N   PRO   148     -22.757  29.033-102.812  0.00  0.00           N
ATOM   2134  CA  PRO   148     -23.465  27.961-103.505  0.00  0.00           C
ATOM   2135  C   PRO   148     -23.266  27.971-105.040  0.00  0.00           C
ATOM   2136  O   PRO   148     -23.052  26.890-105.611  0.00  0.00           O
ATOM   2137  CB  PRO   148     -24.938  28.078-103.106  0.00  0.00           C
ATOM   2138  CG  PRO   148     -24.812  28.602-101.608  0.00  0.00           C
ATOM   2139  CD  PRO   148     -23.635  29.594-101.728  0.00  0.00           C
ATOM   2140  HA  PRO   148     -22.993  27.034-103.239  0.00  0.00           H
ATOM   2141  HB1 PRO   148     -25.433  27.085-103.075  0.00  0.00           H
ATOM   2142  HB2 PRO   148     -25.478  28.782-103.775  0.00  0.00           H
ATOM   2143  HG1 PRO   148     -24.528  27.778-100.920  0.00  0.00           H
ATOM   2144  HG2 PRO   148     -25.674  29.071-101.084  0.00  0.00           H
ATOM   2145  HD1 PRO   148     -23.008  29.578-100.808  0.00  0.00           H
ATOM   2146  HD2 PRO   148     -23.864  30.670-101.901  0.00  0.00           H
ATOM   2147  N   GLU   149     -23.370  29.137-105.680  0.00  0.00           N
ATOM   2148  CA  GLU   149     -23.273  29.155-107.150  0.00  0.00           C
ATOM   2149  C   GLU   149     -21.944  28.750-107.836  0.00  0.00           C
ATOM   2150  O   GLU   149     -21.786  28.769-109.034  0.00  0.00           O
ATOM   2151  CB  GLU   149     -23.545  30.599-107.675  0.00  0.00           C
ATOM   2152  CG  GLU   149     -22.451  31.692-107.433  0.00  0.00           C
ATOM   2153  CD  GLU   149     -22.919  33.142-107.507  0.00  0.00           C
ATOM   2154  OE1 GLU   149     -22.564  33.944-108.374  0.00  0.00           O
ATOM   2155  OE2 GLU   149     -23.676  33.492-106.552  0.00  0.00           O
ATOM   2156  HN  GLU   149     -23.478  29.900-105.061  0.00  0.00           H
ATOM   2157  HA  GLU   149     -24.008  28.473-107.541  0.00  0.00           H
ATOM   2158  HB1 GLU   149     -24.533  30.841-107.219  0.00  0.00           H
ATOM   2159  HB2 GLU   149     -23.723  30.465-108.766  0.00  0.00           H
ATOM   2160  HG1 GLU   149     -21.640  31.576-108.197  0.00  0.00           H
ATOM   2161  HG2 GLU   149     -21.967  31.524-106.451  0.00  0.00           H
ATOM   2162  N   ASN   150     -20.984  28.419-107.053  0.00  0.00           N
ATOM   2163  CA  ASN   150     -19.654  27.994-107.441  0.00  0.00           C
ATOM   2164  C   ASN   150     -19.413  26.548-107.130  0.00  0.00           C
ATOM   2165  O   ASN   150     -18.393  25.937-107.594  0.00  0.00           O
ATOM   2166  CB  ASN   150     -18.535  28.859-106.939  0.00  0.00           C
ATOM   2167  CG  ASN   150     -18.690  30.286-107.470  0.00  0.00           C
ATOM   2168  ND2 ASN   150     -18.383  30.449-108.788  0.00  0.00           N
ATOM   2169  OD1 ASN   150     -19.031  31.200-106.708  0.00  0.00           O
ATOM   2170  HN  ASN   150     -21.169  28.554-106.083  0.00  0.00           H
ATOM   2171  HA  ASN   150     -19.570  27.954-108.519  0.00  0.00           H
ATOM   2172  HB1 ASN   150     -17.504  28.580-107.257  0.00  0.00           H
ATOM   2173  HB2 ASN   150     -18.639  28.910-105.838  0.00  0.00           H
ATOM   2174 HD21 ASN   150     -17.910  29.840-109.421  0.00  0.00           H
ATOM   2175 HD22 ASN   150     -18.753  31.283-109.219  0.00  0.00           H
ATOM   2176  N   ILE   151     -20.388  25.917-106.557  0.00  0.00           N
ATOM   2177  CA  ILE   151     -20.428  24.546-106.396  0.00  0.00           C
ATOM   2178  C   ILE   151     -21.264  23.920-107.560  0.00  0.00           C
ATOM   2179  O   ILE   151     -22.410  24.319-107.789  0.00  0.00           O
ATOM   2180  CB  ILE   151     -20.881  24.050-105.030  0.00  0.00           C
ATOM   2181  CG1 ILE   151     -20.227  24.742-103.806  0.00  0.00           C
ATOM   2182  CG2 ILE   151     -20.637  22.554-104.893  0.00  0.00           C
ATOM   2183  CD  ILE   151     -18.667  24.709-103.984  0.00  0.00           C
ATOM   2184  HN  ILE   151     -21.286  26.343-106.469  0.00  0.00           H
ATOM   2185  HA  ILE   151     -19.443  24.140-106.558  0.00  0.00           H
ATOM   2186  HB  ILE   151     -21.956  24.262-104.877  0.00  0.00           H
ATOM   2187 HG11 ILE   151     -20.520  24.345-102.810  0.00  0.00           H
ATOM   2188 HG12 ILE   151     -20.604  25.782-103.675  0.00  0.00           H
ATOM   2189 HG21 ILE   151     -21.331  22.063-105.617  0.00  0.00           H
ATOM   2190 HG22 ILE   151     -19.605  22.277-105.194  0.00  0.00           H
ATOM   2191 HG23 ILE   151     -20.997  22.090-103.957  0.00  0.00           H
ATOM   2192  HD1 ILE   151     -18.287  24.820-102.952  0.00  0.00           H
ATOM   2193  HD2 ILE   151     -18.307  23.808-104.515  0.00  0.00           H
ATOM   2194  HD3 ILE   151     -18.392  25.633-104.544  0.00  0.00           H
ATOM   2195  N   VAL   152     -20.666  22.848-108.273  0.00  0.00           N
ATOM   2196  CA  VAL   152     -21.368  22.266-109.451  0.00  0.00           C
ATOM   2197  C   VAL   152     -21.378  20.776-109.427  0.00  0.00           C
ATOM   2198  O   VAL   152     -20.486  20.131-108.802  0.00  0.00           O
ATOM   2199  CB  VAL   152     -20.808  22.716-110.831  0.00  0.00           C
ATOM   2200  CG1 VAL   152     -21.031  24.239-111.029  0.00  0.00           C
ATOM   2201  CG2 VAL   152     -19.293  22.328-111.023  0.00  0.00           C
ATOM   2202  HN  VAL   152     -19.719  22.549-108.168  0.00  0.00           H
ATOM   2203  HA  VAL   152     -22.395  22.581-109.481  0.00  0.00           H
ATOM   2204  HB  VAL   152     -21.436  22.242-111.605  0.00  0.00           H
ATOM   2205 HG11 VAL   152     -20.423  24.771-110.262  0.00  0.00           H
ATOM   2206 HG12 VAL   152     -20.725  24.592-112.032  0.00  0.00           H
ATOM   2207 HG13 VAL   152     -22.067  24.567-110.781  0.00  0.00           H
ATOM   2208 HG21 VAL   152     -18.871  22.890-111.879  0.00  0.00           H
ATOM   2209 HG22 VAL   152     -18.690  22.748-110.185  0.00  0.00           H
ATOM   2210 HG23 VAL   152     -19.233  21.235-111.218  0.00  0.00           H
ATOM   2211  N   LEU   153     -22.502  20.274-110.001  0.00  0.00           N
ATOM   2212  CA  LEU   153     -22.926  18.923-109.928  0.00  0.00           C
ATOM   2213  C   LEU   153     -22.500  18.281-111.272  0.00  0.00           C
ATOM   2214  O   LEU   153     -22.874  18.750-112.345  0.00  0.00           O
ATOM   2215  CB  LEU   153     -24.448  18.703-109.569  0.00  0.00           C
ATOM   2216  CG  LEU   153     -24.737  19.054-108.122  0.00  0.00           C
ATOM   2217  CD1 LEU   153     -26.155  19.533-107.938  0.00  0.00           C
ATOM   2218  CD2 LEU   153     -24.371  17.941-107.116  0.00  0.00           C
ATOM   2219  HN  LEU   153     -23.103  20.808-110.578  0.00  0.00           H
ATOM   2220  HA  LEU   153     -22.406  18.468-109.103  0.00  0.00           H
ATOM   2221  HB1 LEU   153     -24.699  17.678-109.934  0.00  0.00           H
ATOM   2222  HB2 LEU   153     -24.973  19.429-110.223  0.00  0.00           H
ATOM   2223  HG  LEU   153     -24.091  19.911-107.826  0.00  0.00           H
ATOM   2224 HD11 LEU   153     -26.901  18.820-108.354  0.00  0.00           H
ATOM   2225 HD12 LEU   153     -26.425  19.502-106.858  0.00  0.00           H
ATOM   2226 HD13 LEU   153     -26.306  20.503-108.460  0.00  0.00           H
ATOM   2227 HD21 LEU   153     -23.325  17.570-107.185  0.00  0.00           H
ATOM   2228 HD22 LEU   153     -24.377  18.354-106.084  0.00  0.00           H
ATOM   2229 HD23 LEU   153     -25.157  17.161-107.227  0.00  0.00           H
ATOM   2230  N   GLN   154     -21.608  17.251-111.158  0.00  0.00           N
ATOM   2231  CA  GLN   154     -21.133  16.358-112.188  0.00  0.00           C
ATOM   2232  C   GLN   154     -21.582  14.922-111.836  0.00  0.00           C
ATOM   2233  O   GLN   154     -21.820  14.624-110.632  0.00  0.00           O
ATOM   2234  CB  GLN   154     -19.577  16.483-112.478  0.00  0.00           C
ATOM   2235  CG  GLN   154     -19.122  17.824-113.022  0.00  0.00           C
ATOM   2236  CD  GLN   154     -17.874  17.708-113.905  0.00  0.00           C
ATOM   2237  NE2 GLN   154     -17.856  18.316-115.055  0.00  0.00           N
ATOM   2238  OE1 GLN   154     -16.841  17.299-113.363  0.00  0.00           O
ATOM   2239  HN  GLN   154     -21.439  16.893-110.240  0.00  0.00           H
ATOM   2240  HA  GLN   154     -21.752  16.514-113.061  0.00  0.00           H
ATOM   2241  HB1 GLN   154     -19.440  15.756-113.305  0.00  0.00           H
ATOM   2242  HB2 GLN   154     -19.020  16.037-111.620  0.00  0.00           H
ATOM   2243  HG1 GLN   154     -18.947  18.567-112.214  0.00  0.00           H
ATOM   2244  HG2 GLN   154     -19.967  18.363-113.489  0.00  0.00           H
ATOM   2245 HE21 GLN   154     -18.698  18.404-115.584  0.00  0.00           H
ATOM   2246 HE22 GLN   154     -16.987  18.435-115.552  0.00  0.00           H
ATOM   2247  N   GLN   155     -21.830  14.015-112.861  0.00  0.00           N
ATOM   2248  CA  GLN   155     -22.363  12.671-112.629  0.00  0.00           C
ATOM   2249  C   GLN   155     -21.257  11.786-112.014  0.00  0.00           C
ATOM   2250  O   GLN   155     -20.166  11.629-112.639  0.00  0.00           O
ATOM   2251  CB  GLN   155     -23.091  12.022-113.845  0.00  0.00           C
ATOM   2252  CG  GLN   155     -23.625  10.571-113.675  0.00  0.00           C
ATOM   2253  CD  GLN   155     -24.606  10.409-112.549  0.00  0.00           C
ATOM   2254  NE2 GLN   155     -24.510   9.237-111.850  0.00  0.00           N
ATOM   2255  OE1 GLN   155     -25.420  11.289-112.262  0.00  0.00           O
ATOM   2256  HN  GLN   155     -21.757  14.360-113.788  0.00  0.00           H
ATOM   2257  HA  GLN   155     -23.072  12.763-111.824  0.00  0.00           H
ATOM   2258  HB1 GLN   155     -22.331  12.091-114.653  0.00  0.00           H
ATOM   2259  HB2 GLN   155     -23.893  12.725-114.170  0.00  0.00           H
ATOM   2260  HG1 GLN   155     -22.754   9.920-113.457  0.00  0.00           H
ATOM   2261  HG2 GLN   155     -23.985  10.179-114.651  0.00  0.00           H
ATOM   2262 HE21 GLN   155     -23.892   8.499-112.098  0.00  0.00           H
ATOM   2263 HE22 GLN   155     -25.079   9.096-111.036  0.00  0.00           H
ATOM   2264  N   GLY   156     -21.526  11.113-110.868  0.00  0.00           N
ATOM   2265  CA  GLY   156     -20.605  10.120-110.260  0.00  0.00           C
ATOM   2266  C   GLY   156     -20.937   8.763-110.763  0.00  0.00           C
ATOM   2267  O   GLY   156     -21.698   8.531-111.691  0.00  0.00           O
ATOM   2268  HN  GLY   156     -22.319  11.370-110.337  0.00  0.00           H
ATOM   2269  HA1 GLY   156     -19.634  10.511-110.524  0.00  0.00           H
ATOM   2270  HA2 GLY   156     -20.875  10.099-109.216  0.00  0.00           H
ATOM   2271  N   GLU   157     -20.478   7.762-109.999  0.00  0.00           N
ATOM   2272  CA  GLU   157     -20.949   6.368-110.082  0.00  0.00           C
ATOM   2273  C   GLU   157     -22.473   6.143-109.880  0.00  0.00           C
ATOM   2274  O   GLU   157     -23.193   5.486-110.635  0.00  0.00           O
ATOM   2275  CB  GLU   157     -20.214   5.452-108.973  0.00  0.00           C
ATOM   2276  CG  GLU   157     -18.715   5.316-109.161  0.00  0.00           C
ATOM   2277  CD  GLU   157     -18.227   4.160-108.250  0.00  0.00           C
ATOM   2278  OE1 GLU   157     -17.936   3.057-108.779  0.00  0.00           O
ATOM   2279  OE2 GLU   157     -18.005   4.470-107.036  0.00  0.00           O
ATOM   2280  HN  GLU   157     -19.786   7.887-109.295  0.00  0.00           H
ATOM   2281  HA  GLU   157     -20.629   5.873-110.988  0.00  0.00           H
ATOM   2282  HB1 GLU   157     -20.566   4.426-109.237  0.00  0.00           H
ATOM   2283  HB2 GLU   157     -20.613   5.652-107.954  0.00  0.00           H
ATOM   2284  HG1 GLU   157     -18.209   6.284-108.980  0.00  0.00           H
ATOM   2285  HG2 GLU   157     -18.542   4.946-110.195  0.00  0.00           H
ATOM   2286  N   GLN   158     -23.033   6.731-108.777  0.00  0.00           N
ATOM   2287  CA  GLN   158     -24.315   6.462-108.248  0.00  0.00           C
ATOM   2288  C   GLN   158     -25.165   7.725-108.530  0.00  0.00           C
ATOM   2289  O   GLN   158     -26.293   7.707-108.947  0.00  0.00           O
ATOM   2290  CB  GLN   158     -24.494   6.141-106.733  0.00  0.00           C
ATOM   2291  CG  GLN   158     -24.245   4.578-106.438  0.00  0.00           C
ATOM   2292  CD  GLN   158     -22.820   4.068-106.811  0.00  0.00           C
ATOM   2293  NE2 GLN   158     -21.774   4.342-105.998  0.00  0.00           N
ATOM   2294  OE1 GLN   158     -22.677   3.333-107.818  0.00  0.00           O
ATOM   2295  HN  GLN   158     -22.540   7.377-108.196  0.00  0.00           H
ATOM   2296  HA  GLN   158     -24.787   5.661-108.798  0.00  0.00           H
ATOM   2297  HB1 GLN   158     -25.554   6.315-106.414  0.00  0.00           H
ATOM   2298  HB2 GLN   158     -23.842   6.833-106.150  0.00  0.00           H
ATOM   2299  HG1 GLN   158     -24.989   4.025-107.060  0.00  0.00           H
ATOM   2300  HG2 GLN   158     -24.486   4.364-105.377  0.00  0.00           H
ATOM   2301 HE21 GLN   158     -21.944   4.977-105.246  0.00  0.00           H
ATOM   2302 HE22 GLN   158     -20.896   3.873-106.104  0.00  0.00           H
ATOM   2303  N   ARG   159     -24.600   8.905-108.213  0.00  0.00           N
ATOM   2304  CA  ARG   159     -25.485  10.085-108.025  0.00  0.00           C
ATOM   2305  C   ARG   159     -24.665  11.296-108.397  0.00  0.00           C
ATOM   2306  O   ARG   159     -23.404  11.200-108.474  0.00  0.00           O
ATOM   2307  CB  ARG   159     -26.029  10.126-106.600  0.00  0.00           C
ATOM   2308  CG  ARG   159     -25.020   9.944-105.387  0.00  0.00           C
ATOM   2309  CD  ARG   159     -25.622   9.825-103.953  0.00  0.00           C
ATOM   2310  NE  ARG   159     -26.519   8.568-103.952  0.00  0.00           N
ATOM   2311  CZ  ARG   159     -26.073   7.315-103.680  0.00  0.00           C
ATOM   2312  NH1 ARG   159     -24.853   7.162-103.319  0.00  0.00           N
ATOM   2313  NH2 ARG   159     -26.875   6.296-103.535  0.00  0.00           N
ATOM   2314  HN  ARG   159     -23.722   9.013-107.749  0.00  0.00           H
ATOM   2315  HA  ARG   159     -26.321  10.017-108.716  0.00  0.00           H
ATOM   2316  HB1 ARG   159     -26.801   9.335-106.500  0.00  0.00           H
ATOM   2317  HB2 ARG   159     -26.556  11.079-106.397  0.00  0.00           H
ATOM   2318  HG1 ARG   159     -24.312  10.796-105.435  0.00  0.00           H
ATOM   2319  HG2 ARG   159     -24.471   9.017-105.652  0.00  0.00           H
ATOM   2320  HD1 ARG   159     -26.244  10.700-103.640  0.00  0.00           H
ATOM   2321  HD2 ARG   159     -24.978   9.632-103.070  0.00  0.00           H
ATOM   2322  HE  ARG   159     -27.508   8.606-104.053  0.00  0.00           H
ATOM   2323 HH11 ARG   159     -24.158   7.793-103.660  0.00  0.00           H
ATOM   2324 HH12 ARG   159     -24.505   6.265-103.060  0.00  0.00           H
ATOM   2325 HH21 ARG   159     -27.827   6.588-103.645  0.00  0.00           H
ATOM   2326 HH22 ARG   159     -26.576   5.445-103.112  0.00  0.00           H
ATOM   2327  N   LEU   160     -25.294  12.422-108.772  0.00  0.00           N
ATOM   2328  CA  LEU   160     -24.557  13.648-108.900  0.00  0.00           C
ATOM   2329  C   LEU   160     -23.644  14.110-107.747  0.00  0.00           C
ATOM   2330  O   LEU   160     -24.021  14.010-106.541  0.00  0.00           O
ATOM   2331  CB  LEU   160     -25.504  14.837-109.265  0.00  0.00           C
ATOM   2332  CG  LEU   160     -26.440  14.604-110.434  0.00  0.00           C
ATOM   2333  CD1 LEU   160     -27.417  15.797-110.548  0.00  0.00           C
ATOM   2334  CD2 LEU   160     -25.749  14.390-111.719  0.00  0.00           C
ATOM   2335  HN  LEU   160     -26.277  12.574-108.701  0.00  0.00           H
ATOM   2336  HA  LEU   160     -23.895  13.633-109.755  0.00  0.00           H
ATOM   2337  HB1 LEU   160     -24.907  15.755-109.429  0.00  0.00           H
ATOM   2338  HB2 LEU   160     -26.106  14.985-108.340  0.00  0.00           H
ATOM   2339  HG  LEU   160     -26.990  13.656-110.250  0.00  0.00           H
ATOM   2340 HD11 LEU   160     -28.137  15.915-109.710  0.00  0.00           H
ATOM   2341 HD12 LEU   160     -26.817  16.736-110.540  0.00  0.00           H
ATOM   2342 HD13 LEU   160     -28.031  15.768-111.475  0.00  0.00           H
ATOM   2343 HD21 LEU   160     -25.144  13.462-111.664  0.00  0.00           H
ATOM   2344 HD22 LEU   160     -26.525  14.152-112.477  0.00  0.00           H
ATOM   2345 HD23 LEU   160     -25.150  15.256-112.074  0.00  0.00           H
ATOM   2346  N   ILE   161     -22.388  14.527-108.020  0.00  0.00           N
ATOM   2347  CA  ILE   161     -21.419  14.883-106.989  0.00  0.00           C
ATOM   2348  C   ILE   161     -20.999  16.238-107.086  0.00  0.00           C
ATOM   2349  O   ILE   161     -20.903  16.793-108.150  0.00  0.00           O
ATOM   2350  CB  ILE   161     -20.250  13.854-107.044  0.00  0.00           C
ATOM   2351  CG1 ILE   161     -19.598  13.733-108.473  0.00  0.00           C
ATOM   2352  CG2 ILE   161     -20.804  12.512-106.463  0.00  0.00           C
ATOM   2353  CD  ILE   161     -18.437  12.728-108.391  0.00  0.00           C
ATOM   2354  HN  ILE   161     -22.114  14.587-108.981  0.00  0.00           H
ATOM   2355  HA  ILE   161     -21.902  14.768-106.029  0.00  0.00           H
ATOM   2356  HB  ILE   161     -19.485  14.211-106.311  0.00  0.00           H
ATOM   2357 HG11 ILE   161     -19.235  14.752-108.726  0.00  0.00           H
ATOM   2358 HG12 ILE   161     -20.278  13.367-109.276  0.00  0.00           H
ATOM   2359 HG21 ILE   161     -21.473  12.694-105.587  0.00  0.00           H
ATOM   2360 HG22 ILE   161     -21.458  11.956-107.168  0.00  0.00           H
ATOM   2361 HG23 ILE   161     -19.975  11.832-106.158  0.00  0.00           H
ATOM   2362  HD1 ILE   161     -17.697  12.869-109.208  0.00  0.00           H
ATOM   2363  HD2 ILE   161     -17.938  12.957-107.428  0.00  0.00           H
ATOM   2364  HD3 ILE   161     -18.785  11.678-108.437  0.00  0.00           H
ATOM   2365  N   HIS   162     -20.630  16.859-105.929  0.00  0.00           N
ATOM   2366  CA  HIS   162     -20.084  18.227-105.839  0.00  0.00           C
ATOM   2367  C   HIS   162     -18.566  18.348-106.250  0.00  0.00           C
ATOM   2368  O   HIS   162     -17.752  17.655-105.600  0.00  0.00           O
ATOM   2369  CB  HIS   162     -20.110  18.580-104.322  0.00  0.00           C
ATOM   2370  CG  HIS   162     -21.522  18.584-103.812  0.00  0.00           C
ATOM   2371  CD2 HIS   162     -22.536  19.360-104.206  0.00  0.00           C
ATOM   2372  ND1 HIS   162     -21.984  17.630-102.919  0.00  0.00           N
ATOM   2373  CE1 HIS   162     -23.223  17.798-102.828  0.00  0.00           C
ATOM   2374  NE2 HIS   162     -23.641  18.844-103.599  0.00  0.00           N
ATOM   2375  HN  HIS   162     -20.802  16.400-105.062  0.00  0.00           H
ATOM   2376  HA  HIS   162     -20.755  18.860-106.414  0.00  0.00           H
ATOM   2377  HB1 HIS   162     -19.754  19.626-104.299  0.00  0.00           H
ATOM   2378  HB2 HIS   162     -19.396  17.974-103.727  0.00  0.00           H
ATOM   2379  HD2 HIS   162     -22.480  20.220-104.847  0.00  0.00           H
ATOM   2380  HE1 HIS   162     -23.789  17.145-102.168  0.00  0.00           H
ATOM   2381  HE2 HIS   162     -24.600  19.145-103.634  0.00  0.00           H
ATOM   2382  N   LYS   163     -18.244  19.207-107.192  0.00  0.00           N
ATOM   2383  CA  LYS   163     -16.868  19.362-107.703  0.00  0.00           C
ATOM   2384  C   LYS   163     -16.676  20.812-108.052  0.00  0.00           C
ATOM   2385  O   LYS   163     -17.681  21.574-108.206  0.00  0.00           O
ATOM   2386  CB  LYS   163     -16.331  18.448-108.865  0.00  0.00           C
ATOM   2387  CG  LYS   163     -16.223  16.953-108.453  0.00  0.00           C
ATOM   2388  CD  LYS   163     -15.687  16.019-109.543  0.00  0.00           C
ATOM   2389  CE  LYS   163     -14.265  16.341-110.063  0.00  0.00           C
ATOM   2390  NZ  LYS   163     -13.808  15.261-110.936  0.00  0.00           N
ATOM   2391  HN  LYS   163     -18.937  19.566-107.804  0.00  0.00           H
ATOM   2392  HA  LYS   163     -16.205  19.257-106.849  0.00  0.00           H
ATOM   2393  HB1 LYS   163     -15.343  18.892-109.084  0.00  0.00           H
ATOM   2394  HB2 LYS   163     -17.104  18.411-109.666  0.00  0.00           H
ATOM   2395  HG1 LYS   163     -17.243  16.620-108.166  0.00  0.00           H
ATOM   2396  HG2 LYS   163     -15.591  16.908-107.535  0.00  0.00           H
ATOM   2397  HD1 LYS   163     -15.789  15.011-109.087  0.00  0.00           H
ATOM   2398  HD2 LYS   163     -16.403  16.035-110.397  0.00  0.00           H
ATOM   2399  HE1 LYS   163     -13.621  16.450-109.164  0.00  0.00           H
ATOM   2400  HE2 LYS   163     -14.251  17.329-110.568  0.00  0.00           H
ATOM   2401  HZ1 LYS   163     -14.299  14.347-110.780  0.00  0.00           H
ATOM   2402  HZ2 LYS   163     -13.982  15.555-111.916  0.00  0.00           H
ATOM   2403  HZ3 LYS   163     -12.784  15.102-110.809  0.00  0.00           H
ATOM   2404  N   ILE   164     -15.425  21.284-108.052  0.00  0.00           N
ATOM   2405  CA  ILE   164     -15.177  22.749-108.293  0.00  0.00           C
ATOM   2406  C   ILE   164     -14.375  23.000-109.567  0.00  0.00           C
ATOM   2407  O   ILE   164     -13.365  22.304-109.869  0.00  0.00           O
ATOM   2408  CB  ILE   164     -14.646  23.447-107.103  0.00  0.00           C
ATOM   2409  CG1 ILE   164     -13.427  22.694-106.448  0.00  0.00           C
ATOM   2410  CG2 ILE   164     -15.787  23.703-106.105  0.00  0.00           C
ATOM   2411  CD  ILE   164     -12.603  23.439-105.432  0.00  0.00           C
ATOM   2412  HN  ILE   164     -14.631  20.738-107.792  0.00  0.00           H
ATOM   2413  HA  ILE   164     -16.118  23.241-108.451  0.00  0.00           H
ATOM   2414  HB  ILE   164     -14.270  24.466-107.286  0.00  0.00           H
ATOM   2415 HG11 ILE   164     -12.714  22.288-107.192  0.00  0.00           H
ATOM   2416 HG12 ILE   164     -13.886  21.824-105.914  0.00  0.00           H
ATOM   2417 HG21 ILE   164     -16.324  22.805-105.741  0.00  0.00           H
ATOM   2418 HG22 ILE   164     -15.424  24.074-105.122  0.00  0.00           H
ATOM   2419 HG23 ILE   164     -16.564  24.419-106.433  0.00  0.00           H
ATOM   2420  HD1 ILE   164     -12.214  24.232-106.112  0.00  0.00           H
ATOM   2421  HD2 ILE   164     -13.197  23.888-104.602  0.00  0.00           H
ATOM   2422  HD3 ILE   164     -11.764  22.790-105.102  0.00  0.00           H
ATOM   2423  N   ILE   165     -14.645  24.043-110.270  0.00  0.00           N
ATOM   2424  CA  ILE   165     -13.847  24.382-111.467  0.00  0.00           C
ATOM   2425  C   ILE   165     -13.442  25.866-111.289  0.00  0.00           C
ATOM   2426  O   ILE   165     -12.292  26.278-111.431  0.00  0.00           O
ATOM   2427  CB  ILE   165     -14.586  24.077-112.864  0.00  0.00           C
ATOM   2428  CG1 ILE   165     -13.723  24.468-114.121  0.00  0.00           C
ATOM   2429  CG2 ILE   165     -16.039  24.800-112.871  0.00  0.00           C
ATOM   2430  CD  ILE   165     -12.480  23.633-114.172  0.00  0.00           C
ATOM   2431  HN  ILE   165     -15.475  24.534-110.017  0.00  0.00           H
ATOM   2432  HA  ILE   165     -12.878  23.903-111.480  0.00  0.00           H
ATOM   2433  HB  ILE   165     -14.627  22.967-112.850  0.00  0.00           H
ATOM   2434 HG11 ILE   165     -13.551  25.555-114.000  0.00  0.00           H
ATOM   2435 HG12 ILE   165     -14.426  24.277-114.962  0.00  0.00           H
ATOM   2436 HG21 ILE   165     -15.966  25.902-112.925  0.00  0.00           H
ATOM   2437 HG22 ILE   165     -16.584  24.292-113.694  0.00  0.00           H
ATOM   2438 HG23 ILE   165     -16.638  24.675-111.948  0.00  0.00           H
ATOM   2439  HD1 ILE   165     -12.030  23.406-113.170  0.00  0.00           H
ATOM   2440  HD2 ILE   165     -12.708  22.646-114.617  0.00  0.00           H
ATOM   2441  HD3 ILE   165     -11.682  24.102-114.780  0.00  0.00           H
ATOM   2442  N   ASP   166     -14.346  26.778-110.736  0.00  0.00           N
ATOM   2443  CA  ASP   166     -13.951  28.037-110.123  0.00  0.00           C
ATOM   2444  C   ASP   166     -13.255  27.680-108.854  0.00  0.00           C
ATOM   2445  O   ASP   166     -13.769  26.997-107.994  0.00  0.00           O
ATOM   2446  CB  ASP   166     -15.123  28.941-109.750  0.00  0.00           C
ATOM   2447  CG  ASP   166     -15.789  29.276-111.058  0.00  0.00           C
ATOM   2448  OD1 ASP   166     -15.233  29.874-111.996  0.00  0.00           O
ATOM   2449  OD2 ASP   166     -16.974  28.968-111.142  0.00  0.00           O
ATOM   2450  HN  ASP   166     -15.273  26.526-110.478  0.00  0.00           H
ATOM   2451  HA  ASP   166     -13.189  28.556-110.690  0.00  0.00           H
ATOM   2452  HB1 ASP   166     -14.859  29.920-109.287  0.00  0.00           H
ATOM   2453  HB2 ASP   166     -15.929  28.432-109.178  0.00  0.00           H
ATOM   2454  N   LEU   167     -11.939  28.080-108.748  0.00  0.00           N
ATOM   2455  CA  LEU   167     -11.087  27.894-107.562  0.00  0.00           C
ATOM   2456  C   LEU   167     -10.761  29.080-106.770  0.00  0.00           C
ATOM   2457  O   LEU   167      -9.857  29.106-105.854  0.00  0.00           O
ATOM   2458  CB  LEU   167      -9.714  27.238-107.992  0.00  0.00           C
ATOM   2459  CG  LEU   167      -9.770  25.745-108.374  0.00  0.00           C
ATOM   2460  CD1 LEU   167      -9.150  25.472-109.725  0.00  0.00           C
ATOM   2461  CD2 LEU   167      -9.081  25.015-107.234  0.00  0.00           C
ATOM   2462  HN  LEU   167     -11.435  28.377-109.551  0.00  0.00           H
ATOM   2463  HA  LEU   167     -11.516  27.168-106.883  0.00  0.00           H
ATOM   2464  HB1 LEU   167      -8.961  27.335-107.181  0.00  0.00           H
ATOM   2465  HB2 LEU   167      -9.334  27.839-108.846  0.00  0.00           H
ATOM   2466  HG  LEU   167     -10.842  25.490-108.298  0.00  0.00           H
ATOM   2467 HD11 LEU   167      -8.082  25.762-109.747  0.00  0.00           H
ATOM   2468 HD12 LEU   167      -9.101  24.384-109.937  0.00  0.00           H
ATOM   2469 HD13 LEU   167      -9.578  26.100-110.532  0.00  0.00           H
ATOM   2470 HD21 LEU   167      -9.619  25.021-106.258  0.00  0.00           H
ATOM   2471 HD22 LEU   167      -8.883  23.951-107.504  0.00  0.00           H
ATOM   2472 HD23 LEU   167      -8.091  25.476-107.024  0.00  0.00           H
ATOM   2473  N   GLY   168     -11.555  30.164-106.897  0.00  0.00           N
ATOM   2474  CA  GLY   168     -11.646  31.314-106.035  0.00  0.00           C
ATOM   2475  C   GLY   168     -10.487  32.227-106.163  0.00  0.00           C
ATOM   2476  O   GLY   168      -9.603  31.975-106.999  0.00  0.00           O
ATOM   2477  HN  GLY   168     -12.167  30.340-107.663  0.00  0.00           H
ATOM   2478  HA1 GLY   168     -12.507  31.895-106.344  0.00  0.00           H
ATOM   2479  HA2 GLY   168     -11.672  30.970-105.009  0.00  0.00           H
ATOM   2480  N   TYR   169     -10.412  33.247-105.264  0.00  0.00           N
ATOM   2481  CA  TYR   169      -9.278  34.166-105.357  0.00  0.00           C
ATOM   2482  C   TYR   169      -8.081  33.773-104.525  0.00  0.00           C
ATOM   2483  O   TYR   169      -7.674  34.539-103.608  0.00  0.00           O
ATOM   2484  CB  TYR   169      -9.779  35.565-104.947  0.00  0.00           C
ATOM   2485  CG  TYR   169     -10.822  36.102-105.964  0.00  0.00           C
ATOM   2486  CD1 TYR   169     -12.102  36.423-105.465  0.00  0.00           C
ATOM   2487  CD2 TYR   169     -10.565  36.252-107.313  0.00  0.00           C
ATOM   2488  CE1 TYR   169     -13.079  36.956-106.355  0.00  0.00           C
ATOM   2489  CE2 TYR   169     -11.594  36.700-108.168  0.00  0.00           C
ATOM   2490  CZ  TYR   169     -12.836  37.094-107.755  0.00  0.00           C
ATOM   2491  OH  TYR   169     -13.695  37.680-108.716  0.00  0.00           O
ATOM   2492  HN  TYR   169     -10.948  33.207-104.429  0.00  0.00           H
ATOM   2493  HA  TYR   169      -8.993  34.159-106.392  0.00  0.00           H
ATOM   2494  HB1 TYR   169      -8.975  36.327-104.910  0.00  0.00           H
ATOM   2495  HB2 TYR   169     -10.119  35.529-103.895  0.00  0.00           H
ATOM   2496  HD1 TYR   169     -12.461  36.319-104.457  0.00  0.00           H
ATOM   2497  HD2 TYR   169      -9.534  36.010-107.502  0.00  0.00           H
ATOM   2498  HE1 TYR   169     -14.065  37.121-105.948  0.00  0.00           H
ATOM   2499  HE2 TYR   169     -11.476  36.824-109.238  0.00  0.00           H
ATOM   2500  HH  TYR   169     -14.183  38.307-108.178  0.00  0.00           H
ATOM   2501  N   ALA   170      -7.487  32.595-104.824  0.00  0.00           N
ATOM   2502  CA  ALA   170      -6.408  32.080-104.125  0.00  0.00           C
ATOM   2503  C   ALA   170      -5.214  33.023-103.815  0.00  0.00           C
ATOM   2504  O   ALA   170      -4.756  33.912-104.543  0.00  0.00           O
ATOM   2505  CB  ALA   170      -5.812  30.885-104.916  0.00  0.00           C
ATOM   2506  HN  ALA   170      -7.931  31.942-105.422  0.00  0.00           H
ATOM   2507  HA  ALA   170      -6.755  31.673-103.184  0.00  0.00           H
ATOM   2508  HB1 ALA   170      -4.961  31.256-105.531  0.00  0.00           H
ATOM   2509  HB2 ALA   170      -5.517  30.230-104.063  0.00  0.00           H
ATOM   2510  HB3 ALA   170      -6.545  30.370-105.567  0.00  0.00           H
ATOM   2511  N   LYS   171      -4.923  32.869-102.499  0.00  0.00           N
ATOM   2512  CA  LYS   171      -3.924  33.698-101.846  0.00  0.00           C
ATOM   2513  C   LYS   171      -2.847  32.762-101.206  0.00  0.00           C
ATOM   2514  O   LYS   171      -3.182  31.908-100.404  0.00  0.00           O
ATOM   2515  CB  LYS   171      -4.442  34.654-100.806  0.00  0.00           C
ATOM   2516  CG  LYS   171      -3.376  35.367 -99.895  0.00  0.00           C
ATOM   2517  CD  LYS   171      -2.322  36.266-100.560  0.00  0.00           C
ATOM   2518  CE  LYS   171      -1.703  37.271 -99.595  0.00  0.00           C
ATOM   2519  NZ  LYS   171      -0.768  36.615 -98.684  0.00  0.00           N
ATOM   2520  HN  LYS   171      -5.531  32.283-101.962  0.00  0.00           H
ATOM   2521  HA  LYS   171      -3.480  34.312-102.615  0.00  0.00           H
ATOM   2522  HB1 LYS   171      -4.920  34.016-100.026  0.00  0.00           H
ATOM   2523  HB2 LYS   171      -5.215  35.327-101.239  0.00  0.00           H
ATOM   2524  HG1 LYS   171      -2.849  34.575 -99.309  0.00  0.00           H
ATOM   2525  HG2 LYS   171      -3.922  35.968 -99.137  0.00  0.00           H
ATOM   2526  HD1 LYS   171      -1.586  35.612-101.094  0.00  0.00           H
ATOM   2527  HD2 LYS   171      -2.978  36.849-101.240  0.00  0.00           H
ATOM   2528  HE1 LYS   171      -2.491  37.779 -98.995  0.00  0.00           H
ATOM   2529  HE2 LYS   171      -1.018  37.998-100.092  0.00  0.00           H
ATOM   2530  HZ1 LYS   171      -0.275  37.268 -98.052  0.00  0.00           H
ATOM   2531  HZ2 LYS   171      -1.219  35.888 -98.087  0.00  0.00           H
ATOM   2532  HZ3 LYS   171      -0.084  36.083 -99.250  0.00  0.00           H
ATOM   2533  N   GLU   172      -1.535  32.921-101.618  0.00  0.00           N
ATOM   2534  CA  GLU   172      -0.383  32.263-101.043  0.00  0.00           C
ATOM   2535  C   GLU   172      -0.289  32.792 -99.643  0.00  0.00           C
ATOM   2536  O   GLU   172      -0.382  34.042 -99.426  0.00  0.00           O
ATOM   2537  CB  GLU   172       0.895  32.559-101.877  0.00  0.00           C
ATOM   2538  CG  GLU   172       0.707  32.079-103.281  0.00  0.00           C
ATOM   2539  CD  GLU   172       1.940  31.270-103.713  0.00  0.00           C
ATOM   2540  OE1 GLU   172       2.278  30.227-103.140  0.00  0.00           O
ATOM   2541  OE2 GLU   172       2.472  31.556-104.817  0.00  0.00           O
ATOM   2542  HN  GLU   172      -1.280  33.704-102.172  0.00  0.00           H
ATOM   2543  HA  GLU   172      -0.558  31.200-100.968  0.00  0.00           H
ATOM   2544  HB1 GLU   172       1.663  31.964-101.332  0.00  0.00           H
ATOM   2545  HB2 GLU   172       1.130  33.644-101.961  0.00  0.00           H
ATOM   2546  HG1 GLU   172       0.321  32.897-103.920  0.00  0.00           H
ATOM   2547  HG2 GLU   172      -0.257  31.510-103.310  0.00  0.00           H
ATOM   2548  N   LEU   173      -0.098  31.943 -98.578  0.00  0.00           N
ATOM   2549  CA  LEU   173       0.107  32.490 -97.252  0.00  0.00           C
ATOM   2550  C   LEU   173       1.300  33.503 -97.131  0.00  0.00           C
ATOM   2551  O   LEU   173       1.229  34.635 -96.633  0.00  0.00           O
ATOM   2552  CB  LEU   173       0.350  31.385 -96.262  0.00  0.00           C
ATOM   2553  CG  LEU   173       0.639  31.692 -94.798  0.00  0.00           C
ATOM   2554  CD1 LEU   173      -0.476  32.437 -94.053  0.00  0.00           C
ATOM   2555  CD2 LEU   173       1.027  30.464 -94.011  0.00  0.00           C
ATOM   2556  HN  LEU   173      -0.065  30.944 -98.661  0.00  0.00           H
ATOM   2557  HA  LEU   173      -0.728  33.116 -96.951  0.00  0.00           H
ATOM   2558  HB1 LEU   173       1.260  30.874 -96.625  0.00  0.00           H
ATOM   2559  HB2 LEU   173      -0.579  30.797 -96.358  0.00  0.00           H
ATOM   2560  HG  LEU   173       1.526  32.369 -94.816  0.00  0.00           H
ATOM   2561 HD11 LEU   173      -0.120  32.775 -93.053  0.00  0.00           H
ATOM   2562 HD12 LEU   173      -0.807  33.374 -94.555  0.00  0.00           H
ATOM   2563 HD13 LEU   173      -1.360  31.777 -93.897  0.00  0.00           H
ATOM   2564 HD21 LEU   173       0.152  29.792 -94.116  0.00  0.00           H
ATOM   2565 HD22 LEU   173       1.887  29.913 -94.450  0.00  0.00           H
ATOM   2566 HD23 LEU   173       1.075  30.624 -92.915  0.00  0.00           H
ATOM   2567  N   ASP   174       2.476  33.124 -97.707  0.00  0.00           N
ATOM   2568  CA  ASP   174       3.708  33.911 -97.653  0.00  0.00           C
ATOM   2569  C   ASP   174       3.767  35.013 -98.707  0.00  0.00           C
ATOM   2570  O   ASP   174       4.506  35.979 -98.565  0.00  0.00           O
ATOM   2571  CB  ASP   174       4.938  32.975 -97.784  0.00  0.00           C
ATOM   2572  CG  ASP   174       5.054  31.932 -98.980  0.00  0.00           C
ATOM   2573  OD1 ASP   174       6.148  31.338 -99.087  0.00  0.00           O
ATOM   2574  OD2 ASP   174       4.038  31.767 -99.760  0.00  0.00           O
ATOM   2575  HN  ASP   174       2.586  32.261 -98.198  0.00  0.00           H
ATOM   2576  HA  ASP   174       3.667  34.391 -96.686  0.00  0.00           H
ATOM   2577  HB1 ASP   174       5.089  32.313 -96.904  0.00  0.00           H
ATOM   2578  HB2 ASP   174       5.884  33.544 -97.883  0.00  0.00           H
ATOM   2579  N   GLN   175       2.944  34.950 -99.811  0.00  0.00           N
ATOM   2580  CA  GLN   175       3.204  35.675-101.068  0.00  0.00           C
ATOM   2581  C   GLN   175       1.862  36.304-101.537  0.00  0.00           C
ATOM   2582  O   GLN   175       0.819  36.104-100.934  0.00  0.00           O
ATOM   2583  CB  GLN   175       3.850  34.737-102.177  0.00  0.00           C
ATOM   2584  CG  GLN   175       5.332  34.291-101.936  0.00  0.00           C
ATOM   2585  CD  GLN   175       6.198  35.467-101.392  0.00  0.00           C
ATOM   2586  NE2 GLN   175       6.588  36.441-102.286  0.00  0.00           N
ATOM   2587  OE1 GLN   175       6.732  35.446-100.289  0.00  0.00           O
ATOM   2588  HN  GLN   175       2.244  34.235 -99.751  0.00  0.00           H
ATOM   2589  HA  GLN   175       3.887  36.501-100.885  0.00  0.00           H
ATOM   2590  HB1 GLN   175       3.987  35.326-103.106  0.00  0.00           H
ATOM   2591  HB2 GLN   175       3.193  33.900-102.493  0.00  0.00           H
ATOM   2592  HG1 GLN   175       5.694  33.987-102.948  0.00  0.00           H
ATOM   2593  HG2 GLN   175       5.420  33.474-101.193  0.00  0.00           H
ATOM   2594 HE21 GLN   175       6.199  36.452-103.205  0.00  0.00           H
ATOM   2595 HE22 GLN   175       7.433  36.928-102.077  0.00  0.00           H
ATOM   2596  N   GLY   176       1.897  37.163-102.549  0.00  0.00           N
ATOM   2597  CA  GLY   176       0.743  37.870-103.241  0.00  0.00           C
ATOM   2598  C   GLY   176      -0.365  36.987-103.705  0.00  0.00           C
ATOM   2599  O   GLY   176      -0.212  35.862-104.211  0.00  0.00           O
ATOM   2600  HN  GLY   176       2.726  37.492-102.995  0.00  0.00           H
ATOM   2601  HA1 GLY   176       0.396  38.607-102.532  0.00  0.00           H
ATOM   2602  HA2 GLY   176       1.192  38.358-104.094  0.00  0.00           H
HETATM 2603  N   SEP   177      -1.590  37.467-103.565  0.00  0.00           N
HETATM 2604  CA  SEP   177      -2.811  36.941-104.216  0.00  0.00           C
HETATM 2605  C   SEP   177      -2.614  36.469-105.657  0.00  0.00           C
HETATM 2606  O   SEP   177      -2.264  37.351-106.516  0.00  0.00           O
HETATM 2607  CB  SEP   177      -3.966  37.958-104.258  0.00  0.00           C
HETATM 2608  OG  SEP   177      -4.462  38.305-102.976  0.00  0.00           O
HETATM 2609  P   SEP   177      -4.122  39.630-102.265  0.00  0.00           P
HETATM 2610  O1P SEP   177      -4.889  39.767-101.016  0.00  0.00           O
HETATM 2611  O2P SEP   177      -2.654  39.898-102.210  0.00  0.00           O
HETATM 2612  O3P SEP   177      -4.711  40.755-103.152  0.00  0.00           O
HETATM 2613  HN  SEP   177      -1.781  38.354-103.157  0.00  0.00           H
HETATM 2614  HA  SEP   177      -2.936  36.035-103.644  0.00  0.00           H
HETATM 2615  HB1 SEP   177      -4.846  37.585-104.836  0.00  0.00           H
HETATM 2616  HB2 SEP   177      -3.547  38.803-104.840  0.00  0.00           H
HETATM 2617  H3T SEP   177      -4.855  41.546-102.623  0.00  0.00           H
ATOM   2618  N   LEU   178      -2.920  35.202-105.992  0.00  0.00           N
ATOM   2619  CA  LEU   178      -2.752  34.671-107.356  0.00  0.00           C
ATOM   2620  C   LEU   178      -3.759  35.192-108.301  0.00  0.00           C
ATOM   2621  O   LEU   178      -3.501  35.330-109.510  0.00  0.00           O
ATOM   2622  CB  LEU   178      -2.826  33.104-107.420  0.00  0.00           C
ATOM   2623  CG  LEU   178      -1.806  32.296-106.527  0.00  0.00           C
ATOM   2624  CD1 LEU   178      -2.018  30.765-106.326  0.00  0.00           C
ATOM   2625  CD2 LEU   178      -0.386  32.588-107.062  0.00  0.00           C
ATOM   2626  HN  LEU   178      -3.319  34.556-105.341  0.00  0.00           H
ATOM   2627  HA  LEU   178      -1.834  35.071-107.748  0.00  0.00           H
ATOM   2628  HB1 LEU   178      -2.641  32.788-108.467  0.00  0.00           H
ATOM   2629  HB2 LEU   178      -3.852  32.745-107.170  0.00  0.00           H
ATOM   2630  HG  LEU   178      -1.789  32.727-105.504  0.00  0.00           H
ATOM   2631 HD11 LEU   178      -1.169  30.356-105.729  0.00  0.00           H
ATOM   2632 HD12 LEU   178      -2.958  30.627-105.732  0.00  0.00           H
ATOM   2633 HD13 LEU   178      -1.913  30.311-107.331  0.00  0.00           H
ATOM   2634 HD21 LEU   178      -0.174  33.686-107.060  0.00  0.00           H
ATOM   2635 HD22 LEU   178       0.405  32.028-106.509  0.00  0.00           H
ATOM   2636 HD23 LEU   178      -0.446  32.228-108.111  0.00  0.00           H
ATOM   2637  N   CYS   179      -4.892  35.605-107.776  0.00  0.00           N
ATOM   2638  CA  CYS   179      -5.958  36.276-108.477  0.00  0.00           C
ATOM   2639  C   CYS   179      -6.733  36.949-107.397  0.00  0.00           C
ATOM   2640  O   CYS   179      -7.079  36.345-106.322  0.00  0.00           O
ATOM   2641  CB  CYS   179      -6.748  35.347-109.454  0.00  0.00           C
ATOM   2642  SG  CYS   179      -7.870  36.243-110.628  0.00  0.00           S
ATOM   2643  HN  CYS   179      -5.060  35.386-106.821  0.00  0.00           H
ATOM   2644  HA  CYS   179      -5.456  37.117-108.926  0.00  0.00           H
ATOM   2645  HB1 CYS   179      -7.293  34.567-108.889  0.00  0.00           H
ATOM   2646  HB2 CYS   179      -5.939  34.833-110.024  0.00  0.00           H
ATOM   2647  HG1 CYS   179      -8.950  36.216-109.859  0.00  0.00           H
ATOM   2648  N   THR   180      -6.997  38.250-107.568  0.00  0.00           N
ATOM   2649  CA  THR   180      -8.043  39.011-106.831  0.00  0.00           C
ATOM   2650  C   THR   180      -8.934  39.844-107.723  0.00  0.00           C
ATOM   2651  O   THR   180      -8.598  40.089-108.882  0.00  0.00           O
ATOM   2652  CB  THR   180      -7.294  39.827-105.746  0.00  0.00           C
ATOM   2653  CG2 THR   180      -6.058  40.449-106.457  0.00  0.00           C
ATOM   2654  OG1 THR   180      -8.033  40.847-105.146  0.00  0.00           O
ATOM   2655  HN  THR   180      -6.500  38.801-108.232  0.00  0.00           H
ATOM   2656  HA  THR   180      -8.671  38.362-106.239  0.00  0.00           H
ATOM   2657  HB  THR   180      -6.950  39.126-104.952  0.00  0.00           H
ATOM   2658  HG1 THR   180      -8.673  40.416-104.587  0.00  0.00           H
ATOM   2659 HG21 THR   180      -5.527  41.161-105.786  0.00  0.00           H
ATOM   2660 HG22 THR   180      -5.240  39.703-106.580  0.00  0.00           H
ATOM   2661 HG23 THR   180      -6.354  41.104-107.310  0.00  0.00           H
HETATM 2662  N   SEP   181     -10.112  40.160-107.256  0.00  0.00           N
HETATM 2663  CA  SEP   181     -11.070  41.055-107.927  0.00  0.00           C
HETATM 2664  C   SEP   181     -11.413  42.208-106.967  0.00  0.00           C
HETATM 2665  O   SEP   181     -11.780  41.953-105.847  0.00  0.00           O
HETATM 2666  CB  SEP   181     -12.313  40.397-108.562  0.00  0.00           C
HETATM 2667  OG  SEP   181     -13.130  41.319-109.268  0.00  0.00           O
HETATM 2668  P   SEP   181     -13.275  41.237-110.844  0.00  0.00           P
HETATM 2669  O1P SEP   181     -14.044  42.320-111.367  0.00  0.00           O
HETATM 2670  O2P SEP   181     -11.946  40.988-111.479  0.00  0.00           O
HETATM 2671  O3P SEP   181     -14.062  40.010-111.162  0.00  0.00           O
HETATM 2672  HN  SEP   181     -10.358  39.745-106.380  0.00  0.00           H
HETATM 2673  HA  SEP   181     -10.564  41.489-108.775  0.00  0.00           H
HETATM 2674  HB1 SEP   181     -12.869  40.008-107.672  0.00  0.00           H
HETATM 2675  HB2 SEP   181     -11.968  39.466-109.054  0.00  0.00           H
HETATM 2676  H3T SEP   181     -14.886  39.893-110.672  0.00  0.00           H
ATOM   2677  N   PHE   182     -11.292  43.405-107.440  0.00  0.00           N
ATOM   2678  CA  PHE   182     -11.243  44.558-106.575  0.00  0.00           C
ATOM   2679  C   PHE   182     -12.634  45.046-106.182  0.00  0.00           C
ATOM   2680  O   PHE   182     -12.652  45.925-105.329  0.00  0.00           O
ATOM   2681  CB  PHE   182     -10.452  45.761-107.260  0.00  0.00           C
ATOM   2682  CG  PHE   182      -9.056  45.378-107.549  0.00  0.00           C
ATOM   2683  CD1 PHE   182      -8.555  44.990-108.815  0.00  0.00           C
ATOM   2684  CD2 PHE   182      -8.173  45.328-106.455  0.00  0.00           C
ATOM   2685  CE1 PHE   182      -7.223  44.614-108.970  0.00  0.00           C
ATOM   2686  CE2 PHE   182      -6.771  45.056-106.590  0.00  0.00           C
ATOM   2687  CZ  PHE   182      -6.314  44.737-107.898  0.00  0.00           C
ATOM   2688  HN  PHE   182     -11.146  43.604-108.404  0.00  0.00           H
ATOM   2689  HA  PHE   182     -10.782  44.227-105.654  0.00  0.00           H
ATOM   2690  HB1 PHE   182     -10.334  46.691-106.660  0.00  0.00           H
ATOM   2691  HB2 PHE   182     -10.959  46.088-108.192  0.00  0.00           H
ATOM   2692  HD1 PHE   182      -9.278  45.012-109.630  0.00  0.00           H
ATOM   2693  HD2 PHE   182      -8.601  45.496-105.484  0.00  0.00           H
ATOM   2694  HE1 PHE   182      -6.885  44.207-109.905  0.00  0.00           H
ATOM   2695  HE2 PHE   182      -6.110  44.921-105.748  0.00  0.00           H
ATOM   2696  HZ  PHE   182      -5.266  44.546-108.075  0.00  0.00           H
ATOM   2697  N   VAL   183     -13.737  44.630-106.680  0.00  0.00           N
ATOM   2698  CA  VAL   183     -15.023  45.022-106.138  0.00  0.00           C
ATOM   2699  C   VAL   183     -15.356  44.735-104.672  0.00  0.00           C
ATOM   2700  O   VAL   183     -14.940  43.776-104.011  0.00  0.00           O
ATOM   2701  CB  VAL   183     -16.209  44.551-107.012  0.00  0.00           C
ATOM   2702  CG1 VAL   183     -16.309  45.345-108.351  0.00  0.00           C
ATOM   2703  CG2 VAL   183     -15.931  43.086-107.473  0.00  0.00           C
ATOM   2704  HN  VAL   183     -13.770  43.849-107.300  0.00  0.00           H
ATOM   2705  HA  VAL   183     -15.142  46.087-106.155  0.00  0.00           H
ATOM   2706  HB  VAL   183     -17.164  44.576-106.444  0.00  0.00           H
ATOM   2707 HG11 VAL   183     -16.432  46.435-108.173  0.00  0.00           H
ATOM   2708 HG12 VAL   183     -15.329  45.373-108.880  0.00  0.00           H
ATOM   2709 HG13 VAL   183     -17.085  44.951-109.039  0.00  0.00           H
ATOM   2710 HG21 VAL   183     -15.656  42.386-106.655  0.00  0.00           H
ATOM   2711 HG22 VAL   183     -16.852  42.687-107.948  0.00  0.00           H
ATOM   2712 HG23 VAL   183     -15.112  43.072-108.215  0.00  0.00           H
ATOM   2713  N   GLY   184     -16.055  45.732-103.994  0.00  0.00           N
ATOM   2714  CA  GLY   184     -16.575  45.561-102.642  0.00  0.00           C
ATOM   2715  C   GLY   184     -17.676  44.522-102.628  0.00  0.00           C
ATOM   2716  O   GLY   184     -18.339  44.136-103.645  0.00  0.00           O
ATOM   2717  HN  GLY   184     -16.206  46.638-104.398  0.00  0.00           H
ATOM   2718  HA1 GLY   184     -15.821  45.288-101.932  0.00  0.00           H
ATOM   2719  HA2 GLY   184     -17.079  46.491-102.385  0.00  0.00           H
ATOM   2720  N   THR   185     -17.964  44.000-101.425  0.00  0.00           N
ATOM   2721  CA  THR   185     -19.008  42.973-101.216  0.00  0.00           C
ATOM   2722  C   THR   185     -19.722  43.156 -99.904  0.00  0.00           C
ATOM   2723  O   THR   185     -19.168  42.835 -98.840  0.00  0.00           O
ATOM   2724  CB  THR   185     -18.434  41.569-101.214  0.00  0.00           C
ATOM   2725  CG2 THR   185     -19.499  40.520-100.908  0.00  0.00           C
ATOM   2726  OG1 THR   185     -17.985  41.300-102.528  0.00  0.00           O
ATOM   2727  HN  THR   185     -17.524  44.440-100.644  0.00  0.00           H
ATOM   2728  HA  THR   185     -19.776  43.086-101.959  0.00  0.00           H
ATOM   2729  HB  THR   185     -17.633  41.455-100.459  0.00  0.00           H
ATOM   2730  HG1 THR   185     -17.031  41.401-102.541  0.00  0.00           H
ATOM   2731 HG21 THR   185     -19.853  40.577 -99.861  0.00  0.00           H
ATOM   2732 HG22 THR   185     -20.366  40.571-101.584  0.00  0.00           H
ATOM   2733 HG23 THR   185     -19.089  39.483-100.994  0.00  0.00           H
ATOM   2734  N   LEU   186     -20.943  43.667-100.023  0.00  0.00           N
ATOM   2735  CA  LEU   186     -21.990  43.613 -98.996  0.00  0.00           C
ATOM   2736  C   LEU   186     -22.682  42.246 -98.944  0.00  0.00           C
ATOM   2737  O   LEU   186     -22.695  41.392 -99.846  0.00  0.00           O
ATOM   2738  CB  LEU   186     -23.105  44.687 -99.185  0.00  0.00           C
ATOM   2739  CG  LEU   186     -22.652  46.120 -99.496  0.00  0.00           C
ATOM   2740  CD1 LEU   186     -23.767  47.165 -99.456  0.00  0.00           C
ATOM   2741  CD2 LEU   186     -21.623  46.554 -98.435  0.00  0.00           C
ATOM   2742  HN  LEU   186     -21.203  44.098-100.879  0.00  0.00           H
ATOM   2743  HA  LEU   186     -21.538  43.774 -98.029  0.00  0.00           H
ATOM   2744  HB1 LEU   186     -23.728  44.728 -98.265  0.00  0.00           H
ATOM   2745  HB2 LEU   186     -23.763  44.400-100.028  0.00  0.00           H
ATOM   2746  HG  LEU   186     -22.287  46.242-100.536  0.00  0.00           H
ATOM   2747 HD11 LEU   186     -23.998  47.315 -98.382  0.00  0.00           H
ATOM   2748 HD12 LEU   186     -23.341  48.112 -99.847  0.00  0.00           H
ATOM   2749 HD13 LEU   186     -24.624  46.870-100.090  0.00  0.00           H
ATOM   2750 HD21 LEU   186     -21.610  47.669 -98.367  0.00  0.00           H
ATOM   2751 HD22 LEU   186     -22.045  46.229 -97.462  0.00  0.00           H
ATOM   2752 HD23 LEU   186     -20.664  46.008 -98.481  0.00  0.00           H
ATOM   2753  N   GLN   187     -23.353  41.974 -97.810  0.00  0.00           N
ATOM   2754  CA  GLN   187     -24.333  40.829 -97.588  0.00  0.00           C
ATOM   2755  C   GLN   187     -23.693  39.460 -97.434  0.00  0.00           C
ATOM   2756  O   GLN   187     -24.281  38.548 -96.811  0.00  0.00           O
ATOM   2757  CB  GLN   187     -25.552  40.769 -98.638  0.00  0.00           C
ATOM   2758  CG  GLN   187     -26.782  41.598 -98.157  0.00  0.00           C
ATOM   2759  CD  GLN   187     -26.732  43.134 -98.187  0.00  0.00           C
ATOM   2760  NE2 GLN   187     -26.526  43.790 -99.347  0.00  0.00           N
ATOM   2761  OE1 GLN   187     -26.954  43.748 -97.123  0.00  0.00           O
ATOM   2762  HN  GLN   187     -23.330  42.558 -97.003  0.00  0.00           H
ATOM   2763  HA  GLN   187     -24.687  40.981 -96.581  0.00  0.00           H
ATOM   2764  HB1 GLN   187     -25.896  39.720 -98.731  0.00  0.00           H
ATOM   2765  HB2 GLN   187     -25.280  41.159 -99.645  0.00  0.00           H
ATOM   2766  HG1 GLN   187     -26.995  41.271 -97.118  0.00  0.00           H
ATOM   2767  HG2 GLN   187     -27.682  41.274 -98.704  0.00  0.00           H
ATOM   2768 HE21 GLN   187     -26.540  43.266-100.190  0.00  0.00           H
ATOM   2769 HE22 GLN   187     -26.646  44.781 -99.331  0.00  0.00           H
ATOM   2770  N   TYR   188     -22.480  39.270 -97.900  0.00  0.00           N
ATOM   2771  CA  TYR   188     -21.745  37.974 -97.908  0.00  0.00           C
ATOM   2772  C   TYR   188     -20.362  38.204 -97.463  0.00  0.00           C
ATOM   2773  O   TYR   188     -19.977  39.404 -97.331  0.00  0.00           O
ATOM   2774  CB  TYR   188     -21.771  37.262 -99.241  0.00  0.00           C
ATOM   2775  CG  TYR   188     -23.216  36.853 -99.558  0.00  0.00           C
ATOM   2776  CD1 TYR   188     -23.914  37.525-100.644  0.00  0.00           C
ATOM   2777  CD2 TYR   188     -23.832  35.899 -98.825  0.00  0.00           C
ATOM   2778  CE1 TYR   188     -25.253  37.204-100.870  0.00  0.00           C
ATOM   2779  CE2 TYR   188     -25.166  35.583 -99.063  0.00  0.00           C
ATOM   2780  CZ  TYR   188     -25.848  36.142-100.136  0.00  0.00           C
ATOM   2781  OH  TYR   188     -27.137  35.704-100.523  0.00  0.00           O
ATOM   2782  HN  TYR   188     -21.956  40.056 -98.204  0.00  0.00           H
ATOM   2783  HA  TYR   188     -22.211  37.256 -97.248  0.00  0.00           H
ATOM   2784  HB1 TYR   188     -21.084  36.410 -99.383  0.00  0.00           H
ATOM   2785  HB2 TYR   188     -21.428  37.991-100.005  0.00  0.00           H
ATOM   2786  HD1 TYR   188     -23.390  38.244-101.259  0.00  0.00           H
ATOM   2787  HD2 TYR   188     -23.225  35.360 -98.103  0.00  0.00           H
ATOM   2788  HE1 TYR   188     -25.739  37.631-101.726  0.00  0.00           H
ATOM   2789  HE2 TYR   188     -25.653  34.816 -98.472  0.00  0.00           H
ATOM   2790  HH  TYR   188     -27.370  34.937 -99.994  0.00  0.00           H
ATOM   2791  N   LEU   189     -19.586  37.152 -97.263  0.00  0.00           N
ATOM   2792  CA  LEU   189     -18.103  37.261 -96.980  0.00  0.00           C
ATOM   2793  C   LEU   189     -17.851  37.991 -95.648  0.00  0.00           C
ATOM   2794  O   LEU   189     -18.470  38.888 -95.146  0.00  0.00           O
ATOM   2795  CB  LEU   189     -17.274  37.877 -98.112  0.00  0.00           C
ATOM   2796  CG  LEU   189     -17.326  37.205 -99.542  0.00  0.00           C
ATOM   2797  CD1 LEU   189     -16.301  37.845-100.530  0.00  0.00           C
ATOM   2798  CD2 LEU   189     -17.189  35.651 -99.420  0.00  0.00           C
ATOM   2799  HN  LEU   189     -19.889  36.210 -97.393  0.00  0.00           H
ATOM   2800  HA  LEU   189     -17.787  36.245 -96.839  0.00  0.00           H
ATOM   2801  HB1 LEU   189     -16.195  37.809 -97.846  0.00  0.00           H
ATOM   2802  HB2 LEU   189     -17.641  38.922 -98.226  0.00  0.00           H
ATOM   2803  HG  LEU   189     -18.344  37.424 -99.933  0.00  0.00           H
ATOM   2804 HD11 LEU   189     -15.243  37.580-100.315  0.00  0.00           H
ATOM   2805 HD12 LEU   189     -16.600  37.563-101.566  0.00  0.00           H
ATOM   2806 HD13 LEU   189     -16.202  38.948-100.445  0.00  0.00           H
ATOM   2807 HD21 LEU   189     -16.258  35.395 -98.866  0.00  0.00           H
ATOM   2808 HD22 LEU   189     -18.036  35.235 -98.823  0.00  0.00           H
ATOM   2809 HD23 LEU   189     -17.108  35.200-100.425  0.00  0.00           H
ATOM   2810  N   ALA   190     -16.784  37.624 -94.915  0.00  0.00           N
ATOM   2811  CA  ALA   190     -16.414  38.311 -93.738  0.00  0.00           C
ATOM   2812  C   ALA   190     -15.876  39.809 -93.878  0.00  0.00           C
ATOM   2813  O   ALA   190     -15.246  40.116 -94.922  0.00  0.00           O
ATOM   2814  CB  ALA   190     -15.406  37.409 -92.979  0.00  0.00           C
ATOM   2815  HN  ALA   190     -16.340  36.841 -95.358  0.00  0.00           H
ATOM   2816  HA  ALA   190     -17.258  38.318 -93.065  0.00  0.00           H
ATOM   2817  HB1 ALA   190     -15.866  36.417 -92.797  0.00  0.00           H
ATOM   2818  HB2 ALA   190     -14.581  37.218 -93.705  0.00  0.00           H
ATOM   2819  HB3 ALA   190     -15.078  37.803 -91.998  0.00  0.00           H
ATOM   2820  N   PRO   191     -16.173  40.778 -92.931  0.00  0.00           N
ATOM   2821  CA  PRO   191     -15.818  42.192 -93.115  0.00  0.00           C
ATOM   2822  C   PRO   191     -14.307  42.429 -92.994  0.00  0.00           C
ATOM   2823  O   PRO   191     -13.927  43.559 -93.266  0.00  0.00           O
ATOM   2824  CB  PRO   191     -16.668  42.935 -91.985  0.00  0.00           C
ATOM   2825  CG  PRO   191     -16.869  41.856 -91.012  0.00  0.00           C
ATOM   2826  CD  PRO   191     -17.174  40.678 -91.899  0.00  0.00           C
ATOM   2827  HA  PRO   191     -16.135  42.438 -94.110  0.00  0.00           H
ATOM   2828  HB1 PRO   191     -17.608  43.128 -92.537  0.00  0.00           H
ATOM   2829  HB2 PRO   191     -16.299  43.911 -91.599  0.00  0.00           H
ATOM   2830  HG1 PRO   191     -17.736  42.043 -90.343  0.00  0.00           H
ATOM   2831  HG2 PRO   191     -15.957  41.666 -90.396  0.00  0.00           H
ATOM   2832  HD1 PRO   191     -18.168  40.712 -92.383  0.00  0.00           H
ATOM   2833  HD2 PRO   191     -17.105  39.701 -91.368  0.00  0.00           H
ATOM   2834  N   GLU   192     -13.432  41.462 -92.730  0.00  0.00           N
ATOM   2835  CA  GLU   192     -11.979  41.558 -92.811  0.00  0.00           C
ATOM   2836  C   GLU   192     -11.503  41.553 -94.286  0.00  0.00           C
ATOM   2837  O   GLU   192     -10.364  41.996 -94.589  0.00  0.00           O
ATOM   2838  CB  GLU   192     -11.164  40.449 -91.942  0.00  0.00           C
ATOM   2839  CG  GLU   192     -11.577  39.006 -92.090  0.00  0.00           C
ATOM   2840  CD  GLU   192     -11.299  38.066 -90.952  0.00  0.00           C
ATOM   2841  OE1 GLU   192     -10.125  37.753 -90.635  0.00  0.00           O
ATOM   2842  OE2 GLU   192     -12.237  37.720 -90.188  0.00  0.00           O
ATOM   2843  HN  GLU   192     -13.872  40.686 -92.296  0.00  0.00           H
ATOM   2844  HA  GLU   192     -11.711  42.563 -92.537  0.00  0.00           H
ATOM   2845  HB1 GLU   192     -11.487  40.784 -90.935  0.00  0.00           H
ATOM   2846  HB2 GLU   192     -10.086  40.708 -91.925  0.00  0.00           H
ATOM   2847  HG1 GLU   192     -11.090  38.617 -93.013  0.00  0.00           H
ATOM   2848  HG2 GLU   192     -12.664  38.797 -92.113  0.00  0.00           H
ATOM   2849  N   LEU   193     -12.272  40.921 -95.218  0.00  0.00           N
ATOM   2850  CA  LEU   193     -11.912  40.818 -96.574  0.00  0.00           C
ATOM   2851  C   LEU   193     -12.441  41.979 -97.472  0.00  0.00           C
ATOM   2852  O   LEU   193     -12.595  41.895 -98.663  0.00  0.00           O
ATOM   2853  CB  LEU   193     -12.557  39.494 -97.069  0.00  0.00           C
ATOM   2854  CG  LEU   193     -12.022  38.197 -96.509  0.00  0.00           C
ATOM   2855  CD1 LEU   193     -12.826  36.945 -97.103  0.00  0.00           C
ATOM   2856  CD2 LEU   193     -10.543  38.201 -96.911  0.00  0.00           C
ATOM   2857  HN  LEU   193     -13.034  40.332 -94.980  0.00  0.00           H
ATOM   2858  HA  LEU   193     -10.856  40.736 -96.782  0.00  0.00           H
ATOM   2859  HB1 LEU   193     -12.396  39.437 -98.176  0.00  0.00           H
ATOM   2860  HB2 LEU   193     -13.643  39.570 -96.865  0.00  0.00           H
ATOM   2861  HG  LEU   193     -12.155  38.144 -95.406  0.00  0.00           H
ATOM   2862 HD11 LEU   193     -12.922  37.053 -98.208  0.00  0.00           H
ATOM   2863 HD12 LEU   193     -12.307  36.033 -96.741  0.00  0.00           H
ATOM   2864 HD13 LEU   193     -13.833  36.795 -96.652  0.00  0.00           H
ATOM   2865 HD21 LEU   193     -10.071  38.995 -96.307  0.00  0.00           H
ATOM   2866 HD22 LEU   193     -10.123  37.231 -96.569  0.00  0.00           H
ATOM   2867 HD23 LEU   193     -10.428  38.430 -97.994  0.00  0.00           H
ATOM   2868  N   LEU   194     -12.687  43.164 -96.884  0.00  0.00           N
ATOM   2869  CA  LEU   194     -12.944  44.413 -97.479  0.00  0.00           C
ATOM   2870  C   LEU   194     -11.757  45.338 -97.259  0.00  0.00           C
ATOM   2871  O   LEU   194     -10.956  45.152 -96.333  0.00  0.00           O
ATOM   2872  CB  LEU   194     -14.132  45.299 -96.917  0.00  0.00           C
ATOM   2873  CG  LEU   194     -15.470  44.433 -96.687  0.00  0.00           C
ATOM   2874  CD1 LEU   194     -16.407  45.300 -95.826  0.00  0.00           C
ATOM   2875  CD2 LEU   194     -16.133  44.156 -98.036  0.00  0.00           C
ATOM   2876  HN  LEU   194     -12.656  43.077 -95.891  0.00  0.00           H
ATOM   2877  HA  LEU   194     -13.129  44.284 -98.530  0.00  0.00           H
ATOM   2878  HB1 LEU   194     -14.398  46.095 -97.643  0.00  0.00           H
ATOM   2879  HB2 LEU   194     -13.839  45.717 -95.938  0.00  0.00           H
ATOM   2880  HG  LEU   194     -15.207  43.442 -96.263  0.00  0.00           H
ATOM   2881 HD11 LEU   194     -16.547  46.262 -96.347  0.00  0.00           H
ATOM   2882 HD12 LEU   194     -17.376  44.794 -95.635  0.00  0.00           H
ATOM   2883 HD13 LEU   194     -15.935  45.505 -94.842  0.00  0.00           H
ATOM   2884 HD21 LEU   194     -17.127  43.694 -97.908  0.00  0.00           H
ATOM   2885 HD22 LEU   194     -16.265  45.069 -98.657  0.00  0.00           H
ATOM   2886 HD23 LEU   194     -15.388  43.562 -98.607  0.00  0.00           H
ATOM   2887  N   GLU   195     -11.643  46.390 -98.105  0.00  0.00           N
ATOM   2888  CA  GLU   195     -10.627  47.395 -98.107  0.00  0.00           C
ATOM   2889  C   GLU   195      -9.233  46.866 -97.779  0.00  0.00           C
ATOM   2890  O   GLU   195      -8.734  45.868 -98.302  0.00  0.00           O
ATOM   2891  CB  GLU   195     -11.069  48.687 -97.470  0.00  0.00           C
ATOM   2892  CG  GLU   195     -12.136  49.426 -98.377  0.00  0.00           C
ATOM   2893  CD  GLU   195     -12.559  50.692 -97.655  0.00  0.00           C
ATOM   2894  OE1 GLU   195     -11.803  51.716 -97.556  0.00  0.00           O
ATOM   2895  OE2 GLU   195     -13.704  50.707 -97.175  0.00  0.00           O
ATOM   2896  HN  GLU   195     -12.389  46.557 -98.745  0.00  0.00           H
ATOM   2897  HA  GLU   195     -10.561  47.772 -99.120  0.00  0.00           H
ATOM   2898  HB1 GLU   195     -10.273  49.430 -97.250  0.00  0.00           H
ATOM   2899  HB2 GLU   195     -11.394  48.448 -96.434  0.00  0.00           H
ATOM   2900  HG1 GLU   195     -12.985  48.723 -98.542  0.00  0.00           H
ATOM   2901  HG2 GLU   195     -11.688  49.662 -99.362  0.00  0.00           H
ATOM   2902  N   GLN   196      -8.538  47.545 -96.805  0.00  0.00           N
ATOM   2903  CA  GLN   196      -7.146  47.146 -96.528  0.00  0.00           C
ATOM   2904  C   GLN   196      -7.119  46.756 -95.091  0.00  0.00           C
ATOM   2905  O   GLN   196      -7.016  47.615 -94.203  0.00  0.00           O
ATOM   2906  CB  GLN   196      -6.093  48.272 -96.627  0.00  0.00           C
ATOM   2907  CG  GLN   196      -5.878  49.021 -98.002  0.00  0.00           C
ATOM   2908  CD  GLN   196      -7.123  49.694 -98.572  0.00  0.00           C
ATOM   2909  NE2 GLN   196      -7.541  50.816 -97.862  0.00  0.00           N
ATOM   2910  OE1 GLN   196      -7.822  49.268 -99.472  0.00  0.00           O
ATOM   2911  HN  GLN   196      -8.985  48.290 -96.323  0.00  0.00           H
ATOM   2912  HA  GLN   196      -6.840  46.353 -97.194  0.00  0.00           H
ATOM   2913  HB1 GLN   196      -5.091  48.004 -96.231  0.00  0.00           H
ATOM   2914  HB2 GLN   196      -6.410  49.144 -96.012  0.00  0.00           H
ATOM   2915  HG1 GLN   196      -5.549  48.211 -98.684  0.00  0.00           H
ATOM   2916  HG2 GLN   196      -5.032  49.748 -97.933  0.00  0.00           H
ATOM   2917 HE21 GLN   196      -7.166  50.935 -96.941  0.00  0.00           H
ATOM   2918 HE22 GLN   196      -8.317  51.297 -98.289  0.00  0.00           H
ATOM   2919  N   GLN   197      -7.340  45.456 -94.818  0.00  0.00           N
ATOM   2920  CA  GLN   197      -7.124  44.984 -93.462  0.00  0.00           C
ATOM   2921  C   GLN   197      -6.316  43.676 -93.401  0.00  0.00           C
ATOM   2922  O   GLN   197      -6.136  43.044 -94.415  0.00  0.00           O
ATOM   2923  CB  GLN   197      -8.473  44.453 -92.964  0.00  0.00           C
ATOM   2924  CG  GLN   197      -9.431  45.636 -92.688  0.00  0.00           C
ATOM   2925  CD  GLN   197     -10.915  45.156 -92.612  0.00  0.00           C
ATOM   2926  NE2 GLN   197     -11.676  45.201 -93.673  0.00  0.00           N
ATOM   2927  OE1 GLN   197     -11.375  44.761 -91.537  0.00  0.00           O
ATOM   2928  HN  GLN   197      -7.504  44.846 -95.590  0.00  0.00           H
ATOM   2929  HA  GLN   197      -6.674  45.645 -92.737  0.00  0.00           H
ATOM   2930  HB1 GLN   197      -8.470  43.775 -92.079  0.00  0.00           H
ATOM   2931  HB2 GLN   197      -8.884  43.886 -93.830  0.00  0.00           H
ATOM   2932  HG1 GLN   197      -9.324  46.434 -93.450  0.00  0.00           H
ATOM   2933  HG2 GLN   197      -9.126  46.260 -91.827  0.00  0.00           H
ATOM   2934 HE21 GLN   197     -11.315  45.367 -94.590  0.00  0.00           H
ATOM   2935 HE22 GLN   197     -12.593  44.873 -93.452  0.00  0.00           H
ATOM   2936  N   LYS   198      -5.782  43.359 -92.262  0.00  0.00           N
ATOM   2937  CA  LYS   198      -5.051  42.047 -92.117  0.00  0.00           C
ATOM   2938  C   LYS   198      -6.106  41.011 -91.697  0.00  0.00           C
ATOM   2939  O   LYS   198      -6.578  41.017 -90.560  0.00  0.00           O
ATOM   2940  CB  LYS   198      -3.854  42.102 -91.181  0.00  0.00           C
ATOM   2941  CG  LYS   198      -2.865  43.273 -91.535  0.00  0.00           C
ATOM   2942  CD  LYS   198      -2.310  43.324 -92.965  0.00  0.00           C
ATOM   2943  CE  LYS   198      -1.232  42.251 -93.258  0.00  0.00           C
ATOM   2944  NZ  LYS   198      -0.971  42.012 -94.682  0.00  0.00           N
ATOM   2945  HN  LYS   198      -5.744  44.045 -91.543  0.00  0.00           H
ATOM   2946  HA  LYS   198      -4.802  41.656 -93.092  0.00  0.00           H
ATOM   2947  HB1 LYS   198      -3.275  41.160 -91.142  0.00  0.00           H
ATOM   2948  HB2 LYS   198      -4.289  42.275 -90.170  0.00  0.00           H
ATOM   2949  HG1 LYS   198      -2.021  43.244 -90.809  0.00  0.00           H
ATOM   2950  HG2 LYS   198      -3.450  44.153 -91.206  0.00  0.00           H
ATOM   2951  HD1 LYS   198      -3.144  43.328 -93.706  0.00  0.00           H
ATOM   2952  HD2 LYS   198      -1.831  44.329 -93.021  0.00  0.00           H
ATOM   2953  HE1 LYS   198      -1.610  41.286 -92.865  0.00  0.00           H
ATOM   2954  HE2 LYS   198      -0.361  42.576 -92.663  0.00  0.00           H
ATOM   2955  HZ1 LYS   198      -1.776  41.591 -95.197  0.00  0.00           H
ATOM   2956  HZ2 LYS   198      -0.603  42.824 -95.224  0.00  0.00           H
ATOM   2957  HZ3 LYS   198      -0.164  41.356 -94.723  0.00  0.00           H
ATOM   2958  N   TYR   199      -6.453  40.082 -92.613  0.00  0.00           N
ATOM   2959  CA  TYR   199      -7.421  39.072 -92.337  0.00  0.00           C
ATOM   2960  C   TYR   199      -6.752  37.857 -91.784  0.00  0.00           C
ATOM   2961  O   TYR   199      -5.605  37.526 -91.929  0.00  0.00           O
ATOM   2962  CB  TYR   199      -8.270  38.709 -93.684  0.00  0.00           C
ATOM   2963  CG  TYR   199      -7.480  38.666 -94.974  0.00  0.00           C
ATOM   2964  CD1 TYR   199      -6.693  37.528 -95.171  0.00  0.00           C
ATOM   2965  CD2 TYR   199      -7.317  39.763 -95.832  0.00  0.00           C
ATOM   2966  CE1 TYR   199      -5.865  37.376 -96.332  0.00  0.00           C
ATOM   2967  CE2 TYR   199      -6.337  39.696 -96.838  0.00  0.00           C
ATOM   2968  CZ  TYR   199      -5.701  38.532 -97.116  0.00  0.00           C
ATOM   2969  OH  TYR   199      -4.894  38.518 -98.218  0.00  0.00           O
ATOM   2970  HN  TYR   199      -6.115  40.112 -93.548  0.00  0.00           H
ATOM   2971  HA  TYR   199      -8.160  39.532 -91.692  0.00  0.00           H
ATOM   2972  HB1 TYR   199      -9.006  39.520 -93.908  0.00  0.00           H
ATOM   2973  HB2 TYR   199      -8.775  37.760 -93.419  0.00  0.00           H
ATOM   2974  HD1 TYR   199      -6.784  36.723 -94.455  0.00  0.00           H
ATOM   2975  HD2 TYR   199      -7.825  40.702 -95.668  0.00  0.00           H
ATOM   2976  HE1 TYR   199      -5.485  36.384 -96.539  0.00  0.00           H
ATOM   2977  HE2 TYR   199      -6.213  40.584 -97.442  0.00  0.00           H
ATOM   2978  HH  TYR   199      -5.182  39.177 -98.856  0.00  0.00           H
ATOM   2979  N   THR   200      -7.521  37.088 -91.099  0.00  0.00           N
ATOM   2980  CA  THR   200      -7.154  35.828 -90.471  0.00  0.00           C
ATOM   2981  C   THR   200      -6.839  34.788 -91.514  0.00  0.00           C
ATOM   2982  O   THR   200      -7.315  34.867 -92.637  0.00  0.00           O
ATOM   2983  CB  THR   200      -8.152  35.267 -89.464  0.00  0.00           C
ATOM   2984  CG2 THR   200      -8.296  36.177 -88.205  0.00  0.00           C
ATOM   2985  OG1 THR   200      -9.484  35.172 -89.938  0.00  0.00           O
ATOM   2986  HN  THR   200      -8.486  37.296 -90.966  0.00  0.00           H
ATOM   2987  HA  THR   200      -6.216  35.965 -89.965  0.00  0.00           H
ATOM   2988  HB  THR   200      -7.914  34.229 -89.151  0.00  0.00           H
ATOM   2989  HG1 THR   200      -9.686  36.113 -89.973  0.00  0.00           H
ATOM   2990 HG21 THR   200      -9.010  35.768 -87.460  0.00  0.00           H
ATOM   2991 HG22 THR   200      -7.330  36.356 -87.687  0.00  0.00           H
ATOM   2992 HG23 THR   200      -8.673  37.128 -88.621  0.00  0.00           H
ATOM   2993  N   VAL   201      -6.149  33.710 -91.170  0.00  0.00           N
ATOM   2994  CA  VAL   201      -5.879  32.606 -92.071  0.00  0.00           C
ATOM   2995  C   VAL   201      -6.941  31.598 -92.183  0.00  0.00           C
ATOM   2996  O   VAL   201      -7.056  30.852 -93.149  0.00  0.00           O
ATOM   2997  CB  VAL   201      -4.552  31.858 -91.715  0.00  0.00           C
ATOM   2998  CG1 VAL   201      -3.314  32.759 -92.006  0.00  0.00           C
ATOM   2999  CG2 VAL   201      -4.612  31.294 -90.238  0.00  0.00           C
ATOM   3000  HN  VAL   201      -5.757  33.640 -90.267  0.00  0.00           H
ATOM   3001  HA  VAL   201      -5.773  32.967 -93.076  0.00  0.00           H
ATOM   3002  HB  VAL   201      -4.447  30.950 -92.340  0.00  0.00           H
ATOM   3003 HG11 VAL   201      -3.256  32.955 -93.107  0.00  0.00           H
ATOM   3004 HG12 VAL   201      -3.488  33.730 -91.492  0.00  0.00           H
ATOM   3005 HG13 VAL   201      -2.374  32.283 -91.664  0.00  0.00           H
ATOM   3006 HG21 VAL   201      -5.259  30.389 -90.231  0.00  0.00           H
ATOM   3007 HG22 VAL   201      -3.645  30.898 -89.859  0.00  0.00           H
ATOM   3008 HG23 VAL   201      -5.125  32.011 -89.564  0.00  0.00           H
ATOM   3009  N   THR   202      -7.950  31.717 -91.230  0.00  0.00           N
ATOM   3010  CA  THR   202      -9.161  30.859 -91.032  0.00  0.00           C
ATOM   3011  C   THR   202     -10.382  31.567 -91.594  0.00  0.00           C
ATOM   3012  O   THR   202     -11.506  30.998 -91.550  0.00  0.00           O
ATOM   3013  CB  THR   202      -9.361  30.539 -89.582  0.00  0.00           C
ATOM   3014  CG2 THR   202      -8.311  29.524 -88.961  0.00  0.00           C
ATOM   3015  OG1 THR   202      -9.133  31.739 -88.859  0.00  0.00           O
ATOM   3016  HN  THR   202      -7.928  32.462 -90.565  0.00  0.00           H
ATOM   3017  HA  THR   202      -9.185  29.978 -91.652  0.00  0.00           H
ATOM   3018  HB  THR   202     -10.374  30.232 -89.257  0.00  0.00           H
ATOM   3019  HG1 THR   202     -10.052  31.851 -88.605  0.00  0.00           H
ATOM   3020 HG21 THR   202      -7.400  30.135 -88.861  0.00  0.00           H
ATOM   3021 HG22 THR   202      -8.685  29.236 -87.947  0.00  0.00           H
ATOM   3022 HG23 THR   202      -8.198  28.684 -89.676  0.00  0.00           H
ATOM   3023  N   VAL   203     -10.264  32.720 -92.371  0.00  0.00           N
ATOM   3024  CA  VAL   203     -11.371  33.427 -92.982  0.00  0.00           C
ATOM   3025  C   VAL   203     -12.317  32.614 -93.754  0.00  0.00           C
ATOM   3026  O   VAL   203     -13.537  32.832 -93.821  0.00  0.00           O
ATOM   3027  CB  VAL   203     -10.863  34.686 -93.744  0.00  0.00           C
ATOM   3028  CG1 VAL   203      -9.970  34.260 -94.821  0.00  0.00           C
ATOM   3029  CG2 VAL   203     -11.981  35.598 -94.141  0.00  0.00           C
ATOM   3030  HN  VAL   203      -9.401  33.042 -92.735  0.00  0.00           H
ATOM   3031  HA  VAL   203     -11.933  33.715 -92.104  0.00  0.00           H
ATOM   3032  HB  VAL   203     -10.312  35.271 -92.982  0.00  0.00           H
ATOM   3033 HG11 VAL   203      -9.152  33.681 -94.347  0.00  0.00           H
ATOM   3034 HG12 VAL   203     -10.481  33.656 -95.592  0.00  0.00           H
ATOM   3035 HG13 VAL   203      -9.539  35.141 -95.343  0.00  0.00           H
ATOM   3036 HG21 VAL   203     -12.722  35.176 -94.860  0.00  0.00           H
ATOM   3037 HG22 VAL   203     -12.491  35.857 -93.185  0.00  0.00           H
ATOM   3038 HG23 VAL   203     -11.469  36.463 -94.617  0.00  0.00           H
ATOM   3039  N   ASP   204     -11.851  31.532 -94.406  0.00  0.00           N
ATOM   3040  CA  ASP   204     -12.681  30.707 -95.377  0.00  0.00           C
ATOM   3041  C   ASP   204     -13.738  29.848 -94.624  0.00  0.00           C
ATOM   3042  O   ASP   204     -14.728  29.331 -95.164  0.00  0.00           O
ATOM   3043  CB  ASP   204     -11.855  29.670 -96.181  0.00  0.00           C
ATOM   3044  CG  ASP   204     -10.990  30.319 -97.254  0.00  0.00           C
ATOM   3045  OD1 ASP   204     -11.608  31.163 -97.996  0.00  0.00           O
ATOM   3046  OD2 ASP   204      -9.826  29.886 -97.404  0.00  0.00           O
ATOM   3047  HN  ASP   204     -10.920  31.179 -94.346  0.00  0.00           H
ATOM   3048  HA  ASP   204     -13.344  31.338 -95.958  0.00  0.00           H
ATOM   3049  HB1 ASP   204     -12.573  29.012 -96.709  0.00  0.00           H
ATOM   3050  HB2 ASP   204     -11.194  29.108 -95.497  0.00  0.00           H
ATOM   3051  N   TYR   205     -13.498  29.671 -93.287  0.00  0.00           N
ATOM   3052  CA  TYR   205     -14.396  28.990 -92.319  0.00  0.00           C
ATOM   3053  C   TYR   205     -15.799  29.665 -92.281  0.00  0.00           C
ATOM   3054  O   TYR   205     -16.821  29.063 -92.141  0.00  0.00           O
ATOM   3055  CB  TYR   205     -13.771  28.854 -90.925  0.00  0.00           C
ATOM   3056  CG  TYR   205     -12.564  27.968 -90.841  0.00  0.00           C
ATOM   3057  CD1 TYR   205     -12.100  27.096 -91.873  0.00  0.00           C
ATOM   3058  CD2 TYR   205     -11.916  27.975 -89.604  0.00  0.00           C
ATOM   3059  CE1 TYR   205     -11.022  26.272 -91.654  0.00  0.00           C
ATOM   3060  CE2 TYR   205     -10.741  27.250 -89.446  0.00  0.00           C
ATOM   3061  CZ  TYR   205     -10.323  26.308 -90.387  0.00  0.00           C
ATOM   3062  OH  TYR   205      -9.125  25.639 -90.108  0.00  0.00           O
ATOM   3063  HN  TYR   205     -12.719  29.969 -92.745  0.00  0.00           H
ATOM   3064  HA  TYR   205     -14.666  28.042 -92.763  0.00  0.00           H
ATOM   3065  HB1 TYR   205     -14.480  28.455 -90.159  0.00  0.00           H
ATOM   3066  HB2 TYR   205     -13.519  29.897 -90.649  0.00  0.00           H
ATOM   3067  HD1 TYR   205     -12.603  27.012 -92.824  0.00  0.00           H
ATOM   3068  HD2 TYR   205     -12.092  28.694 -88.809  0.00  0.00           H
ATOM   3069  HE1 TYR   205     -10.647  25.632 -92.433  0.00  0.00           H
ATOM   3070  HE2 TYR   205     -10.171  27.402 -88.539  0.00  0.00           H
ATOM   3071  HH  TYR   205      -8.539  26.120 -89.532  0.00  0.00           H
ATOM   3072  N   TRP   206     -15.774  31.021 -92.219  0.00  0.00           N
ATOM   3073  CA  TRP   206     -16.937  31.932 -92.196  0.00  0.00           C
ATOM   3074  C   TRP   206     -17.641  31.705 -93.563  0.00  0.00           C
ATOM   3075  O   TRP   206     -18.865  31.618 -93.615  0.00  0.00           O
ATOM   3076  CB  TRP   206     -16.522  33.441 -92.027  0.00  0.00           C
ATOM   3077  CG  TRP   206     -17.737  34.372 -92.047  0.00  0.00           C
ATOM   3078  CD1 TRP   206     -18.188  34.950 -93.167  0.00  0.00           C
ATOM   3079  CD2 TRP   206     -18.768  34.727 -91.057  0.00  0.00           C
ATOM   3080  CE2 TRP   206     -19.750  35.567 -91.664  0.00  0.00           C
ATOM   3081  CE3 TRP   206     -18.936  34.506 -89.707  0.00  0.00           C
ATOM   3082  NE1 TRP   206     -19.404  35.589 -92.947  0.00  0.00           N
ATOM   3083  CZ2 TRP   206     -20.790  36.192 -90.975  0.00  0.00           C
ATOM   3084  CZ3 TRP   206     -20.003  35.098 -88.961  0.00  0.00           C
ATOM   3085  CH2 TRP   206     -20.989  35.853 -89.621  0.00  0.00           C
ATOM   3086  HN  TRP   206     -14.839  31.379 -92.130  0.00  0.00           H
ATOM   3087  HA  TRP   206     -17.515  31.619 -91.338  0.00  0.00           H
ATOM   3088  HB1 TRP   206     -15.878  33.609 -92.915  0.00  0.00           H
ATOM   3089  HB2 TRP   206     -15.919  33.592 -91.109  0.00  0.00           H
ATOM   3090  HD1 TRP   206     -17.678  35.143 -94.108  0.00  0.00           H
ATOM   3091  HE1 TRP   206     -19.869  36.194 -93.558  0.00  0.00           H
ATOM   3092  HE3 TRP   206     -18.193  33.907 -89.212  0.00  0.00           H
ATOM   3093  HZ2 TRP   206     -21.476  36.832 -91.504  0.00  0.00           H
ATOM   3094  HZ3 TRP   206     -20.090  34.766 -87.936  0.00  0.00           H
ATOM   3095  HH2 TRP   206     -21.866  36.189 -89.086  0.00  0.00           H
ATOM   3096  N   SER   207     -16.829  31.644 -94.700  0.00  0.00           N
ATOM   3097  CA  SER   207     -17.293  31.445 -96.034  0.00  0.00           C
ATOM   3098  C   SER   207     -18.046  30.159 -96.171  0.00  0.00           C
ATOM   3099  O   SER   207     -19.192  30.057 -96.526  0.00  0.00           O
ATOM   3100  CB  SER   207     -16.143  31.409 -97.087  0.00  0.00           C
ATOM   3101  OG  SER   207     -15.200  32.465 -97.013  0.00  0.00           O
ATOM   3102  HN  SER   207     -15.851  31.828 -94.596  0.00  0.00           H
ATOM   3103  HA  SER   207     -17.985  32.228 -96.278  0.00  0.00           H
ATOM   3104  HB1 SER   207     -16.572  31.390 -98.106  0.00  0.00           H
ATOM   3105  HB2 SER   207     -15.529  30.482 -97.021  0.00  0.00           H
ATOM   3106  HG1 SER   207     -14.671  32.361 -97.807  0.00  0.00           H
ATOM   3107  N   PHE   208     -17.493  29.079 -95.585  0.00  0.00           N
ATOM   3108  CA  PHE   208     -18.075  27.746 -95.528  0.00  0.00           C
ATOM   3109  C   PHE   208     -19.257  27.647 -94.487  0.00  0.00           C
ATOM   3110  O   PHE   208     -20.233  27.011 -94.774  0.00  0.00           O
ATOM   3111  CB  PHE   208     -16.920  26.748 -95.162  0.00  0.00           C
ATOM   3112  CG  PHE   208     -17.261  25.287 -95.292  0.00  0.00           C
ATOM   3113  CD1 PHE   208     -18.472  24.679 -95.910  0.00  0.00           C
ATOM   3114  CD2 PHE   208     -16.357  24.366 -94.878  0.00  0.00           C
ATOM   3115  CE1 PHE   208     -18.687  23.336 -95.929  0.00  0.00           C
ATOM   3116  CE2 PHE   208     -16.556  22.971 -94.897  0.00  0.00           C
ATOM   3117  CZ  PHE   208     -17.732  22.433 -95.448  0.00  0.00           C
ATOM   3118  HN  PHE   208     -16.522  29.150 -95.363  0.00  0.00           H
ATOM   3119  HA  PHE   208     -18.491  27.538 -96.501  0.00  0.00           H
ATOM   3120  HB1 PHE   208     -16.610  27.009 -94.124  0.00  0.00           H
ATOM   3121  HB2 PHE   208     -16.090  26.915 -95.879  0.00  0.00           H
ATOM   3122  HD1 PHE   208     -19.196  25.349 -96.344  0.00  0.00           H
ATOM   3123  HD2 PHE   208     -15.382  24.680 -94.534  0.00  0.00           H
ATOM   3124  HE1 PHE   208     -19.615  22.959 -96.348  0.00  0.00           H
ATOM   3125  HE2 PHE   208     -15.702  22.410 -94.549  0.00  0.00           H
ATOM   3126  HZ  PHE   208     -17.775  21.365 -95.620  0.00  0.00           H
ATOM   3127  N   GLY   209     -19.077  28.260 -93.279  0.00  0.00           N
ATOM   3128  CA  GLY   209     -20.149  28.395 -92.245  0.00  0.00           C
ATOM   3129  C   GLY   209     -21.389  29.036 -92.833  0.00  0.00           C
ATOM   3130  O   GLY   209     -22.507  28.613 -92.644  0.00  0.00           O
ATOM   3131  HN  GLY   209     -18.215  28.700 -93.035  0.00  0.00           H
ATOM   3132  HA1 GLY   209     -20.421  27.420 -91.859  0.00  0.00           H
ATOM   3133  HA2 GLY   209     -19.840  29.137 -91.527  0.00  0.00           H
ATOM   3134  N   THR   210     -21.254  30.138 -93.610  0.00  0.00           N
ATOM   3135  CA  THR   210     -22.368  30.827 -94.311  0.00  0.00           C
ATOM   3136  C   THR   210     -23.077  29.985 -95.336  0.00  0.00           C
ATOM   3137  O   THR   210     -24.273  29.738 -95.276  0.00  0.00           O
ATOM   3138  CB  THR   210     -22.086  32.237 -94.750  0.00  0.00           C
ATOM   3139  CG2 THR   210     -21.864  33.169 -93.594  0.00  0.00           C
ATOM   3140  OG1 THR   210     -20.843  32.235 -95.408  0.00  0.00           O
ATOM   3141  HN  THR   210     -20.336  30.513 -93.737  0.00  0.00           H
ATOM   3142  HA  THR   210     -23.172  30.937 -93.588  0.00  0.00           H
ATOM   3143  HB  THR   210     -22.768  32.661 -95.515  0.00  0.00           H
ATOM   3144  HG1 THR   210     -20.163  32.162 -94.744  0.00  0.00           H
ATOM   3145 HG21 THR   210     -21.133  32.802 -92.842  0.00  0.00           H
ATOM   3146 HG22 THR   210     -21.519  34.207 -93.756  0.00  0.00           H
ATOM   3147 HG23 THR   210     -22.797  33.103 -92.991  0.00  0.00           H
ATOM   3148  N   LEU   211     -22.312  29.220 -96.182  0.00  0.00           N
ATOM   3149  CA  LEU   211     -22.901  28.119 -97.032  0.00  0.00           C
ATOM   3150  C   LEU   211     -23.516  26.958 -96.233  0.00  0.00           C
ATOM   3151  O   LEU   211     -24.501  26.442 -96.715  0.00  0.00           O
ATOM   3152  CB  LEU   211     -21.733  27.637 -97.921  0.00  0.00           C
ATOM   3153  CG  LEU   211     -22.043  26.560 -98.977  0.00  0.00           C
ATOM   3154  CD1 LEU   211     -21.318  26.824-100.256  0.00  0.00           C
ATOM   3155  CD2 LEU   211     -21.566  25.225 -98.487  0.00  0.00           C
ATOM   3156  HN  LEU   211     -21.336  29.374 -96.092  0.00  0.00           H
ATOM   3157  HA  LEU   211     -23.592  28.670 -97.650  0.00  0.00           H
ATOM   3158  HB1 LEU   211     -20.807  27.362 -97.353  0.00  0.00           H
ATOM   3159  HB2 LEU   211     -21.427  28.458 -98.603  0.00  0.00           H
ATOM   3160  HG  LEU   211     -23.134  26.527 -99.202  0.00  0.00           H
ATOM   3161 HD11 LEU   211     -21.446  25.983-100.960  0.00  0.00           H
ATOM   3162 HD12 LEU   211     -21.809  27.735-100.666  0.00  0.00           H
ATOM   3163 HD13 LEU   211     -20.218  26.936-100.140  0.00  0.00           H
ATOM   3164 HD21 LEU   211     -20.580  25.295 -97.968  0.00  0.00           H
ATOM   3165 HD22 LEU   211     -22.280  24.816 -97.742  0.00  0.00           H
ATOM   3166 HD23 LEU   211     -21.396  24.482 -99.301  0.00  0.00           H
ATOM   3167  N   ALA   212     -22.881  26.473 -95.122  0.00  0.00           N
ATOM   3168  CA  ALA   212     -23.341  25.309 -94.367  0.00  0.00           C
ATOM   3169  C   ALA   212     -24.635  25.532 -93.624  0.00  0.00           C
ATOM   3170  O   ALA   212     -25.545  24.719 -93.624  0.00  0.00           O
ATOM   3171  CB  ALA   212     -22.301  24.889 -93.382  0.00  0.00           C
ATOM   3172  HN  ALA   212     -21.986  26.768 -94.815  0.00  0.00           H
ATOM   3173  HA  ALA   212     -23.442  24.564 -95.141  0.00  0.00           H
ATOM   3174  HB1 ALA   212     -22.566  23.980 -92.813  0.00  0.00           H
ATOM   3175  HB2 ALA   212     -21.359  24.694 -93.947  0.00  0.00           H
ATOM   3176  HB3 ALA   212     -22.169  25.667 -92.607  0.00  0.00           H
ATOM   3177  N   PHE   213     -24.825  26.772 -93.195  0.00  0.00           N
ATOM   3178  CA  PHE   213     -26.145  27.149 -92.680  0.00  0.00           C
ATOM   3179  C   PHE   213     -27.182  27.419 -93.710  0.00  0.00           C
ATOM   3180  O   PHE   213     -28.368  27.058 -93.527  0.00  0.00           O
ATOM   3181  CB  PHE   213     -25.974  28.549 -91.876  0.00  0.00           C
ATOM   3182  CG  PHE   213     -27.312  28.998 -91.247  0.00  0.00           C
ATOM   3183  CD1 PHE   213     -27.629  28.623 -89.909  0.00  0.00           C
ATOM   3184  CD2 PHE   213     -28.212  29.799 -91.937  0.00  0.00           C
ATOM   3185  CE1 PHE   213     -28.778  29.011 -89.247  0.00  0.00           C
ATOM   3186  CE2 PHE   213     -29.407  30.146 -91.293  0.00  0.00           C
ATOM   3187  CZ  PHE   213     -29.723  29.771 -89.955  0.00  0.00           C
ATOM   3188  HN  PHE   213     -24.068  27.403 -93.036  0.00  0.00           H
ATOM   3189  HA  PHE   213     -26.490  26.397 -91.982  0.00  0.00           H
ATOM   3190  HB1 PHE   213     -25.571  29.352 -92.522  0.00  0.00           H
ATOM   3191  HB2 PHE   213     -25.239  28.470 -91.049  0.00  0.00           H
ATOM   3192  HD1 PHE   213     -26.955  27.934 -89.438  0.00  0.00           H
ATOM   3193  HD2 PHE   213     -28.084  29.988 -92.992  0.00  0.00           H
ATOM   3194  HE1 PHE   213     -29.083  28.670 -88.264  0.00  0.00           H
ATOM   3195  HE2 PHE   213     -30.037  30.872 -91.782  0.00  0.00           H
ATOM   3196  HZ  PHE   213     -30.544  30.179 -89.378  0.00  0.00           H
ATOM   3197  N   GLU   214     -26.847  27.902 -94.857  0.00  0.00           N
ATOM   3198  CA  GLU   214     -27.820  28.107 -95.974  0.00  0.00           C
ATOM   3199  C   GLU   214     -28.202  26.797 -96.523  0.00  0.00           C
ATOM   3200  O   GLU   214     -29.400  26.652 -96.802  0.00  0.00           O
ATOM   3201  CB  GLU   214     -27.250  29.059 -97.096  0.00  0.00           C
ATOM   3202  CG  GLU   214     -28.204  29.005 -98.333  0.00  0.00           C
ATOM   3203  CD  GLU   214     -28.076  30.141 -99.299  0.00  0.00           C
ATOM   3204  OE1 GLU   214     -27.168  30.960 -99.079  0.00  0.00           O
ATOM   3205  OE2 GLU   214     -28.878  30.223-100.253  0.00  0.00           O
ATOM   3206  HN  GLU   214     -25.944  28.299 -95.045  0.00  0.00           H
ATOM   3207  HA  GLU   214     -28.650  28.514 -95.408  0.00  0.00           H
ATOM   3208  HB1 GLU   214     -26.271  28.699 -97.467  0.00  0.00           H
ATOM   3209  HB2 GLU   214     -27.078  30.054 -96.626  0.00  0.00           H
ATOM   3210  HG1 GLU   214     -29.280  29.042 -98.037  0.00  0.00           H
ATOM   3211  HG2 GLU   214     -27.978  28.080 -98.905  0.00  0.00           H
ATOM   3212  N   CYS   215     -27.264  25.807 -96.700  0.00  0.00           N
ATOM   3213  CA  CYS   215     -27.619  24.549 -97.396  0.00  0.00           C
ATOM   3214  C   CYS   215     -28.470  23.639 -96.518  0.00  0.00           C
ATOM   3215  O   CYS   215     -29.295  22.870 -96.979  0.00  0.00           O
ATOM   3216  CB  CYS   215     -26.401  23.874 -97.914  0.00  0.00           C
ATOM   3217  SG  CYS   215     -25.647  24.843 -99.303  0.00  0.00           S
ATOM   3218  HN  CYS   215     -26.299  25.968 -96.506  0.00  0.00           H
ATOM   3219  HA  CYS   215     -28.247  24.833 -98.227  0.00  0.00           H
ATOM   3220  HB1 CYS   215     -26.394  22.844 -98.318  0.00  0.00           H
ATOM   3221  HB2 CYS   215     -25.627  23.876 -97.103  0.00  0.00           H
ATOM   3222  HG1 CYS   215     -25.684  25.969 -98.601  0.00  0.00           H
ATOM   3223  N   ILE   216     -28.354  23.708 -95.185  0.00  0.00           N
ATOM   3224  CA  ILE   216     -29.106  22.952 -94.206  0.00  0.00           C
ATOM   3225  C   ILE   216     -30.424  23.676 -93.890  0.00  0.00           C
ATOM   3226  O   ILE   216     -31.415  23.025 -93.436  0.00  0.00           O
ATOM   3227  CB  ILE   216     -28.287  22.605 -93.011  0.00  0.00           C
ATOM   3228  CG1 ILE   216     -28.887  21.348 -92.410  0.00  0.00           C
ATOM   3229  CG2 ILE   216     -28.290  23.740 -91.921  0.00  0.00           C
ATOM   3230  CD  ILE   216     -27.978  20.573 -91.438  0.00  0.00           C
ATOM   3231  HN  ILE   216     -27.727  24.424 -94.883  0.00  0.00           H
ATOM   3232  HA  ILE   216     -29.385  22.112 -94.826  0.00  0.00           H
ATOM   3233  HB  ILE   216     -27.244  22.371 -93.305  0.00  0.00           H
ATOM   3234 HG11 ILE   216     -29.184  20.663 -93.228  0.00  0.00           H
ATOM   3235 HG12 ILE   216     -29.824  21.596 -91.869  0.00  0.00           H
ATOM   3236 HG21 ILE   216     -29.331  23.944 -91.582  0.00  0.00           H
ATOM   3237 HG22 ILE   216     -27.704  23.439 -91.023  0.00  0.00           H
ATOM   3238 HG23 ILE   216     -27.805  24.663 -92.293  0.00  0.00           H
ATOM   3239  HD1 ILE   216     -26.945  20.427 -91.836  0.00  0.00           H
ATOM   3240  HD2 ILE   216     -27.998  21.061 -90.444  0.00  0.00           H
ATOM   3241  HD3 ILE   216     -28.425  19.575 -91.238  0.00  0.00           H
ATOM   3242  N   THR   217     -30.551  25.065 -94.062  0.00  0.00           N
ATOM   3243  CA  THR   217     -31.786  25.759 -93.761  0.00  0.00           C
ATOM   3244  C   THR   217     -32.690  25.966 -94.990  0.00  0.00           C
ATOM   3245  O   THR   217     -33.889  25.879 -94.904  0.00  0.00           O
ATOM   3246  CB  THR   217     -31.674  27.035 -92.959  0.00  0.00           C
ATOM   3247  CG2 THR   217     -31.078  26.845 -91.557  0.00  0.00           C
ATOM   3248  OG1 THR   217     -30.902  28.092 -93.567  0.00  0.00           O
ATOM   3249  HN  THR   217     -29.732  25.588 -94.275  0.00  0.00           H
ATOM   3250  HA  THR   217     -32.420  25.143 -93.133  0.00  0.00           H
ATOM   3251  HB  THR   217     -32.685  27.493 -92.913  0.00  0.00           H
ATOM   3252  HG1 THR   217     -29.995  27.884 -93.333  0.00  0.00           H
ATOM   3253 HG21 THR   217     -29.973  26.746 -91.642  0.00  0.00           H
ATOM   3254 HG22 THR   217     -31.316  27.722 -90.920  0.00  0.00           H
ATOM   3255 HG23 THR   217     -31.474  25.984 -90.973  0.00  0.00           H
ATOM   3256  N   GLY   218     -32.150  26.165 -96.217  0.00  0.00           N
ATOM   3257  CA  GLY   218     -32.849  26.332 -97.463  0.00  0.00           C
ATOM   3258  C   GLY   218     -33.211  27.703 -97.768  0.00  0.00           C
ATOM   3259  O   GLY   218     -32.688  28.399 -98.619  0.00  0.00           O
ATOM   3260  HN  GLY   218     -31.150  26.126 -96.291  0.00  0.00           H
ATOM   3261  HA1 GLY   218     -32.142  25.992 -98.198  0.00  0.00           H
ATOM   3262  HA2 GLY   218     -33.757  25.753 -97.532  0.00  0.00           H
ATOM   3263  N   PHE   219     -34.168  28.287 -96.953  0.00  0.00           N
ATOM   3264  CA  PHE   219     -34.534  29.746 -97.059  0.00  0.00           C
ATOM   3265  C   PHE   219     -33.825  30.741 -96.124  0.00  0.00           C
ATOM   3266  O   PHE   219     -34.177  31.894 -95.984  0.00  0.00           O
ATOM   3267  CB  PHE   219     -36.057  29.944 -97.024  0.00  0.00           C
ATOM   3268  CG  PHE   219     -36.770  29.248 -95.885  0.00  0.00           C
ATOM   3269  CD1 PHE   219     -37.380  27.972 -96.137  0.00  0.00           C
ATOM   3270  CD2 PHE   219     -36.765  29.823 -94.634  0.00  0.00           C
ATOM   3271  CE1 PHE   219     -38.009  27.317 -95.079  0.00  0.00           C
ATOM   3272  CE2 PHE   219     -37.412  29.138 -93.596  0.00  0.00           C
ATOM   3273  CZ  PHE   219     -38.038  27.859 -93.766  0.00  0.00           C
ATOM   3274  HN  PHE   219     -34.774  27.715 -96.418  0.00  0.00           H
ATOM   3275  HA  PHE   219     -34.348  30.139 -98.047  0.00  0.00           H
ATOM   3276  HB1 PHE   219     -36.362  29.378 -97.933  0.00  0.00           H
ATOM   3277  HB2 PHE   219     -36.352  31.012 -97.079  0.00  0.00           H
ATOM   3278  HD1 PHE   219     -37.389  27.640 -97.155  0.00  0.00           H
ATOM   3279  HD2 PHE   219     -36.344  30.795 -94.417  0.00  0.00           H
ATOM   3280  HE1 PHE   219     -38.423  26.323 -95.229  0.00  0.00           H
ATOM   3281  HE2 PHE   219     -37.452  29.597 -92.621  0.00  0.00           H
ATOM   3282  HZ  PHE   219     -38.628  27.410 -92.978  0.00  0.00           H
ATOM   3283  N   ARG   220     -32.711  30.358 -95.494  0.00  0.00           N
ATOM   3284  CA  ARG   220     -31.752  31.084 -94.665  0.00  0.00           C
ATOM   3285  C   ARG   220     -32.290  32.155 -93.679  0.00  0.00           C
ATOM   3286  O   ARG   220     -32.162  33.363 -94.008  0.00  0.00           O
ATOM   3287  CB  ARG   220     -30.362  31.329 -95.367  0.00  0.00           C
ATOM   3288  CG  ARG   220     -30.310  32.125 -96.652  0.00  0.00           C
ATOM   3289  CD  ARG   220     -31.079  33.464 -96.718  0.00  0.00           C
ATOM   3290  NE  ARG   220     -30.424  34.459 -95.874  0.00  0.00           N
ATOM   3291  CZ  ARG   220     -29.365  35.187 -96.181  0.00  0.00           C
ATOM   3292  NH1 ARG   220     -28.682  35.198 -97.220  0.00  0.00           N
ATOM   3293  NH2 ARG   220     -28.934  36.089 -95.246  0.00  0.00           N
ATOM   3294  HN  ARG   220     -32.301  29.502 -95.794  0.00  0.00           H
ATOM   3295  HA  ARG   220     -31.484  30.354 -93.918  0.00  0.00           H
ATOM   3296  HB1 ARG   220     -29.942  30.330 -95.603  0.00  0.00           H
ATOM   3297  HB2 ARG   220     -29.755  31.800 -94.570  0.00  0.00           H
ATOM   3298  HG1 ARG   220     -30.685  31.487 -97.486  0.00  0.00           H
ATOM   3299  HG2 ARG   220     -29.232  32.354 -96.817  0.00  0.00           H
ATOM   3300  HD1 ARG   220     -32.164  33.342 -96.501  0.00  0.00           H
ATOM   3301  HD2 ARG   220     -30.988  33.799 -97.772  0.00  0.00           H
ATOM   3302  HE  ARG   220     -30.737  34.529 -94.928  0.00  0.00           H
ATOM   3303 HH11 ARG   220     -28.834  34.520 -97.943  0.00  0.00           H
ATOM   3304 HH12 ARG   220     -28.056  35.959 -97.359  0.00  0.00           H
ATOM   3305 HH21 ARG   220     -29.180  36.021 -94.279  0.00  0.00           H
ATOM   3306 HH22 ARG   220     -28.133  36.605 -95.534  0.00  0.00           H
ATOM   3307  N   PRO   221     -32.823  31.801 -92.491  0.00  0.00           N
ATOM   3308  CA  PRO   221     -33.190  32.813 -91.478  0.00  0.00           C
ATOM   3309  C   PRO   221     -31.994  33.469 -90.651  0.00  0.00           C
ATOM   3310  O   PRO   221     -32.088  33.531 -89.452  0.00  0.00           O
ATOM   3311  CB  PRO   221     -34.118  32.064 -90.502  0.00  0.00           C
ATOM   3312  CG  PRO   221     -34.663  31.043 -91.310  0.00  0.00           C
ATOM   3313  CD  PRO   221     -33.494  30.561 -92.199  0.00  0.00           C
ATOM   3314  HA  PRO   221     -33.832  33.578 -91.890  0.00  0.00           H
ATOM   3315  HB1 PRO   221     -34.743  32.892 -90.096  0.00  0.00           H
ATOM   3316  HB2 PRO   221     -33.551  31.630 -89.652  0.00  0.00           H
ATOM   3317  HG1 PRO   221     -35.350  31.499 -92.056  0.00  0.00           H
ATOM   3318  HG2 PRO   221     -35.203  30.272 -90.723  0.00  0.00           H
ATOM   3319  HD1 PRO   221     -33.932  30.078 -93.104  0.00  0.00           H
ATOM   3320  HD2 PRO   221     -32.784  29.821 -91.769  0.00  0.00           H
ATOM   3321  N   PHE   222     -30.928  33.920 -91.349  0.00  0.00           N
ATOM   3322  CA  PHE   222     -29.792  34.387 -90.526  0.00  0.00           C
ATOM   3323  C   PHE   222     -29.269  35.630 -91.298  0.00  0.00           C
ATOM   3324  O   PHE   222     -29.662  35.824 -92.472  0.00  0.00           O
ATOM   3325  CB  PHE   222     -28.633  33.353 -90.336  0.00  0.00           C
ATOM   3326  CG  PHE   222     -27.806  32.944 -91.559  0.00  0.00           C
ATOM   3327  CD1 PHE   222     -28.159  33.102 -92.944  0.00  0.00           C
ATOM   3328  CD2 PHE   222     -26.474  32.401 -91.211  0.00  0.00           C
ATOM   3329  CE1 PHE   222     -27.254  32.655 -93.897  0.00  0.00           C
ATOM   3330  CE2 PHE   222     -25.610  32.064 -92.228  0.00  0.00           C
ATOM   3331  CZ  PHE   222     -25.930  32.215 -93.532  0.00  0.00           C
ATOM   3332  HN  PHE   222     -30.876  33.915 -92.344  0.00  0.00           H
ATOM   3333  HA  PHE   222     -30.063  34.819 -89.573  0.00  0.00           H
ATOM   3334  HB1 PHE   222     -29.001  32.362 -89.976  0.00  0.00           H
ATOM   3335  HB2 PHE   222     -27.926  33.646 -89.531  0.00  0.00           H
ATOM   3336  HD1 PHE   222     -29.117  33.533 -93.199  0.00  0.00           H
ATOM   3337  HD2 PHE   222     -26.221  32.074 -90.217  0.00  0.00           H
ATOM   3338  HE1 PHE   222     -27.608  32.708 -94.914  0.00  0.00           H
ATOM   3339  HE2 PHE   222     -24.665  31.615 -91.954  0.00  0.00           H
ATOM   3340  HZ  PHE   222     -25.234  31.956 -94.317  0.00  0.00           H
ATOM   3341  N   LEU   223     -28.318  36.473 -90.681  0.00  0.00           N
ATOM   3342  CA  LEU   223     -27.727  37.546 -91.509  0.00  0.00           C
ATOM   3343  C   LEU   223     -28.544  38.694 -92.063  0.00  0.00           C
ATOM   3344  O   LEU   223     -28.736  38.699 -93.310  0.00  0.00           O
ATOM   3345  CB  LEU   223     -26.757  37.065 -92.639  0.00  0.00           C
ATOM   3346  CG  LEU   223     -25.653  36.117 -92.132  0.00  0.00           C
ATOM   3347  CD1 LEU   223     -24.923  35.466 -93.347  0.00  0.00           C
ATOM   3348  CD2 LEU   223     -24.694  36.868 -91.155  0.00  0.00           C
ATOM   3349  HN  LEU   223     -27.894  36.144 -89.829  0.00  0.00           H
ATOM   3350  HA  LEU   223     -27.116  38.065 -90.787  0.00  0.00           H
ATOM   3351  HB1 LEU   223     -26.420  37.730 -93.465  0.00  0.00           H
ATOM   3352  HB2 LEU   223     -27.440  36.449 -93.266  0.00  0.00           H
ATOM   3353  HG  LEU   223     -26.086  35.264 -91.566  0.00  0.00           H
ATOM   3354 HD11 LEU   223     -24.220  34.701 -92.954  0.00  0.00           H
ATOM   3355 HD12 LEU   223     -25.556  34.985 -94.126  0.00  0.00           H
ATOM   3356 HD13 LEU   223     -24.363  36.316 -93.805  0.00  0.00           H
ATOM   3357 HD21 LEU   223     -23.932  36.162 -90.764  0.00  0.00           H
ATOM   3358 HD22 LEU   223     -24.307  37.803 -91.613  0.00  0.00           H
ATOM   3359 HD23 LEU   223     -25.303  37.126 -90.266  0.00  0.00           H
ATOM   3360  N   PRO   224     -29.099  39.631 -91.311  0.00  0.00           N
ATOM   3361  CA  PRO   224     -29.653  40.945 -91.797  0.00  0.00           C
ATOM   3362  C   PRO   224     -28.876  41.767 -92.860  0.00  0.00           C
ATOM   3363  O   PRO   224     -27.670  41.706 -93.039  0.00  0.00           O
ATOM   3364  CB  PRO   224     -30.065  41.722 -90.568  0.00  0.00           C
ATOM   3365  CG  PRO   224     -30.198  40.655 -89.453  0.00  0.00           C
ATOM   3366  CD  PRO   224     -29.159  39.580 -89.849  0.00  0.00           C
ATOM   3367  HA  PRO   224     -30.583  40.695 -92.283  0.00  0.00           H
ATOM   3368  HB1 PRO   224     -31.016  42.287 -90.723  0.00  0.00           H
ATOM   3369  HB2 PRO   224     -29.260  42.423 -90.274  0.00  0.00           H
ATOM   3370  HG1 PRO   224     -31.212  40.249 -89.640  0.00  0.00           H
ATOM   3371  HG2 PRO   224     -30.095  41.053 -88.421  0.00  0.00           H
ATOM   3372  HD1 PRO   224     -29.473  38.628 -89.372  0.00  0.00           H
ATOM   3373  HD2 PRO   224     -28.144  39.820 -89.450  0.00  0.00           H
ATOM   3374  N   ASN   225     -29.574  42.635 -93.580  0.00  0.00           N
ATOM   3375  CA  ASN   225     -29.026  43.450 -94.614  0.00  0.00           C
ATOM   3376  C   ASN   225     -28.659  44.770 -93.985  0.00  0.00           C
ATOM   3377  O   ASN   225     -29.423  45.755 -94.031  0.00  0.00           O
ATOM   3378  CB  ASN   225     -30.034  43.587 -95.781  0.00  0.00           C
ATOM   3379  CG  ASN   225     -30.173  42.227 -96.532  0.00  0.00           C
ATOM   3380  ND2 ASN   225     -31.030  42.291 -97.611  0.00  0.00           N
ATOM   3381  OD1 ASN   225     -29.575  41.176 -96.201  0.00  0.00           O
ATOM   3382  HN  ASN   225     -30.576  42.654 -93.557  0.00  0.00           H
ATOM   3383  HA  ASN   225     -28.165  43.068 -95.126  0.00  0.00           H
ATOM   3384  HB1 ASN   225     -29.835  44.413 -96.490  0.00  0.00           H
ATOM   3385  HB2 ASN   225     -31.052  43.816 -95.399  0.00  0.00           H
ATOM   3386 HD21 ASN   225     -31.439  43.182 -97.780  0.00  0.00           H
ATOM   3387 HD22 ASN   225     -30.929  41.653 -98.373  0.00  0.00           H
ATOM   3388  N   TRP   226     -27.540  44.886 -93.189  0.00  0.00           N
ATOM   3389  CA  TRP   226     -27.115  46.166 -92.556  0.00  0.00           C
ATOM   3390  C   TRP   226     -26.675  47.265 -93.565  0.00  0.00           C
ATOM   3391  O   TRP   226     -26.288  46.873 -94.694  0.00  0.00           O
ATOM   3392  CB  TRP   226     -25.893  46.009 -91.590  0.00  0.00           C
ATOM   3393  CG  TRP   226     -25.938  44.753 -90.790  0.00  0.00           C
ATOM   3394  CD1 TRP   226     -25.108  43.689 -90.875  0.00  0.00           C
ATOM   3395  CD2 TRP   226     -26.827  44.482 -89.734  0.00  0.00           C
ATOM   3396  CE2 TRP   226     -26.408  43.301 -89.069  0.00  0.00           C
ATOM   3397  CE3 TRP   226     -27.961  45.034 -89.296  0.00  0.00           C
ATOM   3398  NE1 TRP   226     -25.350  42.851 -89.774  0.00  0.00           N
ATOM   3399  CZ2 TRP   226     -27.152  42.706 -88.116  0.00  0.00           C
ATOM   3400  CZ3 TRP   226     -28.662  44.545 -88.152  0.00  0.00           C
ATOM   3401  CH2 TRP   226     -28.243  43.366 -87.470  0.00  0.00           C
ATOM   3402  HN  TRP   226     -27.136  43.992 -92.990  0.00  0.00           H
ATOM   3403  HA  TRP   226     -27.952  46.480 -91.944  0.00  0.00           H
ATOM   3404  HB1 TRP   226     -25.704  46.840 -90.868  0.00  0.00           H
ATOM   3405  HB2 TRP   226     -24.950  45.941 -92.164  0.00  0.00           H
ATOM   3406  HD1 TRP   226     -24.224  43.607 -91.494  0.00  0.00           H
ATOM   3407  HE1 TRP   226     -24.984  41.948 -89.730  0.00  0.00           H
ATOM   3408  HE3 TRP   226     -28.343  45.937 -89.759  0.00  0.00           H
ATOM   3409  HZ2 TRP   226     -26.860  41.755 -87.698  0.00  0.00           H
ATOM   3410  HZ3 TRP   226     -29.469  45.144 -87.755  0.00  0.00           H
ATOM   3411  HH2 TRP   226     -28.954  42.944 -86.771  0.00  0.00           H
ATOM   3412  N   GLN   227     -26.788  48.556 -93.248  0.00  0.00           N
ATOM   3413  CA  GLN   227     -26.404  49.668 -94.182  0.00  0.00           C
ATOM   3414  C   GLN   227     -24.947  49.651 -94.593  0.00  0.00           C
ATOM   3415  O   GLN   227     -24.213  49.160 -93.756  0.00  0.00           O
ATOM   3416  CB  GLN   227     -26.844  50.975 -93.547  0.00  0.00           C
ATOM   3417  CG  GLN   227     -28.246  50.998 -92.993  0.00  0.00           C
ATOM   3418  CD  GLN   227     -29.248  51.056 -94.167  0.00  0.00           C
ATOM   3419  NE2 GLN   227     -30.427  51.693 -93.878  0.00  0.00           N
ATOM   3420  OE1 GLN   227     -29.072  50.535 -95.265  0.00  0.00           O
ATOM   3421  HN  GLN   227     -27.144  48.858 -92.365  0.00  0.00           H
ATOM   3422  HA  GLN   227     -26.926  49.448 -95.093  0.00  0.00           H
ATOM   3423  HB1 GLN   227     -26.816  51.772 -94.313  0.00  0.00           H
ATOM   3424  HB2 GLN   227     -26.245  51.183 -92.630  0.00  0.00           H
ATOM   3425  HG1 GLN   227     -28.290  52.016 -92.534  0.00  0.00           H
ATOM   3426  HG2 GLN   227     -28.473  50.140 -92.332  0.00  0.00           H
ATOM   3427 HE21 GLN   227     -30.460  52.247 -93.055  0.00  0.00           H
ATOM   3428 HE22 GLN   227     -31.187  51.540 -94.513  0.00  0.00           H
ATOM   3429  N   PRO   228     -24.491  50.106 -95.774  0.00  0.00           N
ATOM   3430  CA  PRO   228     -23.082  50.292 -96.074  0.00  0.00           C
ATOM   3431  C   PRO   228     -22.163  50.841 -95.019  0.00  0.00           C
ATOM   3432  O   PRO   228     -21.152  50.247 -94.774  0.00  0.00           O
ATOM   3433  CB  PRO   228     -23.171  51.169 -97.365  0.00  0.00           C
ATOM   3434  CG  PRO   228     -24.463  50.835 -98.073  0.00  0.00           C
ATOM   3435  CD  PRO   228     -25.385  50.529 -96.866  0.00  0.00           C
ATOM   3436  HA  PRO   228     -22.743  49.308 -96.357  0.00  0.00           H
ATOM   3437  HB1 PRO   228     -22.324  51.200 -98.078  0.00  0.00           H
ATOM   3438  HB2 PRO   228     -23.404  52.201 -97.032  0.00  0.00           H
ATOM   3439  HG1 PRO   228     -24.468  49.940 -98.732  0.00  0.00           H
ATOM   3440  HG2 PRO   228     -24.855  51.758 -98.556  0.00  0.00           H
ATOM   3441  HD1 PRO   228     -26.023  49.681 -97.204  0.00  0.00           H
ATOM   3442  HD2 PRO   228     -25.992  51.393 -96.511  0.00  0.00           H
ATOM   3443  N   VAL   229     -22.590  51.970 -94.374  0.00  0.00           N
ATOM   3444  CA  VAL   229     -21.699  52.640 -93.455  0.00  0.00           C
ATOM   3445  C   VAL   229     -21.290  51.824 -92.217  0.00  0.00           C
ATOM   3446  O   VAL   229     -20.144  51.959 -91.768  0.00  0.00           O
ATOM   3447  CB  VAL   229     -22.404  53.966 -93.189  0.00  0.00           C
ATOM   3448  CG1 VAL   229     -22.010  54.512 -91.861  0.00  0.00           C
ATOM   3449  CG2 VAL   229     -21.981  54.967 -94.302  0.00  0.00           C
ATOM   3450  HN  VAL   229     -23.461  52.443 -94.466  0.00  0.00           H
ATOM   3451  HA  VAL   229     -20.733  52.880 -93.898  0.00  0.00           H
ATOM   3452  HB  VAL   229     -23.517  53.881 -93.209  0.00  0.00           H
ATOM   3453 HG11 VAL   229     -22.263  55.595 -91.877  0.00  0.00           H
ATOM   3454 HG12 VAL   229     -22.489  54.060 -90.970  0.00  0.00           H
ATOM   3455 HG13 VAL   229     -20.918  54.419 -91.673  0.00  0.00           H
ATOM   3456 HG21 VAL   229     -22.205  54.656 -95.347  0.00  0.00           H
ATOM   3457 HG22 VAL   229     -22.508  55.945 -94.364  0.00  0.00           H
ATOM   3458 HG23 VAL   229     -20.880  55.099 -94.258  0.00  0.00           H
ATOM   3459  N   GLN   230     -22.262  50.991 -91.713  0.00  0.00           N
ATOM   3460  CA  GLN   230     -22.124  50.373 -90.431  0.00  0.00           C
ATOM   3461  C   GLN   230     -21.790  48.899 -90.520  0.00  0.00           C
ATOM   3462  O   GLN   230     -21.929  48.132 -89.587  0.00  0.00           O
ATOM   3463  CB  GLN   230     -23.416  50.451 -89.653  0.00  0.00           C
ATOM   3464  CG  GLN   230     -24.608  49.685 -90.380  0.00  0.00           C
ATOM   3465  CD  GLN   230     -26.007  49.733 -89.742  0.00  0.00           C
ATOM   3466  NE2 GLN   230     -26.293  50.524 -88.721  0.00  0.00           N
ATOM   3467  OE1 GLN   230     -26.934  49.187 -90.361  0.00  0.00           O
ATOM   3468  HN  GLN   230     -23.177  50.975 -92.095  0.00  0.00           H
ATOM   3469  HA  GLN   230     -21.272  50.867 -89.990  0.00  0.00           H
ATOM   3470  HB1 GLN   230     -23.688  51.528 -89.558  0.00  0.00           H
ATOM   3471  HB2 GLN   230     -23.269  50.126 -88.599  0.00  0.00           H
ATOM   3472  HG1 GLN   230     -24.427  48.593 -90.426  0.00  0.00           H
ATOM   3473  HG2 GLN   230     -24.694  50.155 -91.384  0.00  0.00           H
ATOM   3474 HE21 GLN   230     -25.572  51.152 -88.439  0.00  0.00           H
ATOM   3475 HE22 GLN   230     -27.217  50.504 -88.323  0.00  0.00           H
ATOM   3476  N   TRP   231     -21.424  48.452 -91.770  0.00  0.00           N
ATOM   3477  CA  TRP   231     -21.315  47.058 -92.051  0.00  0.00           C
ATOM   3478  C   TRP   231     -20.231  46.328 -91.175  0.00  0.00           C
ATOM   3479  O   TRP   231     -20.482  45.201 -90.743  0.00  0.00           O
ATOM   3480  CB  TRP   231     -21.133  46.962 -93.637  0.00  0.00           C
ATOM   3481  CG  TRP   231     -21.143  45.563 -94.270  0.00  0.00           C
ATOM   3482  CD1 TRP   231     -20.007  44.714 -94.276  0.00  0.00           C
ATOM   3483  CD2 TRP   231     -22.287  44.706 -94.428  0.00  0.00           C
ATOM   3484  CE2 TRP   231     -21.775  43.370 -94.613  0.00  0.00           C
ATOM   3485  CE3 TRP   231     -23.676  44.997 -94.419  0.00  0.00           C
ATOM   3486  NE1 TRP   231     -20.493  43.447 -94.496  0.00  0.00           N
ATOM   3487  CZ2 TRP   231     -22.657  42.293 -94.651  0.00  0.00           C
ATOM   3488  CZ3 TRP   231     -24.483  43.852 -94.491  0.00  0.00           C
ATOM   3489  CH2 TRP   231     -24.018  42.583 -94.689  0.00  0.00           C
ATOM   3490  HN  TRP   231     -21.627  48.982 -92.587  0.00  0.00           H
ATOM   3491  HA  TRP   231     -22.260  46.588 -91.836  0.00  0.00           H
ATOM   3492  HB1 TRP   231     -20.259  47.540 -94.009  0.00  0.00           H
ATOM   3493  HB2 TRP   231     -22.021  47.525 -93.996  0.00  0.00           H
ATOM   3494  HD1 TRP   231     -18.968  45.004 -94.268  0.00  0.00           H
ATOM   3495  HE1 TRP   231     -19.970  42.642 -94.653  0.00  0.00           H
ATOM   3496  HE3 TRP   231     -24.053  46.000 -94.295  0.00  0.00           H
ATOM   3497  HZ2 TRP   231     -22.374  41.256 -94.758  0.00  0.00           H
ATOM   3498  HZ3 TRP   231     -25.547  43.981 -94.596  0.00  0.00           H
ATOM   3499  HH2 TRP   231     -24.705  41.755 -94.720  0.00  0.00           H
ATOM   3500  N   HIS   232     -19.014  46.908 -90.955  0.00  0.00           N
ATOM   3501  CA  HIS   232     -17.990  46.246 -90.040  0.00  0.00           C
ATOM   3502  C   HIS   232     -18.514  46.037 -88.649  0.00  0.00           C
ATOM   3503  O   HIS   232     -18.619  44.931 -88.123  0.00  0.00           O
ATOM   3504  CB  HIS   232     -16.681  47.165 -89.910  0.00  0.00           C
ATOM   3505  CG  HIS   232     -15.603  47.350 -90.960  0.00  0.00           C
ATOM   3506  CD2 HIS   232     -14.528  48.188 -90.995  0.00  0.00           C
ATOM   3507  ND1 HIS   232     -15.589  46.553 -92.079  0.00  0.00           N
ATOM   3508  CE1 HIS   232     -14.540  46.942 -92.769  0.00  0.00           C
ATOM   3509  NE2 HIS   232     -13.869  47.926 -92.175  0.00  0.00           N
ATOM   3510  HN  HIS   232     -18.785  47.809 -91.331  0.00  0.00           H
ATOM   3511  HA  HIS   232     -17.725  45.269 -90.427  0.00  0.00           H
ATOM   3512  HB1 HIS   232     -16.064  46.698 -89.121  0.00  0.00           H
ATOM   3513  HB2 HIS   232     -16.980  48.197 -89.616  0.00  0.00           H
ATOM   3514  HD2 HIS   232     -14.185  49.010 -90.369  0.00  0.00           H
ATOM   3515  HE1 HIS   232     -14.082  46.585 -93.689  0.00  0.00           H
ATOM   3516  HE2 HIS   232     -13.011  48.376 -92.438  0.00  0.00           H
ATOM   3517  N   SER   233     -19.080  47.063 -88.000  0.00  0.00           N
ATOM   3518  CA  SER   233     -19.609  47.043 -86.644  0.00  0.00           C
ATOM   3519  C   SER   233     -20.771  46.162 -86.374  0.00  0.00           C
ATOM   3520  O   SER   233     -20.811  45.364 -85.451  0.00  0.00           O
ATOM   3521  CB  SER   233     -19.936  48.542 -86.121  0.00  0.00           C
ATOM   3522  OG  SER   233     -20.800  49.359 -86.954  0.00  0.00           O
ATOM   3523  HN  SER   233     -19.069  47.950 -88.452  0.00  0.00           H
ATOM   3524  HA  SER   233     -18.839  46.607 -86.030  0.00  0.00           H
ATOM   3525  HB1 SER   233     -18.983  49.054 -85.871  0.00  0.00           H
ATOM   3526  HB2 SER   233     -20.453  48.315 -85.165  0.00  0.00           H
ATOM   3527  HG1 SER   233     -20.447  49.567 -87.824  0.00  0.00           H
ATOM   3528  N   LYS   234     -21.730  46.116 -87.310  0.00  0.00           N
ATOM   3529  CA  LYS   234     -22.825  45.223 -87.151  0.00  0.00           C
ATOM   3530  C   LYS   234     -22.558  43.745 -87.314  0.00  0.00           C
ATOM   3531  O   LYS   234     -22.855  42.909 -86.514  0.00  0.00           O
ATOM   3532  CB  LYS   234     -24.075  45.625 -88.007  0.00  0.00           C
ATOM   3533  CG  LYS   234     -24.891  46.869 -87.549  0.00  0.00           C
ATOM   3534  CD  LYS   234     -25.651  46.626 -86.184  0.00  0.00           C
ATOM   3535  CE  LYS   234     -26.314  47.936 -85.667  0.00  0.00           C
ATOM   3536  NZ  LYS   234     -25.418  48.851 -85.022  0.00  0.00           N
ATOM   3537  HN  LYS   234     -21.777  46.606 -88.177  0.00  0.00           H
ATOM   3538  HA  LYS   234     -23.110  45.429 -86.129  0.00  0.00           H
ATOM   3539  HB1 LYS   234     -24.760  44.760 -88.046  0.00  0.00           H
ATOM   3540  HB2 LYS   234     -23.833  45.957 -89.041  0.00  0.00           H
ATOM   3541  HG1 LYS   234     -25.509  47.138 -88.430  0.00  0.00           H
ATOM   3542  HG2 LYS   234     -24.255  47.763 -87.361  0.00  0.00           H
ATOM   3543  HD1 LYS   234     -26.418  45.825 -86.281  0.00  0.00           H
ATOM   3544  HD2 LYS   234     -24.905  46.241 -85.459  0.00  0.00           H
ATOM   3545  HE1 LYS   234     -27.083  47.609 -84.931  0.00  0.00           H
ATOM   3546  HE2 LYS   234     -26.849  48.456 -86.493  0.00  0.00           H
ATOM   3547  HZ1 LYS   234     -24.778  49.295 -85.705  0.00  0.00           H
ATOM   3548  HZ2 LYS   234     -25.977  49.637 -84.635  0.00  0.00           H
ATOM   3549  HZ3 LYS   234     -24.781  48.390 -84.344  0.00  0.00           H
ATOM   3550  N   VAL   235     -21.814  43.334 -88.308  0.00  0.00           N
ATOM   3551  CA  VAL   235     -21.304  41.914 -88.425  0.00  0.00           C
ATOM   3552  C   VAL   235     -20.368  41.540 -87.200  0.00  0.00           C
ATOM   3553  O   VAL   235     -20.516  40.413 -86.641  0.00  0.00           O
ATOM   3554  CB  VAL   235     -20.715  41.661 -89.755  0.00  0.00           C
ATOM   3555  CG1 VAL   235     -20.237  40.154 -89.896  0.00  0.00           C
ATOM   3556  CG2 VAL   235     -21.705  42.072 -90.944  0.00  0.00           C
ATOM   3557  HN  VAL   235     -21.526  43.990 -89.010  0.00  0.00           H
ATOM   3558  HA  VAL   235     -22.132  41.232 -88.291  0.00  0.00           H
ATOM   3559  HB  VAL   235     -19.864  42.365 -89.863  0.00  0.00           H
ATOM   3560 HG11 VAL   235     -19.879  40.040 -90.942  0.00  0.00           H
ATOM   3561 HG12 VAL   235     -19.336  39.923 -89.269  0.00  0.00           H
ATOM   3562 HG13 VAL   235     -20.921  39.351 -89.552  0.00  0.00           H
ATOM   3563 HG21 VAL   235     -22.672  41.514 -90.944  0.00  0.00           H
ATOM   3564 HG22 VAL   235     -21.942  43.152 -91.093  0.00  0.00           H
ATOM   3565 HG23 VAL   235     -21.232  41.808 -91.915  0.00  0.00           H
ATOM   3566  N   ARG   236     -19.499  42.448 -86.745  0.00  0.00           N
ATOM   3567  CA  ARG   236     -18.701  42.305 -85.592  0.00  0.00           C
ATOM   3568  C   ARG   236     -19.467  42.208 -84.320  0.00  0.00           C
ATOM   3569  O   ARG   236     -19.303  41.252 -83.562  0.00  0.00           O
ATOM   3570  CB  ARG   236     -17.622  43.337 -85.616  0.00  0.00           C
ATOM   3571  CG  ARG   236     -16.427  43.144 -86.640  0.00  0.00           C
ATOM   3572  CD  ARG   236     -15.563  44.323 -86.841  0.00  0.00           C
ATOM   3573  NE  ARG   236     -14.807  44.505 -85.563  0.00  0.00           N
ATOM   3574  CZ  ARG   236     -13.698  43.798 -85.243  0.00  0.00           C
ATOM   3575  NH1 ARG   236     -13.215  42.869 -85.977  0.00  0.00           N
ATOM   3576  NH2 ARG   236     -13.249  43.889 -84.041  0.00  0.00           N
ATOM   3577  HN  ARG   236     -19.291  43.223 -87.344  0.00  0.00           H
ATOM   3578  HA  ARG   236     -18.198  41.360 -85.743  0.00  0.00           H
ATOM   3579  HB1 ARG   236     -17.139  43.520 -84.630  0.00  0.00           H
ATOM   3580  HB2 ARG   236     -18.157  44.293 -85.803  0.00  0.00           H
ATOM   3581  HG1 ARG   236     -16.964  42.948 -87.595  0.00  0.00           H
ATOM   3582  HG2 ARG   236     -15.971  42.167 -86.385  0.00  0.00           H
ATOM   3583  HD1 ARG   236     -16.180  45.251 -86.843  0.00  0.00           H
ATOM   3584  HD2 ARG   236     -14.943  44.253 -87.758  0.00  0.00           H
ATOM   3585  HE  ARG   236     -15.151  45.120 -84.857  0.00  0.00           H
ATOM   3586 HH11 ARG   236     -13.526  42.581 -86.890  0.00  0.00           H
ATOM   3587 HH12 ARG   236     -12.452  42.337 -85.625  0.00  0.00           H
ATOM   3588 HH21 ARG   236     -13.418  44.719 -83.505  0.00  0.00           H
ATOM   3589 HH22 ARG   236     -12.452  43.377 -83.733  0.00  0.00           H
ATOM   3590  N   GLN   237     -20.452  43.101 -84.031  0.00  0.00           N
ATOM   3591  CA  GLN   237     -21.170  42.994 -82.812  0.00  0.00           C
ATOM   3592  C   GLN   237     -22.235  41.915 -82.689  0.00  0.00           C
ATOM   3593  O   GLN   237     -22.427  41.440 -81.569  0.00  0.00           O
ATOM   3594  CB  GLN   237     -21.701  44.430 -82.469  0.00  0.00           C
ATOM   3595  CG  GLN   237     -20.588  45.472 -81.984  0.00  0.00           C
ATOM   3596  CD  GLN   237     -19.590  45.020 -80.948  0.00  0.00           C
ATOM   3597  NE2 GLN   237     -18.367  44.648 -81.375  0.00  0.00           N
ATOM   3598  OE1 GLN   237     -19.834  44.950 -79.754  0.00  0.00           O
ATOM   3599  HN  GLN   237     -20.676  43.800 -84.711  0.00  0.00           H
ATOM   3600  HA  GLN   237     -20.431  42.765 -82.048  0.00  0.00           H
ATOM   3601  HB1 GLN   237     -22.339  44.384 -81.567  0.00  0.00           H
ATOM   3602  HB2 GLN   237     -22.269  44.902 -83.295  0.00  0.00           H
ATOM   3603  HG1 GLN   237     -21.145  46.327 -81.559  0.00  0.00           H
ATOM   3604  HG2 GLN   237     -20.013  45.840 -82.860  0.00  0.00           H
ATOM   3605 HE21 GLN   237     -18.132  44.840 -82.333  0.00  0.00           H
ATOM   3606 HE22 GLN   237     -17.692  44.263 -80.748  0.00  0.00           H
ATOM   3607  N   LYS   238     -22.855  41.525 -83.764  0.00  0.00           N
ATOM   3608  CA  LYS   238     -23.952  40.574 -83.784  0.00  0.00           C
ATOM   3609  C   LYS   238     -23.530  39.097 -84.078  0.00  0.00           C
ATOM   3610  O   LYS   238     -24.374  38.207 -84.192  0.00  0.00           O
ATOM   3611  CB  LYS   238     -25.126  40.965 -84.739  0.00  0.00           C
ATOM   3612  CG  LYS   238     -25.500  42.495 -84.632  0.00  0.00           C
ATOM   3613  CD  LYS   238     -26.065  42.731 -83.196  0.00  0.00           C
ATOM   3614  CE  LYS   238     -26.724  44.124 -82.933  0.00  0.00           C
ATOM   3615  NZ  LYS   238     -27.558  43.986 -81.696  0.00  0.00           N
ATOM   3616  HN  LYS   238     -22.514  41.893 -84.618  0.00  0.00           H
ATOM   3617  HA  LYS   238     -24.352  40.572 -82.787  0.00  0.00           H
ATOM   3618  HB1 LYS   238     -25.932  40.240 -84.478  0.00  0.00           H
ATOM   3619  HB2 LYS   238     -24.872  40.639 -85.774  0.00  0.00           H
ATOM   3620  HG1 LYS   238     -26.319  42.685 -85.361  0.00  0.00           H
ATOM   3621  HG2 LYS   238     -24.674  43.139 -85.017  0.00  0.00           H
ATOM   3622  HD1 LYS   238     -26.760  41.881 -83.061  0.00  0.00           H
ATOM   3623  HD2 LYS   238     -25.203  42.714 -82.483  0.00  0.00           H
ATOM   3624  HE1 LYS   238     -27.405  44.214 -83.809  0.00  0.00           H
ATOM   3625  HE2 LYS   238     -26.084  45.031 -82.811  0.00  0.00           H
ATOM   3626  HZ1 LYS   238     -28.129  43.120 -81.783  0.00  0.00           H
ATOM   3627  HZ2 LYS   238     -27.026  43.778 -80.826  0.00  0.00           H
ATOM   3628  HZ3 LYS   238     -28.213  44.793 -81.601  0.00  0.00           H
ATOM   3629  N   SER   239     -22.205  38.840 -84.201  0.00  0.00           N
ATOM   3630  CA  SER   239     -21.626  37.478 -84.494  0.00  0.00           C
ATOM   3631  C   SER   239     -21.704  36.479 -83.371  0.00  0.00           C
ATOM   3632  O   SER   239     -21.654  36.862 -82.203  0.00  0.00           O
ATOM   3633  CB  SER   239     -20.233  37.553 -85.066  0.00  0.00           C
ATOM   3634  OG  SER   239     -19.373  38.366 -84.292  0.00  0.00           O
ATOM   3635  HN  SER   239     -21.573  39.571 -83.947  0.00  0.00           H
ATOM   3636  HA  SER   239     -22.273  37.018 -85.229  0.00  0.00           H
ATOM   3637  HB1 SER   239     -20.318  38.037 -86.071  0.00  0.00           H
ATOM   3638  HB2 SER   239     -19.649  36.649 -85.357  0.00  0.00           H
ATOM   3639  HG1 SER   239     -19.789  39.237 -84.279  0.00  0.00           H
ATOM   3640  N   GLU   240     -21.926  35.213 -83.812  0.00  0.00           N
ATOM   3641  CA  GLU   240     -21.992  34.003 -83.001  0.00  0.00           C
ATOM   3642  C   GLU   240     -23.320  33.898 -82.281  0.00  0.00           C
ATOM   3643  O   GLU   240     -24.159  33.102 -82.669  0.00  0.00           O
ATOM   3644  CB  GLU   240     -20.777  33.660 -82.035  0.00  0.00           C
ATOM   3645  CG  GLU   240     -20.560  32.134 -81.929  0.00  0.00           C
ATOM   3646  CD  GLU   240     -19.678  31.711 -80.784  0.00  0.00           C
ATOM   3647  OE1 GLU   240     -18.522  32.268 -80.677  0.00  0.00           O
ATOM   3648  OE2 GLU   240     -20.145  30.857 -79.956  0.00  0.00           O
ATOM   3649  HN  GLU   240     -21.751  34.967 -84.769  0.00  0.00           H
ATOM   3650  HA  GLU   240     -22.045  33.184 -83.709  0.00  0.00           H
ATOM   3651  HB1 GLU   240     -20.911  34.169 -81.064  0.00  0.00           H
ATOM   3652  HB2 GLU   240     -19.949  34.139 -82.604  0.00  0.00           H
ATOM   3653  HG1 GLU   240     -20.006  31.698 -82.783  0.00  0.00           H
ATOM   3654  HG2 GLU   240     -21.552  31.626 -81.941  0.00  0.00           H
ATOM   3655  N   VAL   241     -23.446  34.702 -81.231  0.00  0.00           N
ATOM   3656  CA  VAL   241     -24.488  34.563 -80.245  0.00  0.00           C
ATOM   3657  C   VAL   241     -25.870  34.863 -80.795  0.00  0.00           C
ATOM   3658  O   VAL   241     -26.845  34.287 -80.305  0.00  0.00           O
ATOM   3659  CB  VAL   241     -24.122  35.331 -78.938  0.00  0.00           C
ATOM   3660  CG1 VAL   241     -25.260  35.310 -77.872  0.00  0.00           C
ATOM   3661  CG2 VAL   241     -22.855  34.573 -78.405  0.00  0.00           C
ATOM   3662  HN  VAL   241     -22.701  35.321 -81.000  0.00  0.00           H
ATOM   3663  HA  VAL   241     -24.527  33.536 -79.904  0.00  0.00           H
ATOM   3664  HB  VAL   241     -23.845  36.358 -79.242  0.00  0.00           H
ATOM   3665 HG11 VAL   241     -24.937  35.685 -76.877  0.00  0.00           H
ATOM   3666 HG12 VAL   241     -26.060  35.988 -78.223  0.00  0.00           H
ATOM   3667 HG13 VAL   241     -25.594  34.257 -77.760  0.00  0.00           H
ATOM   3668 HG21 VAL   241     -22.969  33.471 -78.374  0.00  0.00           H
ATOM   3669 HG22 VAL   241     -21.950  34.747 -79.020  0.00  0.00           H
ATOM   3670 HG23 VAL   241     -22.646  34.961 -77.380  0.00  0.00           H
ATOM   3671  N   ASP   242     -25.924  35.959 -81.625  0.00  0.00           N
ATOM   3672  CA  ASP   242     -27.152  36.528 -82.095  0.00  0.00           C
ATOM   3673  C   ASP   242     -27.310  36.283 -83.615  0.00  0.00           C
ATOM   3674  O   ASP   242     -27.862  37.129 -84.301  0.00  0.00           O
ATOM   3675  CB  ASP   242     -27.201  38.106 -81.739  0.00  0.00           C
ATOM   3676  CG  ASP   242     -27.674  38.359 -80.335  0.00  0.00           C
ATOM   3677  OD1 ASP   242     -28.063  37.465 -79.544  0.00  0.00           O
ATOM   3678  OD2 ASP   242     -27.823  39.569 -80.066  0.00  0.00           O
ATOM   3679  HN  ASP   242     -25.099  36.417 -81.953  0.00  0.00           H
ATOM   3680  HA  ASP   242     -27.996  36.111 -81.563  0.00  0.00           H
ATOM   3681  HB1 ASP   242     -28.104  38.546 -82.228  0.00  0.00           H
ATOM   3682  HB2 ASP   242     -26.235  38.531 -82.071  0.00  0.00           H
ATOM   3683  N   ILE   243     -26.757  35.187 -84.145  0.00  0.00           N
ATOM   3684  CA  ILE   243     -26.743  34.871 -85.601  0.00  0.00           C
ATOM   3685  C   ILE   243     -28.113  34.662 -86.154  0.00  0.00           C
ATOM   3686  O   ILE   243     -28.508  35.178 -87.215  0.00  0.00           O
ATOM   3687  CB  ILE   243     -25.867  33.650 -85.947  0.00  0.00           C
ATOM   3688  CG1 ILE   243     -24.388  33.906 -85.926  0.00  0.00           C
ATOM   3689  CG2 ILE   243     -26.289  32.832 -87.183  0.00  0.00           C
ATOM   3690  CD  ILE   243     -23.818  34.508 -87.174  0.00  0.00           C
ATOM   3691  HN  ILE   243     -26.152  34.646 -83.561  0.00  0.00           H
ATOM   3692  HA  ILE   243     -26.397  35.769 -86.090  0.00  0.00           H
ATOM   3693  HB  ILE   243     -26.057  33.058 -85.022  0.00  0.00           H
ATOM   3694 HG11 ILE   243     -23.958  32.884 -85.886  0.00  0.00           H
ATOM   3695 HG12 ILE   243     -24.058  34.375 -84.977  0.00  0.00           H
ATOM   3696 HG21 ILE   243     -27.322  32.453 -87.042  0.00  0.00           H
ATOM   3697 HG22 ILE   243     -26.397  33.521 -88.044  0.00  0.00           H
ATOM   3698 HG23 ILE   243     -25.638  31.940 -87.332  0.00  0.00           H
ATOM   3699  HD1 ILE   243     -24.245  33.944 -88.028  0.00  0.00           H
ATOM   3700  HD2 ILE   243     -24.103  35.567 -87.349  0.00  0.00           H
ATOM   3701  HD3 ILE   243     -22.728  34.383 -87.308  0.00  0.00           H
ATOM   3702  N   VAL   244     -28.983  33.855 -85.498  0.00  0.00           N
ATOM   3703  CA  VAL   244     -30.269  33.562 -85.984  0.00  0.00           C
ATOM   3704  C   VAL   244     -31.220  34.711 -85.517  0.00  0.00           C
ATOM   3705  O   VAL   244     -31.142  35.297 -84.479  0.00  0.00           O
ATOM   3706  CB  VAL   244     -30.764  32.165 -85.584  0.00  0.00           C
ATOM   3707  CG1 VAL   244     -32.184  31.845 -86.145  0.00  0.00           C
ATOM   3708  CG2 VAL   244     -29.633  31.103 -85.925  0.00  0.00           C
ATOM   3709  HN  VAL   244     -28.817  33.725 -84.532  0.00  0.00           H
ATOM   3710  HA  VAL   244     -30.220  33.447 -87.059  0.00  0.00           H
ATOM   3711  HB  VAL   244     -30.827  32.063 -84.476  0.00  0.00           H
ATOM   3712 HG11 VAL   244     -32.985  32.472 -85.694  0.00  0.00           H
ATOM   3713 HG12 VAL   244     -32.266  31.822 -87.252  0.00  0.00           H
ATOM   3714 HG13 VAL   244     -32.450  30.843 -85.745  0.00  0.00           H
ATOM   3715 HG21 VAL   244     -28.709  31.363 -85.364  0.00  0.00           H
ATOM   3716 HG22 VAL   244     -29.849  30.031 -85.715  0.00  0.00           H
ATOM   3717 HG23 VAL   244     -29.421  31.124 -87.013  0.00  0.00           H
ATOM   3718  N   VAL   245     -32.119  35.105 -86.438  0.00  0.00           N
ATOM   3719  CA  VAL   245     -32.961  36.326 -86.354  0.00  0.00           C
ATOM   3720  C   VAL   245     -34.430  36.028 -86.714  0.00  0.00           C
ATOM   3721  O   VAL   245     -34.768  35.328 -87.739  0.00  0.00           O
ATOM   3722  CB  VAL   245     -32.411  37.411 -87.346  0.00  0.00           C
ATOM   3723  CG1 VAL   245     -32.671  37.020 -88.835  0.00  0.00           C
ATOM   3724  CG2 VAL   245     -33.110  38.762 -87.043  0.00  0.00           C
ATOM   3725  HN  VAL   245     -32.457  34.507 -87.161  0.00  0.00           H
ATOM   3726  HA  VAL   245     -32.940  36.713 -85.349  0.00  0.00           H
ATOM   3727  HB  VAL   245     -31.360  37.607 -87.042  0.00  0.00           H
ATOM   3728 HG11 VAL   245     -32.211  36.068 -89.182  0.00  0.00           H
ATOM   3729 HG12 VAL   245     -33.764  37.046 -89.044  0.00  0.00           H
ATOM   3730 HG13 VAL   245     -32.193  37.782 -89.472  0.00  0.00           H
ATOM   3731 HG21 VAL   245     -32.528  39.624 -87.438  0.00  0.00           H
ATOM   3732 HG22 VAL   245     -34.139  38.800 -87.458  0.00  0.00           H
ATOM   3733 HG23 VAL   245     -33.098  38.932 -85.947  0.00  0.00           H
ATOM   3734  N   SER   246     -35.339  36.388 -85.832  0.00  0.00           N
ATOM   3735  CA  SER   246     -36.733  36.073 -85.929  0.00  0.00           C
ATOM   3736  C   SER   246     -37.602  37.172 -85.406  0.00  0.00           C
ATOM   3737  O   SER   246     -37.081  38.188 -84.940  0.00  0.00           O
ATOM   3738  CB  SER   246     -37.055  34.744 -85.203  0.00  0.00           C
ATOM   3739  OG  SER   246     -38.363  34.143 -85.303  0.00  0.00           O
ATOM   3740  HN  SER   246     -35.056  36.900 -85.027  0.00  0.00           H
ATOM   3741  HA  SER   246     -37.053  35.887 -86.948  0.00  0.00           H
ATOM   3742  HB1 SER   246     -36.787  34.995 -84.151  0.00  0.00           H
ATOM   3743  HB2 SER   246     -36.268  34.043 -85.570  0.00  0.00           H
ATOM   3744  HG1 SER   246     -38.482  33.679 -86.134  0.00  0.00           H
ATOM   3745  N   GLU   247     -38.922  37.022 -85.560  0.00  0.00           N
ATOM   3746  CA  GLU   247     -39.847  37.978 -85.012  0.00  0.00           C
ATOM   3747  C   GLU   247     -41.053  37.212 -84.709  0.00  0.00           C
ATOM   3748  O   GLU   247     -41.215  36.018 -85.050  0.00  0.00           O
ATOM   3749  CB  GLU   247     -40.172  39.097 -86.066  0.00  0.00           C
ATOM   3750  CG  GLU   247     -41.048  38.695 -87.286  0.00  0.00           C
ATOM   3751  CD  GLU   247     -41.524  39.881 -88.066  0.00  0.00           C
ATOM   3752  OE1 GLU   247     -42.751  40.038 -88.282  0.00  0.00           O
ATOM   3753  OE2 GLU   247     -40.561  40.689 -88.422  0.00  0.00           O
ATOM   3754  HN  GLU   247     -39.272  36.123 -85.833  0.00  0.00           H
ATOM   3755  HA  GLU   247     -39.520  38.357 -84.046  0.00  0.00           H
ATOM   3756  HB1 GLU   247     -39.184  39.492 -86.396  0.00  0.00           H
ATOM   3757  HB2 GLU   247     -40.748  39.850 -85.489  0.00  0.00           H
ATOM   3758  HG1 GLU   247     -41.992  38.136 -87.101  0.00  0.00           H
ATOM   3759  HG2 GLU   247     -40.324  38.094 -87.867  0.00  0.00           H
ATOM   3760  N   ASP   248     -41.894  37.794 -83.838  0.00  0.00           N
ATOM   3761  CA  ASP   248     -43.060  37.422 -83.142  0.00  0.00           C
ATOM   3762  C   ASP   248     -44.375  38.008 -83.822  0.00  0.00           C
ATOM   3763  O   ASP   248     -44.366  39.057 -84.414  0.00  0.00           O
ATOM   3764  CB  ASP   248     -42.902  37.939 -81.684  0.00  0.00           C
ATOM   3765  CG  ASP   248     -42.086  36.990 -80.852  0.00  0.00           C
ATOM   3766  OD1 ASP   248     -41.887  35.809 -81.317  0.00  0.00           O
ATOM   3767  OD2 ASP   248     -41.749  37.372 -79.736  0.00  0.00           O
ATOM   3768  HN  ASP   248     -41.663  38.748 -83.656  0.00  0.00           H
ATOM   3769  HA  ASP   248     -43.046  36.349 -83.198  0.00  0.00           H
ATOM   3770  HB1 ASP   248     -43.904  38.155 -81.277  0.00  0.00           H
ATOM   3771  HB2 ASP   248     -42.356  38.907 -81.708  0.00  0.00           H
ATOM   3772  N   LEU   249     -45.535  37.231 -83.693  0.00  0.00           N
ATOM   3773  CA  LEU   249     -46.828  37.579 -84.320  0.00  0.00           C
ATOM   3774  C   LEU   249     -47.394  38.900 -83.708  0.00  0.00           C
ATOM   3775  O   LEU   249     -47.920  39.782 -84.433  0.00  0.00           O
ATOM   3776  CB  LEU   249     -47.850  36.453 -84.024  0.00  0.00           C
ATOM   3777  CG  LEU   249     -47.349  34.991 -84.316  0.00  0.00           C
ATOM   3778  CD1 LEU   249     -48.344  33.984 -83.854  0.00  0.00           C
ATOM   3779  CD2 LEU   249     -47.111  34.984 -85.844  0.00  0.00           C
ATOM   3780  HN  LEU   249     -45.531  36.323 -83.286  0.00  0.00           H
ATOM   3781  HA  LEU   249     -46.653  37.786 -85.367  0.00  0.00           H
ATOM   3782  HB1 LEU   249     -48.777  36.662 -84.613  0.00  0.00           H
ATOM   3783  HB2 LEU   249     -48.160  36.600 -82.971  0.00  0.00           H
ATOM   3784  HG  LEU   249     -46.424  34.766 -83.742  0.00  0.00           H
ATOM   3785 HD11 LEU   249     -49.364  34.321 -84.154  0.00  0.00           H
ATOM   3786 HD12 LEU   249     -48.082  32.958 -84.182  0.00  0.00           H
ATOM   3787 HD13 LEU   249     -48.354  34.021 -82.742  0.00  0.00           H
ATOM   3788 HD21 LEU   249     -48.047  35.311 -86.354  0.00  0.00           H
ATOM   3789 HD22 LEU   249     -46.276  35.660 -86.140  0.00  0.00           H
ATOM   3790 HD23 LEU   249     -46.879  34.012 -86.329  0.00  0.00           H
ATOM   3791  N   ASN   250     -47.253  39.068 -82.364  0.00  0.00           N
ATOM   3792  CA  ASN   250     -47.803  40.177 -81.609  0.00  0.00           C
ATOM   3793  C   ASN   250     -46.718  40.925 -80.750  0.00  0.00           C
ATOM   3794  O   ASN   250     -47.113  41.822 -79.990  0.00  0.00           O
ATOM   3795  CB  ASN   250     -48.941  39.622 -80.763  0.00  0.00           C
ATOM   3796  CG  ASN   250     -50.007  39.010 -81.663  0.00  0.00           C
ATOM   3797  ND2 ASN   250     -51.051  39.814 -81.967  0.00  0.00           N
ATOM   3798  OD1 ASN   250     -50.108  37.852 -81.910  0.00  0.00           O
ATOM   3799  HN  ASN   250     -46.887  38.354 -81.778  0.00  0.00           H
ATOM   3800  HA  ASN   250     -48.216  40.913 -82.284  0.00  0.00           H
ATOM   3801  HB1 ASN   250     -49.315  40.440 -80.111  0.00  0.00           H
ATOM   3802  HB2 ASN   250     -48.553  38.780 -80.151  0.00  0.00           H
ATOM   3803 HD21 ASN   250     -50.978  40.781 -81.731  0.00  0.00           H
ATOM   3804 HD22 ASN   250     -51.920  39.442 -82.306  0.00  0.00           H
ATOM   3805  N   GLY   251     -45.443  40.554 -80.899  0.00  0.00           N
ATOM   3806  CA  GLY   251     -44.253  41.152 -80.204  0.00  0.00           C
ATOM   3807  C   GLY   251     -43.404  41.978 -81.135  0.00  0.00           C
ATOM   3808  O   GLY   251     -43.942  42.846 -81.806  0.00  0.00           O
ATOM   3809  HN  GLY   251     -45.222  39.815 -81.540  0.00  0.00           H
ATOM   3810  HA1 GLY   251     -44.590  41.902 -79.503  0.00  0.00           H
ATOM   3811  HA2 GLY   251     -43.675  40.343 -79.785  0.00  0.00           H
ATOM   3812  N   THR   252     -42.114  41.684 -81.229  0.00  0.00           N
ATOM   3813  CA  THR   252     -41.237  42.394 -82.095  0.00  0.00           C
ATOM   3814  C   THR   252     -40.086  41.483 -82.478  0.00  0.00           C
ATOM   3815  O   THR   252     -40.179  40.271 -82.340  0.00  0.00           O
ATOM   3816  CB  THR   252     -40.795  43.742 -81.540  0.00  0.00           C
ATOM   3817  CG2 THR   252     -40.112  43.503 -80.128  0.00  0.00           C
ATOM   3818  OG1 THR   252     -40.004  44.467 -82.510  0.00  0.00           O
ATOM   3819  HN  THR   252     -41.729  40.958 -80.666  0.00  0.00           H
ATOM   3820  HA  THR   252     -41.669  42.537 -83.069  0.00  0.00           H
ATOM   3821  HB  THR   252     -41.678  44.396 -81.381  0.00  0.00           H
ATOM   3822  HG1 THR   252     -40.570  44.495 -83.282  0.00  0.00           H
ATOM   3823 HG21 THR   252     -39.103  43.091 -80.325  0.00  0.00           H
ATOM   3824 HG22 THR   252     -40.094  44.471 -79.571  0.00  0.00           H
ATOM   3825 HG23 THR   252     -40.666  42.806 -79.474  0.00  0.00           H
ATOM   3826  N   VAL   253     -38.949  42.020 -82.944  0.00  0.00           N
ATOM   3827  CA  VAL   253     -37.744  41.280 -83.413  0.00  0.00           C
ATOM   3828  C   VAL   253     -37.035  40.594 -82.255  0.00  0.00           C
ATOM   3829  O   VAL   253     -37.061  41.108 -81.171  0.00  0.00           O
ATOM   3830  CB  VAL   253     -36.806  42.187 -84.204  0.00  0.00           C
ATOM   3831  CG1 VAL   253     -36.134  43.297 -83.346  0.00  0.00           C
ATOM   3832  CG2 VAL   253     -35.740  41.388 -85.007  0.00  0.00           C
ATOM   3833  HN  VAL   253     -38.885  43.013 -82.967  0.00  0.00           H
ATOM   3834  HA  VAL   253     -38.137  40.509 -84.067  0.00  0.00           H
ATOM   3835  HB  VAL   253     -37.429  42.724 -84.949  0.00  0.00           H
ATOM   3836 HG11 VAL   253     -35.181  42.924 -82.906  0.00  0.00           H
ATOM   3837 HG12 VAL   253     -35.842  44.193 -83.943  0.00  0.00           H
ATOM   3838 HG13 VAL   253     -36.891  43.517 -82.567  0.00  0.00           H
ATOM   3839 HG21 VAL   253     -35.067  40.775 -84.381  0.00  0.00           H
ATOM   3840 HG22 VAL   253     -36.206  40.797 -85.821  0.00  0.00           H
ATOM   3841 HG23 VAL   253     -35.046  42.164 -85.399  0.00  0.00           H
ATOM   3842  N   LYS   254     -36.376  39.453 -82.508  0.00  0.00           N
ATOM   3843  CA  LYS   254     -35.502  38.813 -81.563  0.00  0.00           C
ATOM   3844  C   LYS   254     -34.320  38.059 -82.216  0.00  0.00           C
ATOM   3845  O   LYS   254     -34.120  37.949 -83.446  0.00  0.00           O
ATOM   3846  CB  LYS   254     -36.319  37.867 -80.664  0.00  0.00           C
ATOM   3847  CG  LYS   254     -37.404  36.886 -81.210  0.00  0.00           C
ATOM   3848  CD  LYS   254     -38.177  36.153 -80.059  0.00  0.00           C
ATOM   3849  CE  LYS   254     -38.663  37.156 -79.019  0.00  0.00           C
ATOM   3850  NZ  LYS   254     -39.694  36.524 -78.265  0.00  0.00           N
ATOM   3851  HN  LYS   254     -36.473  38.968 -83.372  0.00  0.00           H
ATOM   3852  HA  LYS   254     -35.136  39.548 -80.868  0.00  0.00           H
ATOM   3853  HB1 LYS   254     -36.907  38.513 -79.975  0.00  0.00           H
ATOM   3854  HB2 LYS   254     -35.718  37.270 -79.952  0.00  0.00           H
ATOM   3855  HG1 LYS   254     -36.928  36.118 -81.853  0.00  0.00           H
ATOM   3856  HG2 LYS   254     -38.058  37.485 -81.875  0.00  0.00           H
ATOM   3857  HD1 LYS   254     -39.029  35.663 -80.588  0.00  0.00           H
ATOM   3858  HD2 LYS   254     -37.478  35.468 -79.536  0.00  0.00           H
ATOM   3859  HE1 LYS   254     -39.073  37.893 -79.741  0.00  0.00           H
ATOM   3860  HE2 LYS   254     -37.852  37.536 -78.366  0.00  0.00           H
ATOM   3861  HZ1 LYS   254     -40.559  36.388 -78.825  0.00  0.00           H
ATOM   3862  HZ2 LYS   254     -39.347  35.574 -78.029  0.00  0.00           H
ATOM   3863  HZ3 LYS   254     -39.929  37.062 -77.407  0.00  0.00           H
ATOM   3864  N   PHE   255     -33.425  37.478 -81.360  0.00  0.00           N
ATOM   3865  CA  PHE   255     -32.276  36.753 -81.859  0.00  0.00           C
ATOM   3866  C   PHE   255     -32.088  35.394 -81.110  0.00  0.00           C
ATOM   3867  O   PHE   255     -32.678  35.171 -80.048  0.00  0.00           O
ATOM   3868  CB  PHE   255     -31.059  37.668 -81.819  0.00  0.00           C
ATOM   3869  CG  PHE   255     -31.058  38.893 -82.672  0.00  0.00           C
ATOM   3870  CD1 PHE   255     -30.687  38.833 -84.022  0.00  0.00           C
ATOM   3871  CD2 PHE   255     -31.499  40.104 -82.118  0.00  0.00           C
ATOM   3872  CE1 PHE   255     -30.529  40.000 -84.713  0.00  0.00           C
ATOM   3873  CE2 PHE   255     -31.412  41.311 -82.883  0.00  0.00           C
ATOM   3874  CZ  PHE   255     -30.853  41.244 -84.160  0.00  0.00           C
ATOM   3875  HN  PHE   255     -33.489  37.625 -80.382  0.00  0.00           H
ATOM   3876  HA  PHE   255     -32.400  36.513 -82.904  0.00  0.00           H
ATOM   3877  HB1 PHE   255     -30.095  37.152 -82.020  0.00  0.00           H
ATOM   3878  HB2 PHE   255     -31.093  37.918 -80.738  0.00  0.00           H
ATOM   3879  HD1 PHE   255     -30.382  37.898 -84.449  0.00  0.00           H
ATOM   3880  HD2 PHE   255     -31.838  40.193 -81.093  0.00  0.00           H
ATOM   3881  HE1 PHE   255     -30.150  39.996 -85.721  0.00  0.00           H
ATOM   3882  HE2 PHE   255     -31.739  42.293 -82.548  0.00  0.00           H
ATOM   3883  HZ  PHE   255     -30.658  42.182 -84.662  0.00  0.00           H
ATOM   3884  N   SER   256     -31.188  34.533 -81.593  0.00  0.00           N
ATOM   3885  CA  SER   256     -30.765  33.311 -80.912  0.00  0.00           C
ATOM   3886  C   SER   256     -29.475  32.779 -81.553  0.00  0.00           C
ATOM   3887  O   SER   256     -29.020  33.309 -82.581  0.00  0.00           O
ATOM   3888  CB  SER   256     -31.879  32.234 -80.806  0.00  0.00           C
ATOM   3889  OG  SER   256     -31.555  31.173 -79.922  0.00  0.00           O
ATOM   3890  HN  SER   256     -30.804  34.736 -82.486  0.00  0.00           H
ATOM   3891  HA  SER   256     -30.563  33.550 -79.881  0.00  0.00           H
ATOM   3892  HB1 SER   256     -31.999  31.730 -81.784  0.00  0.00           H
ATOM   3893  HB2 SER   256     -32.819  32.721 -80.480  0.00  0.00           H
ATOM   3894  HG1 SER   256     -32.119  31.300 -79.146  0.00  0.00           H
ATOM   3895  N   SER   257     -28.994  31.666 -80.991  0.00  0.00           N
ATOM   3896  CA  SER   257     -27.906  30.811 -81.543  0.00  0.00           C
ATOM   3897  C   SER   257     -28.580  29.524 -81.984  0.00  0.00           C
ATOM   3898  O   SER   257     -27.949  28.807 -82.753  0.00  0.00           O
ATOM   3899  CB  SER   257     -26.800  30.523 -80.430  0.00  0.00           C
ATOM   3900  OG  SER   257     -27.324  30.033 -79.232  0.00  0.00           O
ATOM   3901  HN  SER   257     -29.347  31.253 -80.161  0.00  0.00           H
ATOM   3902  HA  SER   257     -27.469  31.345 -82.373  0.00  0.00           H
ATOM   3903  HB1 SER   257     -26.215  31.448 -80.199  0.00  0.00           H
ATOM   3904  HB2 SER   257     -26.060  29.799 -80.840  0.00  0.00           H
ATOM   3905  HG1 SER   257     -27.644  30.835 -78.794  0.00  0.00           H
ATOM   3906  N   SER   258     -29.874  29.277 -81.580  0.00  0.00           N
ATOM   3907  CA  SER   258     -30.496  28.018 -81.991  0.00  0.00           C
ATOM   3908  C   SER   258     -30.801  27.915 -83.438  0.00  0.00           C
ATOM   3909  O   SER   258     -31.444  28.750 -84.039  0.00  0.00           O
ATOM   3910  CB  SER   258     -31.839  27.832 -81.238  0.00  0.00           C
ATOM   3911  OG  SER   258     -31.586  27.797 -79.796  0.00  0.00           O
ATOM   3912  HN  SER   258     -30.426  29.820 -80.954  0.00  0.00           H
ATOM   3913  HA  SER   258     -29.959  27.175 -81.585  0.00  0.00           H
ATOM   3914  HB1 SER   258     -32.369  26.886 -81.491  0.00  0.00           H
ATOM   3915  HB2 SER   258     -32.527  28.671 -81.489  0.00  0.00           H
ATOM   3916  HG1 SER   258     -31.124  26.970 -79.652  0.00  0.00           H
ATOM   3917  N   LEU   259     -30.420  26.794 -84.112  0.00  0.00           N
ATOM   3918  CA  LEU   259     -30.787  26.370 -85.467  0.00  0.00           C
ATOM   3919  C   LEU   259     -32.349  26.215 -85.540  0.00  0.00           C
ATOM   3920  O   LEU   259     -32.850  25.299 -84.831  0.00  0.00           O
ATOM   3921  CB  LEU   259     -30.111  25.047 -85.791  0.00  0.00           C
ATOM   3922  CG  LEU   259     -30.404  24.538 -87.212  0.00  0.00           C
ATOM   3923  CD1 LEU   259     -29.724  25.384 -88.381  0.00  0.00           C
ATOM   3924  CD2 LEU   259     -29.958  23.094 -87.395  0.00  0.00           C
ATOM   3925  HN  LEU   259     -29.886  26.144 -83.584  0.00  0.00           H
ATOM   3926  HA  LEU   259     -30.358  27.139 -86.086  0.00  0.00           H
ATOM   3927  HB1 LEU   259     -30.458  24.270 -85.073  0.00  0.00           H
ATOM   3928  HB2 LEU   259     -29.018  25.182 -85.724  0.00  0.00           H
ATOM   3929  HG  LEU   259     -31.500  24.681 -87.348  0.00  0.00           H
ATOM   3930 HD11 LEU   259     -30.288  25.164 -89.315  0.00  0.00           H
ATOM   3931 HD12 LEU   259     -29.786  26.465 -88.168  0.00  0.00           H
ATOM   3932 HD13 LEU   259     -28.672  25.098 -88.565  0.00  0.00           H
ATOM   3933 HD21 LEU   259     -30.622  22.500 -86.728  0.00  0.00           H
ATOM   3934 HD22 LEU   259     -30.212  22.814 -88.438  0.00  0.00           H
ATOM   3935 HD23 LEU   259     -28.864  22.972 -87.268  0.00  0.00           H
ATOM   3936  N   PRO   260     -33.099  26.959 -86.371  0.00  0.00           N
ATOM   3937  CA  PRO   260     -34.572  26.841 -86.485  0.00  0.00           C
ATOM   3938  C   PRO   260     -35.240  25.526 -86.516  0.00  0.00           C
ATOM   3939  O   PRO   260     -34.615  24.498 -86.910  0.00  0.00           O
ATOM   3940  CB  PRO   260     -34.857  27.623 -87.750  0.00  0.00           C
ATOM   3941  CG  PRO   260     -33.676  28.719 -87.889  0.00  0.00           C
ATOM   3942  CD  PRO   260     -32.505  27.978 -87.286  0.00  0.00           C
ATOM   3943  HA  PRO   260     -34.843  27.164 -85.490  0.00  0.00           H
ATOM   3944  HB1 PRO   260     -35.809  28.201 -87.737  0.00  0.00           H
ATOM   3945  HB2 PRO   260     -34.879  27.004 -88.669  0.00  0.00           H
ATOM   3946  HG1 PRO   260     -34.005  29.640 -87.354  0.00  0.00           H
ATOM   3947  HG2 PRO   260     -33.504  28.996 -88.955  0.00  0.00           H
ATOM   3948  HD1 PRO   260     -31.829  28.665 -86.720  0.00  0.00           H
ATOM   3949  HD2 PRO   260     -31.849  27.464 -88.016  0.00  0.00           H
ATOM   3950  N   TYR   261     -36.495  25.496 -86.005  0.00  0.00           N
ATOM   3951  CA  TYR   261     -37.082  24.192 -85.719  0.00  0.00           C
ATOM   3952  C   TYR   261     -37.216  23.184 -86.908  0.00  0.00           C
ATOM   3953  O   TYR   261     -36.838  22.056 -86.657  0.00  0.00           O
ATOM   3954  CB  TYR   261     -38.418  24.497 -85.037  0.00  0.00           C
ATOM   3955  CG  TYR   261     -39.213  23.237 -84.636  0.00  0.00           C
ATOM   3956  CD1 TYR   261     -38.970  22.457 -83.499  0.00  0.00           C
ATOM   3957  CD2 TYR   261     -40.237  22.741 -85.504  0.00  0.00           C
ATOM   3958  CE1 TYR   261     -39.630  21.303 -83.142  0.00  0.00           C
ATOM   3959  CE2 TYR   261     -40.980  21.613 -85.166  0.00  0.00           C
ATOM   3960  CZ  TYR   261     -40.707  20.858 -83.975  0.00  0.00           C
ATOM   3961  OH  TYR   261     -41.512  19.700 -83.801  0.00  0.00           O
ATOM   3962  HN  TYR   261     -36.935  26.366 -85.782  0.00  0.00           H
ATOM   3963  HA  TYR   261     -36.381  23.710 -85.052  0.00  0.00           H
ATOM   3964  HB1 TYR   261     -39.051  25.196 -85.628  0.00  0.00           H
ATOM   3965  HB2 TYR   261     -38.131  24.991 -84.085  0.00  0.00           H
ATOM   3966  HD1 TYR   261     -38.118  22.741 -82.905  0.00  0.00           H
ATOM   3967  HD2 TYR   261     -40.576  23.306 -86.363  0.00  0.00           H
ATOM   3968  HE1 TYR   261     -39.494  20.748 -82.222  0.00  0.00           H
ATOM   3969  HE2 TYR   261     -41.755  21.285 -85.832  0.00  0.00           H
ATOM   3970  HH  TYR   261     -42.156  19.672 -84.512  0.00  0.00           H
ATOM   3971  N   PRO   262     -37.638  23.500 -88.218  0.00  0.00           N
ATOM   3972  CA  PRO   262     -37.840  22.436 -89.213  0.00  0.00           C
ATOM   3973  C   PRO   262     -36.476  22.064 -89.841  0.00  0.00           C
ATOM   3974  O   PRO   262     -36.541  21.160 -90.719  0.00  0.00           O
ATOM   3975  CB  PRO   262     -38.680  23.075 -90.316  0.00  0.00           C
ATOM   3976  CG  PRO   262     -38.245  24.480 -90.233  0.00  0.00           C
ATOM   3977  CD  PRO   262     -38.124  24.782 -88.742  0.00  0.00           C
ATOM   3978  HA  PRO   262     -38.298  21.588 -88.735  0.00  0.00           H
ATOM   3979  HB1 PRO   262     -39.727  23.095 -89.960  0.00  0.00           H
ATOM   3980  HB2 PRO   262     -38.594  22.533 -91.293  0.00  0.00           H
ATOM   3981  HG1 PRO   262     -38.969  25.243 -90.603  0.00  0.00           H
ATOM   3982  HG2 PRO   262     -37.270  24.746 -90.686  0.00  0.00           H
ATOM   3983  HD1 PRO   262     -39.078  25.027 -88.242  0.00  0.00           H
ATOM   3984  HD2 PRO   262     -37.301  25.450 -88.415  0.00  0.00           H
ATOM   3985  N   ASN   263     -35.304  22.548 -89.265  0.00  0.00           N
ATOM   3986  CA  ASN   263     -34.029  22.173 -89.739  0.00  0.00           C
ATOM   3987  C   ASN   263     -33.382  21.233 -88.713  0.00  0.00           C
ATOM   3988  O   ASN   263     -32.727  20.205 -89.031  0.00  0.00           O
ATOM   3989  CB  ASN   263     -33.134  23.387 -90.044  0.00  0.00           C
ATOM   3990  CG  ASN   263     -33.896  24.169 -91.089  0.00  0.00           C
ATOM   3991  ND2 ASN   263     -34.374  23.454 -92.099  0.00  0.00           N
ATOM   3992  OD1 ASN   263     -34.229  25.332 -90.858  0.00  0.00           O
ATOM   3993  HN  ASN   263     -35.368  23.305 -88.617  0.00  0.00           H
ATOM   3994  HA  ASN   263     -34.059  21.546 -90.616  0.00  0.00           H
ATOM   3995  HB1 ASN   263     -32.182  23.067 -90.512  0.00  0.00           H
ATOM   3996  HB2 ASN   263     -32.993  23.955 -89.103  0.00  0.00           H
ATOM   3997 HD21 ASN   263     -34.970  23.994 -92.688  0.00  0.00           H
ATOM   3998 HD22 ASN   263     -34.398  22.459 -92.192  0.00  0.00           H
ATOM   3999  N   ASN   264     -33.590  21.491 -87.391  0.00  0.00           N
ATOM   4000  CA  ASN   264     -33.413  20.561 -86.292  0.00  0.00           C
ATOM   4001  C   ASN   264     -34.293  19.313 -86.321  0.00  0.00           C
ATOM   4002  O   ASN   264     -33.823  18.201 -85.997  0.00  0.00           O
ATOM   4003  CB  ASN   264     -33.775  21.493 -84.996  0.00  0.00           C
ATOM   4004  CG  ASN   264     -34.005  20.777 -83.701  0.00  0.00           C
ATOM   4005  ND2 ASN   264     -32.948  20.295 -82.988  0.00  0.00           N
ATOM   4006  OD1 ASN   264     -35.135  20.776 -83.230  0.00  0.00           O
ATOM   4007  HN  ASN   264     -34.115  22.310 -87.171  0.00  0.00           H
ATOM   4008  HA  ASN   264     -32.392  20.235 -86.424  0.00  0.00           H
ATOM   4009  HB1 ASN   264     -34.724  21.997 -85.289  0.00  0.00           H
ATOM   4010  HB2 ASN   264     -32.975  22.266 -84.931  0.00  0.00           H
ATOM   4011 HD21 ASN   264     -32.032  20.470 -83.347  0.00  0.00           H
ATOM   4012 HD22 ASN   264     -33.165  19.793 -82.155  0.00  0.00           H
ATOM   4013  N   LEU   265     -35.596  19.440 -86.602  0.00  0.00           N
ATOM   4014  CA  LEU   265     -36.553  18.462 -86.697  0.00  0.00           C
ATOM   4015  C   LEU   265     -36.165  17.002 -87.214  0.00  0.00           C
ATOM   4016  O   LEU   265     -35.925  16.776 -88.430  0.00  0.00           O
ATOM   4017  CB  LEU   265     -37.784  18.969 -87.380  0.00  0.00           C
ATOM   4018  CG  LEU   265     -38.920  17.920 -87.585  0.00  0.00           C
ATOM   4019  CD1 LEU   265     -39.617  17.642 -86.229  0.00  0.00           C
ATOM   4020  CD2 LEU   265     -39.932  18.485 -88.530  0.00  0.00           C
ATOM   4021  HN  LEU   265     -35.953  20.357 -86.759  0.00  0.00           H
ATOM   4022  HA  LEU   265     -36.893  18.285 -85.680  0.00  0.00           H
ATOM   4023  HB1 LEU   265     -37.627  19.263 -88.437  0.00  0.00           H
ATOM   4024  HB2 LEU   265     -38.192  19.894 -86.920  0.00  0.00           H
ATOM   4025  HG  LEU   265     -38.647  16.948 -88.048  0.00  0.00           H
ATOM   4026 HD11 LEU   265     -39.836  18.632 -85.763  0.00  0.00           H
ATOM   4027 HD12 LEU   265     -40.496  16.985 -86.394  0.00  0.00           H
ATOM   4028 HD13 LEU   265     -38.916  17.167 -85.510  0.00  0.00           H
ATOM   4029 HD21 LEU   265     -39.478  18.742 -89.512  0.00  0.00           H
ATOM   4030 HD22 LEU   265     -40.843  17.851 -88.470  0.00  0.00           H
ATOM   4031 HD23 LEU   265     -40.333  19.461 -88.175  0.00  0.00           H
ATOM   4032  N   ASN   266     -36.351  16.021 -86.364  0.00  0.00           N
ATOM   4033  CA  ASN   266     -36.000  14.620 -86.602  0.00  0.00           C
ATOM   4034  C   ASN   266     -34.655  14.212 -87.300  0.00  0.00           C
ATOM   4035  O   ASN   266     -34.558  13.281 -88.067  0.00  0.00           O
ATOM   4036  CB  ASN   266     -37.243  13.904 -87.188  0.00  0.00           C
ATOM   4037  CG  ASN   266     -38.514  14.144 -86.349  0.00  0.00           C
ATOM   4038  ND2 ASN   266     -38.496  13.609 -85.115  0.00  0.00           N
ATOM   4039  OD1 ASN   266     -39.474  14.731 -86.797  0.00  0.00           O
ATOM   4040  HN  ASN   266     -36.739  16.178 -85.456  0.00  0.00           H
ATOM   4041  HA  ASN   266     -35.851  14.123 -85.660  0.00  0.00           H
ATOM   4042  HB1 ASN   266     -37.104  12.823 -87.397  0.00  0.00           H
ATOM   4043  HB2 ASN   266     -37.594  14.488 -88.067  0.00  0.00           H
ATOM   4044 HD21 ASN   266     -37.767  13.013 -84.778  0.00  0.00           H
ATOM   4045 HD22 ASN   266     -39.414  13.458 -84.730  0.00  0.00           H
ATOM   4046  N   SER   267     -33.585  14.876 -86.837  0.00  0.00           N
ATOM   4047  CA  SER   267     -32.212  14.422 -87.141  0.00  0.00           C
ATOM   4048  C   SER   267     -31.218  14.623 -86.021  0.00  0.00           C
ATOM   4049  O   SER   267     -31.079  15.769 -85.564  0.00  0.00           O
ATOM   4050  CB  SER   267     -31.703  15.371 -88.278  0.00  0.00           C
ATOM   4051  OG  SER   267     -30.352  15.065 -88.663  0.00  0.00           O
ATOM   4052  HN  SER   267     -33.727  15.686 -86.276  0.00  0.00           H
ATOM   4053  HA  SER   267     -32.188  13.398 -87.488  0.00  0.00           H
ATOM   4054  HB1 SER   267     -31.727  16.466 -88.102  0.00  0.00           H
ATOM   4055  HB2 SER   267     -32.367  15.174 -89.149  0.00  0.00           H
ATOM   4056  HG1 SER   267     -30.380  14.136 -88.916  0.00  0.00           H
ATOM   4057  N   VAL   268     -30.471  13.659 -85.471  0.00  0.00           N
ATOM   4058  CA  VAL   268     -29.384  14.030 -84.537  0.00  0.00           C
ATOM   4059  C   VAL   268     -28.148  14.451 -85.252  0.00  0.00           C
ATOM   4060  O   VAL   268     -27.172  14.961 -84.711  0.00  0.00           O
ATOM   4061  CB  VAL   268     -29.213  12.935 -83.511  0.00  0.00           C
ATOM   4062  CG1 VAL   268     -30.522  12.847 -82.632  0.00  0.00           C
ATOM   4063  CG2 VAL   268     -28.931  11.486 -84.126  0.00  0.00           C
ATOM   4064  HN  VAL   268     -30.662  12.698 -85.682  0.00  0.00           H
ATOM   4065  HA  VAL   268     -29.736  14.872 -83.963  0.00  0.00           H
ATOM   4066  HB  VAL   268     -28.378  13.141 -82.802  0.00  0.00           H
ATOM   4067 HG11 VAL   268     -30.849  13.895 -82.520  0.00  0.00           H
ATOM   4068 HG12 VAL   268     -31.367  12.220 -82.998  0.00  0.00           H
ATOM   4069 HG13 VAL   268     -30.201  12.260 -81.740  0.00  0.00           H
ATOM   4070 HG21 VAL   268     -29.769  11.179 -84.782  0.00  0.00           H
ATOM   4071 HG22 VAL   268     -27.897  11.504 -84.527  0.00  0.00           H
ATOM   4072 HG23 VAL   268     -29.001  10.814 -83.240  0.00  0.00           H
ATOM   4073  N   LEU   269     -28.115  14.310 -86.603  0.00  0.00           N
ATOM   4074  CA  LEU   269     -27.146  14.995 -87.438  0.00  0.00           C
ATOM   4075  C   LEU   269     -27.149  16.469 -87.425  0.00  0.00           C
ATOM   4076  O   LEU   269     -26.072  17.034 -87.067  0.00  0.00           O
ATOM   4077  CB  LEU   269     -27.171  14.419 -88.938  0.00  0.00           C
ATOM   4078  CG  LEU   269     -26.474  13.080 -89.091  0.00  0.00           C
ATOM   4079  CD1 LEU   269     -26.640  12.728 -90.546  0.00  0.00           C
ATOM   4080  CD2 LEU   269     -25.037  13.064 -88.635  0.00  0.00           C
ATOM   4081  HN  LEU   269     -28.835  13.829 -87.089  0.00  0.00           H
ATOM   4082  HA  LEU   269     -26.241  14.775 -86.894  0.00  0.00           H
ATOM   4083  HB1 LEU   269     -26.554  15.125 -89.542  0.00  0.00           H
ATOM   4084  HB2 LEU   269     -28.154  14.427 -89.455  0.00  0.00           H
ATOM   4085  HG  LEU   269     -26.974  12.294 -88.480  0.00  0.00           H
ATOM   4086 HD11 LEU   269     -27.684  12.514 -90.872  0.00  0.00           H
ATOM   4087 HD12 LEU   269     -26.375  13.635 -91.133  0.00  0.00           H
ATOM   4088 HD13 LEU   269     -25.965  11.886 -90.795  0.00  0.00           H
ATOM   4089 HD21 LEU   269     -24.837  13.546 -87.662  0.00  0.00           H
ATOM   4090 HD22 LEU   269     -24.647  12.021 -88.609  0.00  0.00           H
ATOM   4091 HD23 LEU   269     -24.520  13.726 -89.365  0.00  0.00           H
ATOM   4092  N   ALA   270     -28.314  17.182 -87.616  0.00  0.00           N
ATOM   4093  CA  ALA   270     -28.416  18.637 -87.477  0.00  0.00           C
ATOM   4094  C   ALA   270     -28.146  19.171 -86.093  0.00  0.00           C
ATOM   4095  O   ALA   270     -27.625  20.274 -86.028  0.00  0.00           O
ATOM   4096  CB  ALA   270     -29.845  19.093 -87.888  0.00  0.00           C
ATOM   4097  HN  ALA   270     -29.149  16.651 -87.768  0.00  0.00           H
ATOM   4098  HA  ALA   270     -27.745  19.071 -88.218  0.00  0.00           H
ATOM   4099  HB1 ALA   270     -30.694  18.753 -87.260  0.00  0.00           H
ATOM   4100  HB2 ALA   270     -29.861  20.207 -87.913  0.00  0.00           H
ATOM   4101  HB3 ALA   270     -30.086  18.771 -88.921  0.00  0.00           H
ATOM   4102  N   GLU   271     -28.472  18.496 -84.992  0.00  0.00           N
ATOM   4103  CA  GLU   271     -28.052  18.863 -83.602  0.00  0.00           C
ATOM   4104  C   GLU   271     -26.536  18.852 -83.398  0.00  0.00           C
ATOM   4105  O   GLU   271     -25.942  19.736 -82.802  0.00  0.00           O
ATOM   4106  CB  GLU   271     -28.670  17.707 -82.705  0.00  0.00           C
ATOM   4107  CG  GLU   271     -30.194  17.735 -82.598  0.00  0.00           C
ATOM   4108  CD  GLU   271     -30.709  16.872 -81.523  0.00  0.00           C
ATOM   4109  OE1 GLU   271     -30.024  16.849 -80.399  0.00  0.00           O
ATOM   4110  OE2 GLU   271     -31.745  16.276 -81.645  0.00  0.00           O
ATOM   4111  HN  GLU   271     -28.941  17.628 -85.093  0.00  0.00           H
ATOM   4112  HA  GLU   271     -28.335  19.828 -83.202  0.00  0.00           H
ATOM   4113  HB1 GLU   271     -28.305  17.835 -81.664  0.00  0.00           H
ATOM   4114  HB2 GLU   271     -28.321  16.680 -82.931  0.00  0.00           H
ATOM   4115  HG1 GLU   271     -30.578  17.360 -83.574  0.00  0.00           H
ATOM   4116  HG2 GLU   271     -30.614  18.757 -82.521  0.00  0.00           H
ATOM   4117  N   ARG   272     -25.810  17.870 -83.939  0.00  0.00           N
ATOM   4118  CA  ARG   272     -24.319  17.925 -83.975  0.00  0.00           C
ATOM   4119  C   ARG   272     -23.780  19.018 -84.845  0.00  0.00           C
ATOM   4120  O   ARG   272     -22.895  19.834 -84.555  0.00  0.00           O
ATOM   4121  CB  ARG   272     -23.889  16.474 -84.505  0.00  0.00           C
ATOM   4122  CG  ARG   272     -24.003  15.382 -83.410  0.00  0.00           C
ATOM   4123  CD  ARG   272     -24.076  13.998 -83.962  0.00  0.00           C
ATOM   4124  NE  ARG   272     -24.644  13.081 -82.897  0.00  0.00           N
ATOM   4125  CZ  ARG   272     -25.089  11.820 -83.149  0.00  0.00           C
ATOM   4126  NH1 ARG   272     -24.862  11.210 -84.242  0.00  0.00           N
ATOM   4127  NH2 ARG   272     -25.979  11.208 -82.376  0.00  0.00           N
ATOM   4128  HN  ARG   272     -26.313  17.177 -84.438  0.00  0.00           H
ATOM   4129  HA  ARG   272     -23.897  18.106 -82.987  0.00  0.00           H
ATOM   4130  HB1 ARG   272     -22.836  16.411 -84.861  0.00  0.00           H
ATOM   4131  HB2 ARG   272     -24.530  16.199 -85.361  0.00  0.00           H
ATOM   4132  HG1 ARG   272     -24.928  15.578 -82.823  0.00  0.00           H
ATOM   4133  HG2 ARG   272     -23.192  15.396 -82.654  0.00  0.00           H
ATOM   4134  HD1 ARG   272     -23.006  13.842 -84.238  0.00  0.00           H
ATOM   4135  HD2 ARG   272     -24.701  13.928 -84.878  0.00  0.00           H
ATOM   4136  HE  ARG   272     -24.774  13.441 -81.973  0.00  0.00           H
ATOM   4137 HH11 ARG   272     -24.313  11.697 -84.923  0.00  0.00           H
ATOM   4138 HH12 ARG   272     -25.424  10.419 -84.473  0.00  0.00           H
ATOM   4139 HH21 ARG   272     -26.051  11.564 -81.441  0.00  0.00           H
ATOM   4140 HH22 ARG   272     -26.339  10.338 -82.706  0.00  0.00           H
ATOM   4141  N   LEU   273     -24.391  19.151 -86.083  0.00  0.00           N
ATOM   4142  CA  LEU   273     -24.108  20.176 -87.033  0.00  0.00           C
ATOM   4143  C   LEU   273     -24.392  21.613 -86.521  0.00  0.00           C
ATOM   4144  O   LEU   273     -23.541  22.467 -86.630  0.00  0.00           O
ATOM   4145  CB  LEU   273     -24.828  19.902 -88.393  0.00  0.00           C
ATOM   4146  CG  LEU   273     -24.119  18.789 -89.133  0.00  0.00           C
ATOM   4147  CD1 LEU   273     -24.967  18.369 -90.310  0.00  0.00           C
ATOM   4148  CD2 LEU   273     -22.680  19.314 -89.626  0.00  0.00           C
ATOM   4149  HN  LEU   273     -25.073  18.439 -86.274  0.00  0.00           H
ATOM   4150  HA  LEU   273     -23.045  20.221 -87.193  0.00  0.00           H
ATOM   4151  HB1 LEU   273     -24.865  20.875 -88.930  0.00  0.00           H
ATOM   4152  HB2 LEU   273     -25.833  19.583 -88.038  0.00  0.00           H
ATOM   4153  HG  LEU   273     -23.888  17.966 -88.415  0.00  0.00           H
ATOM   4154 HD11 LEU   273     -25.973  17.953 -90.054  0.00  0.00           H
ATOM   4155 HD12 LEU   273     -25.256  19.229 -90.944  0.00  0.00           H
ATOM   4156 HD13 LEU   273     -24.473  17.672 -91.015  0.00  0.00           H
ATOM   4157 HD21 LEU   273     -21.964  19.508 -88.803  0.00  0.00           H
ATOM   4158 HD22 LEU   273     -22.219  18.559 -90.294  0.00  0.00           H
ATOM   4159 HD23 LEU   273     -22.835  20.205 -90.272  0.00  0.00           H
ATOM   4160  N   GLU   274     -25.499  21.827 -85.845  0.00  0.00           N
ATOM   4161  CA  GLU   274     -25.702  22.999 -84.989  0.00  0.00           C
ATOM   4162  C   GLU   274     -24.587  23.350 -84.029  0.00  0.00           C
ATOM   4163  O   GLU   274     -24.288  24.540 -83.860  0.00  0.00           O
ATOM   4164  CB  GLU   274     -27.149  23.067 -84.334  0.00  0.00           C
ATOM   4165  CG  GLU   274     -27.340  24.204 -83.230  0.00  0.00           C
ATOM   4166  CD  GLU   274     -28.662  24.241 -82.568  0.00  0.00           C
ATOM   4167  OE1 GLU   274     -29.532  23.339 -82.802  0.00  0.00           O
ATOM   4168  OE2 GLU   274     -28.815  25.079 -81.667  0.00  0.00           O
ATOM   4169  HN  GLU   274     -26.207  21.121 -85.833  0.00  0.00           H
ATOM   4170  HA  GLU   274     -25.725  23.899 -85.592  0.00  0.00           H
ATOM   4171  HB1 GLU   274     -27.327  22.076 -83.850  0.00  0.00           H
ATOM   4172  HB2 GLU   274     -27.969  23.193 -85.067  0.00  0.00           H
ATOM   4173  HG1 GLU   274     -27.087  25.169 -83.707  0.00  0.00           H
ATOM   4174  HG2 GLU   274     -26.596  24.088 -82.416  0.00  0.00           H
ATOM   4175  N   LYS   275     -23.985  22.405 -83.304  0.00  0.00           N
ATOM   4176  CA  LYS   275     -22.867  22.762 -82.462  0.00  0.00           C
ATOM   4177  C   LYS   275     -21.627  23.234 -83.218  0.00  0.00           C
ATOM   4178  O   LYS   275     -20.871  24.183 -82.860  0.00  0.00           O
ATOM   4179  CB  LYS   275     -22.498  21.626 -81.464  0.00  0.00           C
ATOM   4180  CG  LYS   275     -23.619  21.529 -80.424  0.00  0.00           C
ATOM   4181  CD  LYS   275     -23.296  22.101 -79.046  0.00  0.00           C
ATOM   4182  CE  LYS   275     -24.301  21.751 -77.960  0.00  0.00           C
ATOM   4183  NZ  LYS   275     -25.590  22.324 -78.376  0.00  0.00           N
ATOM   4184  HN  LYS   275     -24.320  21.464 -83.323  0.00  0.00           H
ATOM   4185  HA  LYS   275     -23.097  23.633 -81.865  0.00  0.00           H
ATOM   4186  HB1 LYS   275     -21.657  21.926 -80.802  0.00  0.00           H
ATOM   4187  HB2 LYS   275     -22.188  20.780 -82.095  0.00  0.00           H
ATOM   4188  HG1 LYS   275     -23.707  20.421 -80.305  0.00  0.00           H
ATOM   4189  HG2 LYS   275     -24.544  21.982 -80.828  0.00  0.00           H
ATOM   4190  HD1 LYS   275     -22.235  21.882 -78.802  0.00  0.00           H
ATOM   4191  HD2 LYS   275     -23.285  23.210 -79.152  0.00  0.00           H
ATOM   4192  HE1 LYS   275     -24.102  22.112 -76.926  0.00  0.00           H
ATOM   4193  HE2 LYS   275     -24.518  20.663 -78.056  0.00  0.00           H
ATOM   4194  HZ1 LYS   275     -25.573  23.325 -78.655  0.00  0.00           H
ATOM   4195  HZ2 LYS   275     -25.991  21.874 -79.221  0.00  0.00           H
ATOM   4196  HZ3 LYS   275     -26.309  22.158 -77.644  0.00  0.00           H
ATOM   4197  N   TRP   276     -21.317  22.553 -84.369  0.00  0.00           N
ATOM   4198  CA  TRP   276     -20.262  22.883 -85.244  0.00  0.00           C
ATOM   4199  C   TRP   276     -20.243  24.312 -85.930  0.00  0.00           C
ATOM   4200  O   TRP   276     -19.287  25.043 -85.933  0.00  0.00           O
ATOM   4201  CB  TRP   276     -20.242  21.854 -86.388  0.00  0.00           C
ATOM   4202  CG  TRP   276     -19.185  21.937 -87.408  0.00  0.00           C
ATOM   4203  CD1 TRP   276     -17.901  21.672 -87.104  0.00  0.00           C
ATOM   4204  CD2 TRP   276     -19.278  22.020 -88.829  0.00  0.00           C
ATOM   4205  CE2 TRP   276     -17.950  22.034 -89.305  0.00  0.00           C
ATOM   4206  CE3 TRP   276     -20.323  22.115 -89.728  0.00  0.00           C
ATOM   4207  NE1 TRP   276     -17.128  21.783 -88.197  0.00  0.00           N
ATOM   4208  CZ2 TRP   276     -17.617  22.067 -90.677  0.00  0.00           C
ATOM   4209  CZ3 TRP   276     -20.049  22.028 -91.066  0.00  0.00           C
ATOM   4210  CH2 TRP   276     -18.739  22.075 -91.575  0.00  0.00           C
ATOM   4211  HN  TRP   276     -21.868  21.752 -84.616  0.00  0.00           H
ATOM   4212  HA  TRP   276     -19.401  22.823 -84.591  0.00  0.00           H
ATOM   4213  HB1 TRP   276     -21.196  21.725 -86.953  0.00  0.00           H
ATOM   4214  HB2 TRP   276     -20.215  20.833 -85.956  0.00  0.00           H
ATOM   4215  HD1 TRP   276     -17.531  21.717 -86.087  0.00  0.00           H
ATOM   4216  HE1 TRP   276     -16.163  21.661 -88.213  0.00  0.00           H
ATOM   4217  HE3 TRP   276     -21.330  22.236 -89.339  0.00  0.00           H
ATOM   4218  HZ2 TRP   276     -16.582  22.082 -90.990  0.00  0.00           H
ATOM   4219  HZ3 TRP   276     -20.917  22.053 -91.721  0.00  0.00           H
ATOM   4220  HH2 TRP   276     -18.566  21.967 -92.635  0.00  0.00           H
ATOM   4221  N   LEU   277     -21.459  24.733 -86.434  0.00  0.00           N
ATOM   4222  CA  LEU   277     -21.720  26.064 -86.882  0.00  0.00           C
ATOM   4223  C   LEU   277     -21.353  27.147 -85.973  0.00  0.00           C
ATOM   4224  O   LEU   277     -20.894  28.163 -86.420  0.00  0.00           O
ATOM   4225  CB  LEU   277     -23.250  26.144 -87.344  0.00  0.00           C
ATOM   4226  CG  LEU   277     -23.568  25.407 -88.662  0.00  0.00           C
ATOM   4227  CD1 LEU   277     -25.112  25.288 -88.891  0.00  0.00           C
ATOM   4228  CD2 LEU   277     -22.905  26.056 -89.929  0.00  0.00           C
ATOM   4229  HN  LEU   277     -22.308  24.220 -86.454  0.00  0.00           H
ATOM   4230  HA  LEU   277     -21.052  26.312 -87.687  0.00  0.00           H
ATOM   4231  HB1 LEU   277     -23.542  27.208 -87.479  0.00  0.00           H
ATOM   4232  HB2 LEU   277     -23.794  25.747 -86.453  0.00  0.00           H
ATOM   4233  HG  LEU   277     -23.159  24.382 -88.598  0.00  0.00           H
ATOM   4234 HD11 LEU   277     -25.621  25.009 -87.945  0.00  0.00           H
ATOM   4235 HD12 LEU   277     -25.496  26.180 -89.439  0.00  0.00           H
ATOM   4236 HD13 LEU   277     -25.204  24.449 -89.613  0.00  0.00           H
ATOM   4237 HD21 LEU   277     -23.337  25.591 -90.847  0.00  0.00           H
ATOM   4238 HD22 LEU   277     -22.967  27.161 -89.876  0.00  0.00           H
ATOM   4239 HD23 LEU   277     -21.827  25.827 -90.039  0.00  0.00           H
ATOM   4240  N   GLN   278     -21.550  27.023 -84.616  0.00  0.00           N
ATOM   4241  CA  GLN   278     -21.051  28.005 -83.623  0.00  0.00           C
ATOM   4242  C   GLN   278     -19.541  28.290 -83.635  0.00  0.00           C
ATOM   4243  O   GLN   278     -19.115  29.440 -83.486  0.00  0.00           O
ATOM   4244  CB  GLN   278     -21.413  27.605 -82.119  0.00  0.00           C
ATOM   4245  CG  GLN   278     -22.839  26.930 -81.968  0.00  0.00           C
ATOM   4246  CD  GLN   278     -23.835  27.902 -82.555  0.00  0.00           C
ATOM   4247  NE2 GLN   278     -24.814  27.431 -83.299  0.00  0.00           N
ATOM   4248  OE1 GLN   278     -23.781  29.067 -82.168  0.00  0.00           O
ATOM   4249  HN  GLN   278     -21.766  26.099 -84.302  0.00  0.00           H
ATOM   4250  HA  GLN   278     -21.596  28.901 -83.896  0.00  0.00           H
ATOM   4251  HB1 GLN   278     -21.275  28.402 -81.357  0.00  0.00           H
ATOM   4252  HB2 GLN   278     -20.650  26.870 -81.788  0.00  0.00           H
ATOM   4253  HG1 GLN   278     -22.948  26.809 -80.869  0.00  0.00           H
ATOM   4254  HG2 GLN   278     -22.803  25.913 -82.421  0.00  0.00           H
ATOM   4255 HE21 GLN   278     -24.876  26.431 -83.392  0.00  0.00           H
ATOM   4256 HE22 GLN   278     -25.564  28.013 -83.593  0.00  0.00           H
ATOM   4257  N   LEU   279     -18.754  27.221 -83.916  0.00  0.00           N
ATOM   4258  CA  LEU   279     -17.317  27.356 -84.269  0.00  0.00           C
ATOM   4259  C   LEU   279     -17.039  28.169 -85.554  0.00  0.00           C
ATOM   4260  O   LEU   279     -16.311  29.156 -85.537  0.00  0.00           O
ATOM   4261  CB  LEU   279     -16.669  26.007 -84.298  0.00  0.00           C
ATOM   4262  CG  LEU   279     -16.962  24.900 -83.256  0.00  0.00           C
ATOM   4263  CD1 LEU   279     -16.019  23.670 -83.405  0.00  0.00           C
ATOM   4264  CD2 LEU   279     -16.796  25.521 -81.881  0.00  0.00           C
ATOM   4265  HN  LEU   279     -19.179  26.365 -84.182  0.00  0.00           H
ATOM   4266  HA  LEU   279     -16.890  27.774 -83.380  0.00  0.00           H
ATOM   4267  HB1 LEU   279     -15.575  26.126 -84.415  0.00  0.00           H
ATOM   4268  HB2 LEU   279     -16.929  25.501 -85.261  0.00  0.00           H
ATOM   4269  HG  LEU   279     -17.991  24.503 -83.380  0.00  0.00           H
ATOM   4270 HD11 LEU   279     -14.933  23.871 -83.328  0.00  0.00           H
ATOM   4271 HD12 LEU   279     -16.319  22.859 -82.701  0.00  0.00           H
ATOM   4272 HD13 LEU   279     -16.209  23.261 -84.416  0.00  0.00           H
ATOM   4273 HD21 LEU   279     -16.945  24.750 -81.098  0.00  0.00           H
ATOM   4274 HD22 LEU   279     -15.747  25.866 -81.821  0.00  0.00           H
ATOM   4275 HD23 LEU   279     -17.534  26.348 -81.734  0.00  0.00           H
ATOM   4276  N   MET   280     -17.695  27.884 -86.670  0.00  0.00           N
ATOM   4277  CA  MET   280     -17.466  28.486 -87.957  0.00  0.00           C
ATOM   4278  C   MET   280     -17.933  29.959 -87.964  0.00  0.00           C
ATOM   4279  O   MET   280     -17.431  30.822 -88.695  0.00  0.00           O
ATOM   4280  CB  MET   280     -18.327  27.815 -89.092  0.00  0.00           C
ATOM   4281  CG  MET   280     -18.192  26.241 -89.020  0.00  0.00           C
ATOM   4282  SD  MET   280     -18.813  25.310 -90.366  0.00  0.00           S
ATOM   4283  CE  MET   280     -17.496  25.639 -91.601  0.00  0.00           C
ATOM   4284  HN  MET   280     -18.257  27.058 -86.599  0.00  0.00           H
ATOM   4285  HA  MET   280     -16.390  28.432 -88.042  0.00  0.00           H
ATOM   4286  HB1 MET   280     -18.108  28.202 -90.103  0.00  0.00           H
ATOM   4287  HB2 MET   280     -19.398  28.015 -88.863  0.00  0.00           H
ATOM   4288  HG1 MET   280     -18.789  25.992 -88.117  0.00  0.00           H
ATOM   4289  HG2 MET   280     -17.121  25.989 -88.859  0.00  0.00           H
ATOM   4290  HE1 MET   280     -17.147  26.700 -91.574  0.00  0.00           H
ATOM   4291  HE2 MET   280     -16.680  24.887 -91.608  0.00  0.00           H
ATOM   4292  HE3 MET   280     -17.835  25.572 -92.657  0.00  0.00           H
ATOM   4293  N   LEU   281     -18.944  30.313 -87.138  0.00  0.00           N
ATOM   4294  CA  LEU   281     -19.646  31.612 -87.206  0.00  0.00           C
ATOM   4295  C   LEU   281     -19.401  32.461 -85.947  0.00  0.00           C
ATOM   4296  O   LEU   281     -20.121  33.461 -85.729  0.00  0.00           O
ATOM   4297  CB  LEU   281     -21.185  31.210 -87.465  0.00  0.00           C
ATOM   4298  CG  LEU   281     -21.505  30.770 -88.923  0.00  0.00           C
ATOM   4299  CD1 LEU   281     -22.992  30.360 -88.868  0.00  0.00           C
ATOM   4300  CD2 LEU   281     -21.170  31.755 -90.050  0.00  0.00           C
ATOM   4301  HN  LEU   281     -19.370  29.731 -86.454  0.00  0.00           H
ATOM   4302  HA  LEU   281     -19.420  32.146 -88.119  0.00  0.00           H
ATOM   4303  HB1 LEU   281     -21.832  32.107 -87.328  0.00  0.00           H
ATOM   4304  HB2 LEU   281     -21.611  30.425 -86.803  0.00  0.00           H
ATOM   4305  HG  LEU   281     -20.837  29.887 -89.103  0.00  0.00           H
ATOM   4306 HD11 LEU   281     -23.540  31.306 -88.675  0.00  0.00           H
ATOM   4307 HD12 LEU   281     -23.157  29.960 -89.898  0.00  0.00           H
ATOM   4308 HD13 LEU   281     -23.149  29.549 -88.120  0.00  0.00           H
ATOM   4309 HD21 LEU   281     -21.541  32.747 -89.727  0.00  0.00           H
ATOM   4310 HD22 LEU   281     -20.076  31.877 -90.150  0.00  0.00           H
ATOM   4311 HD23 LEU   281     -21.514  31.375 -91.038  0.00  0.00           H
ATOM   4312  N   MET   282     -18.278  32.046 -85.279  0.00  0.00           N
ATOM   4313  CA  MET   282     -17.585  32.687 -84.265  0.00  0.00           C
ATOM   4314  C   MET   282     -17.542  34.264 -84.144  0.00  0.00           C
ATOM   4315  O   MET   282     -17.930  35.028 -84.927  0.00  0.00           O
ATOM   4316  CB  MET   282     -16.136  32.162 -84.224  0.00  0.00           C
ATOM   4317  CG  MET   282     -15.266  32.236 -85.501  0.00  0.00           C
ATOM   4318  SD  MET   282     -14.652  33.817 -86.071  0.00  0.00           S
ATOM   4319  CE  MET   282     -15.867  34.040 -87.372  0.00  0.00           C
ATOM   4320  HN  MET   282     -17.984  31.165 -85.632  0.00  0.00           H
ATOM   4321  HA  MET   282     -18.064  32.375 -83.340  0.00  0.00           H
ATOM   4322  HB1 MET   282     -16.294  31.095 -83.934  0.00  0.00           H
ATOM   4323  HB2 MET   282     -15.673  32.668 -83.358  0.00  0.00           H
ATOM   4324  HG1 MET   282     -15.782  31.682 -86.325  0.00  0.00           H
ATOM   4325  HG2 MET   282     -14.361  31.608 -85.309  0.00  0.00           H
ATOM   4326  HE1 MET   282     -16.818  34.432 -86.953  0.00  0.00           H
ATOM   4327  HE2 MET   282     -15.396  34.775 -88.064  0.00  0.00           H
ATOM   4328  HE3 MET   282     -16.040  33.140 -88.004  0.00  0.00           H
ATOM   4329  N   TRP   283     -17.065  34.698 -83.036  0.00  0.00           N
ATOM   4330  CA  TRP   283     -16.855  36.066 -82.532  0.00  0.00           C
ATOM   4331  C   TRP   283     -15.827  36.816 -83.318  0.00  0.00           C
ATOM   4332  O   TRP   283     -14.600  36.762 -83.074  0.00  0.00           O
ATOM   4333  CB  TRP   283     -16.572  36.193 -81.017  0.00  0.00           C
ATOM   4334  CG  TRP   283     -16.603  37.564 -80.468  0.00  0.00           C
ATOM   4335  CD1 TRP   283     -15.586  38.150 -79.750  0.00  0.00           C
ATOM   4336  CD2 TRP   283     -17.767  38.447 -80.319  0.00  0.00           C
ATOM   4337  CE2 TRP   283     -17.361  39.511 -79.543  0.00  0.00           C
ATOM   4338  CE3 TRP   283     -19.091  38.485 -80.816  0.00  0.00           C
ATOM   4339  NE1 TRP   283     -16.096  39.261 -79.183  0.00  0.00           N
ATOM   4340  CZ2 TRP   283     -18.242  40.469 -79.125  0.00  0.00           C
ATOM   4341  CZ3 TRP   283     -19.984  39.408 -80.457  0.00  0.00           C
ATOM   4342  CH2 TRP   283     -19.550  40.475 -79.693  0.00  0.00           C
ATOM   4343  HN  TRP   283     -16.636  34.015 -82.438  0.00  0.00           H
ATOM   4344  HA  TRP   283     -17.849  36.457 -82.670  0.00  0.00           H
ATOM   4345  HB1 TRP   283     -15.589  35.762 -80.746  0.00  0.00           H
ATOM   4346  HB2 TRP   283     -17.360  35.566 -80.530  0.00  0.00           H
ATOM   4347  HD1 TRP   283     -14.706  37.596 -79.438  0.00  0.00           H
ATOM   4348  HE1 TRP   283     -15.622  39.883 -78.587  0.00  0.00           H
ATOM   4349  HE3 TRP   283     -19.400  37.686 -81.469  0.00  0.00           H
ATOM   4350  HZ2 TRP   283     -17.892  41.341 -78.603  0.00  0.00           H
ATOM   4351  HZ3 TRP   283     -21.009  39.384 -80.800  0.00  0.00           H
ATOM   4352  HH2 TRP   283     -20.218  41.315 -79.573  0.00  0.00           H
ATOM   4353  N   HIS   284     -16.256  37.519 -84.384  0.00  0.00           N
ATOM   4354  CA  HIS   284     -15.381  38.351 -85.247  0.00  0.00           C
ATOM   4355  C   HIS   284     -14.411  39.259 -84.498  0.00  0.00           C
ATOM   4356  O   HIS   284     -13.345  39.388 -85.017  0.00  0.00           O
ATOM   4357  CB  HIS   284     -16.174  39.161 -86.324  0.00  0.00           C
ATOM   4358  CG  HIS   284     -16.592  38.342 -87.502  0.00  0.00           C
ATOM   4359  CD2 HIS   284     -17.794  37.912 -87.944  0.00  0.00           C
ATOM   4360  ND1 HIS   284     -15.587  38.021 -88.413  0.00  0.00           N
ATOM   4361  CE1 HIS   284     -16.226  37.315 -89.339  0.00  0.00           C
ATOM   4362  NE2 HIS   284     -17.560  37.314 -89.167  0.00  0.00           N
ATOM   4363  HN  HIS   284     -17.238  37.600 -84.537  0.00  0.00           H
ATOM   4364  HA  HIS   284     -14.767  37.666 -85.821  0.00  0.00           H
ATOM   4365  HB1 HIS   284     -15.647  40.054 -86.734  0.00  0.00           H
ATOM   4366  HB2 HIS   284     -17.163  39.494 -85.944  0.00  0.00           H
ATOM   4367  HD2 HIS   284     -18.775  37.938 -87.497  0.00  0.00           H
ATOM   4368  HE1 HIS   284     -15.802  36.731 -90.149  0.00  0.00           H
ATOM   4369  HE2 HIS   284     -18.300  36.887 -89.694  0.00  0.00           H
ATOM   4370  N   PRO   285     -14.701  39.950 -83.424  0.00  0.00           N
ATOM   4371  CA  PRO   285     -13.591  40.513 -82.659  0.00  0.00           C
ATOM   4372  C   PRO   285     -12.558  39.541 -81.985  0.00  0.00           C
ATOM   4373  O   PRO   285     -12.551  39.376 -80.767  0.00  0.00           O
ATOM   4374  CB  PRO   285     -14.321  41.279 -81.557  0.00  0.00           C
ATOM   4375  CG  PRO   285     -15.733  41.620 -82.141  0.00  0.00           C
ATOM   4376  CD  PRO   285     -16.037  40.444 -83.010  0.00  0.00           C
ATOM   4377  HA  PRO   285     -12.979  41.203 -83.214  0.00  0.00           H
ATOM   4378  HB1 PRO   285     -13.698  42.171 -81.334  0.00  0.00           H
ATOM   4379  HB2 PRO   285     -14.412  40.749 -80.577  0.00  0.00           H
ATOM   4380  HG1 PRO   285     -15.638  42.555 -82.727  0.00  0.00           H
ATOM   4381  HG2 PRO   285     -16.497  41.745 -81.332  0.00  0.00           H
ATOM   4382  HD1 PRO   285     -16.728  40.470 -83.884  0.00  0.00           H
ATOM   4383  HD2 PRO   285     -16.490  39.598 -82.456  0.00  0.00           H
ATOM   4384  N   ARG   286     -11.763  38.880 -82.834  0.00  0.00           N
ATOM   4385  CA  ARG   286     -10.727  37.930 -82.506  0.00  0.00           C
ATOM   4386  C   ARG   286      -9.685  38.545 -81.589  0.00  0.00           C
ATOM   4387  O   ARG   286      -9.228  39.676 -81.858  0.00  0.00           O
ATOM   4388  CB  ARG   286      -9.950  37.477 -83.822  0.00  0.00           C
ATOM   4389  CG  ARG   286     -10.831  36.893 -84.903  0.00  0.00           C
ATOM   4390  CD  ARG   286     -11.210  35.366 -84.605  0.00  0.00           C
ATOM   4391  NE  ARG   286     -12.424  35.134 -83.681  0.00  0.00           N
ATOM   4392  CZ  ARG   286     -12.517  34.102 -82.949  0.00  0.00           C
ATOM   4393  NH1 ARG   286     -11.987  32.939 -83.167  0.00  0.00           N
ATOM   4394  NH2 ARG   286     -13.487  34.109 -82.069  0.00  0.00           N
ATOM   4395  HN  ARG   286     -11.859  39.076 -83.804  0.00  0.00           H
ATOM   4396  HA  ARG   286     -11.142  37.057 -82.031  0.00  0.00           H
ATOM   4397  HB1 ARG   286      -9.235  36.664 -83.574  0.00  0.00           H
ATOM   4398  HB2 ARG   286      -9.294  38.285 -84.206  0.00  0.00           H
ATOM   4399  HG1 ARG   286     -10.213  36.945 -85.817  0.00  0.00           H
ATOM   4400  HG2 ARG   286     -11.781  37.424 -85.152  0.00  0.00           H
ATOM   4401  HD1 ARG   286     -10.286  34.938 -84.176  0.00  0.00           H
ATOM   4402  HD2 ARG   286     -11.542  34.978 -85.593  0.00  0.00           H
ATOM   4403  HE  ARG   286     -13.141  35.828 -83.559  0.00  0.00           H
ATOM   4404 HH11 ARG   286     -11.407  32.808 -83.971  0.00  0.00           H
ATOM   4405 HH12 ARG   286     -12.001  32.274 -82.428  0.00  0.00           H
ATOM   4406 HH21 ARG   286     -14.038  34.941 -82.113  0.00  0.00           H
ATOM   4407 HH22 ARG   286     -13.841  33.235 -81.735  0.00  0.00           H
ATOM   4408  N   THR   290      -9.369  37.964 -80.414  0.00  0.00           N
ATOM   4409  CA  THR   290      -9.850  36.758 -79.781  0.00  0.00           C
ATOM   4410  C   THR   290      -9.444  35.473 -80.436  0.00  0.00           C
ATOM   4411  O   THR   290      -9.980  35.052 -81.421  0.00  0.00           O
ATOM   4412  CB  THR   290     -11.301  36.791 -79.297  0.00  0.00           C
ATOM   4413  CG2 THR   290     -11.686  35.659 -78.291  0.00  0.00           C
ATOM   4414  OG1 THR   290     -11.557  38.036 -78.582  0.00  0.00           O
ATOM   4415  HN  THR   290      -8.580  38.391 -79.975  0.00  0.00           H
ATOM   4416  HA  THR   290      -9.490  36.726 -78.760  0.00  0.00           H
ATOM   4417  HB  THR   290     -11.975  36.715 -80.176  0.00  0.00           H
ATOM   4418  HG1 THR   290     -12.161  38.492 -79.161  0.00  0.00           H
ATOM   4419 HG21 THR   290     -12.739  35.769 -77.964  0.00  0.00           H
ATOM   4420 HG22 THR   290     -11.518  34.650 -78.718  0.00  0.00           H
ATOM   4421 HG23 THR   290     -10.977  35.757 -77.438  0.00  0.00           H
ATOM   4422  N   ASP   291      -8.445  34.749 -79.919  0.00  0.00           N
ATOM   4423  CA  ASP   291      -7.948  33.534 -80.584  0.00  0.00           C
ATOM   4424  C   ASP   291      -8.918  32.400 -80.265  0.00  0.00           C
ATOM   4425  O   ASP   291      -9.495  32.322 -79.185  0.00  0.00           O
ATOM   4426  CB  ASP   291      -6.598  33.178 -79.875  0.00  0.00           C
ATOM   4427  CG  ASP   291      -5.495  33.932 -80.576  0.00  0.00           C
ATOM   4428  OD1 ASP   291      -5.418  33.717 -81.814  0.00  0.00           O
ATOM   4429  OD2 ASP   291      -4.660  34.659 -79.936  0.00  0.00           O
ATOM   4430  HN  ASP   291      -8.029  35.084 -79.078  0.00  0.00           H
ATOM   4431  HA  ASP   291      -7.942  33.784 -81.633  0.00  0.00           H
ATOM   4432  HB1 ASP   291      -6.359  32.100 -79.999  0.00  0.00           H
ATOM   4433  HB2 ASP   291      -6.533  33.448 -78.798  0.00  0.00           H
ATOM   4434  N   PRO   292      -9.111  31.503 -81.234  0.00  0.00           N
ATOM   4435  CA  PRO   292      -9.947  30.365 -81.039  0.00  0.00           C
ATOM   4436  C   PRO   292      -9.466  29.359 -80.018  0.00  0.00           C
ATOM   4437  O   PRO   292      -8.250  29.090 -80.015  0.00  0.00           O
ATOM   4438  CB  PRO   292     -10.134  29.798 -82.455  0.00  0.00           C
ATOM   4439  CG  PRO   292      -8.832  30.129 -83.161  0.00  0.00           C
ATOM   4440  CD  PRO   292      -8.524  31.522 -82.562  0.00  0.00           C
ATOM   4441  HA  PRO   292     -10.954  30.640 -80.738  0.00  0.00           H
ATOM   4442  HB1 PRO   292     -10.960  30.336 -82.981  0.00  0.00           H
ATOM   4443  HB2 PRO   292     -10.380  28.723 -82.355  0.00  0.00           H
ATOM   4444  HG1 PRO   292      -9.013  30.151 -84.259  0.00  0.00           H
ATOM   4445  HG2 PRO   292      -7.973  29.438 -83.053  0.00  0.00           H
ATOM   4446  HD1 PRO   292      -9.048  32.307 -83.142  0.00  0.00           H
ATOM   4447  HD2 PRO   292      -7.420  31.550 -82.489  0.00  0.00           H
ATOM   4448  N   THR   293     -10.347  28.835 -79.100  0.00  0.00           N
ATOM   4449  CA  THR   293      -9.983  27.890 -77.998  0.00  0.00           C
ATOM   4450  C   THR   293      -9.681  26.522 -78.466  0.00  0.00           C
ATOM   4451  O   THR   293      -9.053  25.655 -77.843  0.00  0.00           O
ATOM   4452  CB  THR   293     -11.020  27.799 -76.861  0.00  0.00           C
ATOM   4453  CG2 THR   293     -11.050  28.918 -75.804  0.00  0.00           C
ATOM   4454  OG1 THR   293     -12.366  27.777 -77.390  0.00  0.00           O
ATOM   4455  HN  THR   293     -11.301  29.147 -79.096  0.00  0.00           H
ATOM   4456  HA  THR   293      -9.106  28.184 -77.422  0.00  0.00           H
ATOM   4457  HB  THR   293     -10.890  26.894 -76.230  0.00  0.00           H
ATOM   4458  HG1 THR   293     -12.769  26.970 -77.069  0.00  0.00           H
ATOM   4459 HG21 THR   293     -11.676  28.519 -74.975  0.00  0.00           H
ATOM   4460 HG22 THR   293     -10.030  29.174 -75.436  0.00  0.00           H
ATOM   4461 HG23 THR   293     -11.353  29.915 -76.198  0.00  0.00           H
ATOM   4462  N   TYR   294     -10.079  26.214 -79.717  0.00  0.00           N
ATOM   4463  CA  TYR   294      -9.879  25.039 -80.544  0.00  0.00           C
ATOM   4464  C   TYR   294      -8.747  25.023 -81.507  0.00  0.00           C
ATOM   4465  O   TYR   294      -8.616  24.102 -82.282  0.00  0.00           O
ATOM   4466  CB  TYR   294     -11.249  24.709 -81.327  0.00  0.00           C
ATOM   4467  CG  TYR   294     -11.974  25.924 -81.803  0.00  0.00           C
ATOM   4468  CD1 TYR   294     -12.120  26.208 -83.190  0.00  0.00           C
ATOM   4469  CD2 TYR   294     -12.686  26.683 -80.916  0.00  0.00           C
ATOM   4470  CE1 TYR   294     -12.734  27.333 -83.681  0.00  0.00           C
ATOM   4471  CE2 TYR   294     -13.380  27.819 -81.366  0.00  0.00           C
ATOM   4472  CZ  TYR   294     -13.375  28.150 -82.744  0.00  0.00           C
ATOM   4473  OH  TYR   294     -14.051  29.230 -83.292  0.00  0.00           O
ATOM   4474  HN  TYR   294     -10.597  26.947 -80.140  0.00  0.00           H
ATOM   4475  HA  TYR   294      -9.751  24.253 -79.823  0.00  0.00           H
ATOM   4476  HB1 TYR   294     -11.874  24.181 -80.570  0.00  0.00           H
ATOM   4477  HB2 TYR   294     -11.092  23.960 -82.140  0.00  0.00           H
ATOM   4478  HD1 TYR   294     -11.517  25.541 -83.802  0.00  0.00           H
ATOM   4479  HD2 TYR   294     -12.753  26.482 -79.860  0.00  0.00           H
ATOM   4480  HE1 TYR   294     -12.740  27.539 -84.736  0.00  0.00           H
ATOM   4481  HE2 TYR   294     -13.768  28.512 -80.634  0.00  0.00           H
ATOM   4482  HH  TYR   294     -14.175  29.889 -82.602  0.00  0.00           H
ATOM   4483  N   GLY   295      -7.938  26.145 -81.444  0.00  0.00           N
ATOM   4484  CA  GLY   295      -6.875  26.390 -82.425  0.00  0.00           C
ATOM   4485  C   GLY   295      -7.421  26.603 -83.831  0.00  0.00           C
ATOM   4486  O   GLY   295      -8.693  26.538 -83.972  0.00  0.00           O
ATOM   4487  HN  GLY   295      -8.217  26.872 -80.829  0.00  0.00           H
ATOM   4488  HA1 GLY   295      -6.306  27.259 -82.135  0.00  0.00           H
ATOM   4489  HA2 GLY   295      -6.180  25.561 -82.321  0.00  0.00           H
ATOM   4490  N   PRO   296      -6.611  26.902 -84.831  0.00  0.00           N
ATOM   4491  CA  PRO   296      -7.117  27.436 -86.102  0.00  0.00           C
ATOM   4492  C   PRO   296      -7.155  26.273 -86.983  0.00  0.00           C
ATOM   4493  O   PRO   296      -7.514  26.425 -88.187  0.00  0.00           O
ATOM   4494  CB  PRO   296      -6.026  28.323 -86.661  0.00  0.00           C
ATOM   4495  CG  PRO   296      -4.722  27.767 -86.038  0.00  0.00           C
ATOM   4496  CD  PRO   296      -5.218  27.203 -84.732  0.00  0.00           C
ATOM   4497  HA  PRO   296      -8.105  27.861 -85.965  0.00  0.00           H
ATOM   4498  HB1 PRO   296      -6.216  29.396 -86.433  0.00  0.00           H
ATOM   4499  HB2 PRO   296      -5.953  28.454 -87.761  0.00  0.00           H
ATOM   4500  HG1 PRO   296      -3.963  28.581 -85.954  0.00  0.00           H
ATOM   4501  HG2 PRO   296      -4.450  26.913 -86.701  0.00  0.00           H
ATOM   4502  HD1 PRO   296      -5.094  27.924 -83.903  0.00  0.00           H
ATOM   4503  HD2 PRO   296      -4.700  26.237 -84.514  0.00  0.00           H
ATOM   4504  N   ASN   297      -6.920  25.060 -86.463  0.00  0.00           N
ATOM   4505  CA  ASN   297      -6.996  23.864 -87.235  0.00  0.00           C
ATOM   4506  C   ASN   297      -8.074  22.977 -86.606  0.00  0.00           C
ATOM   4507  O   ASN   297      -8.128  21.720 -86.749  0.00  0.00           O
ATOM   4508  CB  ASN   297      -5.670  23.079 -87.113  0.00  0.00           C
ATOM   4509  CG  ASN   297      -4.475  23.936 -87.625  0.00  0.00           C
ATOM   4510  ND2 ASN   297      -4.549  24.479 -88.835  0.00  0.00           N
ATOM   4511  OD1 ASN   297      -3.456  24.039 -86.878  0.00  0.00           O
ATOM   4512  HN  ASN   297      -6.684  25.032 -85.492  0.00  0.00           H
ATOM   4513  HA  ASN   297      -7.338  24.112 -88.230  0.00  0.00           H
ATOM   4514  HB1 ASN   297      -5.691  22.142 -87.715  0.00  0.00           H
ATOM   4515  HB2 ASN   297      -5.443  22.922 -86.040  0.00  0.00           H
ATOM   4516 HD21 ASN   297      -5.277  24.272 -89.482  0.00  0.00           H
ATOM   4517 HD22 ASN   297      -3.732  24.952 -89.159  0.00  0.00           H
ATOM   4518  N   GLY   298      -9.045  23.583 -85.852  0.00  0.00           N
ATOM   4519  CA  GLY   298     -10.075  22.827 -85.117  0.00  0.00           C
ATOM   4520  C   GLY   298     -11.345  22.513 -85.939  0.00  0.00           C
ATOM   4521  O   GLY   298     -11.965  21.467 -85.724  0.00  0.00           O
ATOM   4522  HN  GLY   298      -9.030  24.568 -85.733  0.00  0.00           H
ATOM   4523  HA1 GLY   298      -9.722  21.874 -84.735  0.00  0.00           H
ATOM   4524  HA2 GLY   298     -10.384  23.348 -84.221  0.00  0.00           H
ATOM   4525  N   CYS   299     -11.722  23.430 -86.863  0.00  0.00           N
ATOM   4526  CA  CYS   299     -13.007  23.371 -87.540  0.00  0.00           C
ATOM   4527  C   CYS   299     -13.260  22.110 -88.249  0.00  0.00           C
ATOM   4528  O   CYS   299     -14.316  21.448 -88.107  0.00  0.00           O
ATOM   4529  CB  CYS   299     -12.891  24.528 -88.631  0.00  0.00           C
ATOM   4530  SG  CYS   299     -14.362  24.803 -89.677  0.00  0.00           S
ATOM   4531  HN  CYS   299     -11.121  24.219 -86.854  0.00  0.00           H
ATOM   4532  HA  CYS   299     -13.810  23.590 -86.859  0.00  0.00           H
ATOM   4533  HB1 CYS   299     -11.965  24.408 -89.234  0.00  0.00           H
ATOM   4534  HB2 CYS   299     -12.746  25.368 -87.921  0.00  0.00           H
ATOM   4535  HG1 CYS   299     -13.837  25.804 -90.373  0.00  0.00           H
ATOM   4536  N   PHE   300     -12.308  21.624 -89.023  0.00  0.00           N
ATOM   4537  CA  PHE   300     -12.500  20.410 -89.779  0.00  0.00           C
ATOM   4538  C   PHE   300     -12.422  19.088 -88.916  0.00  0.00           C
ATOM   4539  O   PHE   300     -13.188  18.155 -89.102  0.00  0.00           O
ATOM   4540  CB  PHE   300     -11.570  20.250 -91.005  0.00  0.00           C
ATOM   4541  CG  PHE   300     -11.570  21.368 -91.903  0.00  0.00           C
ATOM   4542  CD1 PHE   300     -12.783  22.082 -92.007  0.00  0.00           C
ATOM   4543  CD2 PHE   300     -10.448  21.985 -92.494  0.00  0.00           C
ATOM   4544  CE1 PHE   300     -12.913  23.206 -92.827  0.00  0.00           C
ATOM   4545  CE2 PHE   300     -10.541  23.113 -93.316  0.00  0.00           C
ATOM   4546  CZ  PHE   300     -11.796  23.669 -93.510  0.00  0.00           C
ATOM   4547  HN  PHE   300     -11.502  22.182 -89.194  0.00  0.00           H
ATOM   4548  HA  PHE   300     -13.503  20.461 -90.196  0.00  0.00           H
ATOM   4549  HB1 PHE   300     -11.781  19.336 -91.600  0.00  0.00           H
ATOM   4550  HB2 PHE   300     -10.560  20.225 -90.551  0.00  0.00           H
ATOM   4551  HD1 PHE   300     -13.708  21.599 -91.709  0.00  0.00           H
ATOM   4552  HD2 PHE   300      -9.465  21.530 -92.476  0.00  0.00           H
ATOM   4553  HE1 PHE   300     -13.754  23.888 -92.771  0.00  0.00           H
ATOM   4554  HE2 PHE   300      -9.606  23.476 -93.710  0.00  0.00           H
ATOM   4555  HZ  PHE   300     -11.950  24.568 -94.087  0.00  0.00           H
ATOM   4556  N   LYS   301     -11.678  19.146 -87.850  0.00  0.00           N
ATOM   4557  CA  LYS   301     -11.568  18.116 -86.907  0.00  0.00           C
ATOM   4558  C   LYS   301     -12.773  17.850 -85.961  0.00  0.00           C
ATOM   4559  O   LYS   301     -12.870  16.688 -85.480  0.00  0.00           O
ATOM   4560  CB  LYS   301     -10.326  18.423 -85.985  0.00  0.00           C
ATOM   4561  CG  LYS   301      -9.015  17.992 -86.552  0.00  0.00           C
ATOM   4562  CD  LYS   301      -8.892  16.607 -87.212  0.00  0.00           C
ATOM   4563  CE  LYS   301      -9.289  15.391 -86.254  0.00  0.00           C
ATOM   4564  NZ  LYS   301      -9.548  14.045 -86.970  0.00  0.00           N
ATOM   4565  HN  LYS   301     -11.201  20.015 -87.738  0.00  0.00           H
ATOM   4566  HA  LYS   301     -11.541  17.212 -87.501  0.00  0.00           H
ATOM   4567  HB1 LYS   301     -10.547  17.862 -85.058  0.00  0.00           H
ATOM   4568  HB2 LYS   301     -10.296  19.524 -85.788  0.00  0.00           H
ATOM   4569  HG1 LYS   301      -8.274  18.034 -85.728  0.00  0.00           H
ATOM   4570  HG2 LYS   301      -8.759  18.757 -87.307  0.00  0.00           H
ATOM   4571  HD1 LYS   301      -9.527  16.660 -88.120  0.00  0.00           H
ATOM   4572  HD2 LYS   301      -7.864  16.444 -87.579  0.00  0.00           H
ATOM   4573  HE1 LYS   301     -10.206  15.621 -85.682  0.00  0.00           H
ATOM   4574  HE2 LYS   301      -8.454  15.286 -85.525  0.00  0.00           H
ATOM   4575  HZ1 LYS   301      -9.990  14.267 -87.890  0.00  0.00           H
ATOM   4576  HZ2 LYS   301      -8.609  13.603 -86.929  0.00  0.00           H
ATOM   4577  HZ3 LYS   301     -10.199  13.570 -86.312  0.00  0.00           H
ATOM   4578  N   ALA   302     -13.634  18.865 -85.770  0.00  0.00           N
ATOM   4579  CA  ALA   302     -14.970  18.608 -85.352  0.00  0.00           C
ATOM   4580  C   ALA   302     -15.806  17.823 -86.357  0.00  0.00           C
ATOM   4581  O   ALA   302     -16.507  16.858 -86.000  0.00  0.00           O
ATOM   4582  CB  ALA   302     -15.672  19.917 -85.044  0.00  0.00           C
ATOM   4583  HN  ALA   302     -13.419  19.788 -86.085  0.00  0.00           H
ATOM   4584  HA  ALA   302     -14.979  17.949 -84.504  0.00  0.00           H
ATOM   4585  HB1 ALA   302     -15.534  20.655 -85.869  0.00  0.00           H
ATOM   4586  HB2 ALA   302     -16.745  19.738 -84.815  0.00  0.00           H
ATOM   4587  HB3 ALA   302     -15.296  20.341 -84.091  0.00  0.00           H
ATOM   4588  N   LEU   303     -15.732  18.132 -87.688  0.00  0.00           N
ATOM   4589  CA  LEU   303     -16.464  17.418 -88.739  0.00  0.00           C
ATOM   4590  C   LEU   303     -16.147  15.944 -88.955  0.00  0.00           C
ATOM   4591  O   LEU   303     -17.006  15.212 -89.420  0.00  0.00           O
ATOM   4592  CB  LEU   303     -16.488  18.279 -90.006  0.00  0.00           C
ATOM   4593  CG  LEU   303     -17.440  17.799 -91.156  0.00  0.00           C
ATOM   4594  CD1 LEU   303     -18.878  18.314 -90.923  0.00  0.00           C
ATOM   4595  CD2 LEU   303     -16.880  18.391 -92.484  0.00  0.00           C
ATOM   4596  HN  LEU   303     -15.166  18.843 -88.105  0.00  0.00           H
ATOM   4597  HA  LEU   303     -17.486  17.402 -88.373  0.00  0.00           H
ATOM   4598  HB1 LEU   303     -15.453  18.463 -90.392  0.00  0.00           H
ATOM   4599  HB2 LEU   303     -16.724  19.325 -89.733  0.00  0.00           H
ATOM   4600  HG  LEU   303     -17.440  16.705 -91.332  0.00  0.00           H
ATOM   4601 HD11 LEU   303     -19.275  18.143 -89.900  0.00  0.00           H
ATOM   4602 HD12 LEU   303     -18.786  19.417 -91.018  0.00  0.00           H
ATOM   4603 HD13 LEU   303     -19.585  17.820 -91.629  0.00  0.00           H
ATOM   4604 HD21 LEU   303     -16.632  19.456 -92.322  0.00  0.00           H
ATOM   4605 HD22 LEU   303     -15.918  17.925 -92.801  0.00  0.00           H
ATOM   4606 HD23 LEU   303     -17.517  18.218 -93.376  0.00  0.00           H
ATOM   4607  N   ASP   304     -14.893  15.476 -88.749  0.00  0.00           N
ATOM   4608  CA  ASP   304     -14.462  14.091 -88.862  0.00  0.00           C
ATOM   4609  C   ASP   304     -15.153  13.168 -87.812  0.00  0.00           C
ATOM   4610  O   ASP   304     -15.322  11.981 -88.095  0.00  0.00           O
ATOM   4611  CB  ASP   304     -12.903  13.944 -88.637  0.00  0.00           C
ATOM   4612  CG  ASP   304     -12.091  14.590 -89.714  0.00  0.00           C
ATOM   4613  OD1 ASP   304     -10.837  14.821 -89.517  0.00  0.00           O
ATOM   4614  OD2 ASP   304     -12.562  14.533 -90.885  0.00  0.00           O
ATOM   4615  HN  ASP   304     -14.202  16.068 -88.363  0.00  0.00           H
ATOM   4616  HA  ASP   304     -14.740  13.660 -89.817  0.00  0.00           H
ATOM   4617  HB1 ASP   304     -12.671  12.856 -88.614  0.00  0.00           H
ATOM   4618  HB2 ASP   304     -12.650  14.307 -87.615  0.00  0.00           H
ATOM   4619  N   ASP   305     -15.523  13.668 -86.597  0.00  0.00           N
ATOM   4620  CA  ASP   305     -16.275  13.010 -85.642  0.00  0.00           C
ATOM   4621  C   ASP   305     -17.708  13.150 -85.898  0.00  0.00           C
ATOM   4622  O   ASP   305     -18.454  12.240 -85.476  0.00  0.00           O
ATOM   4623  CB  ASP   305     -15.877  13.616 -84.286  0.00  0.00           C
ATOM   4624  CG  ASP   305     -14.477  13.197 -83.821  0.00  0.00           C
ATOM   4625  OD1 ASP   305     -13.826  12.481 -84.631  0.00  0.00           O
ATOM   4626  OD2 ASP   305     -14.175  13.549 -82.625  0.00  0.00           O
ATOM   4627  HN  ASP   305     -15.369  14.625 -86.385  0.00  0.00           H
ATOM   4628  HA  ASP   305     -16.058  11.972 -85.805  0.00  0.00           H
ATOM   4629  HB1 ASP   305     -16.486  13.181 -83.459  0.00  0.00           H
ATOM   4630  HB2 ASP   305     -15.828  14.725 -84.306  0.00  0.00           H
ATOM   4631  N   ILE   306     -18.231  14.169 -86.669  0.00  0.00           N
ATOM   4632  CA  ILE   306     -19.595  14.226 -87.155  0.00  0.00           C
ATOM   4633  C   ILE   306     -19.908  13.232 -88.232  0.00  0.00           C
ATOM   4634  O   ILE   306     -20.907  12.521 -88.156  0.00  0.00           O
ATOM   4635  CB  ILE   306     -20.007  15.608 -87.513  0.00  0.00           C
ATOM   4636  CG1 ILE   306     -20.035  16.531 -86.304  0.00  0.00           C
ATOM   4637  CG2 ILE   306     -21.328  15.582 -88.350  0.00  0.00           C
ATOM   4638  CD  ILE   306     -19.948  18.043 -86.623  0.00  0.00           C
ATOM   4639  HN  ILE   306     -17.612  14.878 -87.011  0.00  0.00           H
ATOM   4640  HA  ILE   306     -20.233  13.898 -86.341  0.00  0.00           H
ATOM   4641  HB  ILE   306     -19.244  16.097 -88.157  0.00  0.00           H
ATOM   4642 HG11 ILE   306     -19.236  16.246 -85.598  0.00  0.00           H
ATOM   4643 HG12 ILE   306     -21.008  16.244 -85.843  0.00  0.00           H
ATOM   4644 HG21 ILE   306     -21.599  16.651 -88.492  0.00  0.00           H
ATOM   4645 HG22 ILE   306     -21.160  15.205 -89.390  0.00  0.00           H
ATOM   4646 HG23 ILE   306     -22.139  15.064 -87.800  0.00  0.00           H
ATOM   4647  HD1 ILE   306     -20.329  18.269 -87.649  0.00  0.00           H
ATOM   4648  HD2 ILE   306     -20.732  18.498 -85.988  0.00  0.00           H
ATOM   4649  HD3 ILE   306     -18.996  18.529 -86.352  0.00  0.00           H
ATOM   4650  N   LEU   307     -18.956  13.004 -89.172  0.00  0.00           N
ATOM   4651  CA  LEU   307     -19.031  12.018 -90.266  0.00  0.00           C
ATOM   4652  C   LEU   307     -18.894  10.621 -89.802  0.00  0.00           C
ATOM   4653  O   LEU   307     -19.638   9.717 -90.138  0.00  0.00           O
ATOM   4654  CB  LEU   307     -17.951  12.379 -91.337  0.00  0.00           C
ATOM   4655  CG  LEU   307     -17.987  11.541 -92.654  0.00  0.00           C
ATOM   4656  CD1 LEU   307     -19.072  12.020 -93.645  0.00  0.00           C
ATOM   4657  CD2 LEU   307     -16.688  11.644 -93.466  0.00  0.00           C
ATOM   4658  HN  LEU   307     -18.132  13.565 -89.076  0.00  0.00           H
ATOM   4659  HA  LEU   307     -20.010  12.076 -90.719  0.00  0.00           H
ATOM   4660  HB1 LEU   307     -16.919  12.382 -90.928  0.00  0.00           H
ATOM   4661  HB2 LEU   307     -17.975  13.441 -91.670  0.00  0.00           H
ATOM   4662  HG  LEU   307     -18.206  10.478 -92.434  0.00  0.00           H
ATOM   4663 HD11 LEU   307     -18.818  11.633 -94.650  0.00  0.00           H
ATOM   4664 HD12 LEU   307     -20.067  11.591 -93.422  0.00  0.00           H
ATOM   4665 HD13 LEU   307     -19.077  13.129 -93.757  0.00  0.00           H
ATOM   4666 HD21 LEU   307     -15.849  11.262 -92.837  0.00  0.00           H
ATOM   4667 HD22 LEU   307     -16.735  10.911 -94.289  0.00  0.00           H
ATOM   4668 HD23 LEU   307     -16.570  12.651 -93.916  0.00  0.00           H
ATOM   4669  N   ASN   308     -17.923  10.310 -88.853  0.00  0.00           N
ATOM   4670  CA  ASN   308     -17.804   8.980 -88.310  0.00  0.00           C
ATOM   4671  C   ASN   308     -17.846   8.935 -86.791  0.00  0.00           C
ATOM   4672  O   ASN   308     -16.892   9.416 -86.205  0.00  0.00           O
ATOM   4673  CB  ASN   308     -16.498   8.368 -88.721  0.00  0.00           C
ATOM   4674  CG  ASN   308     -16.643   7.764 -90.122  0.00  0.00           C
ATOM   4675  ND2 ASN   308     -15.914   8.386 -91.102  0.00  0.00           N
ATOM   4676  OD1 ASN   308     -17.349   6.818 -90.430  0.00  0.00           O
ATOM   4677  HN  ASN   308     -17.331  10.985 -88.435  0.00  0.00           H
ATOM   4678  HA  ASN   308     -18.667   8.376 -88.551  0.00  0.00           H
ATOM   4679  HB1 ASN   308     -16.211   7.537 -88.026  0.00  0.00           H
ATOM   4680  HB2 ASN   308     -15.623   9.053 -88.740  0.00  0.00           H
ATOM   4681 HD21 ASN   308     -15.263   9.033 -90.699  0.00  0.00           H
ATOM   4682 HD22 ASN   308     -16.248   8.262 -92.034  0.00  0.00           H
ATOM   4683  N   LEU   309     -18.990   8.447 -86.209  0.00  0.00           N
ATOM   4684  CA  LEU   309     -19.126   8.473 -84.750  0.00  0.00           C
ATOM   4685  C   LEU   309     -18.039   7.830 -83.925  0.00  0.00           C
ATOM   4686  O   LEU   309     -17.460   6.763 -84.150  0.00  0.00           O
ATOM   4687  CB  LEU   309     -20.444   7.821 -84.284  0.00  0.00           C
ATOM   4688  CG  LEU   309     -21.709   8.627 -84.601  0.00  0.00           C
ATOM   4689  CD1 LEU   309     -22.244   8.355 -86.000  0.00  0.00           C
ATOM   4690  CD2 LEU   309     -22.806   8.163 -83.686  0.00  0.00           C
ATOM   4691  HN  LEU   309     -19.751   8.066 -86.724  0.00  0.00           H
ATOM   4692  HA  LEU   309     -19.051   9.511 -84.458  0.00  0.00           H
ATOM   4693  HB1 LEU   309     -20.617   7.478 -83.238  0.00  0.00           H
ATOM   4694  HB2 LEU   309     -20.589   6.913 -84.910  0.00  0.00           H
ATOM   4695  HG  LEU   309     -21.598   9.732 -84.552  0.00  0.00           H
ATOM   4696 HD11 LEU   309     -23.212   8.869 -86.166  0.00  0.00           H
ATOM   4697 HD12 LEU   309     -21.590   8.783 -86.798  0.00  0.00           H
ATOM   4698 HD13 LEU   309     -22.334   7.254 -86.057  0.00  0.00           H
ATOM   4699 HD21 LEU   309     -23.316   7.201 -83.873  0.00  0.00           H
ATOM   4700 HD22 LEU   309     -22.498   8.298 -82.620  0.00  0.00           H
ATOM   4701 HD23 LEU   309     -23.689   8.811 -83.869  0.00  0.00           H
ATOM   4702  N   LYS   310     -17.860   8.484 -82.798  0.00  0.00           N
ATOM   4703  CA  LYS   310     -16.812   8.071 -81.873  0.00  0.00           C
ATOM   4704  C   LYS   310     -17.437   7.527 -80.596  0.00  0.00           C
ATOM   4705  CB  LYS   310     -15.922   9.309 -81.569  0.00  0.00           C
ATOM   4706  CG  LYS   310     -15.172   9.872 -82.833  0.00  0.00           C
ATOM   4707  CD  LYS   310     -14.420   8.779 -83.623  0.00  0.00           C
ATOM   4708  CE  LYS   310     -13.280   9.317 -84.548  0.00  0.00           C
ATOM   4709  NZ  LYS   310     -13.855   9.985 -85.706  0.00  0.00           N
ATOM   4710  OT1 LYS   310     -16.894   6.530 -80.043  0.00  0.00           O
ATOM   4711  OT2 LYS   310     -18.362   8.109 -79.892  0.00  0.00           O
ATOM   4712  HN  LYS   310     -18.537   9.142 -82.475  0.00  0.00           H
ATOM   4713  HA  LYS   310     -16.257   7.227 -82.270  0.00  0.00           H
ATOM   4714  HB1 LYS   310     -15.162   8.944 -80.848  0.00  0.00           H
ATOM   4715  HB2 LYS   310     -16.571  10.147 -81.216  0.00  0.00           H
ATOM   4716  HG1 LYS   310     -14.480  10.621 -82.397  0.00  0.00           H
ATOM   4717  HG2 LYS   310     -15.847  10.412 -83.531  0.00  0.00           H
ATOM   4718  HD1 LYS   310     -14.010   8.137 -82.820  0.00  0.00           H
ATOM   4719  HD2 LYS   310     -15.088   8.207 -84.290  0.00  0.00           H
ATOM   4720  HE1 LYS   310     -12.643   8.472 -84.900  0.00  0.00           H
ATOM   4721  HE2 LYS   310     -12.646  10.042 -83.997  0.00  0.00           H
ATOM   4722  HZ1 LYS   310     -14.694   9.426 -85.976  0.00  0.00           H
ATOM   4723  HZ2 LYS   310     -14.084  10.977 -85.461  0.00  0.00           H
ATOM   4724  HZ3 LYS   310     -13.108   9.945 -86.419  0.00  0.00           H
CONECT  209  208  210  226
CONECT  208  207  209  211  216
CONECT  211  208  212  213  217
CONECT  214  212  223  224  225
CONECT  212  211  214  218  219
CONECT  213  211  220  221  222
CONECT  216  208
CONECT  217  211
CONECT  223  214
CONECT  224  214
CONECT  225  214
CONECT  218  212
CONECT  219  212
CONECT  220  213
CONECT  221  213
CONECT  222  213
CONECT  215  207
CONECT  207  193  208  215
CONECT  210  209
CONECT  392  391  393  409
CONECT  391  390  392  394  399
CONECT  394  391  395  396  400
CONECT  397  395  406  407  408
CONECT  395  394  397  401  402
CONECT  396  394  403  404  405
CONECT  399  391
CONECT  400  394
CONECT  406  397
CONECT  407  397
CONECT  408  397
CONECT  401  395
CONECT  402  395
CONECT  403  396
CONECT  404  396
CONECT  405  396
CONECT  398  390
CONECT  390  375  391  398
CONECT  393  392
CONECT  421  420  422  438
CONECT  420  419  421  423  428
CONECT  423  420  424  425  429
CONECT  426  424  435  436  437
CONECT  424  423  426  430  431
CONECT  425  423  432  433  434
CONECT  428  420
CONECT  429  423
CONECT  435  426
CONECT  436  426
CONECT  437  426
CONECT  430  424
CONECT  431  424
CONECT  432  425
CONECT  433  425
CONECT  434  425
CONECT  427  419
CONECT  419  411  420  427
CONECT  422  421
CONECT  755  754  756  772
CONECT  754  753  755  757  762
CONECT  757  754  758  759  763
CONECT  760  758  769  770  771
CONECT  758  757  760  764  765
CONECT  759  757  766  767  768
CONECT  762  754
CONECT  763  757
CONECT  769  760
CONECT  770  760
CONECT  771  760
CONECT  764  758
CONECT  765  758
CONECT  766  759
CONECT  767  759
CONECT  768  759
CONECT  761  753
CONECT  753  745  754  761
CONECT  756  755
CONECT  791  790  792  808
CONECT  790  789  791  793  798
CONECT  793  790  794  795  799
CONECT  796  794  805  806  807
CONECT  794  793  796  800  801
CONECT  795  793  802  803  804
CONECT  798  790
CONECT  799  793
CONECT  805  796
CONECT  806  796
CONECT  807  796
CONECT  800  794
CONECT  801  794
CONECT  802  795
CONECT  803  795
CONECT  804  795
CONECT  797  789
CONECT  789  774  790  797
CONECT  792  791
CONECT 1687 1686 1688 1704
CONECT 1686 1685 1687 1689 1694
CONECT 1689 1686 1690 1691 1695
CONECT 1692 1690 1701 1702 1703
CONECT 1690 1689 1692 1696 1697
CONECT 1691 1689 1698 1699 1700
CONECT 1694 1686
CONECT 1695 1689
CONECT 1701 1692
CONECT 1702 1692
CONECT 1703 1692
CONECT 1696 1690
CONECT 1697 1690
CONECT 1698 1691
CONECT 1699 1691
CONECT 1700 1691
CONECT 1693 1685
CONECT 1685 1677 1686 1693
CONECT 1688 1687
CONECT 1800 1799 1801 1817
CONECT 1799 1798 1800 1802 1807
CONECT 1802 1799 1803 1804 1808
CONECT 1805 1803 1814 1815 1816
CONECT 1803 1802 1805 1809 1810
CONECT 1804 1802 1811 1812 1813
CONECT 1807 1799
CONECT 1808 1802
CONECT 1814 1805
CONECT 1815 1805
CONECT 1816 1805
CONECT 1809 1803
CONECT 1810 1803
CONECT 1811 1804
CONECT 1812 1804
CONECT 1813 1804
CONECT 1806 1798
CONECT 1798 1788 1799 1806
CONECT 1801 1800
CONECT 2003 2002 2004 2020
CONECT 2002 2001 2003 2005 2010
CONECT 2005 2002 2006 2007 2011
CONECT 2008 2006 2017 2018 2019
CONECT 2006 2005 2008 2012 2013
CONECT 2007 2005 2014 2015 2016
CONECT 2010 2002
CONECT 2011 2005
CONECT 2017 2008
CONECT 2018 2008
CONECT 2019 2008
CONECT 2012 2006
CONECT 2013 2006
CONECT 2014 2007
CONECT 2015 2007
CONECT 2016 2007
CONECT 2009 2001
CONECT 2001 1979 2002 2009
CONECT 2004 2003
CONECT 2022 2021 2023 2039
CONECT 2021 2020 2022 2024 2029
CONECT 2024 2021 2025 2026 2030
CONECT 2027 2025 2036 2037 2038
CONECT 2025 2024 2027 2031 2032
CONECT 2026 2024 2033 2034 2035
CONECT 2029 2021
CONECT 2030 2024
CONECT 2036 2027
CONECT 2037 2027
CONECT 2038 2027
CONECT 2031 2025
CONECT 2032 2025
CONECT 2033 2026
CONECT 2034 2026
CONECT 2035 2026
CONECT 2028 2020
CONECT 2020 2003 2021 2028
CONECT 2023 2022
CONECT 2178 2177 2179 2195
CONECT 2177 2176 2178 2180 2185
CONECT 2180 2177 2181 2182 2186
CONECT 2183 2181 2192 2193 2194
CONECT 2181 2180 2183 2187 2188
CONECT 2182 2180 2189 2190 2191
CONECT 2185 2177
CONECT 2186 2180
CONECT 2192 2183
CONECT 2193 2183
CONECT 2194 2183
CONECT 2187 2181
CONECT 2188 2181
CONECT 2189 2182
CONECT 2190 2182
CONECT 2191 2182
CONECT 2184 2176
CONECT 2176 2164 2177 2184
CONECT 2179 2178
CONECT 2348 2347 2349 2365
CONECT 2347 2346 2348 2350 2355
CONECT 2350 2347 2351 2352 2356
CONECT 2353 2351 2362 2363 2364
CONECT 2351 2350 2353 2357 2358
CONECT 2352 2350 2359 2360 2361
CONECT 2355 2347
CONECT 2356 2350
CONECT 2362 2353
CONECT 2363 2353
CONECT 2364 2353
CONECT 2357 2351
CONECT 2358 2351
CONECT 2359 2352
CONECT 2360 2352
CONECT 2361 2352
CONECT 2354 2346
CONECT 2346 2329 2347 2354
CONECT 2349 2348
CONECT 2406 2405 2407 2423
CONECT 2405 2404 2406 2408 2413
CONECT 2408 2405 2409 2410 2414
CONECT 2411 2409 2420 2421 2422
CONECT 2409 2408 2411 2415 2416
CONECT 2410 2408 2417 2418 2419
CONECT 2413 2405
CONECT 2414 2408
CONECT 2420 2411
CONECT 2421 2411
CONECT 2422 2411
CONECT 2415 2409
CONECT 2416 2409
CONECT 2417 2410
CONECT 2418 2410
CONECT 2419 2410
CONECT 2412 2404
CONECT 2404 2384 2405 2412
CONECT 2407 2406
CONECT 2425 2424 2426 2442
CONECT 2424 2423 2425 2427 2432
CONECT 2427 2424 2428 2429 2433
CONECT 2430 2428 2439 2440 2441
CONECT 2428 2427 2430 2434 2435
CONECT 2429 2427 2436 2437 2438
CONECT 2432 2424
CONECT 2433 2427
CONECT 2439 2430
CONECT 2440 2430
CONECT 2441 2430
CONECT 2434 2428
CONECT 2435 2428
CONECT 2436 2429
CONECT 2437 2429
CONECT 2438 2429
CONECT 2431 2423
CONECT 2423 2406 2424 2431
CONECT 2426 2425
CONECT 2598 2597 2599 2603
CONECT 2605 2604 2606 2618
CONECT 2604 2603 2605 2607 2614
CONECT 2607 2604 2608 2615 2616
CONECT 2617 2612
CONECT 2614 2604
CONECT 2615 2607
CONECT 2616 2607
CONECT 2613 2603
CONECT 2603 2598 2604 2613
CONECT 2606 2605
CONECT 2610 2609
CONECT 2611 2609
CONECT 2612 2609 2617
CONECT 2608 2607 2609
CONECT 2609 2608 2610 2611 2612
CONECT 2618 2605 2619 2626
CONECT 2650 2649 2651 2662
CONECT 2664 2663 2665 2677
CONECT 2663 2662 2664 2666 2673
CONECT 2666 2663 2667 2674 2675
CONECT 2676 2671
CONECT 2673 2663
CONECT 2674 2666
CONECT 2675 2666
CONECT 2672 2662
CONECT 2662 2650 2663 2672
CONECT 2665 2664
CONECT 2669 2668
CONECT 2670 2668
CONECT 2671 2668 2676
CONECT 2667 2666 2668
CONECT 2668 2667 2669 2670 2671
CONECT 2677 2664 2678 2688
CONECT 3225 3224 3226 3242
CONECT 3224 3223 3225 3227 3232
CONECT 3227 3224 3228 3229 3233
CONECT 3230 3228 3239 3240 3241
CONECT 3228 3227 3230 3234 3235
CONECT 3229 3227 3236 3237 3238
CONECT 3232 3224
CONECT 3233 3227
CONECT 3239 3230
CONECT 3240 3230
CONECT 3241 3230
CONECT 3234 3228
CONECT 3235 3228
CONECT 3236 3229
CONECT 3237 3229
CONECT 3238 3229
CONECT 3231 3223
CONECT 3223 3214 3224 3231
CONECT 3226 3225
CONECT 3685 3684 3686 3702
CONECT 3684 3683 3685 3687 3692
CONECT 3687 3684 3688 3689 3693
CONECT 3690 3688 3699 3700 3701
CONECT 3688 3687 3690 3694 3695
CONECT 3689 3687 3696 3697 3698
CONECT 3692 3684
CONECT 3693 3687
CONECT 3699 3690
CONECT 3700 3690
CONECT 3701 3690
CONECT 3694 3688
CONECT 3695 3688
CONECT 3696 3689
CONECT 3697 3689
CONECT 3698 3689
CONECT 3691 3683
CONECT 3683 3673 3684 3691
CONECT 3686 3685
CONECT 4633 4632 4634 4650
CONECT 4632 4631 4633 4635 4640
CONECT 4635 4632 4636 4637 4641
CONECT 4638 4636 4647 4648 4649
CONECT 4636 4635 4638 4642 4643
CONECT 4637 4635 4644 4645 4646
CONECT 4640 4632
CONECT 4641 4635
CONECT 4647 4638
CONECT 4648 4638
CONECT 4649 4638
CONECT 4642 4636
CONECT 4643 4636
CONECT 4644 4637
CONECT 4645 4637
CONECT 4646 4637
CONECT 4639 4631
CONECT 4631 4621 4632 4639
CONECT 4634 4633
CONECT 4704 4703 4710 4711
CONECT 4703 4702 4704 4705 4713
CONECT 4705 4703 4706 4714 4715
CONECT 4707 4706 4708 4718 4719
CONECT 4708 4707 4709 4720 4721
CONECT 4706 4705 4707 4716 4717
CONECT 4713 4703
CONECT 4714 4705
CONECT 4715 4705
CONECT 4718 4707
CONECT 4719 4707
CONECT 4720 4708
CONECT 4721 4708
CONECT 4716 4706
CONECT 4717 4706
CONECT 4712 4702
CONECT 4722 4709
CONECT 4723 4709
CONECT 4724 4709
CONECT 4702 4685 4703 4712
CONECT 4709 4708 4722 4723 4724
CONECT 4710 4704
CONECT 4711 4704
END
