# Supplementary material for: Dual-specific autophosphorylation of kinase IKK2 enables phosphorylation of substrate IκBα through a phosphoenzyme intermediate
Source: eLife. 2025 Jun 30;13:RP98009. doi: 10.7554/eLife.98009 (PMC12208667; doi:10.7554/eLife.98009)
Supplement: Figure 4—source data 1. [file elife-98009-fig4-data1.zip › Source pdbs /PIKK2_0ns.pdb]

HEADER    TRANSFERASE                             09-MAR-12   4E3C              
TITLE     X-RAY CRYSTAL STRUCTURE OF HUMAN IKK2 IN AN ACTIVE CONFORMATION       
COMPND    MOL_ID: 1;                                                            
COMPND   2 MOLECULE: INHIBITOR OF NUCLEAR FACTOR KAPPA-B KINASE SUBUNIT BETA;   
COMPND   3 CHAIN: A, B, C, D, E, F;                                             
COMPND   4 FRAGMENT: UNP RESIDUES 11-669;                                       
COMPND   5 SYNONYM: I-KAPPA-B-KINASE BETA, IKK-B, IKK-BETA, IKBKB, I-KAPPA-B    
COMPND   6 KINASE 2, IKK2, NUCLEAR FACTOR NF-KAPPA-B INHIBITOR KINASE BETA,     
COMPND   7 NFKBIKB;                                                             
COMPND   8 EC: 2.7.11.10;                                                       
COMPND   9 ENGINEERED: YES;                                                     
COMPND  10 MUTATION: YES                                                        
SOURCE    MOL_ID: 1;                                                            
SOURCE   2 ORGANISM_SCIENTIFIC: HOMO SAPIENS;                                   
SOURCE   3 ORGANISM_COMMON: HUMAN;                                              
SOURCE   4 ORGANISM_TAXID: 9606;                                                
SOURCE   5 GENE: IKBKB, IKKB;                                                   
SOURCE   6 EXPRESSION_SYSTEM: SPODOPTERA FRUGIPERDA;                            
SOURCE   7 EXPRESSION_SYSTEM_COMMON: FALL ARMYWORM;                             
SOURCE   8 EXPRESSION_SYSTEM_TAXID: 7108;                                       
SOURCE   9 EXPRESSION_SYSTEM_STRAIN: SF9;                                       
SOURCE  10 EXPRESSION_SYSTEM_VECTOR_TYPE: BACULOVIRUS;                          
SOURCE  11 EXPRESSION_SYSTEM_PLASMID: PFASTBAC HTB                              
KEYWDS    KANASE, AUTO-PHOSPHORYLATION, NEMO BINDING, TRANSFERASE               
EXPDTA    X-RAY DIFFRACTION                                                     
AUTHOR    S.POLLEY,D.B.HUANG,A.V.HAUENSTEIN,G.GHOSH,T.HUXFORD                   
REVDAT   1   19-JUN-13 4E3C    0                                                
JRNL        AUTH   S.POLLEY,D.B.HUANG,A.V.HAUENSTEIN,A.J.FUSCO,X.ZHONG,D.VU,    
JRNL        AUTH 2 A.HOFFMANN,I.V.VERMA,G.GHOSH,T.HUAFORD                       
JRNL        TITL   X-RAY CRYSTAL STRUCTURE OF HUMAN IKK2 IN AN ACTIVE           
JRNL        TITL 2 CONFORMATION                                                 
JRNL        REF    PLOS.BIOL.                                 2013              
JRNL        REFN                                                                
REMARK   2                                                                      
REMARK   2 RESOLUTION.    3.98 ANGSTROMS.                                       
REMARK   3                                                                      
REMARK   3 REFINEMENT.                                                          
REMARK   3   PROGRAM     : CNS 1.3                                              
REMARK   3   AUTHORS     : BRUNGER,ADAMS,CLORE,DELANO,GROS,GROSSE-              
REMARK   3               : KUNSTLEVE,JIANG,KUSZEWSKI,NILGES,PANNU,              
REMARK   3               : READ,RICE,SIMONSON,WARREN                            
REMARK   3                                                                      
REMARK   3  REFINEMENT TARGET : ENGH & HUBER                                    
REMARK   3                                                                      
REMARK   3  DATA USED IN REFINEMENT.                                            
REMARK   3   RESOLUTION RANGE HIGH (ANGSTROMS) : 3.98                           
REMARK   3   RESOLUTION RANGE LOW  (ANGSTROMS) : 29.84                          
REMARK   3   DATA CUTOFF            (SIGMA(F)) : 1.000                          
REMARK   3   DATA CUTOFF HIGH         (ABS(F)) : 27933.470                      
REMARK   3   DATA CUTOFF LOW          (ABS(F)) : 0.0000                         
REMARK   3   COMPLETENESS (WORKING+TEST)   (%) : 81.0                           
REMARK   3   NUMBER OF REFLECTIONS             : 53076                          
REMARK   3                                                                      
REMARK   3  FIT TO DATA USED IN REFINEMENT.                                     
REMARK   3   CROSS-VALIDATION METHOD          : THROUGHOUT                      
REMARK   3   FREE R VALUE TEST SET SELECTION  : RANDOM                          
REMARK   3   R VALUE            (WORKING SET) : 0.267                           
REMARK   3   FREE R VALUE                     : 0.299                           
REMARK   3   FREE R VALUE TEST SET SIZE   (%) : 3.800                           
REMARK   3   FREE R VALUE TEST SET COUNT      : 2032                            
REMARK   3   ESTIMATED ERROR OF FREE R VALUE  : 0.007                           
REMARK   3                                                                      
REMARK   3  FIT IN THE HIGHEST RESOLUTION BIN.                                  
REMARK   3   TOTAL NUMBER OF BINS USED           : 6                            
REMARK   3   BIN RESOLUTION RANGE HIGH       (A) : 3.98                         
REMARK   3   BIN RESOLUTION RANGE LOW        (A) : 4.23                         
REMARK   3   BIN COMPLETENESS (WORKING+TEST) (%) : 67.30                        
REMARK   3   REFLECTIONS IN BIN    (WORKING SET) : 6951                         
REMARK   3   BIN R VALUE           (WORKING SET) : 0.3760                       
REMARK   3   BIN FREE R VALUE                    : 0.3930                       
REMARK   3   BIN FREE R VALUE TEST SET SIZE  (%) : 3.40                         
REMARK   3   BIN FREE R VALUE TEST SET COUNT     : 246                          
REMARK   3   ESTIMATED ERROR OF BIN FREE R VALUE : 0.025                        
REMARK   3                                                                      
REMARK   3  NUMBER OF NON-HYDROGEN ATOMS USED IN REFINEMENT.                    
REMARK   3   PROTEIN ATOMS            : 30416                                   
REMARK   3   NUCLEIC ACID ATOMS       : 0                                       
REMARK   3   HETEROGEN ATOMS          : 0                                       
REMARK   3   SOLVENT ATOMS            : 0                                       
REMARK   3                                                                      
REMARK   3  B VALUES.                                                           
REMARK   3   FROM WILSON PLOT           (A**2) : NULL                           
REMARK   3   MEAN B VALUE      (OVERALL, A**2) : 140.40                         
REMARK   3   OVERALL ANISOTROPIC B VALUE.                                       
REMARK   3    B11 (A**2) : 1.27000                                              
REMARK   3    B22 (A**2) : 1.27000                                              
REMARK   3    B33 (A**2) : -2.54000                                             
REMARK   3    B12 (A**2) : 0.00000                                              
REMARK   3    B13 (A**2) : 0.00000                                              
REMARK   3    B23 (A**2) : 0.00000                                              
REMARK   3                                                                      
REMARK   3  ESTIMATED COORDINATE ERROR.                                         
REMARK   3   ESD FROM LUZZATI PLOT        (A) : 0.59                            
REMARK   3   ESD FROM SIGMAA              (A) : 1.05                            
REMARK   3   LOW RESOLUTION CUTOFF        (A) : 5.00                            
REMARK   3                                                                      
REMARK   3  CROSS-VALIDATED ESTIMATED COORDINATE ERROR.                         
REMARK   3   ESD FROM C-V LUZZATI PLOT    (A) : 0.67                            
REMARK   3   ESD FROM C-V SIGMAA          (A) : 1.04                            
REMARK   3                                                                      
REMARK   3  RMS DEVIATIONS FROM IDEAL VALUES.                                   
REMARK   3   BOND LENGTHS                 (A) : 0.009                           
REMARK   3   BOND ANGLES            (DEGREES) : 1.10                            
REMARK   3   DIHEDRAL ANGLES        (DEGREES) : 22.30                           
REMARK   3   IMPROPER ANGLES        (DEGREES) : 0.74                            
REMARK   3                                                                      
REMARK   3  ISOTROPIC THERMAL MODEL : RESTRAINED                                
REMARK   3                                                                      
REMARK   3  ISOTROPIC THERMAL FACTOR RESTRAINTS.    RMS    SIGMA                
REMARK   3   MAIN-CHAIN BOND              (A**2) : NULL  ; NULL                 
REMARK   3   MAIN-CHAIN ANGLE             (A**2) : NULL  ; NULL                 
REMARK   3   SIDE-CHAIN BOND              (A**2) : NULL  ; NULL                 
REMARK   3   SIDE-CHAIN ANGLE             (A**2) : NULL  ; NULL                 
REMARK   3                                                                      
REMARK   3  BULK SOLVENT MODELING.                                              
REMARK   3   METHOD USED : FLAT MODEL                                           
REMARK   3   KSOL        : 0.30                                                 
REMARK   3   BSOL        : 93.53                                                
REMARK   3                                                                      
REMARK   3  NCS MODEL : NONE                                                    
REMARK   3                                                                      
REMARK   3  NCS RESTRAINTS.                         RMS   SIGMA/WEIGHT          
REMARK   3   GROUP  1  POSITIONAL            (A) : NULL  ; NULL                 
REMARK   3   GROUP  1  B-FACTOR           (A**2) : NULL  ; NULL                 
REMARK   3                                                                      
REMARK   3  PARAMETER FILE  1  : PROTEIN_REP.PARAM                              
REMARK   3  PARAMETER FILE  2  : DNA-RNA_REP.PARAM                              
REMARK   3  PARAMETER FILE  3  : WATER_REP.PARAM                                
REMARK   3  PARAMETER FILE  4  : ION.PARAM                                      
REMARK   3  PARAMETER FILE  5  : CARBOHYDRATE.PARAM                             
REMARK   3  PARAMETER FILE  6  : NULL                                           
REMARK   3  TOPOLOGY FILE  1   : PROTEIN.TOP                                    
REMARK   3  TOPOLOGY FILE  2   : DNA-RNA.TOP                                    
REMARK   3  TOPOLOGY FILE  3   : WATER.TOP                                      
REMARK   3  TOPOLOGY FILE  4   : ION.TOP                                        
REMARK   3  TOPOLOGY FILE  5   : CARBOHYDRATE.TOP                               
REMARK   3  TOPOLOGY FILE  6   : NULL                                           
REMARK   3                                                                      
REMARK   3  OTHER REFINEMENT REMARKS: BULK SOLVENT MODEL USED                   
REMARK   4                                                                      
REMARK   4 4E3C COMPLIES WITH FORMAT V. 3.30, 13-JUL-11                         
REMARK 100                                                                      
REMARK 100 THIS ENTRY HAS BEEN PROCESSED BY RCSB ON 12-MAR-12.                  
REMARK 100 THE RCSB ID CODE IS RCSB071116.                                      
REMARK 200                                                                      
REMARK 200 EXPERIMENTAL DETAILS                                                 
REMARK 200  EXPERIMENT TYPE                : X-RAY DIFFRACTION                  
REMARK 200  DATE OF DATA COLLECTION        : 01-JAN-11                          
REMARK 200  TEMPERATURE           (KELVIN) : 97.0                               
REMARK 200  PH                             : 6.5                                
REMARK 200  NUMBER OF CRYSTALS USED        : 1                                  
REMARK 200                                                                      
REMARK 200  SYNCHROTRON              (Y/N) : Y                                  
REMARK 200  RADIATION SOURCE               : APS                                
REMARK 200  BEAMLINE                       : 19-ID                              
REMARK 200  X-RAY GENERATOR MODEL          : NULL                               
REMARK 200  MONOCHROMATIC OR LAUE    (M/L) : M                                  
REMARK 200  WAVELENGTH OR RANGE        (A) : 1.0                                
REMARK 200  MONOCHROMATOR                  : GRAPHITE                           
REMARK 200  OPTICS                         : NULL                               
REMARK 200                                                                      
REMARK 200  DETECTOR TYPE                  : CCD                                
REMARK 200  DETECTOR MANUFACTURER          : AGILENT ATLAS CCD                  
REMARK 200  INTENSITY-INTEGRATION SOFTWARE : HKL-2000                           
REMARK 200  DATA SCALING SOFTWARE          : HKL-2000                           
REMARK 200                                                                      
REMARK 200  NUMBER OF UNIQUE REFLECTIONS   : 53076                              
REMARK 200  RESOLUTION RANGE HIGH      (A) : 3.980                              
REMARK 200  RESOLUTION RANGE LOW       (A) : 30.000                             
REMARK 200  REJECTION CRITERIA  (SIGMA(I)) : 1.000                              
REMARK 200                                                                      
REMARK 200 OVERALL.                                                             
REMARK 200  COMPLETENESS FOR RANGE     (%) : 81.0                               
REMARK 200  DATA REDUNDANCY                : 4.000                              
REMARK 200  R MERGE                    (I) : 0.13900                            
REMARK 200  R SYM                      (I) : 0.13900                            
REMARK 200  <I/SIGMA(I)> FOR THE DATA SET  : 6.4000                             
REMARK 200                                                                      
REMARK 200 IN THE HIGHEST RESOLUTION SHELL.                                     
REMARK 200  HIGHEST RESOLUTION SHELL, RANGE HIGH (A) : 3.98                     
REMARK 200  HIGHEST RESOLUTION SHELL, RANGE LOW  (A) : 4.12                     
REMARK 200  COMPLETENESS FOR SHELL     (%) : 97.9                               
REMARK 200  DATA REDUNDANCY IN SHELL       : 4.00                               
REMARK 200  R MERGE FOR SHELL          (I) : 0.72900                            
REMARK 200  R SYM FOR SHELL            (I) : 0.73000                            
REMARK 200  <I/SIGMA(I)> FOR SHELL         : 2.500                              
REMARK 200                                                                      
REMARK 200 DIFFRACTION PROTOCOL: SINGLE WAVELENGTH                              
REMARK 200 METHOD USED TO DETERMINE THE STRUCTURE: MOLECULAR REPLACEMENT        
REMARK 200 SOFTWARE USED: MOLREP                                                
REMARK 200 STARTING MODEL: PDB ENTRY 3QA8                                       
REMARK 200                                                                      
REMARK 200 REMARK: NULL                                                         
REMARK 280                                                                      
REMARK 280 CRYSTAL                                                              
REMARK 280 SOLVENT CONTENT, VS   (%): 69.36                                     
REMARK 280 MATTHEWS COEFFICIENT, VM (ANGSTROMS**3/DA): 4.01                     
REMARK 280                                                                      
REMARK 280 CRYSTALLIZATION CONDITIONS: 1.2M SODIUM MALONATE, 250MM AMMONIUM     
REMARK 280  ACETATE, 10MM DTT, PH 6.5, VAPOR DIFFUSION, HANGING DROP,           
REMARK 280  TEMPERATURE 291K                                                    
REMARK 290                                                                      
REMARK 290 CRYSTALLOGRAPHIC SYMMETRY                                            
REMARK 290 SYMMETRY OPERATORS FOR SPACE GROUP: P 41 2 2                         
REMARK 290                                                                      
REMARK 290      SYMOP   SYMMETRY                                                
REMARK 290     NNNMMM   OPERATOR                                                
REMARK 290       1555   X,Y,Z                                                   
REMARK 290       2555   -X,-Y,Z+1/2                                             
REMARK 290       3555   -Y,X,Z+1/4                                              
REMARK 290       4555   Y,-X,Z+3/4                                              
REMARK 290       5555   -X,Y,-Z                                                 
REMARK 290       6555   X,-Y,-Z+1/2                                             
REMARK 290       7555   Y,X,-Z+3/4                                              
REMARK 290       8555   -Y,-X,-Z+1/4                                            
REMARK 290                                                                      
REMARK 290     WHERE NNN -> OPERATOR NUMBER                                     
REMARK 290           MMM -> TRANSLATION VECTOR                                  
REMARK 290                                                                      
REMARK 290 CRYSTALLOGRAPHIC SYMMETRY TRANSFORMATIONS                            
REMARK 290 THE FOLLOWING TRANSFORMATIONS OPERATE ON THE ATOM/HETATM             
REMARK 290 RECORDS IN THIS ENTRY TO PRODUCE CRYSTALLOGRAPHICALLY                
REMARK 290 RELATED MOLECULES.                                                   
REMARK 290   SMTRY1   1  1.000000  0.000000  0.000000        0.00000            
REMARK 290   SMTRY2   1  0.000000  1.000000  0.000000        0.00000            
REMARK 290   SMTRY3   1  0.000000  0.000000  1.000000        0.00000            
REMARK 290   SMTRY1   2 -1.000000  0.000000  0.000000        0.00000            
REMARK 290   SMTRY2   2  0.000000 -1.000000  0.000000        0.00000            
REMARK 290   SMTRY3   2  0.000000  0.000000  1.000000      254.78000            
REMARK 290   SMTRY1   3  0.000000 -1.000000  0.000000        0.00000            
REMARK 290   SMTRY2   3  1.000000  0.000000  0.000000        0.00000            
REMARK 290   SMTRY3   3  0.000000  0.000000  1.000000      127.39000            
REMARK 290   SMTRY1   4  0.000000  1.000000  0.000000        0.00000            
REMARK 290   SMTRY2   4 -1.000000  0.000000  0.000000        0.00000            
REMARK 290   SMTRY3   4  0.000000  0.000000  1.000000      382.17000            
REMARK 290   SMTRY1   5 -1.000000  0.000000  0.000000        0.00000            
REMARK 290   SMTRY2   5  0.000000  1.000000  0.000000        0.00000            
REMARK 290   SMTRY3   5  0.000000  0.000000 -1.000000        0.00000            
REMARK 290   SMTRY1   6  1.000000  0.000000  0.000000        0.00000            
REMARK 290   SMTRY2   6  0.000000 -1.000000  0.000000        0.00000            
REMARK 290   SMTRY3   6  0.000000  0.000000 -1.000000      254.78000            
REMARK 290   SMTRY1   7  0.000000  1.000000  0.000000        0.00000            
REMARK 290   SMTRY2   7  1.000000  0.000000  0.000000        0.00000            
REMARK 290   SMTRY3   7  0.000000  0.000000 -1.000000      382.17000            
REMARK 290   SMTRY1   8  0.000000 -1.000000  0.000000        0.00000            
REMARK 290   SMTRY2   8 -1.000000  0.000000  0.000000        0.00000            
REMARK 290   SMTRY3   8  0.000000  0.000000 -1.000000      127.39000            
REMARK 290                                                                      
REMARK 290 REMARK: NULL                                                         
REMARK 300                                                                      
REMARK 300 BIOMOLECULE: 1, 2, 3                                                 
REMARK 300 SEE REMARK 350 FOR THE AUTHOR PROVIDED AND/OR PROGRAM                
REMARK 300 GENERATED ASSEMBLY INFORMATION FOR THE STRUCTURE IN                  
REMARK 300 THIS ENTRY. THE REMARK MAY ALSO PROVIDE INFORMATION ON               
REMARK 300 BURIED SURFACE AREA.                                                 
REMARK 350                                                                      
REMARK 350 COORDINATES FOR A COMPLETE MULTIMER REPRESENTING THE KNOWN           
REMARK 350 BIOLOGICALLY SIGNIFICANT OLIGOMERIZATION STATE OF THE                
REMARK 350 MOLECULE CAN BE GENERATED BY APPLYING BIOMT TRANSFORMATIONS          
REMARK 350 GIVEN BELOW.  BOTH NON-CRYSTALLOGRAPHIC AND                          
REMARK 350 CRYSTALLOGRAPHIC OPERATIONS ARE GIVEN.                               
REMARK 350                                                                      
REMARK 350 BIOMOLECULE: 1                                                       
REMARK 350 AUTHOR DETERMINED BIOLOGICAL UNIT: DIMERIC                           
REMARK 350 SOFTWARE DETERMINED QUATERNARY STRUCTURE: DIMERIC                    
REMARK 350 SOFTWARE USED: PISA                                                  
REMARK 350 TOTAL BURIED SURFACE AREA: 2210 ANGSTROM**2                          
REMARK 350 SURFACE AREA OF THE COMPLEX: 65060 ANGSTROM**2                       
REMARK 350 CHANGE IN SOLVENT FREE ENERGY: -18.0 KCAL/MOL                        
REMARK 350 APPLY THE FOLLOWING TO CHAINS: A, F                                  
REMARK 350   BIOMT1   1  1.000000  0.000000  0.000000        0.00000            
REMARK 350   BIOMT2   1  0.000000  1.000000  0.000000        0.00000            
REMARK 350   BIOMT3   1  0.000000  0.000000  1.000000        0.00000            
REMARK 350                                                                      
REMARK 350 BIOMOLECULE: 2                                                       
REMARK 350 AUTHOR DETERMINED BIOLOGICAL UNIT: DIMERIC                           
REMARK 350 SOFTWARE DETERMINED QUATERNARY STRUCTURE: DIMERIC                    
REMARK 350 SOFTWARE USED: PISA                                                  
REMARK 350 TOTAL BURIED SURFACE AREA: 3070 ANGSTROM**2                          
REMARK 350 SURFACE AREA OF THE COMPLEX: 63580 ANGSTROM**2                       
REMARK 350 CHANGE IN SOLVENT FREE ENERGY: -20.0 KCAL/MOL                        
REMARK 350 APPLY THE FOLLOWING TO CHAINS: B, C                                  
REMARK 350   BIOMT1   1  1.000000  0.000000  0.000000        0.00000            
REMARK 350   BIOMT2   1  0.000000  1.000000  0.000000        0.00000            
REMARK 350   BIOMT3   1  0.000000  0.000000  1.000000        0.00000            
REMARK 350                                                                      
REMARK 350 BIOMOLECULE: 3                                                       
REMARK 350 AUTHOR DETERMINED BIOLOGICAL UNIT: DIMERIC                           
REMARK 350 SOFTWARE DETERMINED QUATERNARY STRUCTURE: DIMERIC                    
REMARK 350 SOFTWARE USED: PISA                                                  
REMARK 350 TOTAL BURIED SURFACE AREA: 2590 ANGSTROM**2                          
REMARK 350 SURFACE AREA OF THE COMPLEX: 64490 ANGSTROM**2                       
REMARK 350 CHANGE IN SOLVENT FREE ENERGY: -20.0 KCAL/MOL                        
REMARK 350 APPLY THE FOLLOWING TO CHAINS: D, E                                  
REMARK 350   BIOMT1   1  1.000000  0.000000  0.000000        0.00000            
REMARK 350   BIOMT2   1  0.000000  1.000000  0.000000        0.00000            
REMARK 350   BIOMT3   1  0.000000  0.000000  1.000000        0.00000            
REMARK 465                                                                      
REMARK 465 MISSING RESIDUES                                                     
REMARK 465 THE FOLLOWING RESIDUES WERE NOT LOCATED IN THE                       
REMARK 465 EXPERIMENT. (M=MODEL NUMBER; RES=RESIDUE NAME; C=CHAIN               
REMARK 465 IDENTIFIER; SSSEQ=SEQUENCE NUMBER; I=INSERTION CODE.)                
REMARK 465                                                                      
REMARK 465   M RES C SSSEQI                                                     
REMARK 465     ASN A     1                                                      
REMARK 465     LEU A     2                                                      
REMARK 465     TYR A     3                                                      
REMARK 465     PHE A     4                                                      
REMARK 465     GLN A     5                                                      
REMARK 465     GLY A     6                                                      
REMARK 465     ALA A     7                                                      
REMARK 465     MET A     8                                                      
REMARK 465     GLY A     9                                                      
REMARK 465     SER A    10                                                      
REMARK 465     THR A    11                                                      
REMARK 465     CYS A    12                                                      
REMARK 465     GLY A    13                                                      
REMARK 465     ALA A    14                                                      
REMARK 465     TRP A    15                                                      
REMARK 465     GLN A   287                                                      
REMARK 465     ARG A   288                                                      
REMARK 465     GLY A   289                                                      
REMARK 465     GLY A   374                                                      
REMARK 465     LYS A   375                                                      
REMARK 465     LEU A   376                                                      
REMARK 465     ASN A   377                                                      
REMARK 465     GLU A   378                                                      
REMARK 465     GLY A   379                                                      
REMARK 465     HIS A   380                                                      
REMARK 465     THR A   381                                                      
REMARK 465     LEU A   382                                                      
REMARK 465     ILE A   395                                                      
REMARK 465     THR A   396                                                      
REMARK 465     TYR A   397                                                      
REMARK 465     GLU A   398                                                      
REMARK 465     THR A   399                                                      
REMARK 465     GLN A   400                                                      
REMARK 465     PRO A   551                                                      
REMARK 465     MET A   552                                                      
REMARK 465     GLY A   553                                                      
REMARK 465     ARG A   554                                                      
REMARK 465     LYS A   555                                                      
REMARK 465     GLN A   556                                                      
REMARK 465     GLY A   557                                                      
REMARK 465     GLY A   558                                                      
REMARK 465     ARG A   666                                                      
REMARK 465     GLY A   667                                                      
REMARK 465     PRO A   668                                                      
REMARK 465     VAL A   669                                                      
REMARK 465     ASN B     1                                                      
REMARK 465     LEU B     2                                                      
REMARK 465     TYR B     3                                                      
REMARK 465     PHE B     4                                                      
REMARK 465     GLN B     5                                                      
REMARK 465     GLY B     6                                                      
REMARK 465     ALA B     7                                                      
REMARK 465     MET B     8                                                      
REMARK 465     GLY B     9                                                      
REMARK 465     SER B    10                                                      
REMARK 465     THR B    11                                                      
REMARK 465     CYS B    12                                                      
REMARK 465     GLY B    13                                                      
REMARK 465     ALA B    14                                                      
REMARK 465     TRP B    15                                                      
REMARK 465     GLN B   287                                                      
REMARK 465     ARG B   288                                                      
REMARK 465     GLY B   289                                                      
REMARK 465     GLY B   374                                                      
REMARK 465     LYS B   375                                                      
REMARK 465     LEU B   376                                                      
REMARK 465     ASN B   377                                                      
REMARK 465     GLU B   378                                                      
REMARK 465     GLY B   379                                                      
REMARK 465     HIS B   380                                                      
REMARK 465     THR B   381                                                      
REMARK 465     LEU B   382                                                      
REMARK 465     ILE B   395                                                      
REMARK 465     THR B   396                                                      
REMARK 465     TYR B   397                                                      
REMARK 465     GLU B   398                                                      
REMARK 465     THR B   399                                                      
REMARK 465     GLN B   400                                                      
REMARK 465     ARG B   666                                                      
REMARK 465     GLY B   667                                                      
REMARK 465     PRO B   668                                                      
REMARK 465     VAL B   669                                                      
REMARK 465     ASN C     1                                                      
REMARK 465     LEU C     2                                                      
REMARK 465     TYR C     3                                                      
REMARK 465     PHE C     4                                                      
REMARK 465     GLN C     5                                                      
REMARK 465     GLY C     6                                                      
REMARK 465     ALA C     7                                                      
REMARK 465     MET C     8                                                      
REMARK 465     GLY C     9                                                      
REMARK 465     SER C    10                                                      
REMARK 465     THR C    11                                                      
REMARK 465     CYS C    12                                                      
REMARK 465     GLY C    13                                                      
REMARK 465     ALA C    14                                                      
REMARK 465     TRP C    15                                                      
REMARK 465     GLN C   287                                                      
REMARK 465     ARG C   288                                                      
REMARK 465     GLY C   289                                                      
REMARK 465     GLY C   374                                                      
REMARK 465     LYS C   375                                                      
REMARK 465     LEU C   376                                                      
REMARK 465     ASN C   377                                                      
REMARK 465     GLU C   378                                                      
REMARK 465     GLY C   379                                                      
REMARK 465     HIS C   380                                                      
REMARK 465     THR C   381                                                      
REMARK 465     LEU C   382                                                      
REMARK 465     ILE C   395                                                      
REMARK 465     THR C   396                                                      
REMARK 465     TYR C   397                                                      
REMARK 465     GLU C   398                                                      
REMARK 465     THR C   399                                                      
REMARK 465     GLN C   400                                                      
REMARK 465     PRO C   551                                                      
REMARK 465     MET C   552                                                      
REMARK 465     GLY C   553                                                      
REMARK 465     ARG C   554                                                      
REMARK 465     LYS C   555                                                      
REMARK 465     GLN C   556                                                      
REMARK 465     GLY C   557                                                      
REMARK 465     GLY C   558                                                      
REMARK 465     ARG C   666                                                      
REMARK 465     GLY C   667                                                      
REMARK 465     PRO C   668                                                      
REMARK 465     VAL C   669                                                      
REMARK 465     ASN D     1                                                      
REMARK 465     LEU D     2                                                      
REMARK 465     TYR D     3                                                      
REMARK 465     PHE D     4                                                      
REMARK 465     GLN D     5                                                      
REMARK 465     GLY D     6                                                      
REMARK 465     ALA D     7                                                      
REMARK 465     MET D     8                                                      
REMARK 465     GLY D     9                                                      
REMARK 465     SER D    10                                                      
REMARK 465     THR D    11                                                      
REMARK 465     CYS D    12                                                      
REMARK 465     GLY D    13                                                      
REMARK 465     ALA D    14                                                      
REMARK 465     TRP D    15                                                      
REMARK 465     GLN D   287                                                      
REMARK 465     ARG D   288                                                      
REMARK 465     GLY D   289                                                      
REMARK 465     GLY D   374                                                      
REMARK 465     LYS D   375                                                      
REMARK 465     LEU D   376                                                      
REMARK 465     ASN D   377                                                      
REMARK 465     GLU D   378                                                      
REMARK 465     GLY D   379                                                      
REMARK 465     HIS D   380                                                      
REMARK 465     THR D   381                                                      
REMARK 465     LEU D   382                                                      
REMARK 465     ILE D   395                                                      
REMARK 465     THR D   396                                                      
REMARK 465     TYR D   397                                                      
REMARK 465     GLU D   398                                                      
REMARK 465     THR D   399                                                      
REMARK 465     GLN D   400                                                      
REMARK 465     PRO D   551                                                      
REMARK 465     MET D   552                                                      
REMARK 465     GLY D   553                                                      
REMARK 465     ARG D   554                                                      
REMARK 465     LYS D   555                                                      
REMARK 465     GLN D   556                                                      
REMARK 465     GLY D   557                                                      
REMARK 465     GLY D   558                                                      
REMARK 465     ARG D   666                                                      
REMARK 465     GLY D   667                                                      
REMARK 465     PRO D   668                                                      
REMARK 465     VAL D   669                                                      
REMARK 465     ASN E     1                                                      
REMARK 465     LEU E     2                                                      
REMARK 465     TYR E     3                                                      
REMARK 465     PHE E     4                                                      
REMARK 465     GLN E     5                                                      
REMARK 465     GLY E     6                                                      
REMARK 465     ALA E     7                                                      
REMARK 465     MET E     8                                                      
REMARK 465     GLY E     9                                                      
REMARK 465     SER E    10                                                      
REMARK 465     THR E    11                                                      
REMARK 465     CYS E    12                                                      
REMARK 465     GLY E    13                                                      
REMARK 465     ALA E    14                                                      
REMARK 465     TRP E    15                                                      
REMARK 465     GLN E   287                                                      
REMARK 465     ARG E   288                                                      
REMARK 465     GLY E   289                                                      
REMARK 465     GLY E   374                                                      
REMARK 465     LYS E   375                                                      
REMARK 465     LEU E   376                                                      
REMARK 465     ASN E   377                                                      
REMARK 465     GLU E   378                                                      
REMARK 465     GLY E   379                                                      
REMARK 465     HIS E   380                                                      
REMARK 465     THR E   381                                                      
REMARK 465     LEU E   382                                                      
REMARK 465     ILE E   395                                                      
REMARK 465     THR E   396                                                      
REMARK 465     TYR E   397                                                      
REMARK 465     GLU E   398                                                      
REMARK 465     THR E   399                                                      
REMARK 465     GLN E   400                                                      
REMARK 465     PRO E   551                                                      
REMARK 465     MET E   552                                                      
REMARK 465     GLY E   553                                                      
REMARK 465     ARG E   554                                                      
REMARK 465     LYS E   555                                                      
REMARK 465     GLN E   556                                                      
REMARK 465     GLY E   557                                                      
REMARK 465     GLY E   558                                                      
REMARK 465     ARG E   666                                                      
REMARK 465     GLY E   667                                                      
REMARK 465     PRO E   668                                                      
REMARK 465     VAL E   669                                                      
REMARK 465     ASN F     1                                                      
REMARK 465     LEU F     2                                                      
REMARK 465     TYR F     3                                                      
REMARK 465     PHE F     4                                                      
REMARK 465     GLN F     5                                                      
REMARK 465     GLY F     6                                                      
REMARK 465     ALA F     7                                                      
REMARK 465     MET F     8                                                      
REMARK 465     GLY F     9                                                      
REMARK 465     SER F    10                                                      
REMARK 465     THR F    11                                                      
REMARK 465     CYS F    12                                                      
REMARK 465     GLY F    13                                                      
REMARK 465     ALA F    14                                                      
REMARK 465     TRP F    15                                                      
REMARK 465     GLN F   287                                                      
REMARK 465     ARG F   288                                                      
REMARK 465     GLY F   289                                                      
REMARK 465     GLY F   374                                                      
REMARK 465     LYS F   375                                                      
REMARK 465     LEU F   376                                                      
REMARK 465     ASN F   377                                                      
REMARK 465     GLU F   378                                                      
REMARK 465     GLY F   379                                                      
REMARK 465     HIS F   380                                                      
REMARK 465     THR F   381                                                      
REMARK 465     LEU F   382                                                      
REMARK 465     ILE F   395                                                      
REMARK 465     THR F   396                                                      
REMARK 465     TYR F   397                                                      
REMARK 465     GLU F   398                                                      
REMARK 465     THR F   399                                                      
REMARK 465     GLN F   400                                                      
REMARK 465     PRO F   551                                                      
REMARK 465     MET F   552                                                      
REMARK 465     GLY F   553                                                      
REMARK 465     ARG F   554                                                      
REMARK 465     LYS F   555                                                      
REMARK 465     GLN F   556                                                      
REMARK 465     GLY F   557                                                      
REMARK 465     GLY F   558                                                      
REMARK 465     ARG F   666                                                      
REMARK 465     GLY F   667                                                      
REMARK 465     PRO F   668                                                      
REMARK 465     VAL F   669                                                      
REMARK 470                                                                      
REMARK 470 MISSING ATOM                                                         
REMARK 470 THE FOLLOWING RESIDUES HAVE MISSING ATOMS (M=MODEL NUMBER;           
REMARK 470 RES=RESIDUE NAME; C=CHAIN IDENTIFIER; SSEQ=SEQUENCE NUMBER;          
REMARK 470 I=INSERTION CODE):                                                   
REMARK 470   M RES CSSEQI  ATOMS                                                
REMARK 470     ASP A 291    CG   OD1  OD2                                       
REMARK 470     ASP B 291    CG   OD1  OD2                                       
REMARK 470     ASP C 291    CG   OD1  OD2                                       
REMARK 470     ASP D 291    CG   OD1  OD2                                       
REMARK 470     ASP E 291    CG   OD1  OD2                                       
REMARK 470     ASP F 291    CG   OD1  OD2                                       
REMARK 500                                                                      
REMARK 500 GEOMETRY AND STEREOCHEMISTRY                                         
REMARK 500 SUBTOPIC: CLOSE CONTACTS IN SAME ASYMMETRIC UNIT                     
REMARK 500                                                                      
REMARK 500 THE FOLLOWING ATOMS ARE IN CLOSE CONTACT.                            
REMARK 500                                                                      
REMARK 500  ATM1  RES C  SSEQI   ATM2  RES C  SSEQI           DISTANCE          
REMARK 500   O    TRP A   655     OE1  GLN F   500              2.16            
REMARK 500                                                                      
REMARK 500 REMARK: NULL                                                         
REMARK 500                                                                      
REMARK 500 GEOMETRY AND STEREOCHEMISTRY                                         
REMARK 500 SUBTOPIC: COVALENT BOND ANGLES                                       
REMARK 500                                                                      
REMARK 500 THE STEREOCHEMICAL PARAMETERS OF THE FOLLOWING RESIDUES              
REMARK 500 HAVE VALUES WHICH DEVIATE FROM EXPECTED VALUES BY MORE               
REMARK 500 THAN 6*RMSD (M=MODEL NUMBER; RES=RESIDUE NAME; C=CHAIN               
REMARK 500 IDENTIFIER; SSEQ=SEQUENCE NUMBER; I=INSERTION CODE).                 
REMARK 500                                                                      
REMARK 500 STANDARD TABLE:                                                      
REMARK 500 FORMAT: (10X,I3,1X,A3,1X,A1,I4,A1,3(1X,A4,2X),12X,F5.1)              
REMARK 500                                                                      
REMARK 500 EXPECTED VALUES PROTEIN: ENGH AND HUBER, 1999                        
REMARK 500 EXPECTED VALUES NUCLEIC ACID: CLOWNEY ET AL 1996                     
REMARK 500                                                                      
REMARK 500  M RES CSSEQI ATM1   ATM2   ATM3                                     
REMARK 500    PRO A  92   C   -  N   -  CA  ANGL. DEV. =  11.3 DEGREES          
REMARK 500    ALA A 422   N   -  CA  -  C   ANGL. DEV. = -17.1 DEGREES          
REMARK 500    GLN A 500   CA  -  C   -  N   ANGL. DEV. = -16.0 DEGREES          
REMARK 500    ARG B 144   CD  -  NE  -  CZ  ANGL. DEV. =  12.1 DEGREES          
REMARK 500    ARG B 144   NE  -  CZ  -  NH1 ANGL. DEV. = -10.5 DEGREES          
REMARK 500    ARG B 144   NE  -  CZ  -  NH2 ANGL. DEV. =  10.0 DEGREES          
REMARK 500    PRO C 578   C   -  N   -  CA  ANGL. DEV. =  11.3 DEGREES          
REMARK 500    ARG D 118   CD  -  NE  -  CZ  ANGL. DEV. =  13.8 DEGREES          
REMARK 500    ARG D 118   NE  -  CZ  -  NH1 ANGL. DEV. = -10.9 DEGREES          
REMARK 500    ARG D 118   NE  -  CZ  -  NH2 ANGL. DEV. =  10.9 DEGREES          
REMARK 500    CYS F 299   CA  -  CB  -  SG  ANGL. DEV. =   7.1 DEGREES          
REMARK 500                                                                      
REMARK 500 REMARK: NULL                                                         
REMARK 500                                                                      
REMARK 500 GEOMETRY AND STEREOCHEMISTRY                                         
REMARK 500 SUBTOPIC: TORSION ANGLES                                             
REMARK 500                                                                      
REMARK 500 TORSION ANGLES OUTSIDE THE EXPECTED RAMACHANDRAN REGIONS:            
REMARK 500 (M=MODEL NUMBER; RES=RESIDUE NAME; C=CHAIN IDENTIFIER;               
REMARK 500 SSEQ=SEQUENCE NUMBER; I=INSERTION CODE).                             
REMARK 500                                                                      
REMARK 500 STANDARD TABLE:                                                      
REMARK 500 FORMAT:(10X,I3,1X,A3,1X,A1,I4,A1,4X,F7.2,3X,F7.2)                    
REMARK 500                                                                      
REMARK 500 EXPECTED VALUES: GJ KLEYWEGT AND TA JONES (1996). PHI/PSI-           
REMARK 500 CHOLOGY: RAMACHANDRAN REVISITED. STRUCTURE 4, 1395 - 1400            
REMARK 500                                                                      
REMARK 500  M RES CSSEQI        PSI       PHI                                   
REMARK 500    MET A  17      123.88     55.42                                   
REMARK 500    LYS A  18     -133.13   -152.73                                   
REMARK 500    GLU A  19     -145.70    -87.19                                   
REMARK 500    LEU A  21      -73.72    -49.90                                   
REMARK 500    THR A  23      159.87    -49.38                                   
REMARK 500    ASN A  28      109.37   -164.29                                   
REMARK 500    ASN A  34       92.17    -48.22                                   
REMARK 500    GLN A  35      -87.30     10.27                                   
REMARK 500    GLU A  36     -135.18    -76.27                                   
REMARK 500    THR A  37      -82.40     46.93                                   
REMARK 500    GLU A  49      117.16    -39.08                                   
REMARK 500    LEU A  50     -162.36   -105.35                                   
REMARK 500    SER A  51      163.79    -48.45                                   
REMARK 500    LEU A  68       98.92     43.78                                   
REMARK 500    PRO A  71      168.67    -49.42                                   
REMARK 500    ASN A  72       -1.13     68.70                                   
REMARK 500    MET A  83       93.03    -37.95                                   
REMARK 500    GLN A  84       54.75   -117.66                                   
REMARK 500    ASN A  85     -143.43   -146.04                                   
REMARK 500    ALA A  87      112.40   -171.16                                   
REMARK 500    PRO A  92     -178.42    -43.19                                   
REMARK 500    LEU A 104      -47.51    -21.50                                   
REMARK 500    CYS A 114     -178.04    -57.91                                   
REMARK 500    CYS A 115       22.23     46.61                                   
REMARK 500    ARG A 118       33.06    -92.93                                   
REMARK 500    ARG A 140       40.34     76.14                                   
REMARK 500    ARG A 144      -70.59     66.88                                   
REMARK 500    LEU A 146       64.63   -119.16                                   
REMARK 500    PRO A 148       -7.88    -52.57                                   
REMARK 500    LEU A 153       61.27   -103.55                                   
REMARK 500    GLU A 157      -86.05    -61.76                                   
REMARK 500    GLN A 158      -85.65    -92.37                                   
REMARK 500    ARG A 159     -154.86    -72.90                                   
REMARK 500    ILE A 165     -152.86   -102.88                                   
REMARK 500    ASP A 166      129.81    -13.03                                   
REMARK 500    ALA A 170     -178.70    -57.22                                   
REMARK 500    GLN A 175       59.78   -103.02                                   
REMARK 500    CYS A 179       91.84   -162.86                                   
REMARK 500    GLU A 181      120.29   -178.56                                   
REMARK 500    PHE A 182      -94.60    -50.60                                   
REMARK 500    VAL A 183      176.72     54.47                                   
REMARK 500    LEU A 186      -31.91     71.19                                   
REMARK 500    GLN A 187      -58.21    -19.53                                   
REMARK 500    TYR A 188     -142.44    -69.46                                   
REMARK 500    LEU A 189      112.51     60.77                                   
REMARK 500    GLU A 192       -9.28    -58.59                                   
REMARK 500    LEU A 194       66.09    -65.75                                   
REMARK 500    GLN A 196     -162.08    -73.57                                   
REMARK 500    GLN A 197     -148.67    -68.85                                   
REMARK 500    LYS A 198     -177.86    -59.90                                   
REMARK 500                                                                      
REMARK 500 THIS ENTRY HAS     863 RAMACHANDRAN OUTLIERS.                        
REMARK 500                                                                      
REMARK 500 REMARK: NULL                                                         
REMARK 500                                                                      
REMARK 500 GEOMETRY AND STEREOCHEMISTRY                                         
REMARK 500 SUBTOPIC: CHIRAL CENTERS                                             
REMARK 500                                                                      
REMARK 500 UNEXPECTED CONFIGURATION OF THE FOLLOWING CHIRAL                     
REMARK 500 CENTER(S) USING IMPROPER CA--C--CB--N CHIRALITY                      
REMARK 500 FOR AMINO ACIDS AND C1'--O4'--N1(N9)--C2' FOR                        
REMARK 500 NUCLEIC ACIDS OR EQUIVALENT ANGLE                                    
REMARK 500 M=MODEL NUMBER; RES=RESIDUE NAME; C=CHAIN                            
REMARK 500 IDENTIFIER; SSEQ=SEQUENCE NUMBER; I=INSERTION CODE                   
REMARK 500                                                                      
REMARK 500 STANDARD TABLE:                                                      
REMARK 500 FORMAT: (10X,I3,1X,A3,1X,A1,I4,A1,6X,F5.1,6X,A1,10X,A1,3X,A16)       
REMARK 500                                                                      
REMARK 500  M RES CSSEQI    IMPROPER   EXPECTED   FOUND DETAILS                 
REMARK 500    GLN A 500        21.9      L          L   OUTSIDE RANGE           
REMARK 500                                                                      
REMARK 500 REMARK: NULL                                                         
DBREF  4E3C A   11   669  UNP    O14920   IKKB_HUMAN      11    669             
DBREF  4E3C B   11   669  UNP    O14920   IKKB_HUMAN      11    669             
DBREF  4E3C C   11   669  UNP    O14920   IKKB_HUMAN      11    669             
DBREF  4E3C D   11   669  UNP    O14920   IKKB_HUMAN      11    669             
DBREF  4E3C E   11   669  UNP    O14920   IKKB_HUMAN      11    669             
DBREF  4E3C F   11   669  UNP    O14920   IKKB_HUMAN      11    669             
SEQADV 4E3C ASN A    1  UNP  O14920              EXPRESSION TAG                 
SEQADV 4E3C LEU A    2  UNP  O14920              EXPRESSION TAG                 
SEQADV 4E3C TYR A    3  UNP  O14920              EXPRESSION TAG                 
SEQADV 4E3C PHE A    4  UNP  O14920              EXPRESSION TAG                 
SEQADV 4E3C GLN A    5  UNP  O14920              EXPRESSION TAG                 
SEQADV 4E3C GLY A    6  UNP  O14920              EXPRESSION TAG                 
SEQADV 4E3C ALA A    7  UNP  O14920              EXPRESSION TAG                 
SEQADV 4E3C MET A    8  UNP  O14920              EXPRESSION TAG                 
SEQADV 4E3C GLY A    9  UNP  O14920              EXPRESSION TAG                 
SEQADV 4E3C SER A   10  UNP  O14920              EXPRESSION TAG                 
SEQADV 4E3C GLU A  177  UNP  O14920    SER   177 ENGINEERED MUTATION            
SEQADV 4E3C GLU A  181  UNP  O14920    SER   181 ENGINEERED MUTATION            
SEQADV 4E3C ASN B    1  UNP  O14920              EXPRESSION TAG                 
SEQADV 4E3C LEU B    2  UNP  O14920              EXPRESSION TAG                 
SEQADV 4E3C TYR B    3  UNP  O14920              EXPRESSION TAG                 
SEQADV 4E3C PHE B    4  UNP  O14920              EXPRESSION TAG                 
SEQADV 4E3C GLN B    5  UNP  O14920              EXPRESSION TAG                 
SEQADV 4E3C GLY B    6  UNP  O14920              EXPRESSION TAG                 
SEQADV 4E3C ALA B    7  UNP  O14920              EXPRESSION TAG                 
SEQADV 4E3C MET B    8  UNP  O14920              EXPRESSION TAG                 
SEQADV 4E3C GLY B    9  UNP  O14920              EXPRESSION TAG                 
SEQADV 4E3C SER B   10  UNP  O14920              EXPRESSION TAG                 
SEQADV 4E3C GLU B  177  UNP  O14920    SER   177 ENGINEERED MUTATION            
SEQADV 4E3C GLU B  181  UNP  O14920    SER   181 ENGINEERED MUTATION            
SEQADV 4E3C ASN C    1  UNP  O14920              EXPRESSION TAG                 
SEQADV 4E3C LEU C    2  UNP  O14920              EXPRESSION TAG                 
SEQADV 4E3C TYR C    3  UNP  O14920              EXPRESSION TAG                 
SEQADV 4E3C PHE C    4  UNP  O14920              EXPRESSION TAG                 
SEQADV 4E3C GLN C    5  UNP  O14920              EXPRESSION TAG                 
SEQADV 4E3C GLY C    6  UNP  O14920              EXPRESSION TAG                 
SEQADV 4E3C ALA C    7  UNP  O14920              EXPRESSION TAG                 
SEQADV 4E3C MET C    8  UNP  O14920              EXPRESSION TAG                 
SEQADV 4E3C GLY C    9  UNP  O14920              EXPRESSION TAG                 
SEQADV 4E3C SER C   10  UNP  O14920              EXPRESSION TAG                 
SEQADV 4E3C GLU C  177  UNP  O14920    SER   177 ENGINEERED MUTATION            
SEQADV 4E3C GLU C  181  UNP  O14920    SER   181 ENGINEERED MUTATION            
SEQADV 4E3C ASN D    1  UNP  O14920              EXPRESSION TAG                 
SEQADV 4E3C LEU D    2  UNP  O14920              EXPRESSION TAG                 
SEQADV 4E3C TYR D    3  UNP  O14920              EXPRESSION TAG                 
SEQADV 4E3C PHE D    4  UNP  O14920              EXPRESSION TAG                 
SEQADV 4E3C GLN D    5  UNP  O14920              EXPRESSION TAG                 
SEQADV 4E3C GLY D    6  UNP  O14920              EXPRESSION TAG                 
SEQADV 4E3C ALA D    7  UNP  O14920              EXPRESSION TAG                 
SEQADV 4E3C MET D    8  UNP  O14920              EXPRESSION TAG                 
SEQADV 4E3C GLY D    9  UNP  O14920              EXPRESSION TAG                 
SEQADV 4E3C SER D   10  UNP  O14920              EXPRESSION TAG                 
SEQADV 4E3C GLU D  177  UNP  O14920    SER   177 ENGINEERED MUTATION            
SEQADV 4E3C GLU D  181  UNP  O14920    SER   181 ENGINEERED MUTATION            
SEQADV 4E3C ASN E    1  UNP  O14920              EXPRESSION TAG                 
SEQADV 4E3C LEU E    2  UNP  O14920              EXPRESSION TAG                 
SEQADV 4E3C TYR E    3  UNP  O14920              EXPRESSION TAG                 
SEQADV 4E3C PHE E    4  UNP  O14920              EXPRESSION TAG                 
SEQADV 4E3C GLN E    5  UNP  O14920              EXPRESSION TAG                 
SEQADV 4E3C GLY E    6  UNP  O14920              EXPRESSION TAG                 
SEQADV 4E3C ALA E    7  UNP  O14920              EXPRESSION TAG                 
SEQADV 4E3C MET E    8  UNP  O14920              EXPRESSION TAG                 
SEQADV 4E3C GLY E    9  UNP  O14920              EXPRESSION TAG                 
SEQADV 4E3C SER E   10  UNP  O14920              EXPRESSION TAG                 
SEQADV 4E3C GLU E  177  UNP  O14920    SER   177 ENGINEERED MUTATION            
SEQADV 4E3C GLU E  181  UNP  O14920    SER   181 ENGINEERED MUTATION            
SEQADV 4E3C ASN F    1  UNP  O14920              EXPRESSION TAG                 
SEQADV 4E3C LEU F    2  UNP  O14920              EXPRESSION TAG                 
SEQADV 4E3C TYR F    3  UNP  O14920              EXPRESSION TAG                 
SEQADV 4E3C PHE F    4  UNP  O14920              EXPRESSION TAG                 
SEQADV 4E3C GLN F    5  UNP  O14920              EXPRESSION TAG                 
SEQADV 4E3C GLY F    6  UNP  O14920              EXPRESSION TAG                 
SEQADV 4E3C ALA F    7  UNP  O14920              EXPRESSION TAG                 
SEQADV 4E3C MET F    8  UNP  O14920              EXPRESSION TAG                 
SEQADV 4E3C GLY F    9  UNP  O14920              EXPRESSION TAG                 
SEQADV 4E3C SER F   10  UNP  O14920              EXPRESSION TAG                 
SEQADV 4E3C GLU F  177  UNP  O14920    SER   177 ENGINEERED MUTATION            
SEQADV 4E3C GLU F  181  UNP  O14920    SER   181 ENGINEERED MUTATION            
SEQRES   1 A  669  ASN LEU TYR PHE GLN GLY ALA MET GLY SER THR CYS GLY          
SEQRES   2 A  669  ALA TRP GLU MET LYS GLU ARG LEU GLY THR GLY GLY PHE          
SEQRES   3 A  669  GLY ASN VAL ILE ARG TRP HIS ASN GLN GLU THR GLY GLU          
SEQRES   4 A  669  GLN ILE ALA ILE LYS GLN CYS ARG GLN GLU LEU SER PRO          
SEQRES   5 A  669  ARG ASN ARG GLU ARG TRP CYS LEU GLU ILE GLN ILE MET          
SEQRES   6 A  669  ARG ARG LEU THR HIS PRO ASN VAL VAL ALA ALA ARG ASP          
SEQRES   7 A  669  VAL PRO GLU GLY MET GLN ASN LEU ALA PRO ASN ASP LEU          
SEQRES   8 A  669  PRO LEU LEU ALA MET GLU TYR CYS GLN GLY GLY ASP LEU          
SEQRES   9 A  669  ARG LYS TYR LEU ASN GLN PHE GLU ASN CYS CYS GLY LEU          
SEQRES  10 A  669  ARG GLU GLY ALA ILE LEU THR LEU LEU SER ASP ILE ALA          
SEQRES  11 A  669  SER ALA LEU ARG TYR LEU HIS GLU ASN ARG ILE ILE HIS          
SEQRES  12 A  669  ARG ASP LEU LYS PRO GLU ASN ILE VAL LEU GLN GLN GLY          
SEQRES  13 A  669  GLU GLN ARG LEU ILE HIS LYS ILE ILE ASP LEU GLY TYR          
SEQRES  14 A  669  ALA LYS GLU LEU ASP GLN GLY GLU LEU CYS THR GLU PHE          
SEQRES  15 A  669  VAL GLY THR LEU GLN TYR LEU ALA PRO GLU LEU LEU GLU          
SEQRES  16 A  669  GLN GLN LYS TYR THR VAL THR VAL ASP TYR TRP SER PHE          
SEQRES  17 A  669  GLY THR LEU ALA PHE GLU CYS ILE THR GLY PHE ARG PRO          
SEQRES  18 A  669  PHE LEU PRO ASN TRP GLN PRO VAL GLN TRP HIS SER LYS          
SEQRES  19 A  669  VAL ARG GLN LYS SER GLU VAL ASP ILE VAL VAL SER GLU          
SEQRES  20 A  669  ASP LEU ASN GLY THR VAL LYS PHE SER SER SER LEU PRO          
SEQRES  21 A  669  TYR PRO ASN ASN LEU ASN SER VAL LEU ALA GLU ARG LEU          
SEQRES  22 A  669  GLU LYS TRP LEU GLN LEU MET LEU MET TRP HIS PRO ARG          
SEQRES  23 A  669  GLN ARG GLY THR ASP PRO THR TYR GLY PRO ASN GLY CYS          
SEQRES  24 A  669  PHE LYS ALA LEU ASP ASP ILE LEU ASN LEU LYS LEU VAL          
SEQRES  25 A  669  HIS ILE LEU ASN MET VAL THR GLY THR ILE HIS THR TYR          
SEQRES  26 A  669  PRO VAL THR GLU ASP GLU SER LEU GLN SER LEU LYS ALA          
SEQRES  27 A  669  ARG ILE GLN GLN ASP THR GLY ILE PRO GLU GLU ASP GLN          
SEQRES  28 A  669  GLU LEU LEU GLN GLU ALA GLY LEU ALA LEU ILE PRO ASP          
SEQRES  29 A  669  LYS PRO ALA THR GLN CYS ILE SER ASP GLY LYS LEU ASN          
SEQRES  30 A  669  GLU GLY HIS THR LEU ASP MET ASP LEU VAL PHE LEU PHE          
SEQRES  31 A  669  ASP ASN SER LYS ILE THR TYR GLU THR GLN ILE SER PRO          
SEQRES  32 A  669  ARG PRO GLN PRO GLU SER VAL SER CYS ILE LEU GLN GLU          
SEQRES  33 A  669  PRO LYS ARG ASN LEU ALA PHE PHE GLN LEU ARG LYS VAL          
SEQRES  34 A  669  TRP GLY GLN VAL TRP HIS SER ILE GLN THR LEU LYS GLU          
SEQRES  35 A  669  ASP CYS ASN ARG LEU GLN GLN GLY GLN ARG ALA ALA MET          
SEQRES  36 A  669  MET ASN LEU LEU ARG ASN ASN SER CYS LEU SER LYS MET          
SEQRES  37 A  669  LYS ASN SER MET ALA SER MET SER GLN GLN LEU LYS ALA          
SEQRES  38 A  669  LYS LEU ASP PHE PHE LYS THR SER ILE GLN ILE ASP LEU          
SEQRES  39 A  669  GLU LYS TYR SER GLU GLN THR GLU PHE GLY ILE THR SER          
SEQRES  40 A  669  ASP LYS LEU LEU LEU ALA TRP ARG GLU MET GLU GLN ALA          
SEQRES  41 A  669  VAL GLU LEU CYS GLY ARG GLU ASN GLU VAL LYS LEU LEU          
SEQRES  42 A  669  VAL GLU ARG MET MET ALA LEU GLN THR ASP ILE VAL ASP          
SEQRES  43 A  669  LEU GLN ARG SER PRO MET GLY ARG LYS GLN GLY GLY THR          
SEQRES  44 A  669  LEU ASP ASP LEU GLU GLU GLN ALA ARG GLU LEU TYR ARG          
SEQRES  45 A  669  ARG LEU ARG GLU LYS PRO ARG ASP GLN ARG THR GLU GLY          
SEQRES  46 A  669  ASP SER GLN GLU MET VAL ARG LEU LEU LEU GLN ALA ILE          
SEQRES  47 A  669  GLN SER PHE GLU LYS LYS VAL ARG VAL ILE TYR THR GLN          
SEQRES  48 A  669  LEU SER LYS THR VAL VAL CYS LYS GLN LYS ALA LEU GLU          
SEQRES  49 A  669  LEU LEU PRO LYS VAL GLU GLU VAL VAL SER LEU MET ASN          
SEQRES  50 A  669  GLU ASP GLU LYS THR VAL VAL ARG LEU GLN GLU LYS ARG          
SEQRES  51 A  669  GLN LYS GLU LEU TRP ASN LEU LEU LYS ILE ALA CYS SER          
SEQRES  52 A  669  LYS VAL ARG GLY PRO VAL                                      
SEQRES   1 B  669  ASN LEU TYR PHE GLN GLY ALA MET GLY SER THR CYS GLY          
SEQRES   2 B  669  ALA TRP GLU MET LYS GLU ARG LEU GLY THR GLY GLY PHE          
SEQRES   3 B  669  GLY ASN VAL ILE ARG TRP HIS ASN GLN GLU THR GLY GLU          
SEQRES   4 B  669  GLN ILE ALA ILE LYS GLN CYS ARG GLN GLU LEU SER PRO          
SEQRES   5 B  669  ARG ASN ARG GLU ARG TRP CYS LEU GLU ILE GLN ILE MET          
SEQRES   6 B  669  ARG ARG LEU THR HIS PRO ASN VAL VAL ALA ALA ARG ASP          
SEQRES   7 B  669  VAL PRO GLU GLY MET GLN ASN LEU ALA PRO ASN ASP LEU          
SEQRES   8 B  669  PRO LEU LEU ALA MET GLU TYR CYS GLN GLY GLY ASP LEU          
SEQRES   9 B  669  ARG LYS TYR LEU ASN GLN PHE GLU ASN CYS CYS GLY LEU          
SEQRES  10 B  669  ARG GLU GLY ALA ILE LEU THR LEU LEU SER ASP ILE ALA          
SEQRES  11 B  669  SER ALA LEU ARG TYR LEU HIS GLU ASN ARG ILE ILE HIS          
SEQRES  12 B  669  ARG ASP LEU LYS PRO GLU ASN ILE VAL LEU GLN GLN GLY          
SEQRES  13 B  669  GLU GLN ARG LEU ILE HIS LYS ILE ILE ASP LEU GLY TYR          
SEQRES  14 B  669  ALA LYS GLU LEU ASP GLN GLY GLU LEU CYS THR GLU PHE          
SEQRES  15 B  669  VAL GLY THR LEU GLN TYR LEU ALA PRO GLU LEU LEU GLU          
SEQRES  16 B  669  GLN GLN LYS TYR THR VAL THR VAL ASP TYR TRP SER PHE          
SEQRES  17 B  669  GLY THR LEU ALA PHE GLU CYS ILE THR GLY PHE ARG PRO          
SEQRES  18 B  669  PHE LEU PRO ASN TRP GLN PRO VAL GLN TRP HIS SER LYS          
SEQRES  19 B  669  VAL ARG GLN LYS SER GLU VAL ASP ILE VAL VAL SER GLU          
SEQRES  20 B  669  ASP LEU ASN GLY THR VAL LYS PHE SER SER SER LEU PRO          
SEQRES  21 B  669  TYR PRO ASN ASN LEU ASN SER VAL LEU ALA GLU ARG LEU          
SEQRES  22 B  669  GLU LYS TRP LEU GLN LEU MET LEU MET TRP HIS PRO ARG          
SEQRES  23 B  669  GLN ARG GLY THR ASP PRO THR TYR GLY PRO ASN GLY CYS          
SEQRES  24 B  669  PHE LYS ALA LEU ASP ASP ILE LEU ASN LEU LYS LEU VAL          
SEQRES  25 B  669  HIS ILE LEU ASN MET VAL THR GLY THR ILE HIS THR TYR          
SEQRES  26 B  669  PRO VAL THR GLU ASP GLU SER LEU GLN SER LEU LYS ALA          
SEQRES  27 B  669  ARG ILE GLN GLN ASP THR GLY ILE PRO GLU GLU ASP GLN          
SEQRES  28 B  669  GLU LEU LEU GLN GLU ALA GLY LEU ALA LEU ILE PRO ASP          
SEQRES  29 B  669  LYS PRO ALA THR GLN CYS ILE SER ASP GLY LYS LEU ASN          
SEQRES  30 B  669  GLU GLY HIS THR LEU ASP MET ASP LEU VAL PHE LEU PHE          
SEQRES  31 B  669  ASP ASN SER LYS ILE THR TYR GLU THR GLN ILE SER PRO          
SEQRES  32 B  669  ARG PRO GLN PRO GLU SER VAL SER CYS ILE LEU GLN GLU          
SEQRES  33 B  669  PRO LYS ARG ASN LEU ALA PHE PHE GLN LEU ARG LYS VAL          
SEQRES  34 B  669  TRP GLY GLN VAL TRP HIS SER ILE GLN THR LEU LYS GLU          
SEQRES  35 B  669  ASP CYS ASN ARG LEU GLN GLN GLY GLN ARG ALA ALA MET          
SEQRES  36 B  669  MET ASN LEU LEU ARG ASN ASN SER CYS LEU SER LYS MET          
SEQRES  37 B  669  LYS ASN SER MET ALA SER MET SER GLN GLN LEU LYS ALA          
SEQRES  38 B  669  LYS LEU ASP PHE PHE LYS THR SER ILE GLN ILE ASP LEU          
SEQRES  39 B  669  GLU LYS TYR SER GLU GLN THR GLU PHE GLY ILE THR SER          
SEQRES  40 B  669  ASP LYS LEU LEU LEU ALA TRP ARG GLU MET GLU GLN ALA          
SEQRES  41 B  669  VAL GLU LEU CYS GLY ARG GLU ASN GLU VAL LYS LEU LEU          
SEQRES  42 B  669  VAL GLU ARG MET MET ALA LEU GLN THR ASP ILE VAL ASP          
SEQRES  43 B  669  LEU GLN ARG SER PRO MET GLY ARG LYS GLN GLY GLY THR          
SEQRES  44 B  669  LEU ASP ASP LEU GLU GLU GLN ALA ARG GLU LEU TYR ARG          
SEQRES  45 B  669  ARG LEU ARG GLU LYS PRO ARG ASP GLN ARG THR GLU GLY          
SEQRES  46 B  669  ASP SER GLN GLU MET VAL ARG LEU LEU LEU GLN ALA ILE          
SEQRES  47 B  669  GLN SER PHE GLU LYS LYS VAL ARG VAL ILE TYR THR GLN          
SEQRES  48 B  669  LEU SER LYS THR VAL VAL CYS LYS GLN LYS ALA LEU GLU          
SEQRES  49 B  669  LEU LEU PRO LYS VAL GLU GLU VAL VAL SER LEU MET ASN          
SEQRES  50 B  669  GLU ASP GLU LYS THR VAL VAL ARG LEU GLN GLU LYS ARG          
SEQRES  51 B  669  GLN LYS GLU LEU TRP ASN LEU LEU LYS ILE ALA CYS SER          
SEQRES  52 B  669  LYS VAL ARG GLY PRO VAL                                      
SEQRES   1 C  669  ASN LEU TYR PHE GLN GLY ALA MET GLY SER THR CYS GLY          
SEQRES   2 C  669  ALA TRP GLU MET LYS GLU ARG LEU GLY THR GLY GLY PHE          
SEQRES   3 C  669  GLY ASN VAL ILE ARG TRP HIS ASN GLN GLU THR GLY GLU          
SEQRES   4 C  669  GLN ILE ALA ILE LYS GLN CYS ARG GLN GLU LEU SER PRO          
SEQRES   5 C  669  ARG ASN ARG GLU ARG TRP CYS LEU GLU ILE GLN ILE MET          
SEQRES   6 C  669  ARG ARG LEU THR HIS PRO ASN VAL VAL ALA ALA ARG ASP          
SEQRES   7 C  669  VAL PRO GLU GLY MET GLN ASN LEU ALA PRO ASN ASP LEU          
SEQRES   8 C  669  PRO LEU LEU ALA MET GLU TYR CYS GLN GLY GLY ASP LEU          
SEQRES   9 C  669  ARG LYS TYR LEU ASN GLN PHE GLU ASN CYS CYS GLY LEU          
SEQRES  10 C  669  ARG GLU GLY ALA ILE LEU THR LEU LEU SER ASP ILE ALA          
SEQRES  11 C  669  SER ALA LEU ARG TYR LEU HIS GLU ASN ARG ILE ILE HIS          
SEQRES  12 C  669  ARG ASP LEU LYS PRO GLU ASN ILE VAL LEU GLN GLN GLY          
SEQRES  13 C  669  GLU GLN ARG LEU ILE HIS LYS ILE ILE ASP LEU GLY TYR          
SEQRES  14 C  669  ALA LYS GLU LEU ASP GLN GLY GLU LEU CYS THR GLU PHE          
SEQRES  15 C  669  VAL GLY THR LEU GLN TYR LEU ALA PRO GLU LEU LEU GLU          
SEQRES  16 C  669  GLN GLN LYS TYR THR VAL THR VAL ASP TYR TRP SER PHE          
SEQRES  17 C  669  GLY THR LEU ALA PHE GLU CYS ILE THR GLY PHE ARG PRO          
SEQRES  18 C  669  PHE LEU PRO ASN TRP GLN PRO VAL GLN TRP HIS SER LYS          
SEQRES  19 C  669  VAL ARG GLN LYS SER GLU VAL ASP ILE VAL VAL SER GLU          
SEQRES  20 C  669  ASP LEU ASN GLY THR VAL LYS PHE SER SER SER LEU PRO          
SEQRES  21 C  669  TYR PRO ASN ASN LEU ASN SER VAL LEU ALA GLU ARG LEU          
SEQRES  22 C  669  GLU LYS TRP LEU GLN LEU MET LEU MET TRP HIS PRO ARG          
SEQRES  23 C  669  GLN ARG GLY THR ASP PRO THR TYR GLY PRO ASN GLY CYS          
SEQRES  24 C  669  PHE LYS ALA LEU ASP ASP ILE LEU ASN LEU LYS LEU VAL          
SEQRES  25 C  669  HIS ILE LEU ASN MET VAL THR GLY THR ILE HIS THR TYR          
SEQRES  26 C  669  PRO VAL THR GLU ASP GLU SER LEU GLN SER LEU LYS ALA          
SEQRES  27 C  669  ARG ILE GLN GLN ASP THR GLY ILE PRO GLU GLU ASP GLN          
SEQRES  28 C  669  GLU LEU LEU GLN GLU ALA GLY LEU ALA LEU ILE PRO ASP          
SEQRES  29 C  669  LYS PRO ALA THR GLN CYS ILE SER ASP GLY LYS LEU ASN          
SEQRES  30 C  669  GLU GLY HIS THR LEU ASP MET ASP LEU VAL PHE LEU PHE          
SEQRES  31 C  669  ASP ASN SER LYS ILE THR TYR GLU THR GLN ILE SER PRO          
SEQRES  32 C  669  ARG PRO GLN PRO GLU SER VAL SER CYS ILE LEU GLN GLU          
SEQRES  33 C  669  PRO LYS ARG ASN LEU ALA PHE PHE GLN LEU ARG LYS VAL          
SEQRES  34 C  669  TRP GLY GLN VAL TRP HIS SER ILE GLN THR LEU LYS GLU          
SEQRES  35 C  669  ASP CYS ASN ARG LEU GLN GLN GLY GLN ARG ALA ALA MET          
SEQRES  36 C  669  MET ASN LEU LEU ARG ASN ASN SER CYS LEU SER LYS MET          
SEQRES  37 C  669  LYS ASN SER MET ALA SER MET SER GLN GLN LEU LYS ALA          
SEQRES  38 C  669  LYS LEU ASP PHE PHE LYS THR SER ILE GLN ILE ASP LEU          
SEQRES  39 C  669  GLU LYS TYR SER GLU GLN THR GLU PHE GLY ILE THR SER          
SEQRES  40 C  669  ASP LYS LEU LEU LEU ALA TRP ARG GLU MET GLU GLN ALA          
SEQRES  41 C  669  VAL GLU LEU CYS GLY ARG GLU ASN GLU VAL LYS LEU LEU          
SEQRES  42 C  669  VAL GLU ARG MET MET ALA LEU GLN THR ASP ILE VAL ASP          
SEQRES  43 C  669  LEU GLN ARG SER PRO MET GLY ARG LYS GLN GLY GLY THR          
SEQRES  44 C  669  LEU ASP ASP LEU GLU GLU GLN ALA ARG GLU LEU TYR ARG          
SEQRES  45 C  669  ARG LEU ARG GLU LYS PRO ARG ASP GLN ARG THR GLU GLY          
SEQRES  46 C  669  ASP SER GLN GLU MET VAL ARG LEU LEU LEU GLN ALA ILE          
SEQRES  47 C  669  GLN SER PHE GLU LYS LYS VAL ARG VAL ILE TYR THR GLN          
SEQRES  48 C  669  LEU SER LYS THR VAL VAL CYS LYS GLN LYS ALA LEU GLU          
SEQRES  49 C  669  LEU LEU PRO LYS VAL GLU GLU VAL VAL SER LEU MET ASN          
SEQRES  50 C  669  GLU ASP GLU LYS THR VAL VAL ARG LEU GLN GLU LYS ARG          
SEQRES  51 C  669  GLN LYS GLU LEU TRP ASN LEU LEU LYS ILE ALA CYS SER          
SEQRES  52 C  669  LYS VAL ARG GLY PRO VAL                                      
SEQRES   1 D  669  ASN LEU TYR PHE GLN GLY ALA MET GLY SER THR CYS GLY          
SEQRES   2 D  669  ALA TRP GLU MET LYS GLU ARG LEU GLY THR GLY GLY PHE          
SEQRES   3 D  669  GLY ASN VAL ILE ARG TRP HIS ASN GLN GLU THR GLY GLU          
SEQRES   4 D  669  GLN ILE ALA ILE LYS GLN CYS ARG GLN GLU LEU SER PRO          
SEQRES   5 D  669  ARG ASN ARG GLU ARG TRP CYS LEU GLU ILE GLN ILE MET          
SEQRES   6 D  669  ARG ARG LEU THR HIS PRO ASN VAL VAL ALA ALA ARG ASP          
SEQRES   7 D  669  VAL PRO GLU GLY MET GLN ASN LEU ALA PRO ASN ASP LEU          
SEQRES   8 D  669  PRO LEU LEU ALA MET GLU TYR CYS GLN GLY GLY ASP LEU          
SEQRES   9 D  669  ARG LYS TYR LEU ASN GLN PHE GLU ASN CYS CYS GLY LEU          
SEQRES  10 D  669  ARG GLU GLY ALA ILE LEU THR LEU LEU SER ASP ILE ALA          
SEQRES  11 D  669  SER ALA LEU ARG TYR LEU HIS GLU ASN ARG ILE ILE HIS          
SEQRES  12 D  669  ARG ASP LEU LYS PRO GLU ASN ILE VAL LEU GLN GLN GLY          
SEQRES  13 D  669  GLU GLN ARG LEU ILE HIS LYS ILE ILE ASP LEU GLY TYR          
SEQRES  14 D  669  ALA LYS GLU LEU ASP GLN GLY GLU LEU CYS THR GLU PHE          
SEQRES  15 D  669  VAL GLY THR LEU GLN TYR LEU ALA PRO GLU LEU LEU GLU          
SEQRES  16 D  669  GLN GLN LYS TYR THR VAL THR VAL ASP TYR TRP SER PHE          
SEQRES  17 D  669  GLY THR LEU ALA PHE GLU CYS ILE THR GLY PHE ARG PRO          
SEQRES  18 D  669  PHE LEU PRO ASN TRP GLN PRO VAL GLN TRP HIS SER LYS          
SEQRES  19 D  669  VAL ARG GLN LYS SER GLU VAL ASP ILE VAL VAL SER GLU          
SEQRES  20 D  669  ASP LEU ASN GLY THR VAL LYS PHE SER SER SER LEU PRO          
SEQRES  21 D  669  TYR PRO ASN ASN LEU ASN SER VAL LEU ALA GLU ARG LEU          
SEQRES  22 D  669  GLU LYS TRP LEU GLN LEU MET LEU MET TRP HIS PRO ARG          
SEQRES  23 D  669  GLN ARG GLY THR ASP PRO THR TYR GLY PRO ASN GLY CYS          
SEQRES  24 D  669  PHE LYS ALA LEU ASP ASP ILE LEU ASN LEU LYS LEU VAL          
SEQRES  25 D  669  HIS ILE LEU ASN MET VAL THR GLY THR ILE HIS THR TYR          
SEQRES  26 D  669  PRO VAL THR GLU ASP GLU SER LEU GLN SER LEU LYS ALA          
SEQRES  27 D  669  ARG ILE GLN GLN ASP THR GLY ILE PRO GLU GLU ASP GLN          
SEQRES  28 D  669  GLU LEU LEU GLN GLU ALA GLY LEU ALA LEU ILE PRO ASP          
SEQRES  29 D  669  LYS PRO ALA THR GLN CYS ILE SER ASP GLY LYS LEU ASN          
SEQRES  30 D  669  GLU GLY HIS THR LEU ASP MET ASP LEU VAL PHE LEU PHE          
SEQRES  31 D  669  ASP ASN SER LYS ILE THR TYR GLU THR GLN ILE SER PRO          
SEQRES  32 D  669  ARG PRO GLN PRO GLU SER VAL SER CYS ILE LEU GLN GLU          
SEQRES  33 D  669  PRO LYS ARG ASN LEU ALA PHE PHE GLN LEU ARG LYS VAL          
SEQRES  34 D  669  TRP GLY GLN VAL TRP HIS SER ILE GLN THR LEU LYS GLU          
SEQRES  35 D  669  ASP CYS ASN ARG LEU GLN GLN GLY GLN ARG ALA ALA MET          
SEQRES  36 D  669  MET ASN LEU LEU ARG ASN ASN SER CYS LEU SER LYS MET          
SEQRES  37 D  669  LYS ASN SER MET ALA SER MET SER GLN GLN LEU LYS ALA          
SEQRES  38 D  669  LYS LEU ASP PHE PHE LYS THR SER ILE GLN ILE ASP LEU          
SEQRES  39 D  669  GLU LYS TYR SER GLU GLN THR GLU PHE GLY ILE THR SER          
SEQRES  40 D  669  ASP LYS LEU LEU LEU ALA TRP ARG GLU MET GLU GLN ALA          
SEQRES  41 D  669  VAL GLU LEU CYS GLY ARG GLU ASN GLU VAL LYS LEU LEU          
SEQRES  42 D  669  VAL GLU ARG MET MET ALA LEU GLN THR ASP ILE VAL ASP          
SEQRES  43 D  669  LEU GLN ARG SER PRO MET GLY ARG LYS GLN GLY GLY THR          
SEQRES  44 D  669  LEU ASP ASP LEU GLU GLU GLN ALA ARG GLU LEU TYR ARG          
SEQRES  45 D  669  ARG LEU ARG GLU LYS PRO ARG ASP GLN ARG THR GLU GLY          
SEQRES  46 D  669  ASP SER GLN GLU MET VAL ARG LEU LEU LEU GLN ALA ILE          
SEQRES  47 D  669  GLN SER PHE GLU LYS LYS VAL ARG VAL ILE TYR THR GLN          
SEQRES  48 D  669  LEU SER LYS THR VAL VAL CYS LYS GLN LYS ALA LEU GLU          
SEQRES  49 D  669  LEU LEU PRO LYS VAL GLU GLU VAL VAL SER LEU MET ASN          
SEQRES  50 D  669  GLU ASP GLU LYS THR VAL VAL ARG LEU GLN GLU LYS ARG          
SEQRES  51 D  669  GLN LYS GLU LEU TRP ASN LEU LEU LYS ILE ALA CYS SER          
SEQRES  52 D  669  LYS VAL ARG GLY PRO VAL                                      
SEQRES   1 E  669  ASN LEU TYR PHE GLN GLY ALA MET GLY SER THR CYS GLY          
SEQRES   2 E  669  ALA TRP GLU MET LYS GLU ARG LEU GLY THR GLY GLY PHE          
SEQRES   3 E  669  GLY ASN VAL ILE ARG TRP HIS ASN GLN GLU THR GLY GLU          
SEQRES   4 E  669  GLN ILE ALA ILE LYS GLN CYS ARG GLN GLU LEU SER PRO          
SEQRES   5 E  669  ARG ASN ARG GLU ARG TRP CYS LEU GLU ILE GLN ILE MET          
SEQRES   6 E  669  ARG ARG LEU THR HIS PRO ASN VAL VAL ALA ALA ARG ASP          
SEQRES   7 E  669  VAL PRO GLU GLY MET GLN ASN LEU ALA PRO ASN ASP LEU          
SEQRES   8 E  669  PRO LEU LEU ALA MET GLU TYR CYS GLN GLY GLY ASP LEU          
SEQRES   9 E  669  ARG LYS TYR LEU ASN GLN PHE GLU ASN CYS CYS GLY LEU          
SEQRES  10 E  669  ARG GLU GLY ALA ILE LEU THR LEU LEU SER ASP ILE ALA          
SEQRES  11 E  669  SER ALA LEU ARG TYR LEU HIS GLU ASN ARG ILE ILE HIS          
SEQRES  12 E  669  ARG ASP LEU LYS PRO GLU ASN ILE VAL LEU GLN GLN GLY          
SEQRES  13 E  669  GLU GLN ARG LEU ILE HIS LYS ILE ILE ASP LEU GLY TYR          
SEQRES  14 E  669  ALA LYS GLU LEU ASP GLN GLY GLU LEU CYS THR GLU PHE          
SEQRES  15 E  669  VAL GLY THR LEU GLN TYR LEU ALA PRO GLU LEU LEU GLU          
SEQRES  16 E  669  GLN GLN LYS TYR THR VAL THR VAL ASP TYR TRP SER PHE          
SEQRES  17 E  669  GLY THR LEU ALA PHE GLU CYS ILE THR GLY PHE ARG PRO          
SEQRES  18 E  669  PHE LEU PRO ASN TRP GLN PRO VAL GLN TRP HIS SER LYS          
SEQRES  19 E  669  VAL ARG GLN LYS SER GLU VAL ASP ILE VAL VAL SER GLU          
SEQRES  20 E  669  ASP LEU ASN GLY THR VAL LYS PHE SER SER SER LEU PRO          
SEQRES  21 E  669  TYR PRO ASN ASN LEU ASN SER VAL LEU ALA GLU ARG LEU          
SEQRES  22 E  669  GLU LYS TRP LEU GLN LEU MET LEU MET TRP HIS PRO ARG          
SEQRES  23 E  669  GLN ARG GLY THR ASP PRO THR TYR GLY PRO ASN GLY CYS          
SEQRES  24 E  669  PHE LYS ALA LEU ASP ASP ILE LEU ASN LEU LYS LEU VAL          
SEQRES  25 E  669  HIS ILE LEU ASN MET VAL THR GLY THR ILE HIS THR TYR          
SEQRES  26 E  669  PRO VAL THR GLU ASP GLU SER LEU GLN SER LEU LYS ALA          
SEQRES  27 E  669  ARG ILE GLN GLN ASP THR GLY ILE PRO GLU GLU ASP GLN          
SEQRES  28 E  669  GLU LEU LEU GLN GLU ALA GLY LEU ALA LEU ILE PRO ASP          
SEQRES  29 E  669  LYS PRO ALA THR GLN CYS ILE SER ASP GLY LYS LEU ASN          
SEQRES  30 E  669  GLU GLY HIS THR LEU ASP MET ASP LEU VAL PHE LEU PHE          
SEQRES  31 E  669  ASP ASN SER LYS ILE THR TYR GLU THR GLN ILE SER PRO          
SEQRES  32 E  669  ARG PRO GLN PRO GLU SER VAL SER CYS ILE LEU GLN GLU          
SEQRES  33 E  669  PRO LYS ARG ASN LEU ALA PHE PHE GLN LEU ARG LYS VAL          
SEQRES  34 E  669  TRP GLY GLN VAL TRP HIS SER ILE GLN THR LEU LYS GLU          
SEQRES  35 E  669  ASP CYS ASN ARG LEU GLN GLN GLY GLN ARG ALA ALA MET          
SEQRES  36 E  669  MET ASN LEU LEU ARG ASN ASN SER CYS LEU SER LYS MET          
SEQRES  37 E  669  LYS ASN SER MET ALA SER MET SER GLN GLN LEU LYS ALA          
SEQRES  38 E  669  LYS LEU ASP PHE PHE LYS THR SER ILE GLN ILE ASP LEU          
SEQRES  39 E  669  GLU LYS TYR SER GLU GLN THR GLU PHE GLY ILE THR SER          
SEQRES  40 E  669  ASP LYS LEU LEU LEU ALA TRP ARG GLU MET GLU GLN ALA          
SEQRES  41 E  669  VAL GLU LEU CYS GLY ARG GLU ASN GLU VAL LYS LEU LEU          
SEQRES  42 E  669  VAL GLU ARG MET MET ALA LEU GLN THR ASP ILE VAL ASP          
SEQRES  43 E  669  LEU GLN ARG SER PRO MET GLY ARG LYS GLN GLY GLY THR          
SEQRES  44 E  669  LEU ASP ASP LEU GLU GLU GLN ALA ARG GLU LEU TYR ARG          
SEQRES  45 E  669  ARG LEU ARG GLU LYS PRO ARG ASP GLN ARG THR GLU GLY          
SEQRES  46 E  669  ASP SER GLN GLU MET VAL ARG LEU LEU LEU GLN ALA ILE          
SEQRES  47 E  669  GLN SER PHE GLU LYS LYS VAL ARG VAL ILE TYR THR GLN          
SEQRES  48 E  669  LEU SER LYS THR VAL VAL CYS LYS GLN LYS ALA LEU GLU          
SEQRES  49 E  669  LEU LEU PRO LYS VAL GLU GLU VAL VAL SER LEU MET ASN          
SEQRES  50 E  669  GLU ASP GLU LYS THR VAL VAL ARG LEU GLN GLU LYS ARG          
SEQRES  51 E  669  GLN LYS GLU LEU TRP ASN LEU LEU LYS ILE ALA CYS SER          
SEQRES  52 E  669  LYS VAL ARG GLY PRO VAL                                      
SEQRES   1 F  669  ASN LEU TYR PHE GLN GLY ALA MET GLY SER THR CYS GLY          
SEQRES   2 F  669  ALA TRP GLU MET LYS GLU ARG LEU GLY THR GLY GLY PHE          
SEQRES   3 F  669  GLY ASN VAL ILE ARG TRP HIS ASN GLN GLU THR GLY GLU          
SEQRES   4 F  669  GLN ILE ALA ILE LYS GLN CYS ARG GLN GLU LEU SER PRO          
SEQRES   5 F  669  ARG ASN ARG GLU ARG TRP CYS LEU GLU ILE GLN ILE MET          
SEQRES   6 F  669  ARG ARG LEU THR HIS PRO ASN VAL VAL ALA ALA ARG ASP          
SEQRES   7 F  669  VAL PRO GLU GLY MET GLN ASN LEU ALA PRO ASN ASP LEU          
SEQRES   8 F  669  PRO LEU LEU ALA MET GLU TYR CYS GLN GLY GLY ASP LEU          
SEQRES   9 F  669  ARG LYS TYR LEU ASN GLN PHE GLU ASN CYS CYS GLY LEU          
SEQRES  10 F  669  ARG GLU GLY ALA ILE LEU THR LEU LEU SER ASP ILE ALA          
SEQRES  11 F  669  SER ALA LEU ARG TYR LEU HIS GLU ASN ARG ILE ILE HIS          
SEQRES  12 F  669  ARG ASP LEU LYS PRO GLU ASN ILE VAL LEU GLN GLN GLY          
SEQRES  13 F  669  GLU GLN ARG LEU ILE HIS LYS ILE ILE ASP LEU GLY TYR          
SEQRES  14 F  669  ALA LYS GLU LEU ASP GLN GLY GLU LEU CYS THR GLU PHE          
SEQRES  15 F  669  VAL GLY THR LEU GLN TYR LEU ALA PRO GLU LEU LEU GLU          
SEQRES  16 F  669  GLN GLN LYS TYR THR VAL THR VAL ASP TYR TRP SER PHE          
SEQRES  17 F  669  GLY THR LEU ALA PHE GLU CYS ILE THR GLY PHE ARG PRO          
SEQRES  18 F  669  PHE LEU PRO ASN TRP GLN PRO VAL GLN TRP HIS SER LYS          
SEQRES  19 F  669  VAL ARG GLN LYS SER GLU VAL ASP ILE VAL VAL SER GLU          
SEQRES  20 F  669  ASP LEU ASN GLY THR VAL LYS PHE SER SER SER LEU PRO          
SEQRES  21 F  669  TYR PRO ASN ASN LEU ASN SER VAL LEU ALA GLU ARG LEU          
SEQRES  22 F  669  GLU LYS TRP LEU GLN LEU MET LEU MET TRP HIS PRO ARG          
SEQRES  23 F  669  GLN ARG GLY THR ASP PRO THR TYR GLY PRO ASN GLY CYS          
SEQRES  24 F  669  PHE LYS ALA LEU ASP ASP ILE LEU ASN LEU LYS LEU VAL          
SEQRES  25 F  669  HIS ILE LEU ASN MET VAL THR GLY THR ILE HIS THR TYR          
SEQRES  26 F  669  PRO VAL THR GLU ASP GLU SER LEU GLN SER LEU LYS ALA          
SEQRES  27 F  669  ARG ILE GLN GLN ASP THR GLY ILE PRO GLU GLU ASP GLN          
SEQRES  28 F  669  GLU LEU LEU GLN GLU ALA GLY LEU ALA LEU ILE PRO ASP          
SEQRES  29 F  669  LYS PRO ALA THR GLN CYS ILE SER ASP GLY LYS LEU ASN          
SEQRES  30 F  669  GLU GLY HIS THR LEU ASP MET ASP LEU VAL PHE LEU PHE          
SEQRES  31 F  669  ASP ASN SER LYS ILE THR TYR GLU THR GLN ILE SER PRO          
SEQRES  32 F  669  ARG PRO GLN PRO GLU SER VAL SER CYS ILE LEU GLN GLU          
SEQRES  33 F  669  PRO LYS ARG ASN LEU ALA PHE PHE GLN LEU ARG LYS VAL          
SEQRES  34 F  669  TRP GLY GLN VAL TRP HIS SER ILE GLN THR LEU LYS GLU          
SEQRES  35 F  669  ASP CYS ASN ARG LEU GLN GLN GLY GLN ARG ALA ALA MET          
SEQRES  36 F  669  MET ASN LEU LEU ARG ASN ASN SER CYS LEU SER LYS MET          
SEQRES  37 F  669  LYS ASN SER MET ALA SER MET SER GLN GLN LEU LYS ALA          
SEQRES  38 F  669  LYS LEU ASP PHE PHE LYS THR SER ILE GLN ILE ASP LEU          
SEQRES  39 F  669  GLU LYS TYR SER GLU GLN THR GLU PHE GLY ILE THR SER          
SEQRES  40 F  669  ASP LYS LEU LEU LEU ALA TRP ARG GLU MET GLU GLN ALA          
SEQRES  41 F  669  VAL GLU LEU CYS GLY ARG GLU ASN GLU VAL LYS LEU LEU          
SEQRES  42 F  669  VAL GLU ARG MET MET ALA LEU GLN THR ASP ILE VAL ASP          
SEQRES  43 F  669  LEU GLN ARG SER PRO MET GLY ARG LYS GLN GLY GLY THR          
SEQRES  44 F  669  LEU ASP ASP LEU GLU GLU GLN ALA ARG GLU LEU TYR ARG          
SEQRES  45 F  669  ARG LEU ARG GLU LYS PRO ARG ASP GLN ARG THR GLU GLY          
SEQRES  46 F  669  ASP SER GLN GLU MET VAL ARG LEU LEU LEU GLN ALA ILE          
SEQRES  47 F  669  GLN SER PHE GLU LYS LYS VAL ARG VAL ILE TYR THR GLN          
SEQRES  48 F  669  LEU SER LYS THR VAL VAL CYS LYS GLN LYS ALA LEU GLU          
SEQRES  49 F  669  LEU LEU PRO LYS VAL GLU GLU VAL VAL SER LEU MET ASN          
SEQRES  50 F  669  GLU ASP GLU LYS THR VAL VAL ARG LEU GLN GLU LYS ARG          
SEQRES  51 F  669  GLN LYS GLU LEU TRP ASN LEU LEU LYS ILE ALA CYS SER          
SEQRES  52 F  669  LYS VAL ARG GLY PRO VAL                                      
HELIX    1   1 SER D   51  ARG D   66  1                                  16
HELIX    2   2 ASP D  103  ASN D  109  1                                   7
HELIX    3   3 GLY D  120  GLU D  138  1                                  19
HELIX    4   4 LYS D  147  GLU D  149  1                                   3
HELIX    5   5 ALA D  190  LEU D  194  1                                   5
HELIX    6   6 VAL D  201  THR D  217  1                                  17
HELIX    7   7 PRO D  228  GLN D  237  1                                  10
HELIX    8   8 ASN D  266  MET D  280  1                                  15
HELIX    9   9 ASN D  297  ASN D  308  1                                  12
SHEET    1   1 1 GLY D  27  HIS D  33  0
SHEET    2   2 1 GLN D  40  CYS D  46  0
SHEET    3   3 1 LEU D  94  GLU D  97  0
SHEET    4   4 1 ILE D 141  ILE D 142  0
SHEET    5   5 1 ILE D 151  VAL D 152  0
SHEET    6   6 1 LYS D 163  ILE D 164  0
SHEET    7   7 1 LYS D 171  GLU D 172  0
SSBOND   1 CYS E  114    CYS E  115                          1555   1555  2.05  
SSBOND   2 CYS F  114    CYS F  115                          1555   1555  2.05  
CRYST1  170.810  170.810  509.560  90.00  90.00  90.00 P 41 2 2     48          
ORIGX1      1.000000  0.000000  0.000000        0.00000                         
ORIGX2      0.000000  1.000000  0.000000        0.00000                         
ORIGX3      0.000000  0.000000  1.000000        0.00000                         
SCALE1      0.005854  0.000000  0.000000        0.00000                         
SCALE2      0.000000  0.005854  0.000000        0.00000                         
SCALE3      0.000000  0.000000  0.001962        0.00000                         
ATOM      1  N   GLU D  16     -17.580  23.599-129.468  1.00147.41           N
ATOM      2  CA  GLU D  16     -16.496  24.603-129.404  1.00147.41           C
ATOM      3  C   GLU D  16     -16.949  25.978-128.859  1.00147.41           C
ATOM      4  O   GLU D  16     -16.159  26.908-128.879  1.00147.41           O
ATOM      5  CB  GLU D  16     -15.788  24.787-130.769  1.00130.81           C
ATOM      6  CG  GLU D  16     -15.815  23.623-131.784  1.00130.81           C
ATOM      7  CD  GLU D  16     -17.226  23.369-132.354  1.00130.81           C
ATOM      8  OE1 GLU D  16     -17.837  24.418-132.673  1.00130.81           O
ATOM      9  OE2 GLU D  16     -17.861  22.458-131.768  1.00130.81           O
ATOM     10  HA  GLU D  16     -15.734  24.234-128.717  1.00  0.00           H
ATOM     11  HB2 GLU D  16     -14.745  25.014-130.546  1.00  0.00           H
ATOM     12  HB3 GLU D  16     -16.207  25.667-131.259  1.00  0.00           H
ATOM     13  HG2 GLU D  16     -15.139  23.872-132.599  1.00  0.00           H
ATOM     14  HG3 GLU D  16     -15.411  22.733-131.315  1.00  0.00           H
ATOM     15  H1  GLU D  16     -18.250  23.841-130.193  1.00  0.00           H
ATOM     16  H2  GLU D  16     -17.194  22.728-129.843  1.00  0.00           H
ATOM     17  H3  GLU D  16     -18.007  23.406-128.579  1.00  0.00           H
ATOM     18  N   MET D  17     -18.198  26.167-128.384  1.00177.28           N
ATOM     19  CA  MET D  17     -18.693  27.483-127.912  1.00177.28           C
ATOM     20  C   MET D  17     -20.063  27.372-127.210  1.00177.28           C
ATOM     21  O   MET D  17     -21.116  27.228-127.846  1.00177.28           O
ATOM     22  CB  MET D  17     -18.789  28.484-129.086  1.00207.26           C
ATOM     23  CG  MET D  17     -19.511  27.932-130.327  1.00207.26           C
ATOM     24  SD  MET D  17     -20.150  29.206-131.438  1.00207.26           S
ATOM     25  CE  MET D  17     -19.094  28.870-132.868  1.00207.26           C
ATOM     26  H   MET D  17     -18.848  25.403-128.350  1.00  0.00           H
ATOM     27  HA  MET D  17     -17.977  27.889-127.192  1.00  0.00           H
ATOM     28  HB2 MET D  17     -19.311  29.374-128.731  1.00  0.00           H
ATOM     29  HB3 MET D  17     -17.787  28.801-129.383  1.00  0.00           H
ATOM     30  HG2 MET D  17     -18.822  27.283-130.871  1.00  0.00           H
ATOM     31  HG3 MET D  17     -20.357  27.319-130.030  1.00  0.00           H
ATOM     32  HE1 MET D  17     -19.310  29.590-133.656  1.00  0.00           H
ATOM     33  HE2 MET D  17     -19.287  27.860-133.235  1.00  0.00           H
ATOM     34  HE3 MET D  17     -18.047  28.951-132.574  1.00  0.00           H
ATOM     35  N   LYS D  18     -20.057  27.255-125.882  1.00181.17           N
ATOM     36  CA  LYS D  18     -21.267  26.987-125.090  1.00181.17           C
ATOM     37  C   LYS D  18     -21.400  27.946-123.899  1.00181.17           C
ATOM     38  O   LYS D  18     -20.941  29.089-123.928  1.00181.17           O
ATOM     39  CB  LYS D  18     -21.294  25.473-124.725  1.00156.89           C
ATOM     40  CG  LYS D  18     -22.323  24.651-125.508  1.00156.89           C
ATOM     41  CD  LYS D  18     -21.867  24.237-126.916  1.00156.89           C
ATOM     42  CE  LYS D  18     -23.028  24.183-127.920  1.00156.89           C
ATOM     43  NZ  LYS D  18     -23.772  25.472-127.969  1.00156.89           N
ATOM     44  H   LYS D  18     -19.165  27.232-125.396  1.00  0.00           H
ATOM     45  HA  LYS D  18     -22.154  27.213-125.678  1.00  0.00           H
ATOM     46  HB2 LYS D  18     -20.317  25.015-124.851  1.00  0.00           H
ATOM     47  HB3 LYS D  18     -21.550  25.349-123.681  1.00  0.00           H
ATOM     48  HG2 LYS D  18     -23.238  25.228-125.556  1.00  0.00           H
ATOM     49  HG3 LYS D  18     -22.545  23.745-124.947  1.00  0.00           H
ATOM     50  HD2 LYS D  18     -21.390  23.254-126.849  1.00  0.00           H
ATOM     51  HD3 LYS D  18     -21.112  24.925-127.283  1.00  0.00           H
ATOM     52  HE2 LYS D  18     -22.605  23.957-128.903  1.00  0.00           H
ATOM     53  HE3 LYS D  18     -23.697  23.362-127.642  1.00  0.00           H
ATOM     54  HZ1 LYS D  18     -23.113  26.252-128.022  1.00  0.00           H
ATOM     55  HZ2 LYS D  18     -24.392  25.499-128.770  1.00  0.00           H
ATOM     56  HZ3 LYS D  18     -24.322  25.586-127.117  1.00  0.00           H
ATOM     57  N   GLU D  19     -22.227  27.530-122.954  1.00180.40           N
ATOM     58  CA  GLU D  19     -22.352  28.064-121.606  1.00180.40           C
ATOM     59  C   GLU D  19     -20.998  28.071-120.868  1.00180.40           C
ATOM     60  O   GLU D  19     -19.919  27.912-121.442  1.00180.40           O
ATOM     61  CB  GLU D  19     -23.383  27.225-120.810  1.00218.76           C
ATOM     62  CG  GLU D  19     -24.655  26.800-121.569  1.00218.76           C
ATOM     63  CD  GLU D  19     -24.448  25.672-122.611  1.00218.76           C
ATOM     64  OE1 GLU D  19     -23.676  24.713-122.345  1.00218.76           O
ATOM     65  OE2 GLU D  19     -24.678  25.972-123.804  1.00218.76           O
ATOM     66  H   GLU D  19     -22.663  26.631-123.116  1.00  0.00           H
ATOM     67  HA  GLU D  19     -22.709  29.095-121.660  1.00  0.00           H
ATOM     68  HB2 GLU D  19     -22.898  26.334-120.405  1.00  0.00           H
ATOM     69  HB3 GLU D  19     -23.699  27.833-119.959  1.00  0.00           H
ATOM     70  HG2 GLU D  19     -25.070  27.690-122.047  1.00  0.00           H
ATOM     71  HG3 GLU D  19     -25.385  26.463-120.833  1.00  0.00           H
ATOM     72  N   ARG D  20     -21.052  28.324-119.569  1.00188.88           N
ATOM     73  CA  ARG D  20     -19.908  28.589-118.707  1.00188.88           C
ATOM     74  C   ARG D  20     -20.055  27.657-117.517  1.00188.88           C
ATOM     75  O   ARG D  20     -21.179  27.470-117.062  1.00188.88           O
ATOM     76  CB  ARG D  20     -19.950  30.050-118.241  1.00172.62           C
ATOM     77  CG  ARG D  20     -20.564  31.085-119.206  1.00172.62           C
ATOM     78  CD  ARG D  20     -19.731  31.358-120.468  1.00172.62           C
ATOM     79  NE  ARG D  20     -20.530  32.069-121.486  1.00172.62           N
ATOM     80  CZ  ARG D  20     -21.008  33.299-121.390  1.00172.62           C
ATOM     81  NH1 ARG D  20     -20.742  34.087-120.381  1.00172.62           N
ATOM     82  NH2 ARG D  20     -21.797  33.758-122.320  1.00172.62           N
ATOM     83  H   ARG D  20     -21.955  28.297-119.104  1.00  0.00           H
ATOM     84  HA  ARG D  20     -18.969  28.391-119.224  1.00  0.00           H
ATOM     85  HB2 ARG D  20     -20.544  30.095-117.325  1.00  0.00           H
ATOM     86  HB3 ARG D  20     -18.938  30.353-117.988  1.00  0.00           H
ATOM     87  HG2 ARG D  20     -21.570  30.775-119.493  1.00  0.00           H
ATOM     88  HG3 ARG D  20     -20.692  32.024-118.672  1.00  0.00           H
ATOM     89  HD2 ARG D  20     -19.386  30.411-120.889  1.00  0.00           H
ATOM     90  HD3 ARG D  20     -18.853  31.953-120.204  1.00  0.00           H
ATOM     91  HE  ARG D  20     -20.760  31.533-122.311  1.00  0.00           H
ATOM     92 HH11 ARG D  20     -21.236  34.951-120.251  1.00  0.00           H
ATOM     93 HH12 ARG D  20     -20.201  33.718-119.611  1.00  0.00           H
ATOM     94 HH21 ARG D  20     -22.165  34.689-122.252  1.00  0.00           H
ATOM     95 HH22 ARG D  20     -22.042  33.170-123.097  1.00  0.00           H
ATOM     96  N   LEU D  21     -18.960  27.020-117.097  1.00139.72           N
ATOM     97  CA  LEU D  21     -19.010  26.136-115.938  1.00139.72           C
ATOM     98  C   LEU D  21     -19.321  26.965-114.673  1.00139.72           C
ATOM     99  O   LEU D  21     -20.395  26.818-114.107  1.00139.72           O
ATOM    100  CB  LEU D  21     -17.699  25.315-115.913  1.00 56.87           C
ATOM    101  CG  LEU D  21     -17.706  24.025-115.065  1.00 56.87           C
ATOM    102  CD1 LEU D  21     -18.685  22.977-115.572  1.00 56.87           C
ATOM    103  CD2 LEU D  21     -16.313  23.387-115.115  1.00 56.87           C
ATOM    104  H   LEU D  21     -18.073  27.183-117.550  1.00  0.00           H
ATOM    105  HA  LEU D  21     -19.858  25.459-116.060  1.00  0.00           H
ATOM    106  HB2 LEU D  21     -17.467  25.020-116.939  1.00  0.00           H
ATOM    107  HB3 LEU D  21     -16.890  25.963-115.568  1.00  0.00           H
ATOM    108  HG  LEU D  21     -17.966  24.249-114.035  1.00  0.00           H
ATOM    109 HD11 LEU D  21     -19.693  23.379-115.646  1.00  0.00           H
ATOM    110 HD12 LEU D  21     -18.360  22.577-116.526  1.00  0.00           H
ATOM    111 HD13 LEU D  21     -18.714  22.176-114.839  1.00  0.00           H
ATOM    112 HD21 LEU D  21     -16.307  22.441-114.573  1.00  0.00           H
ATOM    113 HD22 LEU D  21     -15.997  23.209-116.145  1.00  0.00           H
ATOM    114 HD23 LEU D  21     -15.584  24.039-114.637  1.00  0.00           H
ATOM    115  N   GLY D  22     -18.481  27.963-114.370  1.00115.83           N
ATOM    116  CA  GLY D  22     -18.630  28.920-113.261  1.00115.83           C
ATOM    117  C   GLY D  22     -18.103  30.300-113.669  1.00115.83           C
ATOM    118  O   GLY D  22     -16.911  30.549-113.563  1.00115.83           O
ATOM    119  H   GLY D  22     -17.611  28.004-114.874  1.00  0.00           H
ATOM    120  HA2 GLY D  22     -19.674  29.002-112.957  1.00  0.00           H
ATOM    121  HA3 GLY D  22     -18.051  28.580-112.404  1.00  0.00           H
ATOM    122  N   THR D  23     -18.870  30.990-114.520  1.00161.24           N
ATOM    123  CA  THR D  23     -18.502  32.295-115.115  1.00161.24           C
ATOM    124  C   THR D  23     -18.263  33.389-114.074  1.00161.24           C
ATOM    125  O   THR D  23     -18.904  33.403-113.028  1.00161.24           O
ATOM    126  CB  THR D  23     -19.578  32.720-116.122  1.00137.08           C
ATOM    127  OG1 THR D  23     -19.477  34.027-116.669  1.00137.08           O
ATOM    128  CG2 THR D  23     -21.005  32.552-115.595  1.00137.08           C
ATOM    129  H   THR D  23     -19.831  30.676-114.612  1.00  0.00           H
ATOM    130  HA  THR D  23     -17.564  32.166-115.654  1.00  0.00           H
ATOM    131  HB  THR D  23     -19.449  32.065-116.957  1.00  0.00           H
ATOM    132  HG1 THR D  23     -18.575  34.210-116.951  1.00  0.00           H
ATOM    133 HG21 THR D  23     -21.708  33.113-116.221  1.00  0.00           H
ATOM    134 HG22 THR D  23     -21.293  31.498-115.602  1.00  0.00           H
ATOM    135 HG23 THR D  23     -21.071  32.932-114.568  1.00  0.00           H
ATOM    136  N   GLY D  24     -17.459  34.390-114.461  1.00 99.75           N
ATOM    137  CA  GLY D  24     -17.003  35.451-113.562  1.00 99.75           C
ATOM    138  C   GLY D  24     -15.577  35.162-113.104  1.00 99.75           C
ATOM    139  O   GLY D  24     -14.756  34.711-113.914  1.00 99.75           O
ATOM    140  H   GLY D  24     -16.886  34.253-115.280  1.00  0.00           H
ATOM    141  HA2 GLY D  24     -17.006  36.407-114.079  1.00  0.00           H
ATOM    142  HA3 GLY D  24     -17.658  35.530-112.696  1.00  0.00           H
ATOM    143  N   GLY D  25     -15.318  35.361-111.813  1.00132.66           N
ATOM    144  CA  GLY D  25     -13.991  35.172-111.236  1.00132.66           C
ATOM    145  C   GLY D  25     -13.057  36.273-111.726  1.00132.66           C
ATOM    146  O   GLY D  25     -13.327  37.436-111.498  1.00132.66           O
ATOM    147  H   GLY D  25     -15.971  35.904-111.259  1.00  0.00           H
ATOM    148  HA2 GLY D  25     -13.603  34.194-111.510  1.00  0.00           H
ATOM    149  HA3 GLY D  25     -14.054  35.239-110.150  1.00  0.00           H
ATOM    150  N   PHE D  26     -12.075  35.924-112.565  1.00119.43           N
ATOM    151  CA  PHE D  26     -11.153  36.920-113.146  1.00119.43           C
ATOM    152  C   PHE D  26     -11.296  37.087-114.674  1.00119.43           C
ATOM    153  O   PHE D  26     -10.825  38.049-115.291  1.00119.43           O
ATOM    154  CB  PHE D  26      -9.726  36.490-112.769  1.00141.33           C
ATOM    155  CG  PHE D  26      -8.647  37.562-112.727  1.00141.33           C
ATOM    156  CD1 PHE D  26      -7.342  37.165-112.376  1.00141.33           C
ATOM    157  CD2 PHE D  26      -8.910  38.929-112.974  1.00141.33           C
ATOM    158  CE1 PHE D  26      -6.310  38.115-112.279  1.00141.33           C
ATOM    159  CE2 PHE D  26      -7.880  39.879-112.870  1.00141.33           C
ATOM    160  CZ  PHE D  26      -6.580  39.473-112.520  1.00141.33           C
ATOM    161  H   PHE D  26     -11.937  34.945-112.738  1.00  0.00           H
ATOM    162  HA  PHE D  26     -11.365  37.888-112.687  1.00  0.00           H
ATOM    163  HB2 PHE D  26      -9.407  35.712-113.467  1.00  0.00           H
ATOM    164  HB3 PHE D  26      -9.748  36.040-111.774  1.00  0.00           H
ATOM    165  HD1 PHE D  26      -7.144  36.124-112.155  1.00  0.00           H
ATOM    166  HD2 PHE D  26      -9.905  39.277-113.221  1.00  0.00           H
ATOM    167  HE1 PHE D  26      -5.319  37.799-111.986  1.00  0.00           H
ATOM    168  HE2 PHE D  26      -8.109  40.921-113.039  1.00  0.00           H
ATOM    169  HZ  PHE D  26      -5.795  40.203-112.417  1.00  0.00           H
ATOM    170  N   GLY D  27     -11.801  36.035-115.332  1.00141.11           N
ATOM    171  CA  GLY D  27     -11.885  35.959-116.789  1.00141.11           C
ATOM    172  C   GLY D  27     -13.292  35.589-117.233  1.00141.11           C
ATOM    173  O   GLY D  27     -14.283  36.250-116.916  1.00141.11           O
ATOM    174  H   GLY D  27     -12.244  35.311-114.776  1.00  0.00           H
ATOM    175  HA2 GLY D  27     -11.172  35.216-117.153  1.00  0.00           H
ATOM    176  HA3 GLY D  27     -11.632  36.914-117.246  1.00  0.00           H
ATOM    177  N   ASN D  28     -13.382  34.561-118.069  1.00147.13           N
ATOM    178  CA  ASN D  28     -14.655  33.977-118.452  1.00147.13           C
ATOM    179  C   ASN D  28     -14.444  32.532-118.917  1.00147.13           C
ATOM    180  O   ASN D  28     -13.955  32.304-120.024  1.00147.13           O
ATOM    181  CB  ASN D  28     -15.291  34.873-119.539  1.00138.11           C
ATOM    182  CG  ASN D  28     -16.801  34.936-119.425  1.00138.11           C
ATOM    183  OD1 ASN D  28     -17.402  34.921-118.360  1.00138.11           O
ATOM    184  ND2 ASN D  28     -17.482  35.049-120.542  1.00138.11           N
ATOM    185  H   ASN D  28     -12.527  34.182-118.466  1.00  0.00           H
ATOM    186  HA  ASN D  28     -15.286  33.968-117.562  1.00  0.00           H
ATOM    187  HB2 ASN D  28     -14.927  35.897-119.446  1.00  0.00           H
ATOM    188  HB3 ASN D  28     -14.997  34.521-120.528  1.00  0.00           H
ATOM    189 HD21 ASN D  28     -18.449  35.273-120.437  1.00  0.00           H
ATOM    190 HD22 ASN D  28     -16.992  35.100-121.419  1.00  0.00           H
ATOM    191  N   VAL D  29     -14.809  31.557-118.077  1.00121.26           N
ATOM    192  CA  VAL D  29     -14.832  30.134-118.468  1.00121.26           C
ATOM    193  C   VAL D  29     -15.901  29.897-119.542  1.00121.26           C
ATOM    194  O   VAL D  29     -16.999  30.450-119.470  1.00121.26           O
ATOM    195  CB  VAL D  29     -15.029  29.182-117.269  1.00148.37           C
ATOM    196  CG1 VAL D  29     -13.904  29.282-116.235  1.00148.37           C
ATOM    197  CG2 VAL D  29     -16.347  29.400-116.536  1.00148.37           C
ATOM    198  H   VAL D  29     -15.114  31.798-117.141  1.00  0.00           H
ATOM    199  HA  VAL D  29     -13.870  29.888-118.903  1.00  0.00           H
ATOM    200  HB  VAL D  29     -15.039  28.158-117.647  1.00  0.00           H
ATOM    201 HG21 VAL D  29     -17.190  29.247-117.199  1.00  0.00           H
ATOM    202 HG22 VAL D  29     -16.370  30.403-116.116  1.00  0.00           H
ATOM    203 HG23 VAL D  29     -16.396  28.685-115.722  1.00  0.00           H
ATOM    204 HG11 VAL D  29     -14.238  28.960-115.245  1.00  0.00           H
ATOM    205 HG12 VAL D  29     -13.083  28.632-116.529  1.00  0.00           H
ATOM    206 HG13 VAL D  29     -13.561  30.312-116.135  1.00  0.00           H
ATOM    207  N   ILE D  30     -15.627  29.023-120.510  1.00135.74           N
ATOM    208  CA  ILE D  30     -16.548  28.686-121.603  1.00135.74           C
ATOM    209  C   ILE D  30     -16.417  27.195-121.911  1.00135.74           C
ATOM    210  O   ILE D  30     -15.322  26.711-122.198  1.00135.74           O
ATOM    211  CB  ILE D  30     -16.299  29.532-122.882  1.00111.70           C
ATOM    212  CG1 ILE D  30     -16.067  31.039-122.613  1.00111.70           C
ATOM    213  CG2 ILE D  30     -17.499  29.348-123.835  1.00111.70           C
ATOM    214  CD1 ILE D  30     -15.555  31.823-123.828  1.00111.70           C
ATOM    215  H   ILE D  30     -14.662  28.714-120.601  1.00  0.00           H
ATOM    216  HA  ILE D  30     -17.566  28.878-121.268  1.00  0.00           H
ATOM    217  HB  ILE D  30     -15.403  29.147-123.374  1.00  0.00           H
ATOM    218 HG12 ILE D  30     -16.985  31.498-122.242  1.00  0.00           H
ATOM    219 HG13 ILE D  30     -15.298  31.152-121.855  1.00  0.00           H
ATOM    220 HG21 ILE D  30     -17.339  29.886-124.768  1.00  0.00           H
ATOM    221 HG22 ILE D  30     -17.641  28.296-124.076  1.00  0.00           H
ATOM    222 HG23 ILE D  30     -18.406  29.726-123.360  1.00  0.00           H
ATOM    223 HD11 ILE D  30     -15.351  32.848-123.522  1.00  0.00           H
ATOM    224 HD12 ILE D  30     -16.294  31.840-124.627  1.00  0.00           H
ATOM    225 HD13 ILE D  30     -14.629  31.374-124.192  1.00  0.00           H
ATOM    226  N   ARG D  31     -17.542  26.473-121.917  1.00143.64           N
ATOM    227  CA  ARG D  31     -17.614  25.076-122.361  1.00143.64           C
ATOM    228  C   ARG D  31     -17.276  25.002-123.850  1.00143.64           C
ATOM    229  O   ARG D  31     -17.963  25.580-124.695  1.00143.64           O
ATOM    230  CB  ARG D  31     -19.006  24.511-122.035  1.00125.11           C
ATOM    231  CG  ARG D  31     -19.280  23.095-122.583  1.00125.11           C
ATOM    232  CD  ARG D  31     -20.751  22.737-122.327  1.00125.11           C
ATOM    233  NE  ARG D  31     -21.170  21.495-122.999  1.00125.11           N
ATOM    234  CZ  ARG D  31     -22.421  21.200-123.312  1.00125.11           C
ATOM    235  NH1 ARG D  31     -23.428  22.014-123.130  1.00125.11           N
ATOM    236  NH2 ARG D  31     -22.698  20.056-123.869  1.00125.11           N
ATOM    237  H   ARG D  31     -18.415  26.963-121.731  1.00  0.00           H
ATOM    238  HA  ARG D  31     -16.868  24.490-121.820  1.00  0.00           H
ATOM    239  HB2 ARG D  31     -19.128  24.497-120.951  1.00  0.00           H
ATOM    240  HB3 ARG D  31     -19.746  25.200-122.435  1.00  0.00           H
ATOM    241  HG2 ARG D  31     -18.625  22.373-122.089  1.00  0.00           H
ATOM    242  HG3 ARG D  31     -19.095  23.067-123.659  1.00  0.00           H
ATOM    243  HD2 ARG D  31     -21.373  23.553-122.688  1.00  0.00           H
ATOM    244  HD3 ARG D  31     -20.921  22.649-121.255  1.00  0.00           H
ATOM    245  HE  ARG D  31     -20.460  20.792-123.170  1.00  0.00           H
ATOM    246 HH11 ARG D  31     -23.300  22.960-122.739  1.00  0.00           H
ATOM    247 HH12 ARG D  31     -24.356  21.733-123.362  1.00  0.00           H
ATOM    248 HH21 ARG D  31     -21.953  19.363-123.954  1.00  0.00           H
ATOM    249 HH22 ARG D  31     -23.640  19.800-124.094  1.00  0.00           H
ATOM    250  N   TRP D  32     -16.272  24.208-124.173  1.00146.40           N
ATOM    251  CA  TRP D  32     -15.945  23.760-125.514  1.00146.40           C
ATOM    252  C   TRP D  32     -16.268  22.258-125.662  1.00146.40           C
ATOM    253  O   TRP D  32     -16.674  21.557-124.725  1.00146.40           O
ATOM    254  CB  TRP D  32     -14.489  24.149-125.844  1.00161.62           C
ATOM    255  CG  TRP D  32     -14.251  25.578-126.290  1.00161.62           C
ATOM    256  CD1 TRP D  32     -14.988  26.673-125.976  1.00161.62           C
ATOM    257  CD2 TRP D  32     -13.144  26.096-127.107  1.00161.62           C
ATOM    258  NE1 TRP D  32     -14.461  27.797-126.586  1.00161.62           N
ATOM    259  CE2 TRP D  32     -13.328  27.500-127.304  1.00161.62           C
ATOM    260  CE3 TRP D  32     -12.002  25.518-127.703  1.00161.62           C
ATOM    261  CZ2 TRP D  32     -12.459  28.282-128.077  1.00161.62           C
ATOM    262  CZ3 TRP D  32     -11.106  26.299-128.455  1.00161.62           C
ATOM    263  CH2 TRP D  32     -11.332  27.673-128.652  1.00161.62           C
ATOM    264  H   TRP D  32     -15.809  23.723-123.412  1.00  0.00           H
ATOM    265  HA  TRP D  32     -16.562  24.296-126.227  1.00  0.00           H
ATOM    266  HB2 TRP D  32     -13.860  23.963-124.970  1.00  0.00           H
ATOM    267  HB3 TRP D  32     -14.113  23.506-126.642  1.00  0.00           H
ATOM    268  HD1 TRP D  32     -15.864  26.680-125.348  1.00  0.00           H
ATOM    269  HE3 TRP D  32     -11.806  24.463-127.569  1.00  0.00           H
ATOM    270  HZ2 TRP D  32     -12.642  29.336-128.212  1.00  0.00           H
ATOM    271  HZ3 TRP D  32     -10.232  25.836-128.886  1.00  0.00           H
ATOM    272  HH2 TRP D  32     -10.630  28.257-129.234  1.00  0.00           H
ATOM    273  HE1 TRP D  32     -14.892  28.707-126.566  1.00  0.00           H
ATOM    274  N   HIS D  33     -16.374  21.886-126.941  1.00158.37           N
ATOM    275  CA  HIS D  33     -16.693  20.536-127.402  1.00158.37           C
ATOM    276  C   HIS D  33     -15.884  20.402-128.695  1.00158.37           C
ATOM    277  O   HIS D  33     -16.089  21.260-129.554  1.00158.37           O
ATOM    278  CB  HIS D  33     -18.209  20.389-127.675  1.00131.06           C
ATOM    279  CG  HIS D  33     -18.600  18.988-128.093  1.00131.06           C
ATOM    280  ND1 HIS D  33     -17.804  18.185-128.896  1.00131.06           N
ATOM    281  CD2 HIS D  33     -19.780  18.336-127.855  1.00131.06           C
ATOM    282  CE1 HIS D  33     -18.487  17.059-129.121  1.00131.06           C
ATOM    283  NE2 HIS D  33     -19.678  17.117-128.499  1.00131.06           N
ATOM    284  H   HIS D  33     -15.906  22.462-127.640  1.00  0.00           H
ATOM    285  HA  HIS D  33     -16.380  19.762-126.705  1.00  0.00           H
ATOM    286  HB2 HIS D  33     -18.516  21.066-128.478  1.00  0.00           H
ATOM    287  HB3 HIS D  33     -18.773  20.658-126.783  1.00  0.00           H
ATOM    288  HD2 HIS D  33     -20.631  18.708-127.304  1.00  0.00           H
ATOM    289  HE1 HIS D  33     -18.124  16.236-129.729  1.00  0.00           H
ATOM    290  HE2 HIS D  33     -20.370  16.383-128.528  1.00  0.00           H
ATOM    291  N   ASN D  34     -14.710  19.755-128.597  1.00158.20           N
ATOM    292  CA  ASN D  34     -13.768  19.658-129.724  1.00158.20           C
ATOM    293  C   ASN D  34     -14.378  18.845-130.896  1.00158.20           C
ATOM    294  O   ASN D  34     -14.135  17.647-130.995  1.00158.20           O
ATOM    295  CB  ASN D  34     -12.463  19.009-129.205  1.00 94.03           C
ATOM    296  CG  ASN D  34     -11.372  19.991-128.837  1.00 94.03           C
ATOM    297  OD1 ASN D  34     -11.601  21.151-128.516  1.00 94.03           O
ATOM    298  ND2 ASN D  34     -10.142  19.583-129.050  1.00 94.03           N
ATOM    299  H   ASN D  34     -14.517  19.189-127.773  1.00  0.00           H
ATOM    300  HA  ASN D  34     -13.540  20.657-130.115  1.00  0.00           H
ATOM    301  HB2 ASN D  34     -12.056  18.365-129.985  1.00  0.00           H
ATOM    302  HB3 ASN D  34     -12.670  18.356-128.356  1.00  0.00           H
ATOM    303 HD21 ASN D  34      -9.413  20.217-128.814  1.00  0.00           H
ATOM    304 HD22 ASN D  34      -9.989  18.584-129.153  1.00  0.00           H
ATOM    305  N   GLN D  35     -15.122  19.510-131.796  1.00163.58           N
ATOM    306  CA  GLN D  35     -15.825  18.972-132.980  1.00163.58           C
ATOM    307  C   GLN D  35     -16.270  17.491-132.915  1.00163.58           C
ATOM    308  O   GLN D  35     -17.464  17.219-132.797  1.00163.58           O
ATOM    309  CB  GLN D  35     -15.050  19.257-134.285  1.00131.03           C
ATOM    310  CG  GLN D  35     -14.883  20.747-134.631  1.00131.03           C
ATOM    311  CD  GLN D  35     -13.588  21.344-134.085  1.00131.03           C
ATOM    312  OE1 GLN D  35     -13.436  21.610-132.907  1.00131.03           O
ATOM    313  NE2 GLN D  35     -12.623  21.639-134.929  1.00131.03           N
ATOM    314  H   GLN D  35     -15.176  20.514-131.666  1.00  0.00           H
ATOM    315  HA  GLN D  35     -16.759  19.530-133.046  1.00  0.00           H
ATOM    316  HB2 GLN D  35     -14.069  18.777-134.261  1.00  0.00           H
ATOM    317  HB3 GLN D  35     -15.618  18.805-135.102  1.00  0.00           H
ATOM    318  HG2 GLN D  35     -14.871  20.839-135.719  1.00  0.00           H
ATOM    319  HG3 GLN D  35     -15.734  21.320-134.263  1.00  0.00           H
ATOM    320 HE21 GLN D  35     -12.722  21.459-135.909  1.00  0.00           H
ATOM    321 HE22 GLN D  35     -11.830  22.108-134.528  1.00  0.00           H
ATOM    322  N   GLU D  36     -15.345  16.581-133.257  1.00179.84           N
ATOM    323  CA  GLU D  36     -15.520  15.124-133.167  1.00179.84           C
ATOM    324  C   GLU D  36     -15.303  14.653-131.705  1.00179.84           C
ATOM    325  O   GLU D  36     -15.723  15.351-130.785  1.00179.84           O
ATOM    326  CB  GLU D  36     -14.573  14.478-134.209  1.00167.78           C
ATOM    327  CG  GLU D  36     -14.780  12.983-134.514  1.00167.78           C
ATOM    328  CD  GLU D  36     -16.251  12.561-134.456  1.00167.78           C
ATOM    329  OE1 GLU D  36     -17.016  13.051-135.318  1.00167.78           O
ATOM    330  OE2 GLU D  36     -16.619  12.001-133.404  1.00167.78           O
ATOM    331  H   GLU D  36     -14.390  16.910-133.229  1.00  0.00           H
ATOM    332  HA  GLU D  36     -16.552  14.878-133.431  1.00  0.00           H
ATOM    333  HB2 GLU D  36     -13.536  14.632-133.903  1.00  0.00           H
ATOM    334  HB3 GLU D  36     -14.708  15.014-135.150  1.00  0.00           H
ATOM    335  HG2 GLU D  36     -14.371  12.766-135.503  1.00  0.00           H
ATOM    336  HG3 GLU D  36     -14.203  12.390-133.801  1.00  0.00           H
ATOM    337  N   THR D  37     -14.535  13.580-131.446  1.00138.29           N
ATOM    338  CA  THR D  37     -14.153  13.030-130.116  1.00138.29           C
ATOM    339  C   THR D  37     -15.297  12.776-129.118  1.00138.29           C
ATOM    340  O   THR D  37     -15.472  11.648-128.653  1.00138.29           O
ATOM    341  CB  THR D  37     -13.027  13.824-129.418  1.00127.35           C
ATOM    342  OG1 THR D  37     -13.041  15.213-129.701  1.00127.35           O
ATOM    343  CG2 THR D  37     -11.629  13.332-129.777  1.00127.35           C
ATOM    344  H   THR D  37     -14.233  13.054-132.252  1.00  0.00           H
ATOM    345  HA  THR D  37     -13.750  12.039-130.309  1.00  0.00           H
ATOM    346  HB  THR D  37     -13.133  13.687-128.345  1.00  0.00           H
ATOM    347  HG1 THR D  37     -13.895  15.487-130.065  1.00  0.00           H
ATOM    348 HG21 THR D  37     -10.888  13.926-129.223  1.00  0.00           H
ATOM    349 HG22 THR D  37     -11.444  13.447-130.851  1.00  0.00           H
ATOM    350 HG23 THR D  37     -11.520  12.285-129.489  1.00  0.00           H
ATOM    351  N   GLY D  38     -15.919  13.861-128.634  1.00130.85           N
ATOM    352  CA  GLY D  38     -16.993  13.882-127.642  1.00130.85           C
ATOM    353  C   GLY D  38     -16.578  14.543-126.324  1.00130.85           C
ATOM    354  O   GLY D  38     -17.428  14.811-125.473  1.00130.85           O
ATOM    355  H   GLY D  38     -15.721  14.744-129.109  1.00  0.00           H
ATOM    356  HA2 GLY D  38     -17.325  12.866-127.421  1.00  0.00           H
ATOM    357  HA3 GLY D  38     -17.831  14.444-128.053  1.00  0.00           H
ATOM    358  N   GLU D  39     -15.286  14.854-126.164  1.00150.04           N
ATOM    359  CA  GLU D  39     -14.754  15.500-124.966  1.00150.04           C
ATOM    360  C   GLU D  39     -15.364  16.892-124.737  1.00150.04           C
ATOM    361  O   GLU D  39     -15.408  17.768-125.607  1.00150.04           O
ATOM    362  CB  GLU D  39     -13.215  15.532-124.966  1.00156.16           C
ATOM    363  CG  GLU D  39     -12.586  16.183-126.210  1.00156.16           C
ATOM    364  CD  GLU D  39     -11.069  16.412-126.103  1.00156.16           C
ATOM    365  OE1 GLU D  39     -10.480  16.868-127.107  1.00156.16           O
ATOM    366  OE2 GLU D  39     -10.577  16.521-124.953  1.00156.16           O
ATOM    367  H   GLU D  39     -14.648  14.674-126.925  1.00  0.00           H
ATOM    368  HA  GLU D  39     -15.053  14.882-124.116  1.00  0.00           H
ATOM    369  HB2 GLU D  39     -12.850  14.507-124.879  1.00  0.00           H
ATOM    370  HB3 GLU D  39     -12.909  16.076-124.070  1.00  0.00           H
ATOM    371  HG2 GLU D  39     -12.799  15.545-127.063  1.00  0.00           H
ATOM    372  HG3 GLU D  39     -13.055  17.147-126.383  1.00  0.00           H
ATOM    373  N   GLN D  40     -15.819  17.107-123.505  1.00144.98           N
ATOM    374  CA  GLN D  40     -16.268  18.403-123.036  1.00144.98           C
ATOM    375  C   GLN D  40     -15.111  19.060-122.284  1.00144.98           C
ATOM    376  O   GLN D  40     -14.695  18.578-121.231  1.00144.98           O
ATOM    377  CB  GLN D  40     -17.526  18.231-122.170  1.00143.47           C
ATOM    378  CG  GLN D  40     -18.710  17.524-122.859  1.00143.47           C
ATOM    379  CD  GLN D  40     -19.476  18.355-123.881  1.00143.47           C
ATOM    380  OE1 GLN D  40     -20.658  18.139-124.111  1.00143.47           O
ATOM    381  NE2 GLN D  40     -18.992  19.489-124.345  1.00143.47           N
ATOM    382  H   GLN D  40     -15.692  16.382-122.815  1.00  0.00           H
ATOM    383  HA  GLN D  40     -16.506  19.030-123.891  1.00  0.00           H
ATOM    384  HB2 GLN D  40     -17.847  19.223-121.847  1.00  0.00           H
ATOM    385  HB3 GLN D  40     -17.252  17.639-121.287  1.00  0.00           H
ATOM    386  HG2 GLN D  40     -19.410  17.231-122.079  1.00  0.00           H
ATOM    387  HG3 GLN D  40     -18.367  16.619-123.357  1.00  0.00           H
ATOM    388 HE21 GLN D  40     -18.007  19.701-124.222  1.00  0.00           H
ATOM    389 HE22 GLN D  40     -19.414  19.764-125.199  1.00  0.00           H
ATOM    390  N   ILE D  41     -14.552  20.112-122.881  1.00120.98           N
ATOM    391  CA  ILE D  41     -13.459  20.898-122.295  1.00120.98           C
ATOM    392  C   ILE D  41     -14.053  22.217-121.782  1.00120.98           C
ATOM    393  O   ILE D  41     -15.132  22.626-122.217  1.00120.98           O
ATOM    394  CB  ILE D  41     -12.292  21.095-123.306  1.00148.66           C
ATOM    395  CG1 ILE D  41     -11.919  19.798-124.073  1.00148.66           C
ATOM    396  CG2 ILE D  41     -11.047  21.642-122.571  1.00148.66           C
ATOM    397  CD1 ILE D  41     -11.000  20.049-125.278  1.00148.66           C
ATOM    398  H   ILE D  41     -14.977  20.460-123.731  1.00  0.00           H
ATOM    399  HA  ILE D  41     -13.061  20.364-121.432  1.00  0.00           H
ATOM    400  HB  ILE D  41     -12.612  21.831-124.048  1.00  0.00           H
ATOM    401 HG12 ILE D  41     -12.815  19.328-124.482  1.00  0.00           H
ATOM    402 HG13 ILE D  41     -11.451  19.085-123.391  1.00  0.00           H
ATOM    403 HG21 ILE D  41     -10.153  21.570-123.189  1.00  0.00           H
ATOM    404 HG22 ILE D  41     -10.873  21.071-121.655  1.00  0.00           H
ATOM    405 HG23 ILE D  41     -11.177  22.694-122.323  1.00  0.00           H
ATOM    406 HD11 ILE D  41     -11.444  20.799-125.929  1.00  0.00           H
ATOM    407 HD12 ILE D  41     -10.015  20.382-124.964  1.00  0.00           H
ATOM    408 HD13 ILE D  41     -10.883  19.125-125.840  1.00  0.00           H
ATOM    409  N   ALA D  42     -13.348  22.939-120.921  1.00115.31           N
ATOM    410  CA  ALA D  42     -13.700  24.295-120.524  1.00115.31           C
ATOM    411  C   ALA D  42     -12.445  25.183-120.563  1.00115.31           C
ATOM    412  O   ALA D  42     -11.394  24.778-120.071  1.00115.31           O
ATOM    413  CB  ALA D  42     -14.379  24.218-119.151  1.00 79.79           C
ATOM    414  H   ALA D  42     -12.502  22.542-120.518  1.00  0.00           H
ATOM    415  HA  ALA D  42     -14.417  24.704-121.230  1.00  0.00           H
ATOM    416  HB1 ALA D  42     -14.626  25.217-118.791  1.00  0.00           H
ATOM    417  HB2 ALA D  42     -15.289  23.621-119.227  1.00  0.00           H
ATOM    418  HB3 ALA D  42     -13.713  23.726-118.440  1.00  0.00           H
ATOM    419  N   ILE D  43     -12.518  26.335-121.245  1.00108.53           N
ATOM    420  CA  ILE D  43     -11.404  27.294-121.337  1.00108.53           C
ATOM    421  C   ILE D  43     -11.809  28.615-120.678  1.00108.53           C
ATOM    422  O   ILE D  43     -12.865  29.159-121.007  1.00108.53           O
ATOM    423  CB  ILE D  43     -10.905  27.525-122.788  1.00137.11           C
ATOM    424  CG1 ILE D  43     -10.434  26.246-123.524  1.00137.11           C
ATOM    425  CG2 ILE D  43      -9.723  28.515-122.778  1.00137.11           C
ATOM    426  CD1 ILE D  43     -11.584  25.380-124.048  1.00137.11           C
ATOM    427  H   ILE D  43     -13.397  26.588-121.688  1.00  0.00           H
ATOM    428  HA  ILE D  43     -10.560  26.895-120.782  1.00  0.00           H
ATOM    429  HB  ILE D  43     -11.707  27.983-123.370  1.00  0.00           H
ATOM    430 HG12 ILE D  43      -9.849  26.541-124.398  1.00  0.00           H
ATOM    431 HG13 ILE D  43      -9.785  25.653-122.876  1.00  0.00           H
ATOM    432 HG21 ILE D  43      -9.294  28.601-123.778  1.00  0.00           H
ATOM    433 HG22 ILE D  43     -10.060  29.510-122.484  1.00  0.00           H
ATOM    434 HG23 ILE D  43      -8.952  28.170-122.085  1.00  0.00           H
ATOM    435 HD11 ILE D  43     -11.248  24.826-124.927  1.00  0.00           H
ATOM    436 HD12 ILE D  43     -11.901  24.671-123.285  1.00  0.00           H
ATOM    437 HD13 ILE D  43     -12.425  26.018-124.323  1.00  0.00           H
ATOM    438  N   LYS D  44     -10.952  29.161-119.809  1.00125.87           N
ATOM    439  CA  LYS D  44     -11.067  30.507-119.235  1.00125.87           C
ATOM    440  C   LYS D  44     -10.134  31.463-119.976  1.00125.87           C
ATOM    441  O   LYS D  44      -8.923  31.461-119.763  1.00125.87           O
ATOM    442  CB  LYS D  44     -10.781  30.430-117.727  1.00116.20           C
ATOM    443  CG  LYS D  44     -11.098  31.726-116.959  1.00116.20           C
ATOM    444  CD  LYS D  44     -10.863  31.486-115.464  1.00116.20           C
ATOM    445  CE  LYS D  44     -10.980  32.760-114.623  1.00116.20           C
ATOM    446  NZ  LYS D  44     -10.621  32.457-113.228  1.00116.20           N
ATOM    447  H   LYS D  44     -10.098  28.641-119.605  1.00  0.00           H
ATOM    448  HA  LYS D  44     -12.080  30.876-119.359  1.00  0.00           H
ATOM    449  HB2 LYS D  44      -9.737  30.171-117.566  1.00  0.00           H
ATOM    450  HB3 LYS D  44     -11.370  29.621-117.306  1.00  0.00           H
ATOM    451  HG2 LYS D  44     -10.431  32.522-117.295  1.00  0.00           H
ATOM    452  HG3 LYS D  44     -12.136  32.023-117.121  1.00  0.00           H
ATOM    453  HD2 LYS D  44     -11.553  30.726-115.091  1.00  0.00           H
ATOM    454  HD3 LYS D  44      -9.858  31.103-115.347  1.00  0.00           H
ATOM    455  HE2 LYS D  44     -12.018  33.106-114.649  1.00  0.00           H
ATOM    456  HE3 LYS D  44     -10.308  33.528-115.021  1.00  0.00           H
ATOM    457  HZ1 LYS D  44     -11.477  32.381-112.671  1.00  0.00           H
ATOM    458  HZ2 LYS D  44      -9.962  33.148-112.849  1.00  0.00           H
ATOM    459  HZ3 LYS D  44     -10.075  31.597-113.193  1.00  0.00           H
ATOM    460  N   GLN D  45     -10.706  32.183-120.942  1.00171.51           N
ATOM    461  CA  GLN D  45     -10.063  33.360-121.535  1.00171.51           C
ATOM    462  C   GLN D  45     -10.219  34.568-120.593  1.00171.51           C
ATOM    463  O   GLN D  45     -11.263  34.718-119.949  1.00171.51           O
ATOM    464  CB  GLN D  45     -10.628  33.627-122.948  1.00182.41           C
ATOM    465  CG  GLN D  45     -12.166  33.628-123.048  1.00182.41           C
ATOM    466  CD  GLN D  45     -12.673  34.264-124.341  1.00182.41           C
ATOM    467  OE1 GLN D  45     -12.198  34.017-125.436  1.00182.41           O
ATOM    468  NE2 GLN D  45     -13.754  35.011-124.287  1.00182.41           N
ATOM    469  H   GLN D  45     -11.706  32.091-121.054  1.00  0.00           H
ATOM    470  HA  GLN D  45      -8.993  33.171-121.642  1.00  0.00           H
ATOM    471  HB2 GLN D  45     -10.246  32.866-123.630  1.00  0.00           H
ATOM    472  HB3 GLN D  45     -10.252  34.594-123.289  1.00  0.00           H
ATOM    473  HG2 GLN D  45     -12.585  34.173-122.203  1.00  0.00           H
ATOM    474  HG3 GLN D  45     -12.534  32.602-123.007  1.00  0.00           H
ATOM    475 HE21 GLN D  45     -13.999  35.453-125.154  1.00  0.00           H
ATOM    476 HE22 GLN D  45     -14.106  35.298-123.395  1.00  0.00           H
ATOM    477  N   CYS D  46      -9.204  35.435-120.504  1.00177.01           N
ATOM    478  CA  CYS D  46      -9.297  36.696-119.757  1.00177.01           C
ATOM    479  C   CYS D  46     -10.425  37.590-120.320  1.00177.01           C
ATOM    480  O   CYS D  46     -10.680  37.576-121.526  1.00177.01           O
ATOM    481  CB  CYS D  46      -7.949  37.438-119.806  1.00133.82           C
ATOM    482  SG  CYS D  46      -6.570  36.393-119.261  1.00133.82           S
ATOM    483  H   CYS D  46      -8.345  35.255-121.008  1.00  0.00           H
ATOM    484  HA  CYS D  46      -9.524  36.464-118.713  1.00  0.00           H
ATOM    485  HB2 CYS D  46      -8.004  38.309-119.146  1.00  0.00           H
ATOM    486  HB3 CYS D  46      -7.752  37.778-120.824  1.00  0.00           H
ATOM    487  HG  CYS D  46      -6.215  35.891-120.448  1.00  0.00           H
ATOM    488  N   ARG D  47     -11.048  38.442-119.485  1.00207.68           N
ATOM    489  CA  ARG D  47     -12.075  39.411-119.937  1.00207.68           C
ATOM    490  C   ARG D  47     -11.534  40.365-121.005  1.00207.68           C
ATOM    491  O   ARG D  47     -12.129  40.514-122.068  1.00207.68           O
ATOM    492  CB  ARG D  47     -12.581  40.245-118.743  1.00199.92           C
ATOM    493  CG  ARG D  47     -13.532  39.510-117.795  1.00199.92           C
ATOM    494  CD  ARG D  47     -14.944  39.356-118.379  1.00199.92           C
ATOM    495  NE  ARG D  47     -15.867  38.750-117.399  1.00199.92           N
ATOM    496  CZ  ARG D  47     -16.306  39.276-116.257  1.00199.92           C
ATOM    497  NH1 ARG D  47     -15.996  40.467-115.824  1.00199.92           N
ATOM    498  NH2 ARG D  47     -17.130  38.591-115.526  1.00199.92           N
ATOM    499  H   ARG D  47     -10.794  38.429-118.503  1.00  0.00           H
ATOM    500  HA  ARG D  47     -12.900  38.878-120.409  1.00  0.00           H
ATOM    501  HB2 ARG D  47     -11.721  40.584-118.160  1.00  0.00           H
ATOM    502  HB3 ARG D  47     -13.091  41.136-119.115  1.00  0.00           H
ATOM    503  HG2 ARG D  47     -13.588  40.090-116.875  1.00  0.00           H
ATOM    504  HG3 ARG D  47     -13.124  38.532-117.552  1.00  0.00           H
ATOM    505  HD2 ARG D  47     -15.324  40.329-118.697  1.00  0.00           H
ATOM    506  HD3 ARG D  47     -14.887  38.712-119.262  1.00  0.00           H
ATOM    507  HE  ARG D  47     -15.986  37.751-117.472  1.00  0.00           H
ATOM    508 HH11 ARG D  47     -16.136  40.690-114.833  1.00  0.00           H
ATOM    509 HH12 ARG D  47     -15.244  40.966-116.251  1.00  0.00           H
ATOM    510 HH21 ARG D  47     -17.328  37.638-115.747  1.00  0.00           H
ATOM    511 HH22 ARG D  47     -17.327  38.954-114.601  1.00  0.00           H
ATOM    512  N   GLN D  48     -10.466  41.070-120.645  1.00204.84           N
ATOM    513  CA  GLN D  48      -9.710  42.003-121.465  1.00204.84           C
ATOM    514  C   GLN D  48      -8.371  42.239-120.747  1.00204.84           C
ATOM    515  O   GLN D  48      -8.295  42.165-119.519  1.00204.84           O
ATOM    516  CB  GLN D  48     -10.507  43.315-121.643  1.00219.79           C
ATOM    517  CG  GLN D  48     -10.170  44.086-122.931  1.00219.79           C
ATOM    518  CD  GLN D  48      -8.813  44.773-122.883  1.00219.79           C
ATOM    519  OE1 GLN D  48      -8.591  45.682-122.107  1.00219.79           O
ATOM    520  NE2 GLN D  48      -7.875  44.397-123.727  1.00219.79           N
ATOM    521  H   GLN D  48     -10.102  40.916-119.714  1.00  0.00           H
ATOM    522  HA  GLN D  48      -9.535  41.546-122.439  1.00  0.00           H
ATOM    523  HB2 GLN D  48     -11.573  43.082-121.695  1.00  0.00           H
ATOM    524  HB3 GLN D  48     -10.362  43.961-120.773  1.00  0.00           H
ATOM    525  HG2 GLN D  48     -10.922  44.865-123.071  1.00  0.00           H
ATOM    526  HG3 GLN D  48     -10.227  43.412-123.787  1.00  0.00           H
ATOM    527 HE21 GLN D  48      -8.032  43.691-124.422  1.00  0.00           H
ATOM    528 HE22 GLN D  48      -6.976  44.829-123.577  1.00  0.00           H
ATOM    529  N   GLU D  49      -7.286  42.366-121.511  1.00209.99           N
ATOM    530  CA  GLU D  49      -5.921  42.539-120.995  1.00209.99           C
ATOM    531  C   GLU D  49      -5.775  43.797-120.114  1.00209.99           C
ATOM    532  O   GLU D  49      -5.731  44.923-120.614  1.00209.99           O
ATOM    533  CB  GLU D  49      -4.930  42.608-122.163  1.00259.28           C
ATOM    534  CG  GLU D  49      -5.072  41.345-122.993  1.00259.28           C
ATOM    535  CD  GLU D  49      -4.007  41.209-124.054  1.00259.28           C
ATOM    536  OE1 GLU D  49      -2.874  41.605-123.726  1.00259.28           O
ATOM    537  OE2 GLU D  49      -4.231  40.336-124.917  1.00259.28           O
ATOM    538  H   GLU D  49      -7.369  42.293-122.516  1.00  0.00           H
ATOM    539  HA  GLU D  49      -5.665  41.670-120.379  1.00  0.00           H
ATOM    540  HB2 GLU D  49      -3.927  42.706-121.725  1.00  0.00           H
ATOM    541  HB3 GLU D  49      -5.151  43.496-122.767  1.00  0.00           H
ATOM    542  HG2 GLU D  49      -5.021  40.519-122.314  1.00  0.00           H
ATOM    543  HG3 GLU D  49      -6.035  41.356-123.456  1.00  0.00           H
ATOM    544  N   LEU D  50      -5.546  43.577-118.815  1.00167.54           N
ATOM    545  CA  LEU D  50      -5.334  44.652-117.855  1.00167.54           C
ATOM    546  C   LEU D  50      -3.841  44.982-117.657  1.00167.54           C
ATOM    547  O   LEU D  50      -2.952  44.513-118.368  1.00167.54           O
ATOM    548  CB  LEU D  50      -6.065  44.278-116.548  1.00169.52           C
ATOM    549  CG  LEU D  50      -7.591  44.095-116.662  1.00169.52           C
ATOM    550  CD1 LEU D  50      -8.151  43.866-115.259  1.00169.52           C
ATOM    551  CD2 LEU D  50      -8.290  45.315-117.266  1.00169.52           C
ATOM    552  H   LEU D  50      -5.620  42.628-118.479  1.00  0.00           H
ATOM    553  HA  LEU D  50      -5.786  45.562-118.248  1.00  0.00           H
ATOM    554  HB2 LEU D  50      -5.642  43.346-116.175  1.00  0.00           H
ATOM    555  HB3 LEU D  50      -5.890  45.058-115.809  1.00  0.00           H
ATOM    556  HG  LEU D  50      -7.809  43.218-117.265  1.00  0.00           H
ATOM    557 HD11 LEU D  50      -9.229  43.703-115.318  1.00  0.00           H
ATOM    558 HD12 LEU D  50      -7.704  42.975-114.818  1.00  0.00           H
ATOM    559 HD13 LEU D  50      -7.965  44.728-114.621  1.00  0.00           H
ATOM    560 HD21 LEU D  50      -9.370  45.165-117.233  1.00  0.00           H
ATOM    561 HD22 LEU D  50      -8.037  46.216-116.710  1.00  0.00           H
ATOM    562 HD23 LEU D  50      -8.005  45.429-118.313  1.00  0.00           H
ATOM    563  N   SER D  51      -3.572  45.798-116.633  1.00182.88           N
ATOM    564  CA  SER D  51      -2.238  46.166-116.139  1.00182.88           C
ATOM    565  C   SER D  51      -1.284  44.957-116.033  1.00182.88           C
ATOM    566  O   SER D  51      -1.723  43.853-115.699  1.00182.88           O
ATOM    567  CB  SER D  51      -2.399  46.850-114.772  1.00156.59           C
ATOM    568  OG  SER D  51      -2.954  45.954-113.829  1.00156.59           O
ATOM    569  H   SER D  51      -4.361  46.103-116.090  1.00  0.00           H
ATOM    570  HA  SER D  51      -1.813  46.880-116.844  1.00  0.00           H
ATOM    571  HB2 SER D  51      -3.058  47.711-114.881  1.00  0.00           H
ATOM    572  HB3 SER D  51      -1.434  47.189-114.404  1.00  0.00           H
ATOM    573  HG  SER D  51      -3.239  46.437-113.044  1.00  0.00           H
ATOM    574  N   PRO D  52       0.047  45.157-116.152  1.00178.23           N
ATOM    575  CA  PRO D  52       1.020  44.057-116.169  1.00178.23           C
ATOM    576  C   PRO D  52       0.960  43.180-114.911  1.00178.23           C
ATOM    577  O   PRO D  52       1.002  41.962-115.038  1.00178.23           O
ATOM    578  CB  PRO D  52       2.391  44.731-116.319  1.00158.36           C
ATOM    579  CG  PRO D  52       2.163  46.123-115.730  1.00158.36           C
ATOM    580  CD  PRO D  52       0.749  46.432-116.218  1.00158.36           C
ATOM    581  HA  PRO D  52       0.837  43.417-117.033  1.00  0.00           H
ATOM    582  HB2 PRO D  52       3.181  44.189-115.794  1.00  0.00           H
ATOM    583  HB3 PRO D  52       2.638  44.823-117.379  1.00  0.00           H
ATOM    584  HG2 PRO D  52       2.177  46.072-114.639  1.00  0.00           H
ATOM    585  HG3 PRO D  52       2.892  46.850-116.094  1.00  0.00           H
ATOM    586  HD2 PRO D  52       0.780  46.780-117.253  1.00  0.00           H
ATOM    587  HD3 PRO D  52       0.298  47.189-115.577  1.00  0.00           H
ATOM    588  N   ARG D  53       0.620  43.771-113.753  1.00183.64           N
ATOM    589  CA  ARG D  53       0.378  43.045-112.498  1.00183.64           C
ATOM    590  C   ARG D  53      -0.835  42.120-112.572  1.00183.64           C
ATOM    591  O   ARG D  53      -0.784  41.031-112.032  1.00183.64           O
ATOM    592  CB  ARG D  53       0.215  44.045-111.341  1.00187.89           C
ATOM    593  CG  ARG D  53       0.324  43.367-109.957  1.00187.89           C
ATOM    594  CD  ARG D  53      -0.899  43.571-109.040  1.00187.89           C
ATOM    595  NE  ARG D  53      -2.089  42.777-109.427  1.00187.89           N
ATOM    596  CZ  ARG D  53      -3.227  42.693-108.743  1.00187.89           C
ATOM    597  NH1 ARG D  53      -3.454  43.400-107.670  1.00187.89           N
ATOM    598  NH2 ARG D  53      -4.189  41.906-109.111  1.00187.89           N
ATOM    599  H   ARG D  53       0.521  44.773-113.755  1.00  0.00           H
ATOM    600  HA  ARG D  53       1.244  42.402-112.293  1.00  0.00           H
ATOM    601  HB2 ARG D  53       1.010  44.791-111.413  1.00  0.00           H
ATOM    602  HB3 ARG D  53      -0.741  44.564-111.437  1.00  0.00           H
ATOM    603  HG2 ARG D  53       1.188  43.804-109.452  1.00  0.00           H
ATOM    604  HG3 ARG D  53       0.532  42.300-110.055  1.00  0.00           H
ATOM    605  HD2 ARG D  53      -0.600  43.276-108.031  1.00  0.00           H
ATOM    606  HD3 ARG D  53      -1.153  44.633-109.023  1.00  0.00           H
ATOM    607  HE  ARG D  53      -1.964  42.084-110.151  1.00  0.00           H
ATOM    608 HH11 ARG D  53      -2.767  44.042-107.335  1.00  0.00           H
ATOM    609 HH12 ARG D  53      -4.337  43.293-107.191  1.00  0.00           H
ATOM    610 HH21 ARG D  53      -4.234  41.561-110.060  1.00  0.00           H
ATOM    611 HH22 ARG D  53      -5.039  41.850-108.578  1.00  0.00           H
ATOM    612  N   ASN D  54      -1.951  42.536-113.174  1.00173.45           N
ATOM    613  CA  ASN D  54      -3.105  41.645-113.357  1.00173.45           C
ATOM    614  C   ASN D  54      -2.809  40.496-114.328  1.00173.45           C
ATOM    615  O   ASN D  54      -3.277  39.383-114.117  1.00173.45           O
ATOM    616  CB  ASN D  54      -4.313  42.463-113.835  1.00171.90           C
ATOM    617  CG  ASN D  54      -5.008  43.175-112.693  1.00171.90           C
ATOM    618  OD1 ASN D  54      -5.096  42.668-111.592  1.00171.90           O
ATOM    619  ND2 ASN D  54      -5.348  44.431-112.853  1.00171.90           N
ATOM    620  H   ASN D  54      -1.934  43.406-113.690  1.00  0.00           H
ATOM    621  HA  ASN D  54      -3.352  41.166-112.407  1.00  0.00           H
ATOM    622  HB2 ASN D  54      -3.997  43.175-114.594  1.00  0.00           H
ATOM    623  HB3 ASN D  54      -5.047  41.789-114.280  1.00  0.00           H
ATOM    624 HD21 ASN D  54      -5.214  44.874-113.742  1.00  0.00           H
ATOM    625 HD22 ASN D  54      -5.941  44.807-112.131  1.00  0.00           H
ATOM    626  N   ARG D  55      -1.956  40.724-115.330  1.00154.24           N
ATOM    627  CA  ARG D  55      -1.546  39.669-116.265  1.00154.24           C
ATOM    628  C   ARG D  55      -0.579  38.660-115.637  1.00154.24           C
ATOM    629  O   ARG D  55      -0.740  37.462-115.828  1.00154.24           O
ATOM    630  CB  ARG D  55      -0.926  40.288-117.517  1.00202.59           C
ATOM    631  CG  ARG D  55      -1.814  41.351-118.188  1.00202.59           C
ATOM    632  CD  ARG D  55      -1.460  41.669-119.649  1.00202.59           C
ATOM    633  NE  ARG D  55      -0.010  41.821-119.908  1.00202.59           N
ATOM    634  CZ  ARG D  55       0.859  40.879-120.253  1.00202.59           C
ATOM    635  NH1 ARG D  55       0.574  39.610-120.308  1.00202.59           N
ATOM    636  NH2 ARG D  55       2.096  41.193-120.511  1.00202.59           N
ATOM    637  H   ARG D  55      -1.598  41.664-115.453  1.00  0.00           H
ATOM    638  HA  ARG D  55      -2.427  39.090-116.553  1.00  0.00           H
ATOM    639  HB2 ARG D  55      -0.752  39.460-118.195  1.00  0.00           H
ATOM    640  HB3 ARG D  55       0.037  40.737-117.265  1.00  0.00           H
ATOM    641  HG2 ARG D  55      -2.856  41.026-118.157  1.00  0.00           H
ATOM    642  HG3 ARG D  55      -1.736  42.269-117.613  1.00  0.00           H
ATOM    643  HD2 ARG D  55      -1.888  40.902-120.287  1.00  0.00           H
ATOM    644  HD3 ARG D  55      -1.962  42.603-119.918  1.00  0.00           H
ATOM    645  HE  ARG D  55       0.309  42.769-119.991  1.00  0.00           H
ATOM    646 HH11 ARG D  55      -0.391  39.336-120.220  1.00  0.00           H
ATOM    647 HH12 ARG D  55       1.228  38.947-120.681  1.00  0.00           H
ATOM    648 HH21 ARG D  55       2.344  42.155-120.625  1.00  0.00           H
ATOM    649 HH22 ARG D  55       2.710  40.473-120.847  1.00  0.00           H
ATOM    650  N   GLU D  56       0.382  39.148-114.857  1.00158.81           N
ATOM    651  CA  GLU D  56       1.328  38.347-114.066  1.00158.81           C
ATOM    652  C   GLU D  56       0.623  37.501-112.989  1.00158.81           C
ATOM    653  O   GLU D  56       0.752  36.277-113.014  1.00158.81           O
ATOM    654  CB  GLU D  56       2.363  39.340-113.507  1.00219.62           C
ATOM    655  CG  GLU D  56       3.367  38.803-112.473  1.00219.62           C
ATOM    656  CD  GLU D  56       3.101  39.423-111.082  1.00219.62           C
ATOM    657  OE1 GLU D  56       3.174  40.677-110.994  1.00219.62           O
ATOM    658  OE2 GLU D  56       2.506  38.729-110.228  1.00219.62           O
ATOM    659  H   GLU D  56       0.463  40.156-114.795  1.00  0.00           H
ATOM    660  HA  GLU D  56       1.843  37.646-114.723  1.00  0.00           H
ATOM    661  HB2 GLU D  56       2.927  39.742-114.356  1.00  0.00           H
ATOM    662  HB3 GLU D  56       1.815  40.178-113.069  1.00  0.00           H
ATOM    663  HG2 GLU D  56       4.369  39.090-112.803  1.00  0.00           H
ATOM    664  HG3 GLU D  56       3.343  37.710-112.452  1.00  0.00           H
ATOM    665  N   ARG D  57      -0.396  38.097-112.347  1.00162.95           N
ATOM    666  CA  ARG D  57      -1.366  37.381-111.500  1.00162.95           C
ATOM    667  C   ARG D  57      -2.176  36.317-112.235  1.00162.95           C
ATOM    668  O   ARG D  57      -2.328  35.201-111.754  1.00162.95           O
ATOM    669  CB  ARG D  57      -2.352  38.397-110.926  1.00167.20           C
ATOM    670  CG  ARG D  57      -1.732  39.257-109.831  1.00167.20           C
ATOM    671  CD  ARG D  57      -1.581  38.495-108.532  1.00167.20           C
ATOM    672  NE  ARG D  57      -1.693  39.404-107.388  1.00167.20           N
ATOM    673  CZ  ARG D  57      -0.756  40.205-106.934  1.00167.20           C
ATOM    674  NH1 ARG D  57       0.358  40.457-107.589  1.00167.20           N
ATOM    675  NH2 ARG D  57      -1.004  40.864-105.841  1.00167.20           N
ATOM    676  H   ARG D  57      -0.465  39.112-112.395  1.00  0.00           H
ATOM    677  HA  ARG D  57      -0.849  36.866-110.688  1.00  0.00           H
ATOM    678  HB2 ARG D  57      -2.715  39.044-111.725  1.00  0.00           H
ATOM    679  HB3 ARG D  57      -3.220  37.873-110.526  1.00  0.00           H
ATOM    680  HG2 ARG D  57      -0.750  39.619-110.128  1.00  0.00           H
ATOM    681  HG3 ARG D  57      -2.400  40.101-109.685  1.00  0.00           H
ATOM    682  HD2 ARG D  57      -0.654  37.919-108.534  1.00  0.00           H
ATOM    683  HD3 ARG D  57      -2.404  37.788-108.444  1.00  0.00           H
ATOM    684  HE  ARG D  57      -2.346  38.997-106.691  1.00  0.00           H
ATOM    685 HH11 ARG D  57       0.583  39.840-108.366  1.00  0.00           H
ATOM    686 HH12 ARG D  57       1.143  40.878-107.139  1.00  0.00           H
ATOM    687 HH21 ARG D  57      -1.832  40.555-105.356  1.00  0.00           H
ATOM    688 HH22 ARG D  57      -0.298  41.392-105.381  1.00  0.00           H
ATOM    689  N   TRP D  58      -2.687  36.615-113.423  1.00132.57           N
ATOM    690  CA  TRP D  58      -3.468  35.621-114.153  1.00132.57           C
ATOM    691  C   TRP D  58      -2.600  34.451-114.665  1.00132.57           C
ATOM    692  O   TRP D  58      -2.997  33.292-114.547  1.00132.57           O
ATOM    693  CB  TRP D  58      -4.259  36.308-115.263  1.00143.24           C
ATOM    694  CG  TRP D  58      -5.196  35.345-115.900  1.00143.24           C
ATOM    695  CD1 TRP D  58      -6.411  34.998-115.420  1.00143.24           C
ATOM    696  CD2 TRP D  58      -4.907  34.410-116.977  1.00143.24           C
ATOM    697  NE1 TRP D  58      -6.898  33.910-116.119  1.00143.24           N
ATOM    698  CE2 TRP D  58      -6.018  33.526-117.112  1.00143.24           C
ATOM    699  CE3 TRP D  58      -3.794  34.207-117.822  1.00143.24           C
ATOM    700  CZ2 TRP D  58      -6.040  32.504-118.067  1.00143.24           C
ATOM    701  CZ3 TRP D  58      -3.808  33.183-118.784  1.00143.24           C
ATOM    702  CH2 TRP D  58      -4.925  32.337-118.905  1.00143.24           C
ATOM    703  H   TRP D  58      -2.625  37.561-113.776  1.00  0.00           H
ATOM    704  HA  TRP D  58      -4.195  35.182-113.466  1.00  0.00           H
ATOM    705  HB2 TRP D  58      -3.565  36.693-116.016  1.00  0.00           H
ATOM    706  HB3 TRP D  58      -4.834  37.140-114.847  1.00  0.00           H
ATOM    707  HD1 TRP D  58      -6.871  35.428-114.539  1.00  0.00           H
ATOM    708  HE3 TRP D  58      -2.930  34.852-117.726  1.00  0.00           H
ATOM    709  HZ2 TRP D  58      -6.906  31.870-118.158  1.00  0.00           H
ATOM    710  HZ3 TRP D  58      -2.962  33.060-119.440  1.00  0.00           H
ATOM    711  HH2 TRP D  58      -4.924  31.565-119.655  1.00  0.00           H
ATOM    712  HE1 TRP D  58      -7.635  33.312-115.744  1.00  0.00           H
ATOM    713  N   CYS D  59      -1.325  34.716-114.984  1.00132.07           N
ATOM    714  CA  CYS D  59      -0.304  33.683-115.199  1.00132.07           C
ATOM    715  C   CYS D  59      -0.007  32.832-113.946  1.00132.07           C
ATOM    716  O   CYS D  59       0.410  31.681-114.090  1.00132.07           O
ATOM    717  CB  CYS D  59       0.985  34.329-115.722  1.00186.64           C
ATOM    718  SG  CYS D  59       0.821  34.721-117.490  1.00186.64           S
ATOM    719  H   CYS D  59      -1.036  35.686-115.026  1.00  0.00           H
ATOM    720  HA  CYS D  59      -0.667  32.998-115.962  1.00  0.00           H
ATOM    721  HB2 CYS D  59       1.803  33.621-115.583  1.00  0.00           H
ATOM    722  HB3 CYS D  59       1.205  35.231-115.151  1.00  0.00           H
ATOM    723  HG  CYS D  59       2.124  34.886-117.714  1.00  0.00           H
ATOM    724  N   LEU D  60      -0.273  33.343-112.740  1.00134.17           N
ATOM    725  CA  LEU D  60      -0.297  32.553-111.510  1.00134.17           C
ATOM    726  C   LEU D  60      -1.554  31.668-111.420  1.00134.17           C
ATOM    727  O   LEU D  60      -1.392  30.462-111.270  1.00134.17           O
ATOM    728  CB  LEU D  60      -0.081  33.486-110.302  1.00136.27           C
ATOM    729  CG  LEU D  60      -0.520  32.901-108.955  1.00136.27           C
ATOM    730  CD1 LEU D  60       0.454  31.806-108.539  1.00136.27           C
ATOM    731  CD2 LEU D  60      -0.592  34.015-107.913  1.00136.27           C
ATOM    732  H   LEU D  60      -0.589  34.303-112.682  1.00  0.00           H
ATOM    733  HA  LEU D  60       0.548  31.866-111.533  1.00  0.00           H
ATOM    734  HB2 LEU D  60      -0.622  34.411-110.437  1.00  0.00           H
ATOM    735  HB3 LEU D  60       0.975  33.760-110.258  1.00  0.00           H
ATOM    736  HG  LEU D  60      -1.519  32.473-109.024  1.00  0.00           H
ATOM    737 HD21 LEU D  60      -1.371  34.726-108.195  1.00  0.00           H
ATOM    738 HD22 LEU D  60       0.358  34.544-107.843  1.00  0.00           H
ATOM    739 HD23 LEU D  60      -0.860  33.600-106.942  1.00  0.00           H
ATOM    740 HD11 LEU D  60       0.422  30.983-109.254  1.00  0.00           H
ATOM    741 HD12 LEU D  60       0.144  31.444-107.563  1.00  0.00           H
ATOM    742 HD13 LEU D  60       1.467  32.206-108.498  1.00  0.00           H
ATOM    743  N   GLU D  61      -2.774  32.188-111.638  1.00117.61           N
ATOM    744  CA  GLU D  61      -4.032  31.391-111.604  1.00117.61           C
ATOM    745  C   GLU D  61      -3.916  30.105-112.437  1.00117.61           C
ATOM    746  O   GLU D  61      -4.057  28.993-111.920  1.00117.61           O
ATOM    747  CB  GLU D  61      -5.223  32.219-112.130  1.00130.02           C
ATOM    748  CG  GLU D  61      -6.553  31.457-112.174  1.00130.02           C
ATOM    749  CD  GLU D  61      -7.542  32.285-112.986  1.00130.02           C
ATOM    750  OE1 GLU D  61      -8.172  33.201-112.416  1.00130.02           O
ATOM    751  OE2 GLU D  61      -7.943  31.842-114.087  1.00130.02           O
ATOM    752  H   GLU D  61      -2.850  33.195-111.749  1.00  0.00           H
ATOM    753  HA  GLU D  61      -4.246  31.097-110.574  1.00  0.00           H
ATOM    754  HB2 GLU D  61      -5.357  33.103-111.518  1.00  0.00           H
ATOM    755  HB3 GLU D  61      -4.994  32.565-113.139  1.00  0.00           H
ATOM    756  HG2 GLU D  61      -6.425  30.487-112.654  1.00  0.00           H
ATOM    757  HG3 GLU D  61      -6.931  31.310-111.161  1.00  0.00           H
ATOM    758  N   ILE D  62      -3.489  30.249-113.694  1.00132.82           N
ATOM    759  CA  ILE D  62      -3.282  29.124-114.613  1.00132.82           C
ATOM    760  C   ILE D  62      -2.191  28.147-114.133  1.00132.82           C
ATOM    761  O   ILE D  62      -2.356  26.932-114.269  1.00132.82           O
ATOM    762  CB  ILE D  62      -3.036  29.654-116.048  1.00121.14           C
ATOM    763  CG1 ILE D  62      -2.939  28.498-117.068  1.00121.14           C
ATOM    764  CG2 ILE D  62      -1.782  30.534-116.127  1.00121.14           C
ATOM    765  CD1 ILE D  62      -2.776  28.962-118.521  1.00121.14           C
ATOM    766  H   ILE D  62      -3.346  31.197-114.031  1.00  0.00           H
ATOM    767  HA  ILE D  62      -4.213  28.564-114.614  1.00  0.00           H
ATOM    768  HB  ILE D  62      -3.896  30.274-116.314  1.00  0.00           H
ATOM    769 HG12 ILE D  62      -2.090  27.860-116.821  1.00  0.00           H
ATOM    770 HG13 ILE D  62      -3.848  27.899-117.004  1.00  0.00           H
ATOM    771 HG21 ILE D  62      -1.763  31.083-117.069  1.00  0.00           H
ATOM    772 HG22 ILE D  62      -0.875  29.938-116.015  1.00  0.00           H
ATOM    773 HG23 ILE D  62      -1.816  31.265-115.329  1.00  0.00           H
ATOM    774 HD11 ILE D  62      -2.828  28.096-119.180  1.00  0.00           H
ATOM    775 HD12 ILE D  62      -3.570  29.662-118.780  1.00  0.00           H
ATOM    776 HD13 ILE D  62      -1.807  29.441-118.661  1.00  0.00           H
ATOM    777  N   GLN D  63      -1.126  28.648-113.498  1.00128.08           N
ATOM    778  CA  GLN D  63      -0.058  27.842-112.895  1.00128.08           C
ATOM    779  C   GLN D  63      -0.500  27.095-111.623  1.00128.08           C
ATOM    780  O   GLN D  63       0.072  26.044-111.315  1.00128.08           O
ATOM    781  CB  GLN D  63       1.150  28.755-112.614  1.00154.17           C
ATOM    782  CG  GLN D  63       2.384  28.025-112.052  1.00154.17           C
ATOM    783  CD  GLN D  63       2.609  28.292-110.564  1.00154.17           C
ATOM    784  OE1 GLN D  63       3.223  29.262-110.159  1.00154.17           O
ATOM    785  NE2 GLN D  63       2.303  27.345-109.702  1.00154.17           N
ATOM    786  H   GLN D  63      -1.110  29.647-113.322  1.00  0.00           H
ATOM    787  HA  GLN D  63       0.243  27.085-113.621  1.00  0.00           H
ATOM    788  HB2 GLN D  63       1.439  29.222-113.558  1.00  0.00           H
ATOM    789  HB3 GLN D  63       0.860  29.548-111.924  1.00  0.00           H
ATOM    790  HG2 GLN D  63       2.314  26.951-112.233  1.00  0.00           H
ATOM    791  HG3 GLN D  63       3.265  28.386-112.584  1.00  0.00           H
ATOM    792 HE21 GLN D  63       1.794  26.534-110.024  1.00  0.00           H
ATOM    793 HE22 GLN D  63       2.581  27.513-108.751  1.00  0.00           H
ATOM    794  N   ILE D  64      -1.505  27.600-110.893  1.00130.57           N
ATOM    795  CA  ILE D  64      -2.128  26.873-109.779  1.00130.57           C
ATOM    796  C   ILE D  64      -2.951  25.703-110.294  1.00130.57           C
ATOM    797  O   ILE D  64      -2.615  24.577-109.964  1.00130.57           O
ATOM    798  CB  ILE D  64      -2.971  27.782-108.857  1.00 98.64           C
ATOM    799  CG1 ILE D  64      -2.149  28.954-108.283  1.00 98.64           C
ATOM    800  CG2 ILE D  64      -3.585  26.951-107.710  1.00 98.64           C
ATOM    801  CD1 ILE D  64      -0.861  28.512-107.590  1.00 98.64           C
ATOM    802  H   ILE D  64      -1.887  28.510-111.151  1.00  0.00           H
ATOM    803  HA  ILE D  64      -1.338  26.424-109.180  1.00  0.00           H
ATOM    804  HB  ILE D  64      -3.793  28.205-109.435  1.00  0.00           H
ATOM    805 HG12 ILE D  64      -1.890  29.646-109.078  1.00  0.00           H
ATOM    806 HG13 ILE D  64      -2.764  29.500-107.565  1.00  0.00           H
ATOM    807 HG21 ILE D  64      -4.331  26.253-108.096  1.00  0.00           H
ATOM    808 HG22 ILE D  64      -2.817  26.381-107.185  1.00  0.00           H
ATOM    809 HG23 ILE D  64      -4.080  27.615-106.999  1.00  0.00           H
ATOM    810 HD11 ILE D  64      -0.165  28.069-108.303  1.00  0.00           H
ATOM    811 HD12 ILE D  64      -1.121  27.789-106.820  1.00  0.00           H
ATOM    812 HD13 ILE D  64      -0.382  29.369-107.126  1.00  0.00           H
ATOM    813  N   MET D  65      -3.839  25.911-111.271  1.00136.47           N
ATOM    814  CA  MET D  65      -4.707  24.820-111.743  1.00136.47           C
ATOM    815  C   MET D  65      -3.900  23.630-112.294  1.00136.47           C
ATOM    816  O   MET D  65      -4.248  22.472-112.072  1.00136.47           O
ATOM    817  CB  MET D  65      -5.682  25.326-112.816  1.00128.07           C
ATOM    818  CG  MET D  65      -6.441  26.593-112.449  1.00128.07           C
ATOM    819  SD  MET D  65      -7.285  26.556-110.852  1.00128.07           S
ATOM    820  CE  MET D  65      -7.631  28.324-110.728  1.00128.07           C
ATOM    821  H   MET D  65      -4.051  26.870-111.529  1.00  0.00           H
ATOM    822  HA  MET D  65      -5.289  24.452-110.895  1.00  0.00           H
ATOM    823  HB2 MET D  65      -6.433  24.562-112.997  1.00  0.00           H
ATOM    824  HB3 MET D  65      -5.128  25.513-113.738  1.00  0.00           H
ATOM    825  HG2 MET D  65      -7.187  26.765-113.218  1.00  0.00           H
ATOM    826  HG3 MET D  65      -5.746  27.426-112.463  1.00  0.00           H
ATOM    827  HE1 MET D  65      -6.870  28.882-111.266  1.00  0.00           H
ATOM    828  HE2 MET D  65      -8.614  28.542-111.151  1.00  0.00           H
ATOM    829  HE3 MET D  65      -7.597  28.624-109.682  1.00  0.00           H
ATOM    830  N   ARG D  66      -2.776  23.907-112.974  1.00151.20           N
ATOM    831  CA  ARG D  66      -1.851  22.894-113.521  1.00151.20           C
ATOM    832  C   ARG D  66      -1.227  21.945-112.482  1.00151.20           C
ATOM    833  O   ARG D  66      -0.613  20.960-112.892  1.00151.20           O
ATOM    834  CB  ARG D  66      -0.722  23.613-114.285  1.00166.41           C
ATOM    835  CG  ARG D  66      -1.157  24.201-115.634  1.00166.41           C
ATOM    836  CD  ARG D  66      -1.438  23.109-116.680  1.00166.41           C
ATOM    837  NE  ARG D  66      -1.907  23.673-117.959  1.00166.41           N
ATOM    838  CZ  ARG D  66      -3.106  24.166-118.214  1.00166.41           C
ATOM    839  NH1 ARG D  66      -4.041  24.273-117.310  1.00166.41           N
ATOM    840  NH2 ARG D  66      -3.358  24.644-119.396  1.00166.41           N
ATOM    841  H   ARG D  66      -2.541  24.889-113.076  1.00  0.00           H
ATOM    842  HA  ARG D  66      -2.406  22.233-114.186  1.00  0.00           H
ATOM    843  HB2 ARG D  66       0.097  22.916-114.471  1.00  0.00           H
ATOM    844  HB3 ARG D  66      -0.332  24.417-113.656  1.00  0.00           H
ATOM    845  HG2 ARG D  66      -2.050  24.806-115.495  1.00  0.00           H
ATOM    846  HG3 ARG D  66      -0.358  24.847-116.003  1.00  0.00           H
ATOM    847  HD2 ARG D  66      -2.178  22.402-116.301  1.00  0.00           H
ATOM    848  HD3 ARG D  66      -0.512  22.554-116.858  1.00  0.00           H
ATOM    849  HE  ARG D  66      -1.322  23.476-118.756  1.00  0.00           H
ATOM    850 HH11 ARG D  66      -3.819  23.948-116.387  1.00  0.00           H
ATOM    851 HH12 ARG D  66      -5.007  24.335-117.595  1.00  0.00           H
ATOM    852 HH21 ARG D  66      -2.645  24.631-120.099  1.00  0.00           H
ATOM    853 HH22 ARG D  66      -4.236  25.083-119.569  1.00  0.00           H
ATOM    854  N   ARG D  67      -1.290  22.251-111.181  1.00142.21           N
ATOM    855  CA  ARG D  67      -0.678  21.461-110.098  1.00142.21           C
ATOM    856  C   ARG D  67      -1.674  21.234-108.969  1.00142.21           C
ATOM    857  O   ARG D  67      -2.388  22.150-108.602  1.00142.21           O
ATOM    858  CB  ARG D  67       0.637  22.123-109.626  1.00116.36           C
ATOM    859  CG  ARG D  67       0.552  23.574-109.087  1.00116.36           C
ATOM    860  CD  ARG D  67       0.346  23.698-107.561  1.00116.36           C
ATOM    861  NE  ARG D  67       0.463  25.106-107.107  1.00116.36           N
ATOM    862  CZ  ARG D  67       0.729  25.557-105.886  1.00116.36           C
ATOM    863  NH1 ARG D  67       0.974  26.815-105.710  1.00116.36           N
ATOM    864  NH2 ARG D  67       0.801  24.794-104.836  1.00116.36           N
ATOM    865  H   ARG D  67      -1.871  23.042-110.901  1.00  0.00           H
ATOM    866  HA  ARG D  67      -0.431  20.476-110.500  1.00  0.00           H
ATOM    867  HB2 ARG D  67       1.103  21.486-108.870  1.00  0.00           H
ATOM    868  HB3 ARG D  67       1.307  22.138-110.489  1.00  0.00           H
ATOM    869  HG2 ARG D  67       1.494  24.068-109.336  1.00  0.00           H
ATOM    870  HG3 ARG D  67      -0.240  24.114-109.599  1.00  0.00           H
ATOM    871  HD2 ARG D  67      -0.643  23.313-107.298  1.00  0.00           H
ATOM    872  HD3 ARG D  67       1.111  23.096-107.063  1.00  0.00           H
ATOM    873  HE  ARG D  67       0.365  25.812-107.816  1.00  0.00           H
ATOM    874 HH11 ARG D  67       0.489  27.494-106.271  1.00  0.00           H
ATOM    875 HH12 ARG D  67       1.126  27.206-104.770  1.00  0.00           H
ATOM    876 HH21 ARG D  67       0.834  25.246-103.934  1.00  0.00           H
ATOM    877 HH22 ARG D  67       0.515  23.837-104.906  1.00  0.00           H
ATOM    878  N   LEU D  68      -1.514  20.114-108.257  1.00171.10           N
ATOM    879  CA  LEU D  68      -2.317  19.774-107.070  1.00171.10           C
ATOM    880  C   LEU D  68      -3.831  19.821-107.356  1.00171.10           C
ATOM    881  O   LEU D  68      -4.519  20.799-107.084  1.00171.10           O
ATOM    882  CB  LEU D  68      -1.916  20.669-105.877  1.00183.96           C
ATOM    883  CG  LEU D  68      -0.466  20.474-105.405  1.00183.96           C
ATOM    884  CD1 LEU D  68      -0.014  21.652-104.541  1.00183.96           C
ATOM    885  CD2 LEU D  68      -0.314  19.172-104.613  1.00183.96           C
ATOM    886  H   LEU D  68      -0.845  19.439-108.589  1.00  0.00           H
ATOM    887  HA  LEU D  68      -2.090  18.745-106.798  1.00  0.00           H
ATOM    888  HB2 LEU D  68      -2.588  20.485-105.038  1.00  0.00           H
ATOM    889  HB3 LEU D  68      -2.066  21.708-106.171  1.00  0.00           H
ATOM    890  HG  LEU D  68       0.195  20.436-106.271  1.00  0.00           H
ATOM    891 HD11 LEU D  68      -0.189  21.434-103.491  1.00  0.00           H
ATOM    892 HD12 LEU D  68       1.053  21.819-104.682  1.00  0.00           H
ATOM    893 HD13 LEU D  68      -0.590  22.538-104.794  1.00  0.00           H
ATOM    894 HD21 LEU D  68       0.695  19.096-104.211  1.00  0.00           H
ATOM    895 HD22 LEU D  68      -0.515  18.313-105.250  1.00  0.00           H
ATOM    896 HD23 LEU D  68      -1.020  19.169-103.781  1.00  0.00           H
ATOM    897  N   THR D  69      -4.369  18.692-107.815  1.00137.93           N
ATOM    898  CA  THR D  69      -5.798  18.517-108.106  1.00137.93           C
ATOM    899  C   THR D  69      -6.288  17.174-107.571  1.00137.93           C
ATOM    900  O   THR D  69      -5.595  16.162-107.691  1.00137.93           O
ATOM    901  CB  THR D  69      -6.069  18.619-109.615  1.00134.14           C
ATOM    902  OG1 THR D  69      -5.262  17.697-110.320  1.00134.14           O
ATOM    903  CG2 THR D  69      -5.797  20.022-110.160  1.00134.14           C
ATOM    904  H   THR D  69      -3.768  17.905-107.997  1.00  0.00           H
ATOM    905  HA  THR D  69      -6.368  19.304-107.612  1.00  0.00           H
ATOM    906  HB  THR D  69      -7.116  18.377-109.801  1.00  0.00           H
ATOM    907  HG1 THR D  69      -5.369  16.836-109.906  1.00  0.00           H
ATOM    908 HG21 THR D  69      -5.985  20.048-111.231  1.00  0.00           H
ATOM    909 HG22 THR D  69      -4.760  20.312-109.987  1.00  0.00           H
ATOM    910 HG23 THR D  69      -6.451  20.741-109.663  1.00  0.00           H
ATOM    911  N   HIS D  70      -7.533  17.137-107.095  1.00132.91           N
ATOM    912  CA  HIS D  70      -8.245  15.925-106.674  1.00132.91           C
ATOM    913  C   HIS D  70      -9.758  16.123-106.935  1.00132.91           C
ATOM    914  O   HIS D  70     -10.132  17.191-107.419  1.00132.91           O
ATOM    915  CB  HIS D  70      -7.886  15.601-105.202  1.00114.45           C
ATOM    916  CG  HIS D  70      -8.772  16.226-104.150  1.00114.45           C
ATOM    917  ND1 HIS D  70      -8.960  17.568-103.944  1.00114.45           N
ATOM    918  CD2 HIS D  70      -9.621  15.568-103.292  1.00114.45           C
ATOM    919  CE1 HIS D  70      -9.908  17.706-103.006  1.00114.45           C
ATOM    920  NE2 HIS D  70     -10.342  16.515-102.556  1.00114.45           N
ATOM    921  H   HIS D  70      -8.101  17.974-107.164  1.00  0.00           H
ATOM    922  HA  HIS D  70      -7.909  15.096-107.295  1.00  0.00           H
ATOM    923  HB2 HIS D  70      -7.924  14.520-105.070  1.00  0.00           H
ATOM    924  HB3 HIS D  70      -6.856  15.904-105.003  1.00  0.00           H
ATOM    925  HD2 HIS D  70      -9.745  14.498-103.223  1.00  0.00           H
ATOM    926  HE1 HIS D  70     -10.314  18.654-102.719  1.00  0.00           H
ATOM    927  HD1 HIS D  70      -8.526  18.326-104.447  1.00  0.00           H
ATOM    928  N   PRO D  71     -10.637  15.124-106.700  1.00117.58           N
ATOM    929  CA  PRO D  71     -12.093  15.308-106.745  1.00117.58           C
ATOM    930  C   PRO D  71     -12.587  16.472-105.873  1.00117.58           C
ATOM    931  O   PRO D  71     -11.820  17.096-105.157  1.00117.58           O
ATOM    932  CB  PRO D  71     -12.685  13.970-106.293  1.00119.82           C
ATOM    933  CG  PRO D  71     -11.608  12.968-106.709  1.00119.82           C
ATOM    934  CD  PRO D  71     -10.318  13.734-106.426  1.00119.82           C
ATOM    935  HA  PRO D  71     -12.377  15.499-107.780  1.00  0.00           H
ATOM    936  HB2 PRO D  71     -13.641  13.761-106.774  1.00  0.00           H
ATOM    937  HB3 PRO D  71     -12.792  13.958-105.206  1.00  0.00           H
ATOM    938  HG2 PRO D  71     -11.688  12.764-107.778  1.00  0.00           H
ATOM    939  HG3 PRO D  71     -11.665  12.045-106.131  1.00  0.00           H
ATOM    940  HD2 PRO D  71     -10.049  13.619-105.376  1.00  0.00           H
ATOM    941  HD3 PRO D  71      -9.514  13.376-107.070  1.00  0.00           H
ATOM    942  N   ASN D  72     -13.868  16.834-105.978  1.00124.11           N
ATOM    943  CA  ASN D  72     -14.418  18.019-105.291  1.00124.11           C
ATOM    944  C   ASN D  72     -13.782  19.367-105.713  1.00124.11           C
ATOM    945  O   ASN D  72     -14.269  20.422-105.340  1.00124.11           O
ATOM    946  CB  ASN D  72     -14.399  17.839-103.764  1.00125.24           C
ATOM    947  CG  ASN D  72     -14.639  16.410-103.320  1.00125.24           C
ATOM    948  OD1 ASN D  72     -15.528  15.734-103.808  1.00125.24           O
ATOM    949  ND2 ASN D  72     -13.640  15.795-102.734  1.00125.24           N
ATOM    950  H   ASN D  72     -14.526  16.211-106.413  1.00  0.00           H
ATOM    951  HA  ASN D  72     -15.468  18.067-105.570  1.00  0.00           H
ATOM    952  HB2 ASN D  72     -13.430  18.168-103.385  1.00  0.00           H
ATOM    953  HB3 ASN D  72     -15.164  18.478-103.317  1.00  0.00           H
ATOM    954 HD21 ASN D  72     -12.775  16.287-102.559  1.00  0.00           H
ATOM    955 HD22 ASN D  72     -13.801  14.844-102.467  1.00  0.00           H
ATOM    956  N   VAL D  73     -12.856  19.353-106.670  1.00109.26           N
ATOM    957  CA  VAL D  73     -12.201  20.509-107.283  1.00109.26           C
ATOM    958  C   VAL D  73     -11.965  20.149-108.759  1.00109.26           C
ATOM    959  O   VAL D  73     -11.750  18.976-109.086  1.00109.26           O
ATOM    960  CB  VAL D  73     -10.891  20.822-106.518  1.00 85.44           C
ATOM    961  CG1 VAL D  73     -10.131  22.024-107.089  1.00 85.44           C
ATOM    962  CG2 VAL D  73     -11.154  21.123-105.031  1.00 85.44           C
ATOM    963  H   VAL D  73     -12.448  18.459-106.912  1.00  0.00           H
ATOM    964  HA  VAL D  73     -12.846  21.384-107.225  1.00  0.00           H
ATOM    965  HB  VAL D  73     -10.231  19.953-106.566  1.00  0.00           H
ATOM    966 HG11 VAL D  73      -9.806  21.820-108.109  1.00  0.00           H
ATOM    967 HG12 VAL D  73      -9.243  22.224-106.484  1.00  0.00           H
ATOM    968 HG13 VAL D  73     -10.766  22.912-107.078  1.00  0.00           H
ATOM    969 HG21 VAL D  73     -11.564  20.246-104.529  1.00  0.00           H
ATOM    970 HG22 VAL D  73     -10.227  21.384-104.522  1.00  0.00           H
ATOM    971 HG23 VAL D  73     -11.863  21.950-104.940  1.00  0.00           H
ATOM    972  N   VAL D  74     -12.253  21.087-109.673  1.00105.35           N
ATOM    973  CA  VAL D  74     -11.998  20.896-111.110  1.00105.35           C
ATOM    974  C   VAL D  74     -10.507  20.627-111.347  1.00105.35           C
ATOM    975  O   VAL D  74      -9.657  21.427-110.952  1.00105.35           O
ATOM    976  CB  VAL D  74     -12.472  22.143-111.889  1.00 85.59           C
ATOM    977  CG1 VAL D  74     -11.831  22.321-113.270  1.00 85.59           C
ATOM    978  CG2 VAL D  74     -13.991  22.105-112.119  1.00 85.59           C
ATOM    979  H   VAL D  74     -12.594  22.003-109.376  1.00  0.00           H
ATOM    980  HA  VAL D  74     -12.553  20.029-111.474  1.00  0.00           H
ATOM    981  HB  VAL D  74     -12.229  23.029-111.300  1.00  0.00           H
ATOM    982 HG11 VAL D  74     -12.252  23.200-113.747  1.00  0.00           H
ATOM    983 HG12 VAL D  74     -12.026  21.449-113.890  1.00  0.00           H
ATOM    984 HG13 VAL D  74     -10.756  22.475-113.176  1.00  0.00           H
ATOM    985 HG21 VAL D  74     -14.218  21.495-112.994  1.00  0.00           H
ATOM    986 HG22 VAL D  74     -14.496  21.684-111.248  1.00  0.00           H
ATOM    987 HG23 VAL D  74     -14.357  23.119-112.285  1.00  0.00           H
ATOM    988  N   ALA D  75     -10.184  19.575-112.106  1.00102.66           N
ATOM    989  CA  ALA D  75      -8.825  19.352-112.590  1.00102.66           C
ATOM    990  C   ALA D  75      -8.541  20.172-113.864  1.00102.66           C
ATOM    991  O   ALA D  75      -9.291  20.133-114.849  1.00102.66           O
ATOM    992  CB  ALA D  75      -8.597  17.850-112.782  1.00128.43           C
ATOM    993  H   ALA D  75     -10.919  18.932-112.406  1.00  0.00           H
ATOM    994  HA  ALA D  75      -8.131  19.687-111.821  1.00  0.00           H
ATOM    995  HB1 ALA D  75      -7.556  17.671-113.061  1.00  0.00           H
ATOM    996  HB2 ALA D  75      -9.257  17.468-113.563  1.00  0.00           H
ATOM    997  HB3 ALA D  75      -8.809  17.332-111.846  1.00  0.00           H
ATOM    998  N   ALA D  76      -7.401  20.872-113.897  1.00138.56           N
ATOM    999  CA  ALA D  76      -6.963  21.537-115.120  1.00138.56           C
ATOM   1000  C   ALA D  76      -6.629  20.511-116.206  1.00138.56           C
ATOM   1001  O   ALA D  76      -6.026  19.466-115.959  1.00138.56           O
ATOM   1002  CB  ALA D  76      -5.802  22.488-114.864  1.00147.54           C
ATOM   1003  H   ALA D  76      -6.796  20.884-113.088  1.00  0.00           H
ATOM   1004  HA  ALA D  76      -7.800  22.144-115.462  1.00  0.00           H
ATOM   1005  HB1 ALA D  76      -4.849  22.012-115.108  1.00  0.00           H
ATOM   1006  HB2 ALA D  76      -5.943  23.398-115.450  1.00  0.00           H
ATOM   1007  HB3 ALA D  76      -5.826  22.738-113.814  1.00  0.00           H
ATOM   1008  N   ARG D  77      -6.952  20.884-117.439  1.00147.10           N
ATOM   1009  CA  ARG D  77      -6.692  20.115-118.647  1.00147.10           C
ATOM   1010  C   ARG D  77      -5.622  20.844-119.443  1.00147.10           C
ATOM   1011  O   ARG D  77      -5.494  22.067-119.358  1.00147.10           O
ATOM   1012  CB  ARG D  77      -8.010  19.927-119.429  1.00136.49           C
ATOM   1013  CG  ARG D  77      -8.334  18.458-119.729  1.00136.49           C
ATOM   1014  CD  ARG D  77      -7.338  17.801-120.694  1.00136.49           C
ATOM   1015  NE  ARG D  77      -7.360  18.441-122.028  1.00136.49           N
ATOM   1016  CZ  ARG D  77      -8.188  18.125-123.006  1.00136.49           C
ATOM   1017  NH1 ARG D  77      -9.136  17.257-122.830  1.00136.49           N
ATOM   1018  NH2 ARG D  77      -8.094  18.670-124.178  1.00136.49           N
ATOM   1019  H   ARG D  77      -7.276  21.838-117.563  1.00  0.00           H
ATOM   1020  HA  ARG D  77      -6.288  19.143-118.358  1.00  0.00           H
ATOM   1021  HB2 ARG D  77      -7.989  20.503-120.356  1.00  0.00           H
ATOM   1022  HB3 ARG D  77      -8.843  20.306-118.841  1.00  0.00           H
ATOM   1023  HG2 ARG D  77      -8.346  17.898-118.791  1.00  0.00           H
ATOM   1024  HG3 ARG D  77      -9.337  18.404-120.160  1.00  0.00           H
ATOM   1025  HD2 ARG D  77      -7.594  16.744-120.788  1.00  0.00           H
ATOM   1026  HD3 ARG D  77      -6.334  17.838-120.271  1.00  0.00           H
ATOM   1027  HE  ARG D  77      -6.719  19.209-122.214  1.00  0.00           H
ATOM   1028 HH11 ARG D  77      -9.720  16.983-123.628  1.00  0.00           H
ATOM   1029 HH12 ARG D  77      -9.229  16.780-121.963  1.00  0.00           H
ATOM   1030 HH21 ARG D  77      -7.356  19.330-124.361  1.00  0.00           H
ATOM   1031 HH22 ARG D  77      -8.702  18.315-124.908  1.00  0.00           H
ATOM   1032  N   ASP D  78      -4.986  20.116-120.346  1.00144.15           N
ATOM   1033  CA  ASP D  78      -4.149  20.741-121.355  1.00144.15           C
ATOM   1034  C   ASP D  78      -4.989  21.420-122.441  1.00144.15           C
ATOM   1035  O   ASP D  78      -6.108  20.995-122.768  1.00144.15           O
ATOM   1036  CB  ASP D  78      -3.129  19.738-121.890  1.00143.14           C
ATOM   1037  CG  ASP D  78      -2.034  19.439-120.857  1.00143.14           C
ATOM   1038  OD1 ASP D  78      -1.309  18.448-121.078  1.00143.14           O
ATOM   1039  OD2 ASP D  78      -1.871  20.265-119.920  1.00143.14           O
ATOM   1040  H   ASP D  78      -5.091  19.115-120.358  1.00  0.00           H
ATOM   1041  HA  ASP D  78      -3.588  21.542-120.871  1.00  0.00           H
ATOM   1042  HB2 ASP D  78      -3.644  18.823-122.179  1.00  0.00           H
ATOM   1043  HB3 ASP D  78      -2.656  20.154-122.775  1.00  0.00           H
ATOM   1044  N   VAL D  79      -4.454  22.563-122.889  1.00137.40           N
ATOM   1045  CA  VAL D  79      -5.020  23.430-123.933  1.00137.40           C
ATOM   1046  C   VAL D  79      -5.367  22.618-125.195  1.00137.40           C
ATOM   1047  O   VAL D  79      -4.672  21.648-125.497  1.00137.40           O
ATOM   1048  CB  VAL D  79      -4.054  24.589-124.270  1.00143.05           C
ATOM   1049  CG1 VAL D  79      -3.910  25.540-123.073  1.00143.05           C
ATOM   1050  CG2 VAL D  79      -2.645  24.123-124.670  1.00143.05           C
ATOM   1051  H   VAL D  79      -3.521  22.787-122.571  1.00  0.00           H
ATOM   1052  HA  VAL D  79      -5.931  23.865-123.541  1.00  0.00           H
ATOM   1053  HB  VAL D  79      -4.474  25.163-125.096  1.00  0.00           H
ATOM   1054 HG11 VAL D  79      -3.275  26.384-123.347  1.00  0.00           H
ATOM   1055 HG12 VAL D  79      -3.464  25.026-122.225  1.00  0.00           H
ATOM   1056 HG13 VAL D  79      -4.888  25.928-122.790  1.00  0.00           H
ATOM   1057 HG21 VAL D  79      -2.016  24.986-124.888  1.00  0.00           H
ATOM   1058 HG22 VAL D  79      -2.182  23.545-123.871  1.00  0.00           H
ATOM   1059 HG23 VAL D  79      -2.702  23.503-125.565  1.00  0.00           H
ATOM   1060  N   PRO D  80      -6.455  22.946-125.920  1.00152.38           N
ATOM   1061  CA  PRO D  80      -6.816  22.232-127.145  1.00152.38           C
ATOM   1062  C   PRO D  80      -5.689  22.244-128.189  1.00152.38           C
ATOM   1063  O   PRO D  80      -5.055  23.276-128.391  1.00152.38           O
ATOM   1064  CB  PRO D  80      -8.074  22.926-127.675  1.00156.00           C
ATOM   1065  CG  PRO D  80      -8.706  23.513-126.415  1.00156.00           C
ATOM   1066  CD  PRO D  80      -7.489  23.918-125.586  1.00156.00           C
ATOM   1067  HA  PRO D  80      -7.054  21.202-126.876  1.00  0.00           H
ATOM   1068  HB2 PRO D  80      -7.795  23.740-128.348  1.00  0.00           H
ATOM   1069  HB3 PRO D  80      -8.741  22.225-128.177  1.00  0.00           H
ATOM   1070  HG2 PRO D  80      -9.343  24.368-126.641  1.00  0.00           H
ATOM   1071  HG3 PRO D  80      -9.267  22.738-125.890  1.00  0.00           H
ATOM   1072  HD2 PRO D  80      -7.752  23.892-124.528  1.00  0.00           H
ATOM   1073  HD3 PRO D  80      -7.156  24.917-125.874  1.00  0.00           H
ATOM   1074  N   GLU D  81      -5.581  21.151-128.953  1.00202.97           N
ATOM   1075  CA  GLU D  81      -4.508  20.912-129.935  1.00202.97           C
ATOM   1076  C   GLU D  81      -4.410  22.009-131.025  1.00202.97           C
ATOM   1077  O   GLU D  81      -3.464  22.794-131.052  1.00202.97           O
ATOM   1078  CB  GLU D  81      -4.739  19.508-130.541  1.00246.56           C
ATOM   1079  CG  GLU D  81      -3.660  19.035-131.530  1.00246.56           C
ATOM   1080  CD  GLU D  81      -2.382  18.541-130.837  1.00246.56           C
ATOM   1081  OE1 GLU D  81      -2.520  17.705-129.919  1.00246.56           O
ATOM   1082  OE2 GLU D  81      -1.292  18.849-131.369  1.00246.56           O
ATOM   1083  H   GLU D  81      -6.109  20.340-128.671  1.00  0.00           H
ATOM   1084  HA  GLU D  81      -3.550  20.898-129.410  1.00  0.00           H
ATOM   1085  HB2 GLU D  81      -4.844  18.778-129.736  1.00  0.00           H
ATOM   1086  HB3 GLU D  81      -5.694  19.518-131.073  1.00  0.00           H
ATOM   1087  HG2 GLU D  81      -3.432  19.833-132.237  1.00  0.00           H
ATOM   1088  HG3 GLU D  81      -4.076  18.207-132.107  1.00  0.00           H
ATOM   1089  N   GLY D  82      -5.385  22.050-131.950  1.00188.72           N
ATOM   1090  CA  GLY D  82      -5.340  22.938-133.121  1.00188.72           C
ATOM   1091  C   GLY D  82      -5.816  24.365-132.827  1.00188.72           C
ATOM   1092  O   GLY D  82      -5.064  25.343-132.952  1.00188.72           O
ATOM   1093  H   GLY D  82      -6.091  21.329-131.896  1.00  0.00           H
ATOM   1094  HA2 GLY D  82      -4.314  22.995-133.482  1.00  0.00           H
ATOM   1095  HA3 GLY D  82      -5.951  22.498-133.907  1.00  0.00           H
ATOM   1096  N   MET D  83      -7.147  24.483-132.626  1.00184.62           N
ATOM   1097  CA  MET D  83      -7.787  25.776-132.349  1.00184.62           C
ATOM   1098  C   MET D  83      -7.379  26.318-130.959  1.00184.62           C
ATOM   1099  O   MET D  83      -8.089  26.127-129.976  1.00184.62           O
ATOM   1100  CB  MET D  83      -9.320  25.644-132.487  1.00109.70           C
ATOM   1101  CG  MET D  83      -9.744  25.377-133.942  1.00109.70           C
ATOM   1102  SD  MET D  83     -11.521  25.112-134.214  1.00109.70           S
ATOM   1103  CE  MET D  83     -12.154  26.814-134.230  1.00109.70           C
ATOM   1104  H   MET D  83      -7.737  23.649-132.598  1.00  0.00           H
ATOM   1105  HA  MET D  83      -7.454  26.510-133.083  1.00  0.00           H
ATOM   1106  HB2 MET D  83      -9.803  26.565-132.140  1.00  0.00           H
ATOM   1107  HB3 MET D  83      -9.670  24.823-131.856  1.00  0.00           H
ATOM   1108  HG2 MET D  83      -9.231  24.482-134.288  1.00  0.00           H
ATOM   1109  HG3 MET D  83      -9.415  26.207-134.568  1.00  0.00           H
ATOM   1110  HE1 MET D  83     -13.238  26.794-134.351  1.00  0.00           H
ATOM   1111  HE2 MET D  83     -11.912  27.316-133.293  1.00  0.00           H
ATOM   1112  HE3 MET D  83     -11.716  27.361-135.064  1.00  0.00           H
ATOM   1113  N   GLN D  84      -6.221  26.988-130.886  1.00190.35           N
ATOM   1114  CA  GLN D  84      -5.624  27.512-129.645  1.00190.35           C
ATOM   1115  C   GLN D  84      -5.631  29.057-129.597  1.00190.35           C
ATOM   1116  O   GLN D  84      -6.631  29.634-129.175  1.00190.35           O
ATOM   1117  CB  GLN D  84      -4.259  26.824-129.433  1.00143.18           C
ATOM   1118  CG  GLN D  84      -3.592  27.099-128.073  1.00143.18           C
ATOM   1119  CD  GLN D  84      -2.877  28.440-127.995  1.00143.18           C
ATOM   1120  OE1 GLN D  84      -3.340  29.370-127.365  1.00143.18           O
ATOM   1121  NE2 GLN D  84      -1.867  28.666-128.807  1.00143.18           N
ATOM   1122  H   GLN D  84      -5.618  26.928-131.700  1.00  0.00           H
ATOM   1123  HA  GLN D  84      -6.253  27.198-128.809  1.00  0.00           H
ATOM   1124  HB2 GLN D  84      -4.430  25.747-129.491  1.00  0.00           H
ATOM   1125  HB3 GLN D  84      -3.582  27.087-130.247  1.00  0.00           H
ATOM   1126  HG2 GLN D  84      -4.335  27.032-127.276  1.00  0.00           H
ATOM   1127  HG3 GLN D  84      -2.848  26.319-127.904  1.00  0.00           H
ATOM   1128 HE21 GLN D  84      -1.445  29.578-128.730  1.00  0.00           H
ATOM   1129 HE22 GLN D  84      -1.467  27.920-129.346  1.00  0.00           H
ATOM   1130  N   ASN D  85      -4.665  29.740-130.235  1.00172.48           N
ATOM   1131  CA  ASN D  85      -4.541  31.217-130.210  1.00172.48           C
ATOM   1132  C   ASN D  85      -5.529  31.940-131.158  1.00172.48           C
ATOM   1133  O   ASN D  85      -5.223  32.983-131.725  1.00172.48           O
ATOM   1134  CB  ASN D  85      -3.078  31.631-130.484  1.00168.25           C
ATOM   1135  CG  ASN D  85      -2.616  32.968-129.901  1.00168.25           C
ATOM   1136  OD1 ASN D  85      -1.438  33.260-129.995  1.00168.25           O
ATOM   1137  ND2 ASN D  85      -3.410  33.707-129.154  1.00168.25           N
ATOM   1138  H   ASN D  85      -3.882  29.220-130.597  1.00  0.00           H
ATOM   1139  HA  ASN D  85      -4.795  31.524-129.192  1.00  0.00           H
ATOM   1140  HB2 ASN D  85      -2.912  31.662-131.563  1.00  0.00           H
ATOM   1141  HB3 ASN D  85      -2.413  30.883-130.060  1.00  0.00           H
ATOM   1142 HD21 ASN D  85      -4.404  33.589-129.134  1.00  0.00           H
ATOM   1143 HD22 ASN D  85      -3.006  34.527-128.719  1.00  0.00           H
ATOM   1144  N   LEU D  86      -6.704  31.354-131.396  1.00193.92           N
ATOM   1145  CA  LEU D  86      -7.811  31.985-132.125  1.00193.92           C
ATOM   1146  C   LEU D  86      -8.507  33.076-131.285  1.00193.92           C
ATOM   1147  O   LEU D  86      -9.393  33.770-131.784  1.00193.92           O
ATOM   1148  CB  LEU D  86      -8.805  30.895-132.567  1.00 85.87           C
ATOM   1149  CG  LEU D  86      -8.364  30.076-133.797  1.00 85.87           C
ATOM   1150  CD1 LEU D  86      -7.105  29.239-133.566  1.00 85.87           C
ATOM   1151  CD2 LEU D  86      -9.506  29.129-134.168  1.00 85.87           C
ATOM   1152  H   LEU D  86      -6.907  30.519-130.858  1.00  0.00           H
ATOM   1153  HA  LEU D  86      -7.414  32.483-133.012  1.00  0.00           H
ATOM   1154  HB2 LEU D  86      -9.003  30.227-131.726  1.00  0.00           H
ATOM   1155  HB3 LEU D  86      -9.746  31.385-132.824  1.00  0.00           H
ATOM   1156  HG  LEU D  86      -8.191  30.748-134.638  1.00  0.00           H
ATOM   1157 HD11 LEU D  86      -6.978  28.508-134.364  1.00  0.00           H
ATOM   1158 HD12 LEU D  86      -7.181  28.736-132.606  1.00  0.00           H
ATOM   1159 HD13 LEU D  86      -6.231  29.890-133.563  1.00  0.00           H
ATOM   1160 HD21 LEU D  86      -9.222  28.520-135.025  1.00  0.00           H
ATOM   1161 HD22 LEU D  86     -10.390  29.711-134.430  1.00  0.00           H
ATOM   1162 HD23 LEU D  86      -9.740  28.489-133.320  1.00  0.00           H
ATOM   1163  N   ALA D  87      -8.122  33.216-130.011  1.00203.58           N
ATOM   1164  CA  ALA D  87      -8.457  34.372-129.195  1.00203.58           C
ATOM   1165  C   ALA D  87      -7.526  35.556-129.544  1.00203.58           C
ATOM   1166  O   ALA D  87      -6.313  35.357-129.565  1.00203.58           O
ATOM   1167  CB  ALA D  87      -8.330  33.970-127.718  1.00139.90           C
ATOM   1168  H   ALA D  87      -7.351  32.646-129.694  1.00  0.00           H
ATOM   1169  HA  ALA D  87      -9.493  34.639-129.395  1.00  0.00           H
ATOM   1170  HB1 ALA D  87      -8.652  34.795-127.081  1.00  0.00           H
ATOM   1171  HB2 ALA D  87      -8.960  33.102-127.519  1.00  0.00           H
ATOM   1172  HB3 ALA D  87      -7.292  33.722-127.483  1.00  0.00           H
ATOM   1173  N   PRO D  88      -8.030  36.807-129.591  1.00207.79           N
ATOM   1174  CA  PRO D  88      -7.222  38.029-129.742  1.00207.79           C
ATOM   1175  C   PRO D  88      -6.374  38.381-128.504  1.00207.79           C
ATOM   1176  O   PRO D  88      -5.884  39.502-128.405  1.00207.79           O
ATOM   1177  CB  PRO D  88      -8.244  39.134-130.043  1.00164.39           C
ATOM   1178  CG  PRO D  88      -9.466  38.671-129.253  1.00164.39           C
ATOM   1179  CD  PRO D  88      -9.438  37.162-129.482  1.00164.39           C
ATOM   1180  HA  PRO D  88      -6.537  37.920-130.583  1.00  0.00           H
ATOM   1181  HB2 PRO D  88      -7.915  40.125-129.727  1.00  0.00           H
ATOM   1182  HB3 PRO D  88      -8.473  39.138-131.109  1.00  0.00           H
ATOM   1183  HG2 PRO D  88     -10.388  39.122-129.621  1.00  0.00           H
ATOM   1184  HG3 PRO D  88      -9.325  38.884-128.191  1.00  0.00           H
ATOM   1185  HD2 PRO D  88      -9.938  36.922-130.422  1.00  0.00           H
ATOM   1186  HD3 PRO D  88      -9.922  36.651-128.649  1.00  0.00           H
ATOM   1187  N   ASN D  89      -6.376  37.515-127.486  1.00207.02           N
ATOM   1188  CA  ASN D  89      -5.582  37.674-126.280  1.00207.02           C
ATOM   1189  C   ASN D  89      -4.102  37.344-126.583  1.00207.02           C
ATOM   1190  O   ASN D  89      -3.803  36.220-126.979  1.00207.02           O
ATOM   1191  CB  ASN D  89      -6.214  36.770-125.194  1.00183.65           C
ATOM   1192  CG  ASN D  89      -5.820  37.073-123.757  1.00183.65           C
ATOM   1193  OD1 ASN D  89      -6.291  36.431-122.826  1.00183.65           O
ATOM   1194  ND2 ASN D  89      -5.117  38.148-123.488  1.00183.65           N
ATOM   1195  H   ASN D  89      -6.720  36.589-127.674  1.00  0.00           H
ATOM   1196  HA  ASN D  89      -5.641  38.715-125.975  1.00  0.00           H
ATOM   1197  HB2 ASN D  89      -5.958  35.729-125.401  1.00  0.00           H
ATOM   1198  HB3 ASN D  89      -7.298  36.873-125.242  1.00  0.00           H
ATOM   1199 HD21 ASN D  89      -4.786  38.809-124.203  1.00  0.00           H
ATOM   1200 HD22 ASN D  89      -4.878  38.284-122.529  1.00  0.00           H
ATOM   1201  N   ASP D  90      -3.181  38.248-126.240  1.00212.12           N
ATOM   1202  CA  ASP D  90      -1.709  38.068-126.231  1.00212.12           C
ATOM   1203  C   ASP D  90      -1.219  37.145-125.082  1.00212.12           C
ATOM   1204  O   ASP D  90      -0.028  37.052-124.789  1.00212.12           O
ATOM   1205  CB  ASP D  90      -1.070  39.467-126.129  1.00187.99           C
ATOM   1206  CG  ASP D  90       0.418  39.504-126.513  1.00187.99           C
ATOM   1207  OD1 ASP D  90       0.687  39.266-127.717  1.00187.99           O
ATOM   1208  OD2 ASP D  90       1.216  40.068-125.717  1.00187.99           O
ATOM   1209  H   ASP D  90      -3.517  39.166-125.926  1.00  0.00           H
ATOM   1210  HA  ASP D  90      -1.397  37.610-127.174  1.00  0.00           H
ATOM   1211  HB2 ASP D  90      -1.607  40.142-126.791  1.00  0.00           H
ATOM   1212  HB3 ASP D  90      -1.200  39.832-125.115  1.00  0.00           H
ATOM   1213  N   LEU D  91      -2.146  36.572-124.300  1.00206.80           N
ATOM   1214  CA  LEU D  91      -1.873  35.785-123.094  1.00206.80           C
ATOM   1215  C   LEU D  91      -2.248  34.303-123.286  1.00206.80           C
ATOM   1216  O   LEU D  91      -3.022  33.970-124.185  1.00206.80           O
ATOM   1217  CB  LEU D  91      -2.582  36.391-121.860  1.00152.89           C
ATOM   1218  CG  LEU D  91      -1.916  37.666-121.317  1.00152.89           C
ATOM   1219  CD1 LEU D  91      -2.270  38.942-122.077  1.00152.89           C
ATOM   1220  CD2 LEU D  91      -2.326  37.861-119.847  1.00152.89           C
ATOM   1221  H   LEU D  91      -3.099  36.621-124.622  1.00  0.00           H
ATOM   1222  HA  LEU D  91      -0.801  35.820-122.911  1.00  0.00           H
ATOM   1223  HB2 LEU D  91      -3.634  36.568-122.072  1.00  0.00           H
ATOM   1224  HB3 LEU D  91      -2.561  35.646-121.062  1.00  0.00           H
ATOM   1225  HG  LEU D  91      -0.834  37.529-121.347  1.00  0.00           H
ATOM   1226 HD11 LEU D  91      -2.256  38.784-123.150  1.00  0.00           H
ATOM   1227 HD12 LEU D  91      -3.258  39.297-121.790  1.00  0.00           H
ATOM   1228 HD13 LEU D  91      -1.526  39.714-121.910  1.00  0.00           H
ATOM   1229 HD21 LEU D  91      -3.310  37.416-119.666  1.00  0.00           H
ATOM   1230 HD22 LEU D  91      -1.606  37.364-119.190  1.00  0.00           H
ATOM   1231 HD23 LEU D  91      -2.401  38.914-119.594  1.00  0.00           H
ATOM   1232  N   PRO D  92      -1.753  33.410-122.402  1.00163.74           N
ATOM   1233  CA  PRO D  92      -2.145  32.003-122.390  1.00163.74           C
ATOM   1234  C   PRO D  92      -3.657  31.784-122.201  1.00163.74           C
ATOM   1235  O   PRO D  92      -4.412  32.699-121.883  1.00163.74           O
ATOM   1236  CB  PRO D  92      -1.320  31.358-121.264  1.00162.75           C
ATOM   1237  CG  PRO D  92      -0.107  32.276-121.129  1.00162.75           C
ATOM   1238  CD  PRO D  92      -0.699  33.648-121.422  1.00162.75           C
ATOM   1239  HA  PRO D  92      -1.851  31.566-123.345  1.00  0.00           H
ATOM   1240  HB2 PRO D  92      -1.881  31.366-120.328  1.00  0.00           H
ATOM   1241  HB3 PRO D  92      -1.023  30.340-121.518  1.00  0.00           H
ATOM   1242  HG2 PRO D  92       0.632  32.029-121.894  1.00  0.00           H
ATOM   1243  HG3 PRO D  92       0.333  32.234-120.131  1.00  0.00           H
ATOM   1244  HD2 PRO D  92      -1.125  34.066-120.508  1.00  0.00           H
ATOM   1245  HD3 PRO D  92       0.082  34.306-121.808  1.00  0.00           H
ATOM   1246  N   LEU D  93      -4.074  30.514-122.227  1.00144.30           N
ATOM   1247  CA  LEU D  93      -5.457  30.095-121.989  1.00144.30           C
ATOM   1248  C   LEU D  93      -5.516  28.986-120.936  1.00144.30           C
ATOM   1249  O   LEU D  93      -4.868  27.943-121.068  1.00144.30           O
ATOM   1250  CB  LEU D  93      -6.091  29.652-123.319  1.00138.73           C
ATOM   1251  CG  LEU D  93      -6.431  30.804-124.285  1.00138.73           C
ATOM   1252  CD1 LEU D  93      -6.904  30.213-125.614  1.00138.73           C
ATOM   1253  CD2 LEU D  93      -7.546  31.701-123.739  1.00138.73           C
ATOM   1254  H   LEU D  93      -3.397  29.793-122.417  1.00  0.00           H
ATOM   1255  HA  LEU D  93      -6.032  30.933-121.594  1.00  0.00           H
ATOM   1256  HB2 LEU D  93      -7.003  29.101-123.102  1.00  0.00           H
ATOM   1257  HB3 LEU D  93      -5.403  28.964-123.814  1.00  0.00           H
ATOM   1258  HG  LEU D  93      -5.544  31.409-124.472  1.00  0.00           H
ATOM   1259 HD21 LEU D  93      -7.817  32.442-124.491  1.00  0.00           H
ATOM   1260 HD22 LEU D  93      -7.187  32.238-122.861  1.00  0.00           H
ATOM   1261 HD23 LEU D  93      -8.420  31.107-123.480  1.00  0.00           H
ATOM   1262 HD11 LEU D  93      -7.154  31.017-126.307  1.00  0.00           H
ATOM   1263 HD12 LEU D  93      -6.100  29.624-126.057  1.00  0.00           H
ATOM   1264 HD13 LEU D  93      -7.778  29.581-125.464  1.00  0.00           H
ATOM   1265  N   LEU D  94      -6.339  29.180-119.904  1.00133.17           N
ATOM   1266  CA  LEU D  94      -6.544  28.175-118.866  1.00133.17           C
ATOM   1267  C   LEU D  94      -7.593  27.158-119.326  1.00133.17           C
ATOM   1268  O   LEU D  94      -8.787  27.439-119.316  1.00133.17           O
ATOM   1269  CB  LEU D  94      -6.906  28.869-117.543  1.00129.42           C
ATOM   1270  CG  LEU D  94      -7.408  27.911-116.443  1.00129.42           C
ATOM   1271  CD1 LEU D  94      -6.377  26.848-116.055  1.00129.42           C
ATOM   1272  CD2 LEU D  94      -7.779  28.734-115.217  1.00129.42           C
ATOM   1273  H   LEU D  94      -6.881  30.036-119.854  1.00  0.00           H
ATOM   1274  HA  LEU D  94      -5.604  27.644-118.708  1.00  0.00           H
ATOM   1275  HB2 LEU D  94      -6.032  29.418-117.183  1.00  0.00           H
ATOM   1276  HB3 LEU D  94      -7.690  29.598-117.749  1.00  0.00           H
ATOM   1277  HG  LEU D  94      -8.309  27.401-116.784  1.00  0.00           H
ATOM   1278 HD11 LEU D  94      -6.866  26.104-115.427  1.00  0.00           H
ATOM   1279 HD12 LEU D  94      -5.565  27.308-115.502  1.00  0.00           H
ATOM   1280 HD13 LEU D  94      -5.983  26.348-116.935  1.00  0.00           H
ATOM   1281 HD21 LEU D  94      -8.195  28.096-114.440  1.00  0.00           H
ATOM   1282 HD22 LEU D  94      -6.913  29.284-114.837  1.00  0.00           H
ATOM   1283 HD23 LEU D  94      -8.544  29.452-115.498  1.00  0.00           H
ATOM   1284  N   ALA D  95      -7.140  25.973-119.732  1.00135.00           N
ATOM   1285  CA  ALA D  95      -7.994  24.817-119.995  1.00135.00           C
ATOM   1286  C   ALA D  95      -8.195  23.941-118.739  1.00135.00           C
ATOM   1287  O   ALA D  95      -7.313  23.842-117.877  1.00135.00           O
ATOM   1288  CB  ALA D  95      -7.413  24.043-121.180  1.00109.88           C
ATOM   1289  H   ALA D  95      -6.147  25.848-119.786  1.00  0.00           H
ATOM   1290  HA  ALA D  95      -8.977  25.177-120.299  1.00  0.00           H
ATOM   1291  HB1 ALA D  95      -8.032  23.171-121.393  1.00  0.00           H
ATOM   1292  HB2 ALA D  95      -6.399  23.719-120.953  1.00  0.00           H
ATOM   1293  HB3 ALA D  95      -7.394  24.693-122.054  1.00  0.00           H
ATOM   1294  N   MET D  96      -9.366  23.307-118.655  1.00113.90           N
ATOM   1295  CA  MET D  96      -9.871  22.527-117.517  1.00113.90           C
ATOM   1296  C   MET D  96     -11.012  21.582-117.935  1.00113.90           C
ATOM   1297  O   MET D  96     -11.534  21.687-119.050  1.00113.90           O
ATOM   1298  CB  MET D  96     -10.267  23.466-116.367  1.00129.34           C
ATOM   1299  CG  MET D  96     -11.135  24.655-116.790  1.00129.34           C
ATOM   1300  SD  MET D  96     -11.426  25.860-115.475  1.00129.34           S
ATOM   1301  CE  MET D  96     -13.188  25.581-115.213  1.00129.34           C
ATOM   1302  H   MET D  96     -10.057  23.522-119.369  1.00  0.00           H
ATOM   1303  HA  MET D  96      -9.093  21.887-117.133  1.00  0.00           H
ATOM   1304  HB2 MET D  96     -10.792  22.887-115.613  1.00  0.00           H
ATOM   1305  HB3 MET D  96      -9.356  23.858-115.911  1.00  0.00           H
ATOM   1306  HG2 MET D  96     -10.641  25.196-117.596  1.00  0.00           H
ATOM   1307  HG3 MET D  96     -12.086  24.278-117.156  1.00  0.00           H
ATOM   1308  HE1 MET D  96     -13.508  26.218-114.395  1.00  0.00           H
ATOM   1309  HE2 MET D  96     -13.739  25.838-116.115  1.00  0.00           H
ATOM   1310  HE3 MET D  96     -13.370  24.535-114.967  1.00  0.00           H
ATOM   1311  N   GLU D  97     -11.261  20.541-117.131  1.00120.69           N
ATOM   1312  CA  GLU D  97     -12.384  19.614-117.355  1.00120.69           C
ATOM   1313  C   GLU D  97     -13.748  20.344-117.358  1.00120.69           C
ATOM   1314  O   GLU D  97     -13.887  21.459-116.851  1.00120.69           O
ATOM   1315  CB  GLU D  97     -12.365  18.451-116.334  1.00123.53           C
ATOM   1316  CG  GLU D  97     -12.567  18.893-114.875  1.00123.53           C
ATOM   1317  CD  GLU D  97     -12.848  17.738-113.900  1.00123.53           C
ATOM   1318  OE1 GLU D  97     -13.768  16.928-114.145  1.00123.53           O
ATOM   1319  OE2 GLU D  97     -12.265  17.772-112.792  1.00123.53           O
ATOM   1320  H   GLU D  97     -10.746  20.452-116.257  1.00  0.00           H
ATOM   1321  HA  GLU D  97     -12.259  19.175-118.346  1.00  0.00           H
ATOM   1322  HB2 GLU D  97     -11.413  17.922-116.417  1.00  0.00           H
ATOM   1323  HB3 GLU D  97     -13.155  17.752-116.611  1.00  0.00           H
ATOM   1324  HG2 GLU D  97     -13.392  19.603-114.819  1.00  0.00           H
ATOM   1325  HG3 GLU D  97     -11.661  19.405-114.560  1.00  0.00           H
ATOM   1326  N   TYR D  98     -14.773  19.710-117.937  1.00109.59           N
ATOM   1327  CA  TYR D  98     -16.152  20.186-117.875  1.00109.59           C
ATOM   1328  C   TYR D  98     -17.023  19.255-117.021  1.00109.59           C
ATOM   1329  O   TYR D  98     -17.382  18.151-117.438  1.00109.59           O
ATOM   1330  CB  TYR D  98     -16.714  20.336-119.288  1.00117.18           C
ATOM   1331  CG  TYR D  98     -18.212  20.634-119.306  1.00117.18           C
ATOM   1332  CD1 TYR D  98     -18.674  21.924-119.003  1.00117.18           C
ATOM   1333  CD2 TYR D  98     -19.125  19.590-119.569  1.00117.18           C
ATOM   1334  CE1 TYR D  98     -20.055  22.159-118.886  1.00117.18           C
ATOM   1335  CE2 TYR D  98     -20.511  19.843-119.539  1.00117.18           C
ATOM   1336  CZ  TYR D  98     -20.976  21.121-119.146  1.00117.18           C
ATOM   1337  OH  TYR D  98     -22.310  21.369-119.052  1.00117.18           O
ATOM   1338  H   TYR D  98     -14.617  18.786-118.317  1.00  0.00           H
ATOM   1339  HA  TYR D  98     -16.175  21.172-117.414  1.00  0.00           H
ATOM   1340  HB2 TYR D  98     -16.182  21.126-119.816  1.00  0.00           H
ATOM   1341  HB3 TYR D  98     -16.556  19.401-119.807  1.00  0.00           H
ATOM   1342  HD1 TYR D  98     -17.967  22.716-118.800  1.00  0.00           H
ATOM   1343  HD2 TYR D  98     -18.759  18.587-119.764  1.00  0.00           H
ATOM   1344  HE1 TYR D  98     -20.421  23.128-118.603  1.00  0.00           H
ATOM   1345  HE2 TYR D  98     -21.201  19.050-119.753  1.00  0.00           H
ATOM   1346  HH  TYR D  98     -22.473  22.065-118.419  1.00  0.00           H
ATOM   1347  N   CYS D  99     -17.539  19.806-115.924  1.00 98.98           N
ATOM   1348  CA  CYS D  99     -18.388  19.087-114.983  1.00 98.98           C
ATOM   1349  C   CYS D  99     -19.874  19.313-115.316  1.00 98.98           C
ATOM   1350  O   CYS D  99     -20.436  20.369-115.023  1.00 98.98           O
ATOM   1351  CB  CYS D  99     -18.039  19.566-113.570  1.00102.17           C
ATOM   1352  SG  CYS D  99     -16.243  19.647-113.316  1.00102.17           S
ATOM   1353  H   CYS D  99     -17.186  20.705-115.623  1.00  0.00           H
ATOM   1354  HA  CYS D  99     -18.172  18.019-115.044  1.00  0.00           H
ATOM   1355  HB2 CYS D  99     -18.485  18.891-112.845  1.00  0.00           H
ATOM   1356  HB3 CYS D  99     -18.464  20.558-113.421  1.00  0.00           H
ATOM   1357  HG  CYS D  99     -15.949  18.352-113.557  1.00  0.00           H
ATOM   1358  N   GLN D 100     -20.521  18.374-116.012  1.00128.96           N
ATOM   1359  CA  GLN D 100     -21.930  18.547-116.378  1.00128.96           C
ATOM   1360  C   GLN D 100     -22.857  18.407-115.163  1.00128.96           C
ATOM   1361  O   GLN D 100     -22.872  17.364-114.508  1.00128.96           O
ATOM   1362  CB  GLN D 100     -22.339  17.580-117.496  1.00160.08           C
ATOM   1363  CG  GLN D 100     -23.648  18.046-118.158  1.00160.08           C
ATOM   1364  CD  GLN D 100     -23.923  17.299-119.455  1.00160.08           C
ATOM   1365  OE1 GLN D 100     -24.224  16.122-119.482  1.00160.08           O
ATOM   1366  NE2 GLN D 100     -23.898  17.966-120.588  1.00160.08           N
ATOM   1367  H   GLN D 100     -20.026  17.540-116.290  1.00  0.00           H
ATOM   1368  HA  GLN D 100     -22.030  19.563-116.763  1.00  0.00           H
ATOM   1369  HB2 GLN D 100     -22.468  16.574-117.093  1.00  0.00           H
ATOM   1370  HB3 GLN D 100     -21.549  17.544-118.243  1.00  0.00           H
ATOM   1371  HG2 GLN D 100     -23.585  19.112-118.379  1.00  0.00           H
ATOM   1372  HG3 GLN D 100     -24.487  17.892-117.478  1.00  0.00           H
ATOM   1373 HE21 GLN D 100     -23.651  18.938-120.598  1.00  0.00           H
ATOM   1374 HE22 GLN D 100     -24.048  17.399-121.405  1.00  0.00           H
ATOM   1375  N   GLY D 101     -23.807  19.343-115.049  1.00155.01           N
ATOM   1376  CA  GLY D 101     -24.745  19.379-113.927  1.00155.01           C
ATOM   1377  C   GLY D 101     -24.102  19.888-112.634  1.00155.01           C
ATOM   1378  O   GLY D 101     -22.887  19.871-112.462  1.00155.01           O
ATOM   1379  H   GLY D 101     -23.699  20.182-115.597  1.00  0.00           H
ATOM   1380  HA2 GLY D 101     -25.579  20.033-114.185  1.00  0.00           H
ATOM   1381  HA3 GLY D 101     -25.136  18.379-113.734  1.00  0.00           H
ATOM   1382  N   GLY D 102     -24.929  20.476-111.772  1.00113.31           N
ATOM   1383  CA  GLY D 102     -24.457  21.233-110.625  1.00113.31           C
ATOM   1384  C   GLY D 102     -25.170  22.560-110.503  1.00113.31           C
ATOM   1385  O   GLY D 102     -26.401  22.539-110.538  1.00113.31           O
ATOM   1386  H   GLY D 102     -25.906  20.564-111.998  1.00  0.00           H
ATOM   1387  HA2 GLY D 102     -24.648  20.664-109.721  1.00  0.00           H
ATOM   1388  HA3 GLY D 102     -23.399  21.417-110.720  1.00  0.00           H
ATOM   1389  N   ASP D 103     -24.399  23.654-110.396  1.00114.72           N
ATOM   1390  CA  ASP D 103     -24.906  24.976-110.015  1.00114.72           C
ATOM   1391  C   ASP D 103     -25.635  24.852-108.666  1.00114.72           C
ATOM   1392  O   ASP D 103     -26.854  24.677-108.642  1.00114.72           O
ATOM   1393  CB  ASP D 103     -25.793  25.550-111.151  1.00139.99           C
ATOM   1394  CG  ASP D 103     -25.059  26.485-112.107  1.00139.99           C
ATOM   1395  OD1 ASP D 103     -25.407  26.390-113.310  1.00139.99           O
ATOM   1396  OD2 ASP D 103     -24.590  27.511-111.577  1.00139.99           O
ATOM   1397  H   ASP D 103     -23.394  23.556-110.424  1.00  0.00           H
ATOM   1398  HA  ASP D 103     -24.060  25.654-109.867  1.00  0.00           H
ATOM   1399  HB2 ASP D 103     -26.234  24.741-111.735  1.00  0.00           H
ATOM   1400  HB3 ASP D 103     -26.614  26.120-110.716  1.00  0.00           H
ATOM   1401  N   LEU D 104     -24.913  24.732-107.534  1.00 82.46           N
ATOM   1402  CA  LEU D 104     -25.519  24.346-106.238  1.00 82.46           C
ATOM   1403  C   LEU D 104     -26.725  25.233-105.854  1.00 82.46           C
ATOM   1404  O   LEU D 104     -27.721  24.721-105.337  1.00 82.46           O
ATOM   1405  CB  LEU D 104     -24.429  24.339-105.142  1.00 64.65           C
ATOM   1406  CG  LEU D 104     -24.899  24.014-103.707  1.00 64.65           C
ATOM   1407  CD1 LEU D 104     -25.382  22.571-103.555  1.00 64.65           C
ATOM   1408  CD2 LEU D 104     -23.755  24.213-102.709  1.00 64.65           C
ATOM   1409  H   LEU D 104     -23.891  24.752-107.589  1.00  0.00           H
ATOM   1410  HA  LEU D 104     -25.906  23.334-106.340  1.00  0.00           H
ATOM   1411  HB2 LEU D 104     -23.978  25.328-105.122  1.00  0.00           H
ATOM   1412  HB3 LEU D 104     -23.652  23.627-105.421  1.00  0.00           H
ATOM   1413  HG  LEU D 104     -25.711  24.683-103.428  1.00  0.00           H
ATOM   1414 HD11 LEU D 104     -26.224  22.385-104.222  1.00  0.00           H
ATOM   1415 HD12 LEU D 104     -24.566  21.884-103.779  1.00  0.00           H
ATOM   1416 HD13 LEU D 104     -25.711  22.404-102.526  1.00  0.00           H
ATOM   1417 HD21 LEU D 104     -23.389  25.237-102.749  1.00  0.00           H
ATOM   1418 HD22 LEU D 104     -22.930  23.541-102.940  1.00  0.00           H
ATOM   1419 HD23 LEU D 104     -24.107  24.015-101.694  1.00  0.00           H
ATOM   1420  N   ARG D 105     -26.778  26.477-106.361  1.00118.85           N
ATOM   1421  CA  ARG D 105     -27.986  27.320-106.325  1.00118.85           C
ATOM   1422  C   ARG D 105     -29.210  26.700-106.986  1.00118.85           C
ATOM   1423  O   ARG D 105     -30.267  26.728-106.371  1.00118.85           O
ATOM   1424  CB  ARG D 105     -27.711  28.710-106.927  1.00117.62           C
ATOM   1425  CG  ARG D 105     -27.825  29.782-105.842  1.00117.62           C
ATOM   1426  CD  ARG D 105     -26.671  29.640-104.830  1.00117.62           C
ATOM   1427  NE  ARG D 105     -26.915  30.286-103.531  1.00117.62           N
ATOM   1428  CZ  ARG D 105     -27.256  31.526-103.338  1.00117.62           C
ATOM   1429  NH1 ARG D 105     -27.283  32.432-104.267  1.00117.62           N
ATOM   1430  NH2 ARG D 105     -27.812  31.843-102.222  1.00117.62           N
ATOM   1431  H   ARG D 105     -25.969  26.795-106.885  1.00  0.00           H
ATOM   1432  HA  ARG D 105     -28.273  27.423-105.277  1.00  0.00           H
ATOM   1433  HB2 ARG D 105     -26.724  28.752-107.389  1.00  0.00           H
ATOM   1434  HB3 ARG D 105     -28.447  28.940-107.693  1.00  0.00           H
ATOM   1435  HG2 ARG D 105     -27.800  30.766-106.305  1.00  0.00           H
ATOM   1436  HG3 ARG D 105     -28.765  29.673-105.303  1.00  0.00           H
ATOM   1437  HD2 ARG D 105     -26.536  28.558-104.625  1.00  0.00           H
ATOM   1438  HD3 ARG D 105     -25.741  30.015-105.290  1.00  0.00           H
ATOM   1439  HE  ARG D 105     -26.860  29.709-102.707  1.00  0.00           H
ATOM   1440 HH11 ARG D 105     -27.292  33.394-104.006  1.00  0.00           H
ATOM   1441 HH12 ARG D 105     -26.741  32.228-105.119  1.00  0.00           H
ATOM   1442 HH21 ARG D 105     -28.597  32.431-102.334  1.00  0.00           H
ATOM   1443 HH22 ARG D 105     -27.875  31.084-101.526  1.00  0.00           H
ATOM   1444  N   LYS D 106     -29.111  26.082-108.161  1.00124.52           N
ATOM   1445  CA  LYS D 106     -30.218  25.359-108.808  1.00124.52           C
ATOM   1446  C   LYS D 106     -30.810  24.261-107.908  1.00124.52           C
ATOM   1447  O   LYS D 106     -32.008  24.000-108.018  1.00124.52           O
ATOM   1448  CB  LYS D 106     -29.690  24.773-110.127  1.00136.60           C
ATOM   1449  CG  LYS D 106     -30.786  24.100-110.962  1.00136.60           C
ATOM   1450  CD  LYS D 106     -30.166  23.248-112.068  1.00136.60           C
ATOM   1451  CE  LYS D 106     -31.271  22.353-112.631  1.00136.60           C
ATOM   1452  NZ  LYS D 106     -30.710  21.310-113.517  1.00136.60           N
ATOM   1453  H   LYS D 106     -28.180  25.980-108.558  1.00  0.00           H
ATOM   1454  HA  LYS D 106     -31.022  26.064-109.026  1.00  0.00           H
ATOM   1455  HB2 LYS D 106     -28.924  24.033-109.891  1.00  0.00           H
ATOM   1456  HB3 LYS D 106     -29.231  25.565-110.722  1.00  0.00           H
ATOM   1457  HG2 LYS D 106     -31.377  23.437-110.335  1.00  0.00           H
ATOM   1458  HG3 LYS D 106     -31.444  24.857-111.392  1.00  0.00           H
ATOM   1459  HD2 LYS D 106     -29.745  23.892-112.843  1.00  0.00           H
ATOM   1460  HD3 LYS D 106     -29.374  22.629-111.641  1.00  0.00           H
ATOM   1461  HE2 LYS D 106     -31.789  21.881-111.788  1.00  0.00           H
ATOM   1462  HE3 LYS D 106     -31.994  22.979-113.163  1.00  0.00           H
ATOM   1463  HZ1 LYS D 106     -31.447  20.717-113.873  1.00  0.00           H
ATOM   1464  HZ2 LYS D 106     -30.057  20.740-112.993  1.00  0.00           H
ATOM   1465  HZ3 LYS D 106     -30.216  21.741-114.288  1.00  0.00           H
ATOM   1466  N   TYR D 107     -30.008  23.635-107.040  1.00104.87           N
ATOM   1467  CA  TYR D 107     -30.482  22.681-106.025  1.00104.87           C
ATOM   1468  C   TYR D 107     -31.099  23.357-104.794  1.00104.87           C
ATOM   1469  O   TYR D 107     -32.208  22.991-104.411  1.00104.87           O
ATOM   1470  CB  TYR D 107     -29.353  21.741-105.597  1.00112.37           C
ATOM   1471  CG  TYR D 107     -29.064  20.652-106.627  1.00112.37           C
ATOM   1472  CD1 TYR D 107     -29.922  19.529-106.696  1.00112.37           C
ATOM   1473  CD2 TYR D 107     -27.964  20.770-107.493  1.00112.37           C
ATOM   1474  CE1 TYR D 107     -29.674  18.526-107.665  1.00112.37           C
ATOM   1475  CE2 TYR D 107     -27.707  19.766-108.444  1.00112.37           C
ATOM   1476  CZ  TYR D 107     -28.566  18.641-108.532  1.00112.37           C
ATOM   1477  OH  TYR D 107     -28.304  17.629-109.406  1.00112.37           O
ATOM   1478  H   TYR D 107     -29.039  23.924-107.004  1.00  0.00           H
ATOM   1479  HA  TYR D 107     -31.263  22.063-106.467  1.00  0.00           H
ATOM   1480  HB2 TYR D 107     -28.440  22.303-105.417  1.00  0.00           H
ATOM   1481  HB3 TYR D 107     -29.628  21.247-104.669  1.00  0.00           H
ATOM   1482  HD1 TYR D 107     -30.767  19.435-106.020  1.00  0.00           H
ATOM   1483  HD2 TYR D 107     -27.321  21.637-107.431  1.00  0.00           H
ATOM   1484  HE1 TYR D 107     -30.314  17.661-107.727  1.00  0.00           H
ATOM   1485  HE2 TYR D 107     -26.865  19.847-109.100  1.00  0.00           H
ATOM   1486  HH  TYR D 107     -27.385  17.596-109.649  1.00  0.00           H
ATOM   1487  N   LEU D 108     -30.458  24.392-104.240  1.00115.03           N
ATOM   1488  CA  LEU D 108     -30.972  25.147-103.082  1.00115.03           C
ATOM   1489  C   LEU D 108     -32.280  25.906-103.401  1.00115.03           C
ATOM   1490  O   LEU D 108     -33.185  25.964-102.581  1.00115.03           O
ATOM   1491  CB  LEU D 108     -29.881  26.127-102.602  1.00 81.24           C
ATOM   1492  CG  LEU D 108     -28.577  25.470-102.099  1.00 81.24           C
ATOM   1493  CD1 LEU D 108     -27.447  26.501-102.089  1.00 81.24           C
ATOM   1494  CD2 LEU D 108     -28.726  24.893-100.693  1.00 81.24           C
ATOM   1495  H   LEU D 108     -29.533  24.625-104.588  1.00  0.00           H
ATOM   1496  HA  LEU D 108     -31.203  24.452-102.271  1.00  0.00           H
ATOM   1497  HB2 LEU D 108     -29.643  26.792-103.432  1.00  0.00           H
ATOM   1498  HB3 LEU D 108     -30.289  26.745-101.798  1.00  0.00           H
ATOM   1499  HG  LEU D 108     -28.283  24.662-102.765  1.00  0.00           H
ATOM   1500 HD11 LEU D 108     -26.546  26.062-101.661  1.00  0.00           H
ATOM   1501 HD12 LEU D 108     -27.742  27.362-101.490  1.00  0.00           H
ATOM   1502 HD13 LEU D 108     -27.238  26.820-103.108  1.00  0.00           H
ATOM   1503 HD21 LEU D 108     -27.787  24.429-100.394  1.00  0.00           H
ATOM   1504 HD22 LEU D 108     -29.509  24.136-100.675  1.00  0.00           H
ATOM   1505 HD23 LEU D 108     -28.978  25.683 -99.984  1.00  0.00           H
ATOM   1506  N   ASN D 109     -32.443  26.359-104.648  1.00104.29           N
ATOM   1507  CA  ASN D 109     -33.655  27.007-105.169  1.00104.29           C
ATOM   1508  C   ASN D 109     -34.770  26.018-105.600  1.00104.29           C
ATOM   1509  O   ASN D 109     -35.760  26.443-106.199  1.00104.29           O
ATOM   1510  CB  ASN D 109     -33.260  27.951-106.327  1.00112.69           C
ATOM   1511  CG  ASN D 109     -32.567  29.221-105.863  1.00112.69           C
ATOM   1512  OD1 ASN D 109     -33.187  30.227-105.577  1.00112.69           O
ATOM   1513  ND2 ASN D 109     -31.265  29.286-105.968  1.00112.69           N
ATOM   1514  H   ASN D 109     -31.652  26.263-105.271  1.00  0.00           H
ATOM   1515  HA  ASN D 109     -34.089  27.615-104.371  1.00  0.00           H
ATOM   1516  HB2 ASN D 109     -32.635  27.420-107.044  1.00  0.00           H
ATOM   1517  HB3 ASN D 109     -34.155  28.273-106.855  1.00  0.00           H
ATOM   1518 HD21 ASN D 109     -30.835  30.144-105.679  1.00  0.00           H
ATOM   1519 HD22 ASN D 109     -30.760  28.432-106.146  1.00  0.00           H
ATOM   1520  N   GLN D 110     -34.604  24.700-105.421  1.00119.30           N
ATOM   1521  CA  GLN D 110     -35.680  23.738-105.708  1.00119.30           C
ATOM   1522  C   GLN D 110     -36.884  23.946-104.776  1.00119.30           C
ATOM   1523  O   GLN D 110     -36.733  24.001-103.561  1.00119.30           O
ATOM   1524  CB  GLN D 110     -35.178  22.293-105.562  1.00166.13           C
ATOM   1525  CG  GLN D 110     -34.233  21.820-106.666  1.00166.13           C
ATOM   1526  CD  GLN D 110     -34.866  21.838-108.048  1.00166.13           C
ATOM   1527  OE1 GLN D 110     -35.963  21.362-108.280  1.00166.13           O
ATOM   1528  NE2 GLN D 110     -34.253  22.498-109.002  1.00166.13           N
ATOM   1529  H   GLN D 110     -33.805  24.382-104.883  1.00  0.00           H
ATOM   1530  HA  GLN D 110     -36.021  23.893-106.732  1.00  0.00           H
ATOM   1531  HB2 GLN D 110     -34.633  22.225-104.629  1.00  0.00           H
ATOM   1532  HB3 GLN D 110     -36.029  21.611-105.515  1.00  0.00           H
ATOM   1533  HG2 GLN D 110     -33.897  20.806-106.443  1.00  0.00           H
ATOM   1534  HG3 GLN D 110     -33.365  22.468-106.661  1.00  0.00           H
ATOM   1535 HE21 GLN D 110     -33.459  23.076-108.733  1.00  0.00           H
ATOM   1536 HE22 GLN D 110     -34.807  22.659-109.818  1.00  0.00           H
ATOM   1537  N   PHE D 111     -38.102  23.808-105.310  1.00113.14           N
ATOM   1538  CA  PHE D 111     -39.323  23.999-104.511  1.00113.14           C
ATOM   1539  C   PHE D 111     -39.685  22.826-103.585  1.00113.14           C
ATOM   1540  O   PHE D 111     -40.383  23.030-102.597  1.00113.14           O
ATOM   1541  CB  PHE D 111     -40.505  24.270-105.443  1.00128.46           C
ATOM   1542  CG  PHE D 111     -40.348  25.402-106.444  1.00128.46           C
ATOM   1543  CD1 PHE D 111     -39.642  26.581-106.123  1.00128.46           C
ATOM   1544  CD2 PHE D 111     -40.887  25.247-107.735  1.00128.46           C
ATOM   1545  CE1 PHE D 111     -39.511  27.606-107.076  1.00128.46           C
ATOM   1546  CE2 PHE D 111     -40.758  26.273-108.687  1.00128.46           C
ATOM   1547  CZ  PHE D 111     -40.073  27.455-108.356  1.00128.46           C
ATOM   1548  H   PHE D 111     -38.185  23.762-106.314  1.00  0.00           H
ATOM   1549  HA  PHE D 111     -39.182  24.865-103.862  1.00  0.00           H
ATOM   1550  HB2 PHE D 111     -40.714  23.348-105.989  1.00  0.00           H
ATOM   1551  HB3 PHE D 111     -41.379  24.491-104.828  1.00  0.00           H
ATOM   1552  HD1 PHE D 111     -39.200  26.713-105.145  1.00  0.00           H
ATOM   1553  HD2 PHE D 111     -41.413  24.339-107.992  1.00  0.00           H
ATOM   1554  HE1 PHE D 111     -38.971  28.508-106.823  1.00  0.00           H
ATOM   1555  HE2 PHE D 111     -41.184  26.150-109.672  1.00  0.00           H
ATOM   1556  HZ  PHE D 111     -39.972  28.246-109.085  1.00  0.00           H
ATOM   1557  N   GLU D 112     -39.251  21.596-103.883  1.00143.42           N
ATOM   1558  CA  GLU D 112     -39.357  20.487-102.911  1.00143.42           C
ATOM   1559  C   GLU D 112     -38.345  20.642-101.761  1.00143.42           C
ATOM   1560  O   GLU D 112     -38.648  20.324-100.615  1.00143.42           O
ATOM   1561  CB  GLU D 112     -39.188  19.143-103.639  1.00223.96           C
ATOM   1562  CG  GLU D 112     -39.464  17.951-102.709  1.00223.96           C
ATOM   1563  CD  GLU D 112     -39.553  16.614-103.457  1.00223.96           C
ATOM   1564  OE1 GLU D 112     -38.744  16.401-104.387  1.00223.96           O
ATOM   1565  OE2 GLU D 112     -40.426  15.802-103.064  1.00223.96           O
ATOM   1566  H   GLU D 112     -38.695  21.457-104.712  1.00  0.00           H
ATOM   1567  HA  GLU D 112     -40.350  20.506-102.458  1.00  0.00           H
ATOM   1568  HB2 GLU D 112     -39.898  19.115-104.467  1.00  0.00           H
ATOM   1569  HB3 GLU D 112     -38.176  19.080-104.043  1.00  0.00           H
ATOM   1570  HG2 GLU D 112     -40.405  18.135-102.189  1.00  0.00           H
ATOM   1571  HG3 GLU D 112     -38.673  17.887-101.962  1.00  0.00           H
ATOM   1572  N   ASN D 113     -37.258  21.360-102.050  1.00107.92           N
ATOM   1573  CA  ASN D 113     -36.229  21.837-101.127  1.00107.92           C
ATOM   1574  C   ASN D 113     -36.595  23.188-100.468  1.00107.92           C
ATOM   1575  O   ASN D 113     -35.727  23.931-100.012  1.00107.92           O
ATOM   1576  CB  ASN D 113     -34.925  21.896-101.950  1.00121.97           C
ATOM   1577  CG  ASN D 113     -33.745  21.308-101.230  1.00121.97           C
ATOM   1578  OD1 ASN D 113     -33.756  21.112-100.039  1.00121.97           O
ATOM   1579  ND2 ASN D 113     -32.865  20.668-101.963  1.00121.97           N
ATOM   1580  H   ASN D 113     -37.178  21.708-102.991  1.00  0.00           H
ATOM   1581  HA  ASN D 113     -36.137  21.109-100.318  1.00  0.00           H
ATOM   1582  HB2 ASN D 113     -34.685  22.922-102.239  1.00  0.00           H
ATOM   1583  HB3 ASN D 113     -35.053  21.286-102.839  1.00  0.00           H
ATOM   1584 HD21 ASN D 113     -32.207  20.118-101.437  1.00  0.00           H
ATOM   1585 HD22 ASN D 113     -32.867  20.765-102.958  1.00  0.00           H
ATOM   1586  N   CYS D 114     -37.878  23.575-100.529  1.00127.89           N
ATOM   1587  CA  CYS D 114     -38.375  24.793 -99.893  1.00127.89           C
ATOM   1588  C   CYS D 114     -38.085  24.769 -98.387  1.00127.89           C
ATOM   1589  O   CYS D 114     -38.232  23.740 -97.728  1.00127.89           O
ATOM   1590  CB  CYS D 114     -39.880  24.940-100.164  1.00158.18           C
ATOM   1591  SG  CYS D 114     -40.537  26.504 -99.510  1.00158.18           S
ATOM   1592  H   CYS D 114     -38.547  22.921-100.905  1.00  0.00           H
ATOM   1593  HA  CYS D 114     -37.846  25.642-100.333  1.00  0.00           H
ATOM   1594  HB2 CYS D 114     -40.047  24.923-101.239  1.00  0.00           H
ATOM   1595  HB3 CYS D 114     -40.400  24.097 -99.699  1.00  0.00           H
ATOM   1596  HG  CYS D 114     -41.795  26.329 -99.925  1.00  0.00           H
ATOM   1597  N   CYS D 115     -37.877  25.958 -97.828  1.00161.15           N
ATOM   1598  CA  CYS D 115     -37.374  26.178 -96.477  1.00161.15           C
ATOM   1599  C   CYS D 115     -35.901  25.781 -96.316  1.00161.15           C
ATOM   1600  O   CYS D 115     -35.143  26.714 -96.116  1.00161.15           O
ATOM   1601  CB  CYS D 115     -38.367  25.680 -95.404  1.00102.06           C
ATOM   1602  SG  CYS D 115     -37.799  24.238 -94.453  1.00102.06           S
ATOM   1603  H   CYS D 115     -37.812  26.739 -98.462  1.00  0.00           H
ATOM   1604  HA  CYS D 115     -37.360  27.264 -96.362  1.00  0.00           H
ATOM   1605  HB2 CYS D 115     -39.306  25.413 -95.891  1.00  0.00           H
ATOM   1606  HB3 CYS D 115     -38.556  26.496 -94.706  1.00  0.00           H
ATOM   1607  HG  CYS D 115     -36.759  24.836 -93.834  1.00  0.00           H
ATOM   1608  N   GLY D 116     -35.490  24.544 -96.643  1.00107.75           N
ATOM   1609  CA  GLY D 116     -34.106  24.028 -96.593  1.00107.75           C
ATOM   1610  C   GLY D 116     -34.011  22.518 -96.899  1.00107.75           C
ATOM   1611  O   GLY D 116     -35.039  21.833 -96.899  1.00107.75           O
ATOM   1612  H   GLY D 116     -36.208  23.866 -96.880  1.00  0.00           H
ATOM   1613  HA2 GLY D 116     -33.491  24.559 -97.321  1.00  0.00           H
ATOM   1614  HA3 GLY D 116     -33.693  24.195 -95.595  1.00  0.00           H
ATOM   1615  N   LEU D 117     -32.791  21.968 -97.065  1.00119.83           N
ATOM   1616  CA  LEU D 117     -32.596  20.513 -97.240  1.00119.83           C
ATOM   1617  C   LEU D 117     -33.000  19.763 -95.963  1.00119.83           C
ATOM   1618  O   LEU D 117     -32.406  19.929 -94.897  1.00119.83           O
ATOM   1619  CB  LEU D 117     -31.160  20.131 -97.670  1.00 66.88           C
ATOM   1620  CG  LEU D 117     -30.725  20.505 -99.113  1.00 66.88           C
ATOM   1621  CD1 LEU D 117     -29.286  21.024 -99.212  1.00 66.88           C
ATOM   1622  CD2 LEU D 117     -30.770  19.271-100.026  1.00 66.88           C
ATOM   1623  H   LEU D 117     -31.966  22.541 -96.953  1.00  0.00           H
ATOM   1624  HA  LEU D 117     -33.274  20.166 -98.016  1.00  0.00           H
ATOM   1625  HB2 LEU D 117     -31.083  19.048 -97.566  1.00  0.00           H
ATOM   1626  HB3 LEU D 117     -30.469  20.535 -96.940  1.00  0.00           H
ATOM   1627  HG  LEU D 117     -31.365  21.284 -99.520  1.00  0.00           H
ATOM   1628 HD11 LEU D 117     -28.917  20.964-100.236  1.00  0.00           H
ATOM   1629 HD12 LEU D 117     -28.634  20.457 -98.549  1.00  0.00           H
ATOM   1630 HD13 LEU D 117     -29.289  22.073 -98.927  1.00  0.00           H
ATOM   1631 HD21 LEU D 117     -30.068  18.521 -99.655  1.00  0.00           H
ATOM   1632 HD22 LEU D 117     -30.497  19.541-101.046  1.00  0.00           H
ATOM   1633 HD23 LEU D 117     -31.776  18.846 -99.999  1.00  0.00           H
ATOM   1634  N   ARG D 118     -33.996  18.880 -96.100  1.00206.24           N
ATOM   1635  CA  ARG D 118     -34.599  18.095 -95.006  1.00206.24           C
ATOM   1636  C   ARG D 118     -34.098  16.645 -94.947  1.00206.24           C
ATOM   1637  O   ARG D 118     -34.860  15.737 -94.595  1.00206.24           O
ATOM   1638  CB  ARG D 118     -36.132  18.223 -95.045  1.00210.83           C
ATOM   1639  CG  ARG D 118     -36.723  17.600 -96.327  1.00210.83           C
ATOM   1640  CD  ARG D 118     -37.702  16.458 -96.020  1.00210.83           C
ATOM   1641  NE  ARG D 118     -39.085  16.960 -95.864  1.00210.83           N
ATOM   1642  CZ  ARG D 118     -40.159  16.479 -96.465  1.00210.83           C
ATOM   1643  NH1 ARG D 118     -41.315  17.055 -96.299  1.00210.83           N
ATOM   1644  NH2 ARG D 118     -40.115  15.431 -97.240  1.00210.83           N
ATOM   1645  H   ARG D 118     -34.351  18.761 -97.042  1.00  0.00           H
ATOM   1646  HA  ARG D 118     -34.260  18.538 -94.068  1.00  0.00           H
ATOM   1647  HB2 ARG D 118     -36.396  19.281 -95.006  1.00  0.00           H
ATOM   1648  HB3 ARG D 118     -36.537  17.738 -94.152  1.00  0.00           H
ATOM   1649  HG2 ARG D 118     -37.222  18.375 -96.917  1.00  0.00           H
ATOM   1650  HG3 ARG D 118     -35.925  17.184 -96.948  1.00  0.00           H
ATOM   1651  HD2 ARG D 118     -37.631  15.751 -96.850  1.00  0.00           H
ATOM   1652  HD3 ARG D 118     -37.390  15.929 -95.111  1.00  0.00           H
ATOM   1653  HE  ARG D 118     -39.185  17.824 -95.358  1.00  0.00           H
ATOM   1654 HH11 ARG D 118     -41.362  17.919 -95.787  1.00  0.00           H
ATOM   1655 HH12 ARG D 118     -42.108  16.728 -96.817  1.00  0.00           H
ATOM   1656 HH21 ARG D 118     -39.205  15.060 -97.457  1.00  0.00           H
ATOM   1657 HH22 ARG D 118     -40.898  15.180 -97.812  1.00  0.00           H
ATOM   1658  N   GLU D 119     -32.893  16.377 -95.438  1.00151.31           N
ATOM   1659  CA  GLU D 119     -32.332  15.033 -95.547  1.00151.31           C
ATOM   1660  C   GLU D 119     -30.810  14.994 -95.313  1.00151.31           C
ATOM   1661  O   GLU D 119     -30.133  15.990 -95.067  1.00151.31           O
ATOM   1662  CB  GLU D 119     -32.757  14.383 -96.901  1.00 92.76           C
ATOM   1663  CG  GLU D 119     -32.114  14.788 -98.208  1.00 92.76           C
ATOM   1664  CD  GLU D 119     -31.908  16.257 -98.149  1.00 92.76           C
ATOM   1665  OE1 GLU D 119     -30.747  16.617 -97.890  1.00 92.76           O
ATOM   1666  OE2 GLU D 119     -32.908  17.009 -98.364  1.00 92.76           O
ATOM   1667  H   GLU D 119     -32.365  17.131 -95.857  1.00  0.00           H
ATOM   1668  HA  GLU D 119     -32.763  14.445 -94.751  1.00  0.00           H
ATOM   1669  HB2 GLU D 119     -32.600  13.345 -96.788  1.00  0.00           H
ATOM   1670  HB3 GLU D 119     -33.827  14.473 -96.982  1.00  0.00           H
ATOM   1671  HG2 GLU D 119     -31.170  14.301 -98.288  1.00  0.00           H
ATOM   1672  HG3 GLU D 119     -32.707  14.450 -99.035  1.00  0.00           H
ATOM   1673  N   GLY D 120     -30.264  13.779 -95.267  1.00 80.31           N
ATOM   1674  CA  GLY D 120     -28.824  13.585 -95.120  1.00 80.31           C
ATOM   1675  C   GLY D 120     -28.005  13.868 -96.390  1.00 80.31           C
ATOM   1676  O   GLY D 120     -26.841  13.467 -96.421  1.00 80.31           O
ATOM   1677  H   GLY D 120     -30.859  12.975 -95.401  1.00  0.00           H
ATOM   1678  HA2 GLY D 120     -28.466  14.266 -94.344  1.00  0.00           H
ATOM   1679  HA3 GLY D 120     -28.625  12.567 -94.795  1.00  0.00           H
ATOM   1680  N   ALA D 121     -28.572  14.464 -97.452  1.00102.01           N
ATOM   1681  CA  ALA D 121     -27.782  14.820 -98.640  1.00102.01           C
ATOM   1682  C   ALA D 121     -26.799  15.971 -98.367  1.00102.01           C
ATOM   1683  O   ALA D 121     -25.708  15.982 -98.943  1.00102.01           O
ATOM   1684  CB  ALA D 121     -28.704  15.142 -99.817  1.00140.31           C
ATOM   1685  H   ALA D 121     -29.481  14.915 -97.342  1.00  0.00           H
ATOM   1686  HA  ALA D 121     -27.183  13.955 -98.923  1.00  0.00           H
ATOM   1687  HB1 ALA D 121     -28.108  15.292-100.715  1.00  0.00           H
ATOM   1688  HB2 ALA D 121     -29.407  14.328 -99.986  1.00  0.00           H
ATOM   1689  HB3 ALA D 121     -29.251  16.062 -99.629  1.00  0.00           H
ATOM   1690  N   ILE D 122     -27.047  16.713 -97.277  1.00 87.74           N
ATOM   1691  CA  ILE D 122     -26.114  17.679 -96.683  1.00 87.74           C
ATOM   1692  C   ILE D 122     -24.759  17.039 -96.317  1.00 87.74           C
ATOM   1693  O   ILE D 122     -23.719  17.673 -96.474  1.00 87.74           O
ATOM   1694  CB  ILE D 122     -26.765  18.295 -95.422  1.00 71.36           C
ATOM   1695  CG1 ILE D 122     -28.158  18.884 -95.741  1.00 71.36           C
ATOM   1696  CG2 ILE D 122     -25.842  19.361 -94.796  1.00 71.36           C
ATOM   1697  CD1 ILE D 122     -28.886  19.377 -94.497  1.00 71.36           C
ATOM   1698  H   ILE D 122     -27.986  16.666 -96.879  1.00  0.00           H
ATOM   1699  HA  ILE D 122     -25.920  18.479 -97.399  1.00  0.00           H
ATOM   1700  HB  ILE D 122     -26.897  17.496 -94.688  1.00  0.00           H
ATOM   1701 HG12 ILE D 122     -28.801  18.130 -96.196  1.00  0.00           H
ATOM   1702 HG13 ILE D 122     -28.050  19.711 -96.442  1.00  0.00           H
ATOM   1703 HD11 ILE D 122     -28.912  18.602 -93.731  1.00  0.00           H
ATOM   1704 HD12 ILE D 122     -29.902  19.657 -94.762  1.00  0.00           H
ATOM   1705 HD13 ILE D 122     -28.374  20.252 -94.124  1.00  0.00           H
ATOM   1706 HG21 ILE D 122     -26.252  19.713 -93.855  1.00  0.00           H
ATOM   1707 HG22 ILE D 122     -24.867  18.944 -94.566  1.00  0.00           H
ATOM   1708 HG23 ILE D 122     -25.719  20.203 -95.480  1.00  0.00           H
ATOM   1709  N   LEU D 123     -24.733  15.756 -95.923  1.00 82.62           N
ATOM   1710  CA  LEU D 123     -23.484  15.053 -95.586  1.00 82.62           C
ATOM   1711  C   LEU D 123     -22.553  14.924 -96.800  1.00 82.62           C
ATOM   1712  O   LEU D 123     -21.338  14.975 -96.628  1.00 82.62           O
ATOM   1713  CB  LEU D 123     -23.772  13.647 -95.000  1.00 66.53           C
ATOM   1714  CG  LEU D 123     -24.297  13.524 -93.549  1.00 66.53           C
ATOM   1715  CD1 LEU D 123     -23.309  14.071 -92.513  1.00 66.53           C
ATOM   1716  CD2 LEU D 123     -25.691  14.108 -93.315  1.00 66.53           C
ATOM   1717  H   LEU D 123     -25.601  15.236 -95.908  1.00  0.00           H
ATOM   1718  HA  LEU D 123     -22.940  15.653 -94.858  1.00  0.00           H
ATOM   1719  HB2 LEU D 123     -24.457  13.125 -95.669  1.00  0.00           H
ATOM   1720  HB3 LEU D 123     -22.834  13.087 -95.038  1.00  0.00           H
ATOM   1721  HG  LEU D 123     -24.382  12.454 -93.348  1.00  0.00           H
ATOM   1722 HD11 LEU D 123     -23.825  14.469 -91.641  1.00  0.00           H
ATOM   1723 HD12 LEU D 123     -22.690  14.859 -92.938  1.00  0.00           H
ATOM   1724 HD13 LEU D 123     -22.663  13.257 -92.179  1.00  0.00           H
ATOM   1725 HD21 LEU D 123     -25.926  14.083 -92.247  1.00  0.00           H
ATOM   1726 HD22 LEU D 123     -25.750  15.137 -93.673  1.00  0.00           H
ATOM   1727 HD23 LEU D 123     -26.406  13.474 -93.836  1.00  0.00           H
ATOM   1728  N   THR D 124     -23.120  14.803 -98.005  1.00106.97           N
ATOM   1729  CA  THR D 124     -22.370  14.777 -99.275  1.00106.97           C
ATOM   1730  C   THR D 124     -21.655  16.110 -99.498  1.00106.97           C
ATOM   1731  O   THR D 124     -20.428  16.137 -99.513  1.00106.97           O
ATOM   1732  CB  THR D 124     -23.281  14.480-100.490  1.00120.55           C
ATOM   1733  OG1 THR D 124     -24.517  13.902-100.109  1.00120.55           O
ATOM   1734  CG2 THR D 124     -22.640  13.502-101.465  1.00120.55           C
ATOM   1735  H   THR D 124     -24.129  14.811 -98.064  1.00  0.00           H
ATOM   1736  HA  THR D 124     -21.599  14.010 -99.219  1.00  0.00           H
ATOM   1737  HB  THR D 124     -23.506  15.405-101.017  1.00  0.00           H
ATOM   1738  HG1 THR D 124     -25.045  14.658 -99.800  1.00  0.00           H
ATOM   1739 HG21 THR D 124     -23.305  13.356-102.317  1.00  0.00           H
ATOM   1740 HG22 THR D 124     -22.463  12.547-100.968  1.00  0.00           H
ATOM   1741 HG23 THR D 124     -21.692  13.907-101.827  1.00  0.00           H
ATOM   1742  N   LEU D 125     -22.391  17.222 -99.355  1.00107.21           N
ATOM   1743  CA  LEU D 125     -21.849  18.580 -99.462  1.00107.21           C
ATOM   1744  C   LEU D 125     -20.740  18.817 -98.435  1.00107.21           C
ATOM   1745  O   LEU D 125     -19.645  19.243 -98.790  1.00107.21           O
ATOM   1746  CB  LEU D 125     -23.020  19.582 -99.330  1.00106.46           C
ATOM   1747  CG  LEU D 125     -22.693  21.086 -99.416  1.00106.46           C
ATOM   1748  CD1 LEU D 125     -21.860  21.609 -98.241  1.00106.46           C
ATOM   1749  CD2 LEU D 125     -22.049  21.454-100.751  1.00106.46           C
ATOM   1750  H   LEU D 125     -23.389  17.124 -99.251  1.00  0.00           H
ATOM   1751  HA  LEU D 125     -21.394  18.694-100.445  1.00  0.00           H
ATOM   1752  HB2 LEU D 125     -23.525  19.413 -98.377  1.00  0.00           H
ATOM   1753  HB3 LEU D 125     -23.742  19.359-100.117  1.00  0.00           H
ATOM   1754  HG  LEU D 125     -23.648  21.602 -99.368  1.00  0.00           H
ATOM   1755 HD21 LEU D 125     -22.767  21.296-101.553  1.00  0.00           H
ATOM   1756 HD22 LEU D 125     -21.746  22.500-100.745  1.00  0.00           H
ATOM   1757 HD23 LEU D 125     -21.173  20.835-100.931  1.00  0.00           H
ATOM   1758 HD11 LEU D 125     -22.055  22.667 -98.103  1.00  0.00           H
ATOM   1759 HD12 LEU D 125     -20.797  21.483 -98.438  1.00  0.00           H
ATOM   1760 HD13 LEU D 125     -22.137  21.099 -97.317  1.00  0.00           H
ATOM   1761  N   LEU D 126     -21.009  18.490 -97.169  1.00 99.13           N
ATOM   1762  CA  LEU D 126     -20.063  18.691 -96.077  1.00 99.13           C
ATOM   1763  C   LEU D 126     -18.779  17.882 -96.288  1.00 99.13           C
ATOM   1764  O   LEU D 126     -17.699  18.455 -96.207  1.00 99.13           O
ATOM   1765  CB  LEU D 126     -20.730  18.311 -94.747  1.00 68.82           C
ATOM   1766  CG  LEU D 126     -21.827  19.278 -94.277  1.00 68.82           C
ATOM   1767  CD1 LEU D 126     -22.558  18.663 -93.081  1.00 68.82           C
ATOM   1768  CD2 LEU D 126     -21.278  20.634 -93.841  1.00 68.82           C
ATOM   1769  H   LEU D 126     -21.935  18.137 -96.959  1.00  0.00           H
ATOM   1770  HA  LEU D 126     -19.766  19.738 -96.056  1.00  0.00           H
ATOM   1771  HB2 LEU D 126     -19.968  18.257 -93.973  1.00  0.00           H
ATOM   1772  HB3 LEU D 126     -21.161  17.316 -94.860  1.00  0.00           H
ATOM   1773  HG  LEU D 126     -22.544  19.444 -95.078  1.00  0.00           H
ATOM   1774 HD11 LEU D 126     -23.351  19.334 -92.754  1.00  0.00           H
ATOM   1775 HD12 LEU D 126     -21.865  18.506 -92.258  1.00  0.00           H
ATOM   1776 HD13 LEU D 126     -22.996  17.709 -93.372  1.00  0.00           H
ATOM   1777 HD21 LEU D 126     -22.103  21.250 -93.497  1.00  0.00           H
ATOM   1778 HD22 LEU D 126     -20.568  20.517 -93.026  1.00  0.00           H
ATOM   1779 HD23 LEU D 126     -20.794  21.136 -94.680  1.00  0.00           H
ATOM   1780  N   SER D 127     -18.884  16.573 -96.540  1.00 97.72           N
ATOM   1781  CA  SER D 127     -17.724  15.678 -96.656  1.00 97.72           C
ATOM   1782  C   SER D 127     -16.846  15.994 -97.885  1.00 97.72           C
ATOM   1783  O   SER D 127     -15.617  16.095 -97.757  1.00 97.72           O
ATOM   1784  CB  SER D 127     -18.245  14.244 -96.694  1.00116.00           C
ATOM   1785  OG  SER D 127     -17.241  13.305 -96.352  1.00116.00           O
ATOM   1786  H   SER D 127     -19.813  16.174 -96.648  1.00  0.00           H
ATOM   1787  HA  SER D 127     -17.100  15.798 -95.771  1.00  0.00           H
ATOM   1788  HB2 SER D 127     -19.052  14.147 -95.976  1.00  0.00           H
ATOM   1789  HB3 SER D 127     -18.637  14.022 -97.685  1.00  0.00           H
ATOM   1790  HG  SER D 127     -17.344  12.538 -96.921  1.00  0.00           H
ATOM   1791  N   ASP D 128     -17.488  16.375 -99.008  1.00 96.83           N
ATOM   1792  CA  ASP D 128     -16.814  16.734-100.265  1.00 96.83           C
ATOM   1793  C   ASP D 128     -16.152  18.129-100.178  1.00 96.83           C
ATOM   1794  O   ASP D 128     -14.940  18.264-100.399  1.00 96.83           O
ATOM   1795  CB  ASP D 128     -17.768  16.705-101.448  1.00124.69           C
ATOM   1796  CG  ASP D 128     -18.160  15.306-101.924  1.00124.69           C
ATOM   1797  OD1 ASP D 128     -17.754  14.274-101.313  1.00124.69           O
ATOM   1798  OD2 ASP D 128     -18.964  15.268-102.888  1.00124.69           O
ATOM   1799  H   ASP D 128     -18.501  16.310 -99.042  1.00  0.00           H
ATOM   1800  HA  ASP D 128     -15.997  16.032-100.436  1.00  0.00           H
ATOM   1801  HB2 ASP D 128     -18.651  17.230-101.163  1.00  0.00           H
ATOM   1802  HB3 ASP D 128     -17.300  17.237-102.252  1.00  0.00           H
ATOM   1803  N   ILE D 129     -16.905  19.191 -99.814  1.00 92.86           N
ATOM   1804  CA  ILE D 129     -16.361  20.565 -99.681  1.00 92.86           C
ATOM   1805  C   ILE D 129     -15.367  20.650 -98.520  1.00 92.86           C
ATOM   1806  O   ILE D 129     -14.367  21.352 -98.639  1.00 92.86           O
ATOM   1807  CB  ILE D 129     -17.477  21.621 -99.535  1.00 94.69           C
ATOM   1808  CG1 ILE D 129     -18.451  21.645-100.731  1.00 94.69           C
ATOM   1809  CG2 ILE D 129     -16.922  23.042 -99.323  1.00 94.69           C
ATOM   1810  CD1 ILE D 129     -17.829  21.948-102.100  1.00 94.69           C
ATOM   1811  H   ILE D 129     -17.894  19.041 -99.626  1.00  0.00           H
ATOM   1812  HA  ILE D 129     -15.801  20.785-100.588  1.00  0.00           H
ATOM   1813  HB  ILE D 129     -18.056  21.364 -98.649  1.00  0.00           H
ATOM   1814 HG12 ILE D 129     -18.947  20.679-100.803  1.00  0.00           H
ATOM   1815 HG13 ILE D 129     -19.218  22.396-100.530  1.00  0.00           H
ATOM   1816 HD11 ILE D 129     -17.111  21.175-102.374  1.00  0.00           H
ATOM   1817 HD12 ILE D 129     -18.621  21.956-102.844  1.00  0.00           H
ATOM   1818 HD13 ILE D 129     -17.343  22.923-102.100  1.00  0.00           H
ATOM   1819 HG21 ILE D 129     -16.375  23.104 -98.381  1.00  0.00           H
ATOM   1820 HG22 ILE D 129     -17.740  23.761 -99.283  1.00  0.00           H
ATOM   1821 HG23 ILE D 129     -16.250  23.313-100.138  1.00  0.00           H
ATOM   1822  N   ALA D 130     -15.507  19.823 -97.477  1.00 88.55           N
ATOM   1823  CA  ALA D 130     -14.438  19.655 -96.498  1.00 88.55           C
ATOM   1824  C   ALA D 130     -13.179  19.099 -97.169  1.00 88.55           C
ATOM   1825  O   ALA D 130     -12.141  19.751 -97.098  1.00 88.55           O
ATOM   1826  CB  ALA D 130     -14.892  18.767 -95.336  1.00 80.29           C
ATOM   1827  H   ALA D 130     -16.327  19.228 -97.415  1.00  0.00           H
ATOM   1828  HA  ALA D 130     -14.183  20.636 -96.095  1.00  0.00           H
ATOM   1829  HB1 ALA D 130     -14.083  18.650 -94.617  1.00  0.00           H
ATOM   1830  HB2 ALA D 130     -15.194  17.786 -95.706  1.00  0.00           H
ATOM   1831  HB3 ALA D 130     -15.733  19.241 -94.840  1.00  0.00           H
ATOM   1832  N   SER D 131     -13.249  17.940 -97.837  1.00110.81           N
ATOM   1833  CA  SER D 131     -12.091  17.366 -98.543  1.00110.81           C
ATOM   1834  C   SER D 131     -11.482  18.337 -99.570  1.00110.81           C
ATOM   1835  O   SER D 131     -10.259  18.418 -99.660  1.00110.81           O
ATOM   1836  CB  SER D 131     -12.486  16.031 -99.188  1.00147.73           C
ATOM   1837  OG  SER D 131     -11.372  15.405 -99.810  1.00147.73           O
ATOM   1838  H   SER D 131     -14.145  17.457 -97.895  1.00  0.00           H
ATOM   1839  HA  SER D 131     -11.317  17.155 -97.803  1.00  0.00           H
ATOM   1840  HB2 SER D 131     -12.865  15.364 -98.409  1.00  0.00           H
ATOM   1841  HB3 SER D 131     -13.279  16.189 -99.920  1.00  0.00           H
ATOM   1842  HG  SER D 131     -11.049  15.949-100.545  1.00  0.00           H
ATOM   1843  N   ALA D 132     -12.302  19.218-100.162  1.00104.34           N
ATOM   1844  CA  ALA D 132     -11.855  20.340-100.989  1.00104.34           C
ATOM   1845  C   ALA D 132     -11.048  21.399-100.219  1.00104.34           C
ATOM   1846  O   ALA D 132      -9.854  21.553-100.466  1.00104.34           O
ATOM   1847  CB  ALA D 132     -13.049  20.929-101.748  1.00 82.30           C
ATOM   1848  H   ALA D 132     -13.306  19.097-100.036  1.00  0.00           H
ATOM   1849  HA  ALA D 132     -11.176  19.969-101.735  1.00  0.00           H
ATOM   1850  HB1 ALA D 132     -12.684  21.591-102.534  1.00  0.00           H
ATOM   1851  HB2 ALA D 132     -13.634  20.134-102.206  1.00  0.00           H
ATOM   1852  HB3 ALA D 132     -13.690  21.501-101.081  1.00  0.00           H
ATOM   1853  N   LEU D 133     -11.635  22.069 -99.225  1.00100.03           N
ATOM   1854  CA  LEU D 133     -10.957  23.141 -98.478  1.00100.03           C
ATOM   1855  C   LEU D 133      -9.725  22.629 -97.735  1.00100.03           C
ATOM   1856  O   LEU D 133      -8.665  23.240 -97.818  1.00100.03           O
ATOM   1857  CB  LEU D 133     -11.938  23.771 -97.478  1.00 89.20           C
ATOM   1858  CG  LEU D 133     -12.739  24.947 -98.054  1.00 89.20           C
ATOM   1859  CD1 LEU D 133     -13.501  24.598 -99.333  1.00 89.20           C
ATOM   1860  CD2 LEU D 133     -13.728  25.390 -96.978  1.00 89.20           C
ATOM   1861  H   LEU D 133     -12.615  21.880 -99.028  1.00  0.00           H
ATOM   1862  HA  LEU D 133     -10.608  23.907 -99.174  1.00  0.00           H
ATOM   1863  HB2 LEU D 133     -11.367  24.156 -96.632  1.00  0.00           H
ATOM   1864  HB3 LEU D 133     -12.615  23.001 -97.099  1.00  0.00           H
ATOM   1865  HG  LEU D 133     -12.057  25.771 -98.266  1.00  0.00           H
ATOM   1866 HD11 LEU D 133     -12.808  24.327-100.128  1.00  0.00           H
ATOM   1867 HD12 LEU D 133     -14.184  23.775 -99.146  1.00  0.00           H
ATOM   1868 HD13 LEU D 133     -14.059  25.459 -99.683  1.00  0.00           H
ATOM   1869 HD21 LEU D 133     -14.261  26.270 -97.329  1.00  0.00           H
ATOM   1870 HD22 LEU D 133     -13.193  25.655 -96.067  1.00  0.00           H
ATOM   1871 HD23 LEU D 133     -14.439  24.588 -96.774  1.00  0.00           H
ATOM   1872  N   ARG D 134      -9.821  21.439 -97.131  1.00120.73           N
ATOM   1873  CA  ARG D 134      -8.704  20.776 -96.442  1.00120.73           C
ATOM   1874  C   ARG D 134      -7.496  20.608 -97.370  1.00120.73           C
ATOM   1875  O   ARG D 134      -6.408  21.073 -97.038  1.00120.73           O
ATOM   1876  CB  ARG D 134      -9.178  19.415 -95.902  1.00170.48           C
ATOM   1877  CG  ARG D 134     -10.212  19.554 -94.766  1.00170.48           C
ATOM   1878  CD  ARG D 134     -11.054  18.294 -94.501  1.00170.48           C
ATOM   1879  NE  ARG D 134     -10.299  17.034 -94.586  1.00170.48           N
ATOM   1880  CZ  ARG D 134     -10.843  15.832 -94.709  1.00170.48           C
ATOM   1881  NH1 ARG D 134     -12.130  15.642 -94.804  1.00170.48           N
ATOM   1882  NH2 ARG D 134     -10.089  14.777 -94.792  1.00170.48           N
ATOM   1883  H   ARG D 134     -10.712  20.951 -97.200  1.00  0.00           H
ATOM   1884  HA  ARG D 134      -8.371  21.405 -95.618  1.00  0.00           H
ATOM   1885  HB2 ARG D 134      -8.312  18.870 -95.520  1.00  0.00           H
ATOM   1886  HB3 ARG D 134      -9.605  18.842 -96.728  1.00  0.00           H
ATOM   1887  HG2 ARG D 134     -10.905  20.362 -94.992  1.00  0.00           H
ATOM   1888  HG3 ARG D 134      -9.698  19.834 -93.855  1.00  0.00           H
ATOM   1889  HD2 ARG D 134     -11.520  18.380 -93.515  1.00  0.00           H
ATOM   1890  HD3 ARG D 134     -11.850  18.254 -95.237  1.00  0.00           H
ATOM   1891  HE  ARG D 134      -9.295  17.087 -94.528  1.00  0.00           H
ATOM   1892 HH11 ARG D 134     -12.714  16.434 -94.638  1.00  0.00           H
ATOM   1893 HH12 ARG D 134     -12.488  14.741 -94.519  1.00  0.00           H
ATOM   1894 HH21 ARG D 134      -9.109  14.871 -94.612  1.00  0.00           H
ATOM   1895 HH22 ARG D 134     -10.547  13.890 -94.714  1.00  0.00           H
ATOM   1896  N   TYR D 135      -7.760  20.203 -98.616  1.00110.83           N
ATOM   1897  CA  TYR D 135      -6.747  20.080 -99.658  1.00110.83           C
ATOM   1898  C   TYR D 135      -6.080  21.418-100.009  1.00110.83           C
ATOM   1899  O   TYR D 135      -4.854  21.491-100.047  1.00110.83           O
ATOM   1900  CB  TYR D 135      -7.385  19.432-100.895  1.00116.78           C
ATOM   1901  CG  TYR D 135      -6.397  19.045-101.966  1.00116.78           C
ATOM   1902  CD1 TYR D 135      -5.749  17.800-101.879  1.00116.78           C
ATOM   1903  CD2 TYR D 135      -6.136  19.909-103.045  1.00116.78           C
ATOM   1904  CE1 TYR D 135      -4.828  17.413-102.868  1.00116.78           C
ATOM   1905  CE2 TYR D 135      -5.215  19.526-104.034  1.00116.78           C
ATOM   1906  CZ  TYR D 135      -4.561  18.277-103.950  1.00116.78           C
ATOM   1907  OH  TYR D 135      -3.669  17.886-104.894  1.00116.78           O
ATOM   1908  H   TYR D 135      -8.716  19.965 -98.852  1.00  0.00           H
ATOM   1909  HA  TYR D 135      -5.963  19.416 -99.290  1.00  0.00           H
ATOM   1910  HB2 TYR D 135      -7.914  18.529-100.591  1.00  0.00           H
ATOM   1911  HB3 TYR D 135      -8.114  20.108-101.338  1.00  0.00           H
ATOM   1912  HD1 TYR D 135      -5.963  17.145-101.044  1.00  0.00           H
ATOM   1913  HD2 TYR D 135      -6.630  20.871-103.110  1.00  0.00           H
ATOM   1914  HE1 TYR D 135      -4.328  16.461-102.792  1.00  0.00           H
ATOM   1915  HE2 TYR D 135      -4.997  20.199-104.845  1.00  0.00           H
ATOM   1916  HH  TYR D 135      -3.411  16.974-104.764  1.00  0.00           H
ATOM   1917  N   LEU D 136      -6.847  22.480-100.282  1.00 91.25           N
ATOM   1918  CA  LEU D 136      -6.279  23.786-100.653  1.00 91.25           C
ATOM   1919  C   LEU D 136      -5.494  24.431 -99.498  1.00 91.25           C
ATOM   1920  O   LEU D 136      -4.352  24.850 -99.701  1.00 91.25           O
ATOM   1921  CB  LEU D 136      -7.393  24.732-101.141  1.00 62.63           C
ATOM   1922  CG  LEU D 136      -7.836  24.481-102.597  1.00 62.63           C
ATOM   1923  CD1 LEU D 136      -8.805  23.314-102.751  1.00 62.63           C
ATOM   1924  CD2 LEU D 136      -8.557  25.718-103.128  1.00 62.63           C
ATOM   1925  H   LEU D 136      -7.857  22.387-100.206  1.00  0.00           H
ATOM   1926  HA  LEU D 136      -5.564  23.646-101.465  1.00  0.00           H
ATOM   1927  HB2 LEU D 136      -8.250  24.676-100.467  1.00  0.00           H
ATOM   1928  HB3 LEU D 136      -7.003  25.752-101.074  1.00  0.00           H
ATOM   1929  HG  LEU D 136      -6.954  24.309-103.218  1.00  0.00           H
ATOM   1930 HD11 LEU D 136      -9.138  23.259-103.786  1.00  0.00           H
ATOM   1931 HD12 LEU D 136      -8.313  22.383-102.483  1.00  0.00           H
ATOM   1932 HD13 LEU D 136      -9.668  23.482-102.102  1.00  0.00           H
ATOM   1933 HD21 LEU D 136      -8.906  25.531-104.141  1.00  0.00           H
ATOM   1934 HD22 LEU D 136      -7.877  26.567-103.150  1.00  0.00           H
ATOM   1935 HD23 LEU D 136      -9.410  25.960-102.494  1.00  0.00           H
ATOM   1936  N   HIS D 137      -6.011  24.329 -98.272  1.00111.18           N
ATOM   1937  CA  HIS D 137      -5.405  24.908 -97.070  1.00111.18           C
ATOM   1938  C   HIS D 137      -4.054  24.268 -96.739  1.00111.18           C
ATOM   1939  O   HIS D 137      -3.063  24.974 -96.542  1.00111.18           O
ATOM   1940  CB  HIS D 137      -6.367  24.737 -95.883  1.00124.14           C
ATOM   1941  CG  HIS D 137      -7.674  25.479 -95.992  1.00124.14           C
ATOM   1942  ND1 HIS D 137      -8.071  26.273 -97.062  1.00124.14           N
ATOM   1943  CD2 HIS D 137      -8.621  25.562 -95.012  1.00124.14           C
ATOM   1944  CE1 HIS D 137      -9.248  26.805 -96.725  1.00124.14           C
ATOM   1945  NE2 HIS D 137      -9.605  26.406 -95.492  1.00124.14           N
ATOM   1946  H   HIS D 137      -6.965  23.987 -98.192  1.00  0.00           H
ATOM   1947  HA  HIS D 137      -5.242  25.974 -97.241  1.00  0.00           H
ATOM   1948  HB2 HIS D 137      -6.589  23.675 -95.757  1.00  0.00           H
ATOM   1949  HB3 HIS D 137      -5.861  25.097 -94.987  1.00  0.00           H
ATOM   1950  HD2 HIS D 137      -8.561  25.090 -94.045  1.00  0.00           H
ATOM   1951  HE1 HIS D 137      -9.797  27.497 -97.346  1.00  0.00           H
ATOM   1952  HE2 HIS D 137     -10.381  26.796 -94.979  1.00  0.00           H
ATOM   1953  N   GLU D 138      -3.980  22.933 -96.787  1.00130.72           N
ATOM   1954  CA  GLU D 138      -2.737  22.166 -96.600  1.00130.72           C
ATOM   1955  C   GLU D 138      -1.727  22.401 -97.744  1.00130.72           C
ATOM   1956  O   GLU D 138      -0.516  22.400 -97.507  1.00130.72           O
ATOM   1957  CB  GLU D 138      -3.073  20.666 -96.441  1.00208.41           C
ATOM   1958  CG  GLU D 138      -3.889  20.368 -95.165  1.00208.41           C
ATOM   1959  CD  GLU D 138      -4.610  19.002 -95.185  1.00208.41           C
ATOM   1960  OE1 GLU D 138      -5.624  18.863 -94.453  1.00208.41           O
ATOM   1961  OE2 GLU D 138      -4.036  18.040 -95.744  1.00208.41           O
ATOM   1962  H   GLU D 138      -4.834  22.412 -96.982  1.00  0.00           H
ATOM   1963  HA  GLU D 138      -2.251  22.502 -95.684  1.00  0.00           H
ATOM   1964  HB2 GLU D 138      -3.636  20.343 -97.320  1.00  0.00           H
ATOM   1965  HB3 GLU D 138      -2.143  20.097 -96.397  1.00  0.00           H
ATOM   1966  HG2 GLU D 138      -3.226  20.426 -94.299  1.00  0.00           H
ATOM   1967  HG3 GLU D 138      -4.628  21.153 -95.041  1.00  0.00           H
ATOM   1968  N   ASN D 139      -2.222  22.813 -98.923  1.00112.90           N
ATOM   1969  CA  ASN D 139      -1.422  23.176-100.099  1.00112.90           C
ATOM   1970  C   ASN D 139      -1.093  24.684-100.234  1.00112.90           C
ATOM   1971  O   ASN D 139      -0.391  25.030-101.190  1.00112.90           O
ATOM   1972  CB  ASN D 139      -2.116  22.619-101.355  1.00148.79           C
ATOM   1973  CG  ASN D 139      -2.012  21.108-101.447  1.00148.79           C
ATOM   1974  OD1 ASN D 139      -0.948  20.521-101.343  1.00148.79           O
ATOM   1975  ND2 ASN D 139      -3.055  20.458-101.885  1.00148.79           N
ATOM   1976  H   ASN D 139      -3.234  22.866 -99.015  1.00  0.00           H
ATOM   1977  HA  ASN D 139      -0.450  22.685-100.016  1.00  0.00           H
ATOM   1978  HB2 ASN D 139      -1.652  23.035-102.248  1.00  0.00           H
ATOM   1979  HB3 ASN D 139      -3.160  22.931-101.353  1.00  0.00           H
ATOM   1980 HD21 ASN D 139      -3.951  20.898-101.729  1.00  0.00           H
ATOM   1981 HD22 ASN D 139      -2.983  19.462-101.895  1.00  0.00           H
ATOM   1982  N   ARG D 140      -1.419  25.521 -99.224  1.00107.38           N
ATOM   1983  CA  ARG D 140      -1.121  26.982 -99.108  1.00107.38           C
ATOM   1984  C   ARG D 140      -2.064  27.963 -99.831  1.00107.38           C
ATOM   1985  O   ARG D 140      -1.773  29.171 -99.842  1.00107.38           O
ATOM   1986  CB  ARG D 140       0.358  27.294 -99.435  1.00153.11           C
ATOM   1987  CG  ARG D 140       1.388  26.359 -98.773  1.00153.11           C
ATOM   1988  CD  ARG D 140       1.480  26.542 -97.239  1.00153.11           C
ATOM   1989  NE  ARG D 140       1.921  27.900 -96.838  1.00153.11           N
ATOM   1990  CZ  ARG D 140       3.040  28.501 -97.207  1.00153.11           C
ATOM   1991  NH1 ARG D 140       3.976  27.892 -97.858  1.00153.11           N
ATOM   1992  NH2 ARG D 140       3.189  29.765 -96.990  1.00153.11           N
ATOM   1993  H   ARG D 140      -2.013  25.105 -98.509  1.00  0.00           H
ATOM   1994  HA  ARG D 140      -1.274  27.211 -98.059  1.00  0.00           H
ATOM   1995  HB2 ARG D 140       0.501  27.248-100.515  1.00  0.00           H
ATOM   1996  HB3 ARG D 140       0.578  28.323 -99.151  1.00  0.00           H
ATOM   1997  HG2 ARG D 140       2.356  26.540 -99.240  1.00  0.00           H
ATOM   1998  HG3 ARG D 140       1.152  25.314 -98.982  1.00  0.00           H
ATOM   1999  HD2 ARG D 140       0.478  26.338 -96.817  1.00  0.00           H
ATOM   2000  HD3 ARG D 140       2.165  25.781 -96.842  1.00  0.00           H
ATOM   2001  HE  ARG D 140       1.219  28.450 -96.377  1.00  0.00           H
ATOM   2002 HH11 ARG D 140       3.793  26.960 -98.170  1.00  0.00           H
ATOM   2003 HH12 ARG D 140       4.432  28.471 -98.575  1.00  0.00           H
ATOM   2004 HH21 ARG D 140       2.438  30.299 -96.629  1.00  0.00           H
ATOM   2005 HH22 ARG D 140       3.895  30.222 -97.583  1.00  0.00           H
ATOM   2006  N   ILE D 141      -3.237  27.478-100.261  1.00 98.99           N
ATOM   2007  CA  ILE D 141      -4.250  28.254-100.996  1.00 98.99           C
ATOM   2008  C   ILE D 141      -5.452  28.590-100.093  1.00 98.99           C
ATOM   2009  O   ILE D 141      -5.736  27.882 -99.131  1.00 98.99           O
ATOM   2010  CB  ILE D 141      -4.666  27.511-102.293  1.00 58.09           C
ATOM   2011  CG1 ILE D 141      -3.437  27.261-103.202  1.00 58.09           C
ATOM   2012  CG2 ILE D 141      -5.721  28.269-103.121  1.00 58.09           C
ATOM   2013  CD1 ILE D 141      -2.842  25.860-103.021  1.00 58.09           C
ATOM   2014  H   ILE D 141      -3.483  26.504-100.061  1.00  0.00           H
ATOM   2015  HA  ILE D 141      -3.819  29.205-101.302  1.00  0.00           H
ATOM   2016  HB  ILE D 141      -5.097  26.548-102.013  1.00  0.00           H
ATOM   2017 HG12 ILE D 141      -3.709  27.354-104.256  1.00  0.00           H
ATOM   2018 HG13 ILE D 141      -2.671  28.013-102.997  1.00  0.00           H
ATOM   2019 HG21 ILE D 141      -5.945  27.709-104.032  1.00  0.00           H
ATOM   2020 HG22 ILE D 141      -5.345  29.257-103.394  1.00  0.00           H
ATOM   2021 HG23 ILE D 141      -6.650  28.371-102.561  1.00  0.00           H
ATOM   2022 HD11 ILE D 141      -3.451  25.123-103.544  1.00  0.00           H
ATOM   2023 HD12 ILE D 141      -2.821  25.597-101.968  1.00  0.00           H
ATOM   2024 HD13 ILE D 141      -1.826  25.846-103.417  1.00  0.00           H
ATOM   2025  N   ILE D 142      -6.133  29.700-100.390  1.00 96.79           N
ATOM   2026  CA  ILE D 142      -7.381  30.179 -99.773  1.00 96.79           C
ATOM   2027  C   ILE D 142      -8.322  30.527-100.938  1.00 96.79           C
ATOM   2028  O   ILE D 142      -7.901  31.250-101.844  1.00 96.79           O
ATOM   2029  CB  ILE D 142      -7.082  31.408 -98.872  1.00 94.56           C
ATOM   2030  CG1 ILE D 142      -6.002  31.084 -97.808  1.00 94.56           C
ATOM   2031  CG2 ILE D 142      -8.351  31.917 -98.173  1.00 94.56           C
ATOM   2032  CD1 ILE D 142      -5.611  32.246 -96.881  1.00 94.56           C
ATOM   2033  H   ILE D 142      -5.804  30.244-101.186  1.00  0.00           H
ATOM   2034  HA  ILE D 142      -7.829  29.384 -99.171  1.00  0.00           H
ATOM   2035  HB  ILE D 142      -6.695  32.204 -99.513  1.00  0.00           H
ATOM   2036 HG12 ILE D 142      -5.083  30.756 -98.301  1.00  0.00           H
ATOM   2037 HG13 ILE D 142      -6.363  30.253 -97.203  1.00  0.00           H
ATOM   2038 HG21 ILE D 142      -9.186  31.944 -98.868  1.00  0.00           H
ATOM   2039 HG22 ILE D 142      -8.177  32.921 -97.791  1.00  0.00           H
ATOM   2040 HG23 ILE D 142      -8.620  31.240 -97.359  1.00  0.00           H
ATOM   2041 HD11 ILE D 142      -5.178  33.055 -97.470  1.00  0.00           H
ATOM   2042 HD12 ILE D 142      -4.874  31.889 -96.161  1.00  0.00           H
ATOM   2043 HD13 ILE D 142      -6.479  32.614 -96.337  1.00  0.00           H
ATOM   2044  N   HIS D 143      -9.525  29.941-100.998  1.00103.22           N
ATOM   2045  CA  HIS D 143     -10.471  30.240-102.095  1.00103.22           C
ATOM   2046  C   HIS D 143     -11.220  31.554-101.850  1.00103.22           C
ATOM   2047  O   HIS D 143     -11.306  32.378-102.757  1.00103.22           O
ATOM   2048  CB  HIS D 143     -11.451  29.072-102.304  1.00122.33           C
ATOM   2049  CG  HIS D 143     -12.322  29.155-103.545  1.00122.33           C
ATOM   2050  ND1 HIS D 143     -13.371  28.275-103.818  1.00122.33           N
ATOM   2051  CD2 HIS D 143     -12.242  30.064-104.567  1.00122.33           C
ATOM   2052  CE1 HIS D 143     -13.930  28.708-104.959  1.00122.33           C
ATOM   2053  NE2 HIS D 143     -13.265  29.769-105.441  1.00122.33           N
ATOM   2054  H   HIS D 143      -9.868  29.459-100.163  1.00  0.00           H
ATOM   2055  HA  HIS D 143      -9.913  30.370-103.022  1.00  0.00           H
ATOM   2056  HB2 HIS D 143     -12.109  29.000-101.435  1.00  0.00           H
ATOM   2057  HB3 HIS D 143     -10.881  28.144-102.367  1.00  0.00           H
ATOM   2058  HD2 HIS D 143     -11.551  30.890-104.653  1.00  0.00           H
ATOM   2059  HE1 HIS D 143     -14.805  28.273-105.420  1.00  0.00           H
ATOM   2060  HE2 HIS D 143     -13.539  30.303-106.260  1.00  0.00           H
ATOM   2061  N   ARG D 144     -11.493  31.856-100.573  1.00120.48           N
ATOM   2062  CA  ARG D 144     -12.191  33.045-100.058  1.00120.48           C
ATOM   2063  C   ARG D 144     -13.661  33.068-100.503  1.00120.48           C
ATOM   2064  O   ARG D 144     -14.569  32.890 -99.678  1.00120.48           O
ATOM   2065  CB  ARG D 144     -11.441  34.340-100.439  1.00109.75           C
ATOM   2066  CG  ARG D 144      -9.918  34.371-100.185  1.00109.75           C
ATOM   2067  CD  ARG D 144      -9.268  35.418-101.085  1.00109.75           C
ATOM   2068  NE  ARG D 144      -9.515  36.822-100.732  1.00109.75           N
ATOM   2069  CZ  ARG D 144      -9.466  37.811-101.623  1.00109.75           C
ATOM   2070  NH1 ARG D 144      -9.392  37.622-102.907  1.00109.75           N
ATOM   2071  NH2 ARG D 144      -9.196  39.006-101.202  1.00109.75           N
ATOM   2072  H   ARG D 144     -11.458  31.065 -99.928  1.00  0.00           H
ATOM   2073  HA  ARG D 144     -12.217  32.964 -98.972  1.00  0.00           H
ATOM   2074  HB2 ARG D 144     -11.615  34.537-101.498  1.00  0.00           H
ATOM   2075  HB3 ARG D 144     -11.902  35.160 -99.914  1.00  0.00           H
ATOM   2076  HG2 ARG D 144      -9.691  34.556 -99.135  1.00  0.00           H
ATOM   2077  HG3 ARG D 144      -9.479  33.421-100.493  1.00  0.00           H
ATOM   2078  HD2 ARG D 144      -9.703  35.235-102.044  1.00  0.00           H
ATOM   2079  HD3 ARG D 144      -8.196  35.247-101.153  1.00  0.00           H
ATOM   2080  HE  ARG D 144      -9.424  37.069 -99.765  1.00  0.00           H
ATOM   2081 HH11 ARG D 144      -9.409  36.683-103.289  1.00  0.00           H
ATOM   2082 HH12 ARG D 144      -9.101  38.370-103.522  1.00  0.00           H
ATOM   2083 HH21 ARG D 144      -9.079  39.158-100.223  1.00  0.00           H
ATOM   2084 HH22 ARG D 144      -8.820  39.665-101.899  1.00  0.00           H
ATOM   2085  N   ASP D 145     -13.868  33.247-101.808  1.00114.56           N
ATOM   2086  CA  ASP D 145     -15.150  33.221-102.514  1.00114.56           C
ATOM   2087  C   ASP D 145     -15.668  31.789-102.712  1.00114.56           C
ATOM   2088  O   ASP D 145     -15.638  31.188-103.792  1.00114.56           O
ATOM   2089  CB  ASP D 145     -15.031  33.966-103.843  1.00132.66           C
ATOM   2090  CG  ASP D 145     -16.371  33.941-104.582  1.00132.66           C
ATOM   2091  OD1 ASP D 145     -17.398  34.112-103.883  1.00132.66           O
ATOM   2092  OD2 ASP D 145     -16.427  33.292-105.653  1.00132.66           O
ATOM   2093  H   ASP D 145     -13.035  33.322-102.385  1.00  0.00           H
ATOM   2094  HA  ASP D 145     -15.890  33.735-101.904  1.00  0.00           H
ATOM   2095  HB2 ASP D 145     -14.715  34.993-103.649  1.00  0.00           H
ATOM   2096  HB3 ASP D 145     -14.272  33.462-104.436  1.00  0.00           H
ATOM   2097  N   LEU D 146     -16.246  31.260-101.636  1.00 91.11           N
ATOM   2098  CA  LEU D 146     -16.914  29.969-101.665  1.00 91.11           C
ATOM   2099  C   LEU D 146     -18.432  30.166-101.682  1.00 91.11           C
ATOM   2100  O   LEU D 146     -19.127  29.885-100.705  1.00 91.11           O
ATOM   2101  CB  LEU D 146     -16.336  29.106-100.542  1.00 94.49           C
ATOM   2102  CG  LEU D 146     -16.786  27.641-100.601  1.00 94.49           C
ATOM   2103  CD1 LEU D 146     -16.183  26.889-101.788  1.00 94.49           C
ATOM   2104  CD2 LEU D 146     -16.350  26.986 -99.296  1.00 94.49           C
ATOM   2105  H   LEU D 146     -16.234  31.800-100.779  1.00  0.00           H
ATOM   2106  HA  LEU D 146     -16.670  29.468-102.605  1.00  0.00           H
ATOM   2107  HB2 LEU D 146     -16.632  29.533 -99.589  1.00  0.00           H
ATOM   2108  HB3 LEU D 146     -15.245  29.141-100.606  1.00  0.00           H
ATOM   2109  HG  LEU D 146     -17.869  27.580-100.667  1.00  0.00           H
ATOM   2110 HD11 LEU D 146     -16.569  27.294-102.726  1.00  0.00           H
ATOM   2111 HD12 LEU D 146     -15.097  26.997-101.790  1.00  0.00           H
ATOM   2112 HD13 LEU D 146     -16.447  25.833-101.738  1.00  0.00           H
ATOM   2113 HD21 LEU D 146     -16.541  25.916 -99.331  1.00  0.00           H
ATOM   2114 HD22 LEU D 146     -15.288  27.176 -99.149  1.00  0.00           H
ATOM   2115 HD23 LEU D 146     -16.901  27.430 -98.472  1.00  0.00           H
ATOM   2116  N   LYS D 147     -18.928  30.812-102.743  1.00 99.33           N
ATOM   2117  CA  LYS D 147     -20.361  30.866-103.062  1.00 99.33           C
ATOM   2118  C   LYS D 147     -20.814  29.576-103.776  1.00 99.33           C
ATOM   2119  O   LYS D 147     -20.194  29.178-104.759  1.00 99.33           O
ATOM   2120  CB  LYS D 147     -20.719  32.134-103.860  1.00118.53           C
ATOM   2121  CG  LYS D 147     -19.866  32.377-105.118  1.00118.53           C
ATOM   2122  CD  LYS D 147     -20.285  33.694-105.809  1.00118.53           C
ATOM   2123  CE  LYS D 147     -19.203  34.346-106.689  1.00118.53           C
ATOM   2124  NZ  LYS D 147     -18.360  33.364-107.394  1.00118.53           N
ATOM   2125  H   LYS D 147     -18.266  31.129-103.443  1.00  0.00           H
ATOM   2126  HA  LYS D 147     -20.887  30.948-102.112  1.00  0.00           H
ATOM   2127  HB2 LYS D 147     -20.594  32.987-103.190  1.00  0.00           H
ATOM   2128  HB3 LYS D 147     -21.771  32.079-104.143  1.00  0.00           H
ATOM   2129  HG2 LYS D 147     -19.980  31.545-105.818  1.00  0.00           H
ATOM   2130  HG3 LYS D 147     -18.822  32.429-104.820  1.00  0.00           H
ATOM   2131  HD2 LYS D 147     -21.170  33.494-106.418  1.00  0.00           H
ATOM   2132  HD3 LYS D 147     -20.557  34.434-105.048  1.00  0.00           H
ATOM   2133  HE2 LYS D 147     -19.671  35.034-107.394  1.00  0.00           H
ATOM   2134  HE3 LYS D 147     -18.541  34.940-106.048  1.00  0.00           H
ATOM   2135  HZ1 LYS D 147     -17.626  33.103-106.726  1.00  0.00           H
ATOM   2136  HZ2 LYS D 147     -17.877  33.794-108.164  1.00  0.00           H
ATOM   2137  HZ3 LYS D 147     -18.863  32.543-107.664  1.00  0.00           H
ATOM   2138  N   PRO D 148     -22.006  29.035-103.464  1.00 88.50           N
ATOM   2139  CA  PRO D 148     -22.632  27.920-104.184  1.00 88.50           C
ATOM   2140  C   PRO D 148     -22.716  28.041-105.719  1.00 88.50           C
ATOM   2141  O   PRO D 148     -22.751  27.018-106.402  1.00 88.50           O
ATOM   2142  CB  PRO D 148     -24.029  27.883-103.581  1.00 78.86           C
ATOM   2143  CG  PRO D 148     -23.810  28.251-102.128  1.00 78.86           C
ATOM   2144  CD  PRO D 148     -22.802  29.382-102.296  1.00 78.86           C
ATOM   2145  HA  PRO D 148     -22.098  27.005-103.933  1.00  0.00           H
ATOM   2146  HB2 PRO D 148     -24.546  26.936-103.699  1.00  0.00           H
ATOM   2147  HB3 PRO D 148     -24.578  28.689-104.032  1.00  0.00           H
ATOM   2148  HG2 PRO D 148     -24.730  28.572-101.637  1.00  0.00           H
ATOM   2149  HG3 PRO D 148     -23.361  27.408-101.613  1.00  0.00           H
ATOM   2150  HD2 PRO D 148     -22.197  29.480-101.390  1.00  0.00           H
ATOM   2151  HD3 PRO D 148     -23.326  30.312-102.519  1.00  0.00           H
ATOM   2152  N   GLU D 149     -22.706  29.259-106.278  1.00105.68           N
ATOM   2153  CA  GLU D 149     -22.596  29.521-107.725  1.00105.68           C
ATOM   2154  C   GLU D 149     -21.341  28.919-108.396  1.00105.68           C
ATOM   2155  O   GLU D 149     -21.354  28.707-109.605  1.00105.68           O
ATOM   2156  CB  GLU D 149     -22.576  31.043-107.967  1.00124.47           C
ATOM   2157  CG  GLU D 149     -23.948  31.732-107.912  1.00124.47           C
ATOM   2158  CD  GLU D 149     -24.546  31.942-106.513  1.00124.47           C
ATOM   2159  OE1 GLU D 149     -25.770  32.188-106.462  1.00124.47           O
ATOM   2160  OE2 GLU D 149     -23.907  31.609-105.489  1.00124.47           O
ATOM   2161  H   GLU D 149     -22.814  30.083-105.678  1.00  0.00           H
ATOM   2162  HA  GLU D 149     -23.453  29.093-108.246  1.00  0.00           H
ATOM   2163  HB2 GLU D 149     -22.184  31.219-108.972  1.00  0.00           H
ATOM   2164  HB3 GLU D 149     -21.885  31.519-107.274  1.00  0.00           H
ATOM   2165  HG2 GLU D 149     -23.841  32.712-108.383  1.00  0.00           H
ATOM   2166  HG3 GLU D 149     -24.647  31.155-108.524  1.00  0.00           H
ATOM   2167  N   ASN D 150     -20.262  28.622-107.657  1.00100.49           N
ATOM   2168  CA  ASN D 150     -19.082  27.924-108.194  1.00100.49           C
ATOM   2169  C   ASN D 150     -18.960  26.464-107.714  1.00100.49           C
ATOM   2170  O   ASN D 150     -17.939  25.832-107.979  1.00100.49           O
ATOM   2171  CB  ASN D 150     -17.803  28.769-108.002  1.00111.33           C
ATOM   2172  CG  ASN D 150     -17.460  29.084-106.552  1.00111.33           C
ATOM   2173  OD1 ASN D 150     -17.585  28.245-105.675  1.00111.33           O
ATOM   2174  ND2 ASN D 150     -17.001  30.287-106.280  1.00111.33           N
ATOM   2175  H   ASN D 150     -20.283  28.808-106.655  1.00  0.00           H
ATOM   2176  HA  ASN D 150     -19.215  27.824-109.272  1.00  0.00           H
ATOM   2177  HB2 ASN D 150     -16.955  28.244-108.438  1.00  0.00           H
ATOM   2178  HB3 ASN D 150     -17.928  29.700-108.552  1.00  0.00           H
ATOM   2179 HD21 ASN D 150     -16.655  30.885-107.006  1.00  0.00           H
ATOM   2180 HD22 ASN D 150     -16.664  30.479-105.337  1.00  0.00           H
ATOM   2181  N   ILE D 151     -20.034  25.872-107.172  1.00 91.16           N
ATOM   2182  CA  ILE D 151     -20.062  24.473-106.720  1.00 91.16           C
ATOM   2183  C   ILE D 151     -20.977  23.645-107.630  1.00 91.16           C
ATOM   2184  O   ILE D 151     -22.208  23.729-107.574  1.00 91.16           O
ATOM   2185  CB  ILE D 151     -20.424  24.388-105.221  1.00 87.11           C
ATOM   2186  CG1 ILE D 151     -19.407  25.221-104.405  1.00 87.11           C
ATOM   2187  CG2 ILE D 151     -20.453  22.916-104.758  1.00 87.11           C
ATOM   2188  CD1 ILE D 151     -19.648  25.219-102.899  1.00 87.11           C
ATOM   2189  H   ILE D 151     -20.867  26.432-107.026  1.00  0.00           H
ATOM   2190  HA  ILE D 151     -19.058  24.056-106.806  1.00  0.00           H
ATOM   2191  HB  ILE D 151     -21.418  24.814-105.073  1.00  0.00           H
ATOM   2192 HG12 ILE D 151     -19.455  26.262-104.726  1.00  0.00           H
ATOM   2193 HG13 ILE D 151     -18.398  24.860-104.599  1.00  0.00           H
ATOM   2194 HD11 ILE D 151     -19.083  26.041-102.461  1.00  0.00           H
ATOM   2195 HD12 ILE D 151     -20.713  25.349-102.713  1.00  0.00           H
ATOM   2196 HD13 ILE D 151     -19.313  24.285-102.454  1.00  0.00           H
ATOM   2197 HG21 ILE D 151     -20.687  22.856-103.696  1.00  0.00           H
ATOM   2198 HG22 ILE D 151     -21.209  22.355-105.304  1.00  0.00           H
ATOM   2199 HG23 ILE D 151     -19.475  22.461-104.934  1.00  0.00           H
ATOM   2200  N   VAL D 152     -20.370  22.831-108.492  1.00 83.69           N
ATOM   2201  CA  VAL D 152     -21.047  21.851-109.352  1.00 83.69           C
ATOM   2202  C   VAL D 152     -21.164  20.489-108.675  1.00 83.69           C
ATOM   2203  O   VAL D 152     -20.243  19.979-108.052  1.00 83.69           O
ATOM   2204  CB  VAL D 152     -20.403  21.692-110.749  1.00 58.92           C
ATOM   2205  CG1 VAL D 152     -21.028  22.701-111.719  1.00 58.92           C
ATOM   2206  CG2 VAL D 152     -18.880  21.818-110.719  1.00 58.92           C
ATOM   2207  H   VAL D 152     -19.361  22.730-108.392  1.00  0.00           H
ATOM   2208  HA  VAL D 152     -22.060  22.217-109.486  1.00  0.00           H
ATOM   2209  HB  VAL D 152     -20.646  20.700-111.136  1.00  0.00           H
ATOM   2210 HG11 VAL D 152     -22.049  22.418-111.974  1.00  0.00           H
ATOM   2211 HG12 VAL D 152     -21.046  23.697-111.271  1.00  0.00           H
ATOM   2212 HG13 VAL D 152     -20.460  22.713-112.652  1.00  0.00           H
ATOM   2213 HG21 VAL D 152     -18.471  21.751-111.720  1.00  0.00           H
ATOM   2214 HG22 VAL D 152     -18.474  21.028-110.094  1.00  0.00           H
ATOM   2215 HG23 VAL D 152     -18.600  22.773-110.293  1.00  0.00           H
ATOM   2216  N   LEU D 153     -22.288  19.825-108.920  1.00103.61           N
ATOM   2217  CA  LEU D 153     -22.588  18.482-108.448  1.00103.61           C
ATOM   2218  C   LEU D 153     -22.417  17.530-109.627  1.00103.61           C
ATOM   2219  O   LEU D 153     -23.397  17.111-110.254  1.00103.61           O
ATOM   2220  CB  LEU D 153     -23.993  18.425-107.825  1.00 96.83           C
ATOM   2221  CG  LEU D 153     -24.220  19.294-106.573  1.00 96.83           C
ATOM   2222  CD1 LEU D 153     -24.404  20.789-106.869  1.00 96.83           C
ATOM   2223  CD2 LEU D 153     -25.464  18.768-105.843  1.00 96.83           C
ATOM   2224  H   LEU D 153     -22.907  20.217-109.606  1.00  0.00           H
ATOM   2225  HA  LEU D 153     -21.868  18.191-107.681  1.00  0.00           H
ATOM   2226  HB2 LEU D 153     -24.741  18.668-108.581  1.00  0.00           H
ATOM   2227  HB3 LEU D 153     -24.142  17.384-107.537  1.00  0.00           H
ATOM   2228  HG  LEU D 153     -23.358  19.187-105.920  1.00  0.00           H
ATOM   2229 HD11 LEU D 153     -23.463  21.245-107.183  1.00  0.00           H
ATOM   2230 HD12 LEU D 153     -24.704  21.305-105.964  1.00  0.00           H
ATOM   2231 HD13 LEU D 153     -25.162  20.939-107.631  1.00  0.00           H
ATOM   2232 HD21 LEU D 153     -25.151  17.998-105.130  1.00  0.00           H
ATOM   2233 HD22 LEU D 153     -26.165  18.321-106.556  1.00  0.00           H
ATOM   2234 HD23 LEU D 153     -25.973  19.574-105.306  1.00  0.00           H
ATOM   2235  N   GLN D 154     -21.158  17.390-110.047  1.00129.95           N
ATOM   2236  CA  GLN D 154     -20.793  16.453-111.098  1.00129.95           C
ATOM   2237  C   GLN D 154     -21.274  15.047-110.722  1.00129.95           C
ATOM   2238  O   GLN D 154     -21.148  14.622-109.572  1.00129.95           O
ATOM   2239  CB  GLN D 154     -19.271  16.468-111.290  1.00112.36           C
ATOM   2240  CG  GLN D 154     -18.856  15.631-112.510  1.00112.36           C
ATOM   2241  CD  GLN D 154     -17.358  15.653-112.729  1.00112.36           C
ATOM   2242  OE1 GLN D 154     -16.832  16.594-113.276  1.00112.36           O
ATOM   2243  NE2 GLN D 154     -16.618  14.632-112.351  1.00112.36           N
ATOM   2244  H   GLN D 154     -20.419  17.775-109.465  1.00  0.00           H
ATOM   2245  HA  GLN D 154     -21.277  16.760-112.027  1.00  0.00           H
ATOM   2246  HB2 GLN D 154     -18.940  17.496-111.423  1.00  0.00           H
ATOM   2247  HB3 GLN D 154     -18.787  16.070-110.395  1.00  0.00           H
ATOM   2248  HG2 GLN D 154     -19.164  14.600-112.382  1.00  0.00           H
ATOM   2249  HG3 GLN D 154     -19.343  16.027-113.405  1.00  0.00           H
ATOM   2250 HE21 GLN D 154     -15.742  14.622-112.859  1.00  0.00           H
ATOM   2251 HE22 GLN D 154     -17.110  13.779-112.119  1.00  0.00           H
ATOM   2252  N   GLN D 155     -21.735  14.276-111.706  1.00141.17           N
ATOM   2253  CA  GLN D 155     -22.037  12.867-111.473  1.00141.17           C
ATOM   2254  C   GLN D 155     -20.769  12.045-111.152  1.00141.17           C
ATOM   2255  O   GLN D 155     -19.673  12.357-111.627  1.00141.17           O
ATOM   2256  CB  GLN D 155     -22.835  12.309-112.665  1.00121.12           C
ATOM   2257  CG  GLN D 155     -23.503  10.945-112.413  1.00121.12           C
ATOM   2258  CD  GLN D 155     -24.397  10.929-111.173  1.00121.12           C
ATOM   2259  OE1 GLN D 155     -23.948  10.950-110.041  1.00121.12           O
ATOM   2260  NE2 GLN D 155     -25.699  11.035-111.325  1.00121.12           N
ATOM   2261  H   GLN D 155     -21.811  14.652-112.638  1.00  0.00           H
ATOM   2262  HA  GLN D 155     -22.669  12.849-110.587  1.00  0.00           H
ATOM   2263  HB2 GLN D 155     -22.166  12.220-113.523  1.00  0.00           H
ATOM   2264  HB3 GLN D 155     -23.618  13.025-112.924  1.00  0.00           H
ATOM   2265  HG2 GLN D 155     -22.741  10.174-112.305  1.00  0.00           H
ATOM   2266  HG3 GLN D 155     -24.101  10.692-113.289  1.00  0.00           H
ATOM   2267 HE21 GLN D 155     -26.225  11.022-110.471  1.00  0.00           H
ATOM   2268 HE22 GLN D 155     -26.111  11.021-112.237  1.00  0.00           H
ATOM   2269  N   GLY D 156     -20.946  10.958-110.402  1.00134.71           N
ATOM   2270  CA  GLY D 156     -19.905   9.971-110.115  1.00134.71           C
ATOM   2271  C   GLY D 156     -20.483   8.555-110.018  1.00134.71           C
ATOM   2272  O   GLY D 156     -21.463   8.227-110.688  1.00134.71           O
ATOM   2273  H   GLY D 156     -21.885  10.736-110.081  1.00  0.00           H
ATOM   2274  HA2 GLY D 156     -19.139   9.975-110.893  1.00  0.00           H
ATOM   2275  HA3 GLY D 156     -19.431  10.224-109.167  1.00  0.00           H
ATOM   2276  N   GLU D 157     -19.896   7.743-109.136  1.00153.70           N
ATOM   2277  CA  GLU D 157     -20.164   6.301-109.040  1.00153.70           C
ATOM   2278  C   GLU D 157     -21.590   5.943-108.549  1.00153.70           C
ATOM   2279  O   GLU D 157     -22.288   5.131-109.171  1.00153.70           O
ATOM   2280  CB  GLU D 157     -19.118   5.670-108.097  1.00208.56           C
ATOM   2281  CG  GLU D 157     -17.649   6.070-108.312  1.00208.56           C
ATOM   2282  CD  GLU D 157     -17.207   5.938-109.772  1.00208.56           C
ATOM   2283  OE1 GLU D 157     -17.219   6.987-110.455  1.00208.56           O
ATOM   2284  OE2 GLU D 157     -17.022   4.777-110.208  1.00208.56           O
ATOM   2285  H   GLU D 157     -19.011   8.066-108.771  1.00  0.00           H
ATOM   2286  HA  GLU D 157     -20.037   5.865-110.032  1.00  0.00           H
ATOM   2287  HB2 GLU D 157     -19.192   4.585-108.184  1.00  0.00           H
ATOM   2288  HB3 GLU D 157     -19.361   5.940-107.067  1.00  0.00           H
ATOM   2289  HG2 GLU D 157     -17.512   7.102-107.978  1.00  0.00           H
ATOM   2290  HG3 GLU D 157     -17.020   5.439-107.677  1.00  0.00           H
ATOM   2291  N   GLN D 158     -21.944   6.427-107.335  1.00168.77           N
ATOM   2292  CA  GLN D 158     -23.266   6.196-106.722  1.00168.77           C
ATOM   2293  C   GLN D 158     -24.036   7.505-106.496  1.00168.77           C
ATOM   2294  O   GLN D 158     -25.156   7.686-106.983  1.00168.77           O
ATOM   2295  CB  GLN D 158     -23.137   5.445-105.376  1.00185.34           C
ATOM   2296  CG  GLN D 158     -22.748   3.964-105.479  1.00185.34           C
ATOM   2297  CD  GLN D 158     -21.291   3.761-105.873  1.00185.34           C
ATOM   2298  OE1 GLN D 158     -20.385   4.205-105.190  1.00185.34           O
ATOM   2299  NE2 GLN D 158     -21.023   3.016-106.921  1.00185.34           N
ATOM   2300  H   GLN D 158     -21.262   7.005-106.841  1.00  0.00           H
ATOM   2301  HA  GLN D 158     -23.888   5.587-107.381  1.00  0.00           H
ATOM   2302  HB2 GLN D 158     -24.108   5.481-104.870  1.00  0.00           H
ATOM   2303  HB3 GLN D 158     -22.415   5.956-104.730  1.00  0.00           H
ATOM   2304  HG2 GLN D 158     -22.882   3.504-104.495  1.00  0.00           H
ATOM   2305  HG3 GLN D 158     -23.412   3.460-106.183  1.00  0.00           H
ATOM   2306 HE21 GLN D 158     -20.056   3.013-107.203  1.00  0.00           H
ATOM   2307 HE22 GLN D 158     -21.754   2.805-107.579  1.00  0.00           H
ATOM   2308  N   ARG D 159     -23.521   8.288-105.531  1.00143.82           N
ATOM   2309  CA  ARG D 159     -23.928   9.676-105.287  1.00143.82           C
ATOM   2310  C   ARG D 159     -23.076  10.614-106.157  1.00143.82           C
ATOM   2311  O   ARG D 159     -22.256  10.163-106.958  1.00143.82           O
ATOM   2312  CB  ARG D 159     -23.796   9.977-103.781  1.00178.09           C
ATOM   2313  CG  ARG D 159     -24.873   9.263-102.945  1.00178.09           C
ATOM   2314  CD  ARG D 159     -24.417   9.145-101.486  1.00178.09           C
ATOM   2315  NE  ARG D 159     -25.434   8.472-100.653  1.00178.09           N
ATOM   2316  CZ  ARG D 159     -25.225   7.909 -99.477  1.00178.09           C
ATOM   2317  NH1 ARG D 159     -24.045   7.886 -98.920  1.00178.09           N
ATOM   2318  NH2 ARG D 159     -26.207   7.340 -98.835  1.00178.09           N
ATOM   2319  H   ARG D 159     -22.610   8.021-105.172  1.00  0.00           H
ATOM   2320  HA  ARG D 159     -24.963   9.825-105.598  1.00  0.00           H
ATOM   2321  HB2 ARG D 159     -23.891  11.050-103.590  1.00  0.00           H
ATOM   2322  HB3 ARG D 159     -22.801   9.667-103.450  1.00  0.00           H
ATOM   2323  HG2 ARG D 159     -25.803   9.835-102.995  1.00  0.00           H
ATOM   2324  HG3 ARG D 159     -25.058   8.260-103.336  1.00  0.00           H
ATOM   2325  HD2 ARG D 159     -24.218  10.144-101.089  1.00  0.00           H
ATOM   2326  HD3 ARG D 159     -23.490   8.568-101.472  1.00  0.00           H
ATOM   2327  HE  ARG D 159     -26.374   8.473-101.009  1.00  0.00           H
ATOM   2328 HH11 ARG D 159     -23.899   7.485 -98.015  1.00  0.00           H
ATOM   2329 HH12 ARG D 159     -23.292   8.365 -99.386  1.00  0.00           H
ATOM   2330 HH21 ARG D 159     -27.133   7.361 -99.223  1.00  0.00           H
ATOM   2331 HH22 ARG D 159     -26.044   6.928 -97.937  1.00  0.00           H
ATOM   2332  N   LEU D 160     -23.327  11.913-106.009  1.00117.45           N
ATOM   2333  CA  LEU D 160     -22.674  12.970-106.773  1.00117.45           C
ATOM   2334  C   LEU D 160     -21.389  13.432-106.073  1.00117.45           C
ATOM   2335  O   LEU D 160     -21.214  13.170-104.886  1.00117.45           O
ATOM   2336  CB  LEU D 160     -23.655  14.138-106.981  1.00 78.60           C
ATOM   2337  CG  LEU D 160     -25.005  13.730-107.615  1.00 78.60           C
ATOM   2338  CD1 LEU D 160     -26.004  13.151-106.595  1.00 78.60           C
ATOM   2339  CD2 LEU D 160     -25.651  14.947-108.275  1.00 78.60           C
ATOM   2340  H   LEU D 160     -23.874  12.210-105.212  1.00  0.00           H
ATOM   2341  HA  LEU D 160     -22.389  12.581-107.754  1.00  0.00           H
ATOM   2342  HB2 LEU D 160     -23.161  14.857-107.638  1.00  0.00           H
ATOM   2343  HB3 LEU D 160     -23.831  14.638-106.026  1.00  0.00           H
ATOM   2344  HG  LEU D 160     -24.829  12.991-108.397  1.00  0.00           H
ATOM   2345 HD11 LEU D 160     -27.031  13.349-106.904  1.00  0.00           H
ATOM   2346 HD12 LEU D 160     -25.877  12.070-106.541  1.00  0.00           H
ATOM   2347 HD13 LEU D 160     -25.839  13.592-105.610  1.00  0.00           H
ATOM   2348 HD21 LEU D 160     -26.578  14.648-108.763  1.00  0.00           H
ATOM   2349 HD22 LEU D 160     -25.856  15.711-107.526  1.00  0.00           H
ATOM   2350 HD23 LEU D 160     -24.975  15.342-109.035  1.00  0.00           H
ATOM   2351  N   ILE D 161     -20.552  14.159-106.813  1.00104.95           N
ATOM   2352  CA  ILE D 161     -19.288  14.745-106.361  1.00104.95           C
ATOM   2353  C   ILE D 161     -19.447  16.274-106.367  1.00104.95           C
ATOM   2354  O   ILE D 161     -19.650  16.857-107.440  1.00104.95           O
ATOM   2355  CB  ILE D 161     -18.128  14.313-107.299  1.00130.85           C
ATOM   2356  CG1 ILE D 161     -18.147  12.811-107.691  1.00130.85           C
ATOM   2357  CG2 ILE D 161     -16.783  14.694-106.653  1.00130.85           C
ATOM   2358  CD1 ILE D 161     -17.154  12.450-108.806  1.00130.85           C
ATOM   2359  H   ILE D 161     -20.813  14.344-107.776  1.00  0.00           H
ATOM   2360  HA  ILE D 161     -19.067  14.405-105.345  1.00  0.00           H
ATOM   2361  HB  ILE D 161     -18.226  14.877-108.228  1.00  0.00           H
ATOM   2362 HG12 ILE D 161     -17.949  12.198-106.811  1.00  0.00           H
ATOM   2363 HG13 ILE D 161     -19.131  12.542-108.074  1.00  0.00           H
ATOM   2364 HG21 ILE D 161     -16.778  15.749-106.379  1.00  0.00           H
ATOM   2365 HG22 ILE D 161     -15.958  14.500-107.331  1.00  0.00           H
ATOM   2366 HG23 ILE D 161     -16.643  14.110-105.739  1.00  0.00           H
ATOM   2367 HD11 ILE D 161     -17.300  11.409-109.091  1.00  0.00           H
ATOM   2368 HD12 ILE D 161     -16.127  12.572-108.464  1.00  0.00           H
ATOM   2369 HD13 ILE D 161     -17.333  13.080-109.678  1.00  0.00           H
ATOM   2370  N   HIS D 162     -19.334  16.940-105.217  1.00 88.56           N
ATOM   2371  CA  HIS D 162     -19.402  18.409-105.118  1.00 88.56           C
ATOM   2372  C   HIS D 162     -18.095  19.076-105.589  1.00 88.56           C
ATOM   2373  O   HIS D 162     -17.290  19.535-104.783  1.00 88.56           O
ATOM   2374  CB  HIS D 162     -19.783  18.842-103.694  1.00111.03           C
ATOM   2375  CG  HIS D 162     -21.192  18.489-103.301  1.00111.03           C
ATOM   2376  ND1 HIS D 162     -22.295  19.276-103.535  1.00111.03           N
ATOM   2377  CD2 HIS D 162     -21.623  17.347-102.683  1.00111.03           C
ATOM   2378  CE1 HIS D 162     -23.368  18.640-103.038  1.00111.03           C
ATOM   2379  NE2 HIS D 162     -23.014  17.455-102.517  1.00111.03           N
ATOM   2380  H   HIS D 162     -19.158  16.401-104.364  1.00  0.00           H
ATOM   2381  HA  HIS D 162     -20.191  18.762-105.782  1.00  0.00           H
ATOM   2382  HB2 HIS D 162     -19.686  19.927-103.630  1.00  0.00           H
ATOM   2383  HB3 HIS D 162     -19.085  18.417-102.981  1.00  0.00           H
ATOM   2384  HD2 HIS D 162     -20.996  16.527-102.354  1.00  0.00           H
ATOM   2385  HE1 HIS D 162     -24.383  19.019-103.065  1.00  0.00           H
ATOM   2386  HD1 HIS D 162     -22.288  20.169-104.004  1.00  0.00           H
ATOM   2387  N   LYS D 163     -17.846  19.071-106.904  1.00 87.13           N
ATOM   2388  CA  LYS D 163     -16.735  19.796-107.539  1.00 87.13           C
ATOM   2389  C   LYS D 163     -16.864  21.320-107.424  1.00 87.13           C
ATOM   2390  O   LYS D 163     -17.941  21.875-107.605  1.00 87.13           O
ATOM   2391  CB  LYS D 163     -16.522  19.333-108.990  1.00 98.47           C
ATOM   2392  CG  LYS D 163     -15.605  18.102-109.058  1.00 98.47           C
ATOM   2393  CD  LYS D 163     -15.219  17.816-110.514  1.00 98.47           C
ATOM   2394  CE  LYS D 163     -14.098  16.788-110.671  1.00 98.47           C
ATOM   2395  NZ  LYS D 163     -14.488  15.452-110.171  1.00 98.47           N
ATOM   2396  H   LYS D 163     -18.614  18.758-107.489  1.00  0.00           H
ATOM   2397  HA  LYS D 163     -15.843  19.563-106.989  1.00  0.00           H
ATOM   2398  HB2 LYS D 163     -17.480  19.103-109.460  1.00  0.00           H
ATOM   2399  HB3 LYS D 163     -16.049  20.143-109.549  1.00  0.00           H
ATOM   2400  HG2 LYS D 163     -14.695  18.297-108.492  1.00  0.00           H
ATOM   2401  HG3 LYS D 163     -16.118  17.240-108.628  1.00  0.00           H
ATOM   2402  HD2 LYS D 163     -14.859  18.738-110.973  1.00  0.00           H
ATOM   2403  HD3 LYS D 163     -16.104  17.489-111.055  1.00  0.00           H
ATOM   2404  HE2 LYS D 163     -13.199  17.162-110.167  1.00  0.00           H
ATOM   2405  HE3 LYS D 163     -13.861  16.714-111.738  1.00  0.00           H
ATOM   2406  HZ1 LYS D 163     -13.712  14.819-110.302  1.00  0.00           H
ATOM   2407  HZ2 LYS D 163     -14.737  15.509-109.197  1.00  0.00           H
ATOM   2408  HZ3 LYS D 163     -15.282  15.123-110.711  1.00  0.00           H
ATOM   2409  N   ILE D 164     -15.719  21.995-107.330  1.00 85.20           N
ATOM   2410  CA  ILE D 164     -15.598  23.459-107.333  1.00 85.20           C
ATOM   2411  C   ILE D 164     -14.970  23.932-108.647  1.00 85.20           C
ATOM   2412  O   ILE D 164     -14.096  23.258-109.195  1.00 85.20           O
ATOM   2413  CB  ILE D 164     -14.786  23.954-106.116  1.00 61.57           C
ATOM   2414  CG1 ILE D 164     -15.416  23.482-104.785  1.00 61.57           C
ATOM   2415  CG2 ILE D 164     -14.676  25.490-106.118  1.00 61.57           C
ATOM   2416  CD1 ILE D 164     -14.535  23.791-103.568  1.00 61.57           C
ATOM   2417  H   ILE D 164     -14.880  21.466-107.143  1.00  0.00           H
ATOM   2418  HA  ILE D 164     -16.593  23.897-107.260  1.00  0.00           H
ATOM   2419  HB  ILE D 164     -13.781  23.535-106.197  1.00  0.00           H
ATOM   2420 HG12 ILE D 164     -15.579  22.407-104.808  1.00  0.00           H
ATOM   2421 HG13 ILE D 164     -16.390  23.952-104.657  1.00  0.00           H
ATOM   2422 HG21 ILE D 164     -14.143  25.846-106.999  1.00  0.00           H
ATOM   2423 HG22 ILE D 164     -14.105  25.830-105.255  1.00  0.00           H
ATOM   2424 HG23 ILE D 164     -15.672  25.940-106.085  1.00  0.00           H
ATOM   2425 HD11 ILE D 164     -14.823  23.138-102.744  1.00  0.00           H
ATOM   2426 HD12 ILE D 164     -14.677  24.831-103.268  1.00  0.00           H
ATOM   2427 HD13 ILE D 164     -13.484  23.623-103.816  1.00  0.00           H
ATOM   2428  N   ILE D 165     -15.455  25.061-109.154  1.00103.26           N
ATOM   2429  CA  ILE D 165     -15.073  25.676-110.423  1.00103.26           C
ATOM   2430  C   ILE D 165     -14.163  26.893-110.173  1.00103.26           C
ATOM   2431  O   ILE D 165     -13.356  26.863-109.265  1.00103.26           O
ATOM   2432  CB  ILE D 165     -16.330  26.040-111.244  1.00 83.77           C
ATOM   2433  CG1 ILE D 165     -17.415  24.948-111.182  1.00 83.77           C
ATOM   2434  CG2 ILE D 165     -15.926  26.307-112.715  1.00 83.77           C
ATOM   2435  CD1 ILE D 165     -18.732  25.446-111.754  1.00 83.77           C
ATOM   2436  H   ILE D 165     -16.182  25.524-108.618  1.00  0.00           H
ATOM   2437  HA  ILE D 165     -14.485  24.961-110.993  1.00  0.00           H
ATOM   2438  HB  ILE D 165     -16.764  26.951-110.821  1.00  0.00           H
ATOM   2439 HG12 ILE D 165     -17.634  24.670-110.155  1.00  0.00           H
ATOM   2440 HG13 ILE D 165     -17.073  24.064-111.724  1.00  0.00           H
ATOM   2441 HD11 ILE D 165     -19.290  26.027-111.018  1.00  0.00           H
ATOM   2442 HD12 ILE D 165     -19.311  24.608-112.113  1.00  0.00           H
ATOM   2443 HD13 ILE D 165     -18.516  26.072-112.594  1.00  0.00           H
ATOM   2444 HG21 ILE D 165     -16.471  25.664-113.384  1.00  0.00           H
ATOM   2445 HG22 ILE D 165     -16.125  27.345-112.980  1.00  0.00           H
ATOM   2446 HG23 ILE D 165     -14.871  26.092-112.862  1.00  0.00           H
ATOM   2447  N   ASP D 166     -14.225  27.910-111.039  1.00134.65           N
ATOM   2448  CA  ASP D 166     -13.490  29.165-111.069  1.00134.65           C
ATOM   2449  C   ASP D 166     -13.036  29.683-109.674  1.00134.65           C
ATOM   2450  O   ASP D 166     -13.829  30.015-108.785  1.00134.65           O
ATOM   2451  CB  ASP D 166     -14.404  30.120-111.862  1.00183.48           C
ATOM   2452  CG  ASP D 166     -13.663  31.338-112.366  1.00183.48           C
ATOM   2453  OD1 ASP D 166     -12.864  31.841-111.548  1.00183.48           O
ATOM   2454  OD2 ASP D 166     -13.461  31.475-113.595  1.00183.48           O
ATOM   2455  H   ASP D 166     -14.887  27.819-111.789  1.00  0.00           H
ATOM   2456  HA  ASP D 166     -12.576  28.978-111.646  1.00  0.00           H
ATOM   2457  HB2 ASP D 166     -15.139  30.541-111.182  1.00  0.00           H
ATOM   2458  HB3 ASP D 166     -14.846  29.585-112.706  1.00  0.00           H
ATOM   2459  N   LEU D 167     -11.705  29.760-109.546  1.00108.11           N
ATOM   2460  CA  LEU D 167     -10.924  30.197-108.387  1.00108.11           C
ATOM   2461  C   LEU D 167     -10.369  31.622-108.633  1.00108.11           C
ATOM   2462  O   LEU D 167      -9.227  31.890-108.287  1.00108.11           O
ATOM   2463  CB  LEU D 167      -9.829  29.120-108.134  1.00 60.30           C
ATOM   2464  CG  LEU D 167     -10.086  28.098-107.010  1.00 60.30           C
ATOM   2465  CD1 LEU D 167     -11.339  27.273-107.225  1.00 60.30           C
ATOM   2466  CD2 LEU D 167      -8.916  27.103-106.988  1.00 60.30           C
ATOM   2467  H   LEU D 167     -11.165  29.527-110.363  1.00  0.00           H
ATOM   2468  HA  LEU D 167     -11.576  30.259-107.515  1.00  0.00           H
ATOM   2469  HB2 LEU D 167      -8.875  29.601-107.906  1.00  0.00           H
ATOM   2470  HB3 LEU D 167      -9.685  28.565-109.060  1.00  0.00           H
ATOM   2471  HG  LEU D 167     -10.129  28.618-106.053  1.00  0.00           H
ATOM   2472 HD11 LEU D 167     -11.459  26.559-106.411  1.00  0.00           H
ATOM   2473 HD12 LEU D 167     -11.241  26.742-108.177  1.00  0.00           H
ATOM   2474 HD13 LEU D 167     -12.200  27.941-107.246  1.00  0.00           H
ATOM   2475 HD21 LEU D 167      -9.087  26.370-106.203  1.00  0.00           H
ATOM   2476 HD22 LEU D 167      -7.971  27.621-106.794  1.00  0.00           H
ATOM   2477 HD23 LEU D 167      -8.847  26.576-107.944  1.00  0.00           H
ATOM   2478  N   GLY D 168     -11.084  32.485-109.371  1.00157.40           N
ATOM   2479  CA  GLY D 168     -10.580  33.822-109.737  1.00157.40           C
ATOM   2480  C   GLY D 168     -10.164  34.668-108.527  1.00157.40           C
ATOM   2481  O   GLY D 168      -8.977  34.928-108.350  1.00157.40           O
ATOM   2482  H   GLY D 168     -11.977  32.178-109.750  1.00  0.00           H
ATOM   2483  HA2 GLY D 168      -9.708  33.724-110.384  1.00  0.00           H
ATOM   2484  HA3 GLY D 168     -11.361  34.364-110.265  1.00  0.00           H
HETATM 2485  N   PTR D 169     -11.063  34.678-107.489  1.00125.73           N
HETATM 2486  CA  PTR D 169     -10.805  35.333-106.185  1.00125.73           C
HETATM 2487  C   PTR D 169      -9.787  34.653-105.291  1.00125.73           C
HETATM 2488  O   PTR D 169      -9.573  35.084-104.172  1.00125.73           O
HETATM 2489  CB  PTR D 169     -12.112  35.395-105.391  1.00  0.00           C
HETATM 2490  CG  PTR D 169     -13.019  36.252-106.197  1.00  0.00           C
HETATM 2491  CD2 PTR D 169     -12.753  37.633-106.204  1.00  0.00           C
HETATM 2492  CD1 PTR D 169     -13.995  35.669-107.021  1.00  0.00           C
HETATM 2493  CE1 PTR D 169     -14.748  36.511-107.839  1.00  0.00           C
HETATM 2494  CZ  PTR D 169     -14.524  37.893-107.796  1.00  0.00           C
HETATM 2495  OH  PTR D 169     -15.416  38.677-108.379  1.00  0.00           O
HETATM 2496  CE2 PTR D 169     -13.512  38.464-107.020  1.00  0.00           C
HETATM 2497  P   PTR D 169     -16.729  39.063-107.603  1.00  0.00           P
HETATM 2498  O2P PTR D 169     -17.057  40.256-108.370  1.00  0.00           O
HETATM 2499  O1P PTR D 169     -16.663  39.494-106.190  1.00  0.00           O
HETATM 2500  O3P PTR D 169     -17.836  38.067-107.709  1.00  0.00           O
HETATM 2501  H   PTR D 169     -12.047  34.634-107.737  1.00  0.00           H
HETATM 2502  HA  PTR D 169     -10.428  36.350-106.358  1.00  0.00           H
HETATM 2503  HB2 PTR D 169     -12.519  34.386-105.261  1.00  0.00           H
HETATM 2504  HB3 PTR D 169     -11.978  35.837-104.391  1.00  0.00           H
HETATM 2505  HD2 PTR D 169     -11.973  38.058-105.571  1.00  0.00           H
HETATM 2506  HD1 PTR D 169     -14.177  34.592-107.011  1.00  0.00           H
HETATM 2507  HE1 PTR D 169     -15.564  36.127-108.442  1.00  0.00           H
HETATM 2508  HE2 PTR D 169     -13.389  39.545-106.983  1.00  0.00           H
ATOM   2509  N   ALA D 170      -9.279  33.446-105.710  1.00 97.23           N
ATOM   2510  CA  ALA D 170      -8.382  32.685-104.862  1.00 97.23           C
ATOM   2511  C   ALA D 170      -7.132  33.496-104.469  1.00 97.23           C
ATOM   2512  O   ALA D 170      -6.911  34.660-104.798  1.00 97.23           O
ATOM   2513  CB  ALA D 170      -8.024  31.365-105.558  1.00 33.64           C
ATOM   2514  H   ALA D 170      -9.402  33.209-106.687  1.00  0.00           H
ATOM   2515  HA  ALA D 170      -8.920  32.459-103.932  1.00  0.00           H
ATOM   2516  HB1 ALA D 170      -7.429  30.746-104.885  1.00  0.00           H
ATOM   2517  HB2 ALA D 170      -7.449  31.579-106.463  1.00  0.00           H
ATOM   2518  HB3 ALA D 170      -8.944  30.835-105.804  1.00  0.00           H
ATOM   2519  N   LYS D 171      -6.312  32.869-103.643  1.00 88.23           N
ATOM   2520  CA  LYS D 171      -5.208  33.525-102.964  1.00 88.23           C
ATOM   2521  C   LYS D 171      -4.227  32.451-102.557  1.00 88.23           C
ATOM   2522  O   LYS D 171      -4.630  31.409-102.044  1.00 88.23           O
ATOM   2523  CB  LYS D 171      -5.829  34.282-101.780  1.00 68.22           C
ATOM   2524  CG  LYS D 171      -4.959  34.445-100.540  1.00 68.22           C
ATOM   2525  CD  LYS D 171      -3.802  35.440-100.730  1.00 68.22           C
ATOM   2526  CE  LYS D 171      -2.908  35.460 -99.487  1.00 68.22           C
ATOM   2527  NZ  LYS D 171      -3.729  35.668 -98.267  1.00 68.22           N
ATOM   2528  H   LYS D 171      -6.624  31.977-103.271  1.00  0.00           H
ATOM   2529  HA  LYS D 171      -4.713  34.236-103.631  1.00  0.00           H
ATOM   2530  HB2 LYS D 171      -6.711  33.735-101.443  1.00  0.00           H
ATOM   2531  HB3 LYS D 171      -6.161  35.267-102.124  1.00  0.00           H
ATOM   2532  HG2 LYS D 171      -5.629  34.779 -99.750  1.00  0.00           H
ATOM   2533  HG3 LYS D 171      -4.563  33.481-100.218  1.00  0.00           H
ATOM   2534  HD2 LYS D 171      -4.178  36.438-100.952  1.00  0.00           H
ATOM   2535  HD3 LYS D 171      -3.201  35.162-101.588  1.00  0.00           H
ATOM   2536  HE2 LYS D 171      -2.384  34.502 -99.442  1.00  0.00           H
ATOM   2537  HE3 LYS D 171      -2.168  36.256 -99.618  1.00  0.00           H
ATOM   2538  HZ1 LYS D 171      -3.175  35.883 -97.453  1.00  0.00           H
ATOM   2539  HZ2 LYS D 171      -4.316  34.861 -98.114  1.00  0.00           H
ATOM   2540  HZ3 LYS D 171      -4.385  36.429 -98.455  1.00  0.00           H
ATOM   2541  N   GLU D 172      -2.953  32.804-102.507  1.00111.29           N
ATOM   2542  CA  GLU D 172      -1.908  31.929-101.995  1.00111.29           C
ATOM   2543  C   GLU D 172      -0.958  32.701-101.069  1.00111.29           C
ATOM   2544  O   GLU D 172      -0.681  33.883-101.267  1.00111.29           O
ATOM   2545  CB  GLU D 172      -1.249  31.242-103.199  1.00132.93           C
ATOM   2546  CG  GLU D 172      -0.050  30.366-102.806  1.00132.93           C
ATOM   2547  CD  GLU D 172       0.261  29.244-103.811  1.00132.93           C
ATOM   2548  OE1 GLU D 172       1.370  28.673-103.744  1.00132.93           O
ATOM   2549  OE2 GLU D 172      -0.619  28.808-104.576  1.00132.93           O
ATOM   2550  H   GLU D 172      -2.670  33.696-102.915  1.00  0.00           H
ATOM   2551  HA  GLU D 172      -2.360  31.141-101.392  1.00  0.00           H
ATOM   2552  HB2 GLU D 172      -2.025  30.638-103.671  1.00  0.00           H
ATOM   2553  HB3 GLU D 172      -0.929  31.999-103.918  1.00  0.00           H
ATOM   2554  HG2 GLU D 172      -0.246  29.911-101.831  1.00  0.00           H
ATOM   2555  HG3 GLU D 172       0.815  31.025-102.714  1.00  0.00           H
ATOM   2556  N   LEU D 173      -0.528  32.093 -99.959  1.00103.97           N
ATOM   2557  CA  LEU D 173       0.402  32.783 -99.047  1.00103.97           C
ATOM   2558  C   LEU D 173       1.837  32.878 -99.608  1.00103.97           C
ATOM   2559  O   LEU D 173       2.605  33.726 -99.160  1.00103.97           O
ATOM   2560  CB  LEU D 173       0.313  32.156 -97.644  1.00143.39           C
ATOM   2561  CG  LEU D 173       1.208  32.819 -96.573  1.00143.39           C
ATOM   2562  CD1 LEU D 173       0.998  34.331 -96.417  1.00143.39           C
ATOM   2563  CD2 LEU D 173       0.905  32.195 -95.208  1.00143.39           C
ATOM   2564  H   LEU D 173      -0.793  31.125 -99.799  1.00  0.00           H
ATOM   2565  HA  LEU D 173       0.062  33.815 -98.957  1.00  0.00           H
ATOM   2566  HB2 LEU D 173       0.580  31.102 -97.722  1.00  0.00           H
ATOM   2567  HB3 LEU D 173      -0.727  32.217 -97.315  1.00  0.00           H
ATOM   2568  HG  LEU D 173       2.255  32.624 -96.804  1.00  0.00           H
ATOM   2569 HD11 LEU D 173       1.274  34.845 -97.337  1.00  0.00           H
ATOM   2570 HD12 LEU D 173       1.648  34.710 -95.629  1.00  0.00           H
ATOM   2571 HD13 LEU D 173      -0.041  34.551 -96.179  1.00  0.00           H
ATOM   2572 HD21 LEU D 173       1.587  32.604 -94.462  1.00  0.00           H
ATOM   2573 HD22 LEU D 173       1.033  31.115 -95.248  1.00  0.00           H
ATOM   2574 HD23 LEU D 173      -0.121  32.421 -94.916  1.00  0.00           H
ATOM   2575  N   ASP D 174       2.162  32.078-100.627  1.00104.53           N
ATOM   2576  CA  ASP D 174       3.476  32.086-101.288  1.00104.53           C
ATOM   2577  C   ASP D 174       3.551  32.995-102.526  1.00104.53           C
ATOM   2578  O   ASP D 174       4.581  33.627-102.759  1.00104.53           O
ATOM   2579  CB  ASP D 174       3.874  30.644-101.608  1.00150.38           C
ATOM   2580  CG  ASP D 174       4.275  29.868-100.345  1.00150.38           C
ATOM   2581  OD1 ASP D 174       4.316  28.626-100.422  1.00150.38           O
ATOM   2582  OD2 ASP D 174       4.465  30.415 -99.226  1.00150.38           O
ATOM   2583  H   ASP D 174       1.472  31.422-100.966  1.00  0.00           H
ATOM   2584  HA  ASP D 174       4.226  32.482-100.607  1.00  0.00           H
ATOM   2585  HB2 ASP D 174       3.048  30.141-102.115  1.00  0.00           H
ATOM   2586  HB3 ASP D 174       4.713  30.640-102.301  1.00  0.00           H
ATOM   2587  N   GLN D 175       2.423  33.179-103.220  1.00119.20           N
ATOM   2588  CA  GLN D 175       2.343  33.903-104.496  1.00119.20           C
ATOM   2589  C   GLN D 175       1.551  35.224-104.386  1.00119.20           C
ATOM   2590  O   GLN D 175       1.499  36.003-105.338  1.00119.20           O
ATOM   2591  CB  GLN D 175       1.733  32.964-105.545  1.00138.21           C
ATOM   2592  CG  GLN D 175       2.355  31.551-105.645  1.00138.21           C
ATOM   2593  CD  GLN D 175       3.572  31.490-106.562  1.00138.21           C
ATOM   2594  OE1 GLN D 175       4.460  32.323-106.545  1.00138.21           O
ATOM   2595  NE2 GLN D 175       3.638  30.509-107.433  1.00138.21           N
ATOM   2596  H   GLN D 175       1.621  32.634-102.947  1.00  0.00           H
ATOM   2597  HA  GLN D 175       3.351  34.159-104.826  1.00  0.00           H
ATOM   2598  HB2 GLN D 175       1.814  33.450-106.515  1.00  0.00           H
ATOM   2599  HB3 GLN D 175       0.673  32.848-105.314  1.00  0.00           H
ATOM   2600  HG2 GLN D 175       2.627  31.145-104.671  1.00  0.00           H
ATOM   2601  HG3 GLN D 175       1.595  30.878-106.039  1.00  0.00           H
ATOM   2602 HE21 GLN D 175       2.841  29.920-107.568  1.00  0.00           H
ATOM   2603 HE22 GLN D 175       4.344  30.589-108.141  1.00  0.00           H
ATOM   2604  N   GLY D 176       1.032  35.520-103.184  1.00114.71           N
ATOM   2605  CA  GLY D 176       0.137  36.641-102.913  1.00114.71           C
ATOM   2606  C   GLY D 176      -1.322  36.411-103.321  1.00114.71           C
ATOM   2607  O   GLY D 176      -1.772  35.289-103.555  1.00114.71           O
ATOM   2608  H   GLY D 176       1.138  34.835-102.447  1.00  0.00           H
ATOM   2609  HA2 GLY D 176       0.495  37.530-103.434  1.00  0.00           H
ATOM   2610  HA3 GLY D 176       0.138  36.843-101.845  1.00  0.00           H
HETATM 2611  N   SEP D 177      -2.129  37.488-103.024  1.00 81.35           N
HETATM 2612  CA  SEP D 177      -3.446  37.689-103.683  1.00 81.35           C
HETATM 2613  C   SEP D 177      -3.433  37.227-105.138  1.00 81.35           C
HETATM 2614  O   SEP D 177      -2.490  37.550-105.835  1.00 81.35           O
HETATM 2615  CB  SEP D 177      -3.834  39.186-103.684  1.00  0.00           C
HETATM 2616  OG  SEP D 177      -4.797  39.368-102.646  1.00  0.00           O
HETATM 2617  P   SEP D 177      -6.237  38.885-102.696  1.00  0.00           P
HETATM 2618  O1P SEP D 177      -6.449  38.251-104.001  1.00  0.00           O
HETATM 2619  O2P SEP D 177      -6.211  38.285-101.391  1.00  0.00           O
HETATM 2620  O3P SEP D 177      -7.060  40.079-102.658  1.00  0.00           O
HETATM 2621  H   SEP D 177      -1.654  38.335-102.766  1.00  0.00           H
HETATM 2622  HA  SEP D 177      -4.202  37.134-103.129  1.00  0.00           H
HETATM 2623  HB2 SEP D 177      -4.293  39.466-104.644  1.00  0.00           H
HETATM 2624  HB3 SEP D 177      -2.884  39.812-103.619  1.00  0.00           H
ATOM   2625  N   LEU D 178      -4.635  36.814-105.669  1.00117.46           N
ATOM   2626  CA  LEU D 178      -4.792  36.578-107.104  1.00117.46           C
ATOM   2627  C   LEU D 178      -5.477  37.736-107.848  1.00117.46           C
ATOM   2628  O   LEU D 178      -4.914  38.281-108.809  1.00117.46           O
ATOM   2629  CB  LEU D 178      -5.525  35.245-107.297  1.00137.33           C
ATOM   2630  CG  LEU D 178      -5.677  34.660-108.705  1.00137.33           C
ATOM   2631  CD1 LEU D 178      -4.395  34.671-109.543  1.00137.33           C
ATOM   2632  CD2 LEU D 178      -6.147  33.210-108.536  1.00137.33           C
ATOM   2633  H   LEU D 178      -5.463  36.831-105.067  1.00  0.00           H
ATOM   2634  HA  LEU D 178      -3.795  36.474-107.510  1.00  0.00           H
ATOM   2635  HB2 LEU D 178      -5.034  34.509-106.656  1.00  0.00           H
ATOM   2636  HB3 LEU D 178      -6.549  35.394-106.958  1.00  0.00           H
ATOM   2637  HG  LEU D 178      -6.435  35.234-109.240  1.00  0.00           H
ATOM   2638 HD21 LEU D 178      -6.236  32.721-109.502  1.00  0.00           H
ATOM   2639 HD22 LEU D 178      -7.136  33.228-108.068  1.00  0.00           H
ATOM   2640 HD23 LEU D 178      -5.462  32.654-107.890  1.00  0.00           H
ATOM   2641 HD11 LEU D 178      -3.737  35.496-109.282  1.00  0.00           H
ATOM   2642 HD12 LEU D 178      -4.678  34.830-110.581  1.00  0.00           H
ATOM   2643 HD13 LEU D 178      -3.853  33.732-109.431  1.00  0.00           H
ATOM   2644  N   CYS D 179      -6.609  38.225-107.329  1.00129.18           N
ATOM   2645  CA  CYS D 179      -7.314  39.373-107.903  1.00129.18           C
ATOM   2646  C   CYS D 179      -8.257  40.044-106.874  1.00129.18           C
ATOM   2647  O   CYS D 179      -8.443  39.581-105.743  1.00129.18           O
ATOM   2648  CB  CYS D 179      -8.043  38.950-109.196  1.00128.57           C
ATOM   2649  SG  CYS D 179      -9.431  37.836-108.857  1.00128.57           S
ATOM   2650  H   CYS D 179      -6.976  37.827-106.457  1.00  0.00           H
ATOM   2651  HA  CYS D 179      -6.561  40.126-108.159  1.00  0.00           H
ATOM   2652  HB2 CYS D 179      -8.437  39.850-109.688  1.00  0.00           H
ATOM   2653  HB3 CYS D 179      -7.328  38.465-109.860  1.00  0.00           H
ATOM   2654  HG  CYS D 179      -8.742  36.803-108.362  1.00  0.00           H
ATOM   2655  N   THR D 180      -8.721  41.247-107.255  1.00117.21           N
ATOM   2656  CA  THR D 180      -9.581  42.087-106.411  1.00117.21           C
ATOM   2657  C   THR D 180     -10.645  42.746-107.298  1.00117.21           C
ATOM   2658  O   THR D 180     -10.306  43.648-108.072  1.00117.21           O
ATOM   2659  CB  THR D 180      -8.770  43.151-105.645  1.00 86.11           C
ATOM   2660  OG1 THR D 180      -7.593  42.617-105.034  1.00 86.11           O
ATOM   2661  CG2 THR D 180      -9.604  43.811-104.546  1.00 86.11           C
ATOM   2662  H   THR D 180      -8.616  41.543-108.221  1.00  0.00           H
ATOM   2663  HA  THR D 180     -10.101  41.461-105.683  1.00  0.00           H
ATOM   2664  HB  THR D 180      -8.448  43.920-106.343  1.00  0.00           H
ATOM   2665  HG1 THR D 180      -7.858  41.858-104.497  1.00  0.00           H
ATOM   2666 HG21 THR D 180      -9.005  44.560-104.026  1.00  0.00           H
ATOM   2667 HG22 THR D 180      -9.948  43.061-103.829  1.00  0.00           H
ATOM   2668 HG23 THR D 180     -10.475  44.297-104.987  1.00  0.00           H
HETATM 2669  N   SEP D 181     -11.764  41.965-107.479  1.00123.10           N
HETATM 2670  CA  SEP D 181     -13.082  42.406-108.011  1.00123.10           C
HETATM 2671  C   SEP D 181     -13.997  42.337-106.732  1.00123.10           C
HETATM 2672  O   SEP D 181     -13.579  41.843-105.684  1.00123.10           O
HETATM 2673  CB  SEP D 181     -13.463  41.469-109.243  1.00  0.00           C
HETATM 2674  OG  SEP D 181     -14.274  42.072-110.310  1.00  0.00           O
HETATM 2675  P   SEP D 181     -14.529  41.363-111.770  1.00  0.00           P
HETATM 2676  O2P SEP D 181     -13.255  41.092-112.483  1.00  0.00           O
HETATM 2677  O1P SEP D 181     -15.185  42.299-112.735  1.00  0.00           O
HETATM 2678  O3P SEP D 181     -15.420  40.190-111.986  1.00  0.00           O
HETATM 2679  H   SEP D 181     -11.912  41.277-106.734  1.00  0.00           H
HETATM 2680  HA  SEP D 181     -13.003  43.444-108.338  1.00  0.00           H
HETATM 2681  HB2 SEP D 181     -12.503  41.197-109.726  1.00  0.00           H
HETATM 2682  HB3 SEP D 181     -13.924  40.537-108.884  1.00  0.00           H
ATOM   2683  N   PHE D 182     -15.039  43.274-106.667  1.00185.33           N
ATOM   2684  CA  PHE D 182     -15.972  43.331-105.493  1.00185.33           C
ATOM   2685  C   PHE D 182     -17.466  43.232-105.956  1.00185.33           C
ATOM   2686  O   PHE D 182     -18.317  44.044-105.546  1.00185.33           O
ATOM   2687  CB  PHE D 182     -15.669  44.584-104.611  1.00164.64           C
ATOM   2688  CG  PHE D 182     -15.793  44.471-103.084  1.00164.64           C
ATOM   2689  CD1 PHE D 182     -16.545  45.412-102.340  1.00164.64           C
ATOM   2690  CD2 PHE D 182     -15.078  43.472-102.391  1.00164.64           C
ATOM   2691  CE1 PHE D 182     -16.549  45.375-100.930  1.00164.64           C
ATOM   2692  CE2 PHE D 182     -15.087  43.429-100.982  1.00164.64           C
ATOM   2693  CZ  PHE D 182     -15.806  44.392-100.255  1.00164.64           C
ATOM   2694  H   PHE D 182     -15.213  43.889-107.493  1.00  0.00           H
ATOM   2695  HA  PHE D 182     -15.799  42.449-104.872  1.00  0.00           H
ATOM   2696  HB2 PHE D 182     -14.630  44.878-104.772  1.00  0.00           H
ATOM   2697  HB3 PHE D 182     -16.283  45.426-104.948  1.00  0.00           H
ATOM   2698  HD1 PHE D 182     -17.080  46.193-102.858  1.00  0.00           H
ATOM   2699  HD2 PHE D 182     -14.481  42.758-102.950  1.00  0.00           H
ATOM   2700  HE1 PHE D 182     -17.091  46.120-100.369  1.00  0.00           H
ATOM   2701  HE2 PHE D 182     -14.506  42.678-100.467  1.00  0.00           H
ATOM   2702  HZ  PHE D 182     -15.761  44.393 -99.179  1.00  0.00           H
ATOM   2703  N   VAL D 183     -17.738  42.432-107.013  1.00122.34           N
ATOM   2704  CA  VAL D 183     -18.879  42.437-107.989  1.00122.34           C
ATOM   2705  C   VAL D 183     -19.545  41.050-108.132  1.00122.34           C
ATOM   2706  O   VAL D 183     -19.853  40.505-109.224  1.00122.34           O
ATOM   2707  CB  VAL D 183     -18.385  42.834-109.393  1.00125.87           C
ATOM   2708  CG1 VAL D 183     -19.582  43.235-110.287  1.00125.87           C
ATOM   2709  CG2 VAL D 183     -17.376  44.004-109.432  1.00125.87           C
ATOM   2710  H   VAL D 183     -17.006  41.738-107.253  1.00  0.00           H
ATOM   2711  HA  VAL D 183     -19.551  43.224-107.631  1.00  0.00           H
ATOM   2712  HB  VAL D 183     -17.887  41.983-109.866  1.00  0.00           H
ATOM   2713 HG21 VAL D 183     -17.234  44.317-110.469  1.00  0.00           H
ATOM   2714 HG22 VAL D 183     -16.416  43.633-109.066  1.00  0.00           H
ATOM   2715 HG23 VAL D 183     -17.745  44.817-108.812  1.00  0.00           H
ATOM   2716 HG11 VAL D 183     -19.222  43.439-111.289  1.00  0.00           H
ATOM   2717 HG12 VAL D 183     -20.299  42.422-110.383  1.00  0.00           H
ATOM   2718 HG13 VAL D 183     -20.091  44.082-109.842  1.00  0.00           H
ATOM   2719  N   GLY D 184     -20.062  40.630-106.878  1.00129.46           N
ATOM   2720  CA  GLY D 184     -20.928  39.393-107.026  1.00129.46           C
ATOM   2721  C   GLY D 184     -21.925  39.197-105.891  1.00129.46           C
ATOM   2722  O   GLY D 184     -22.553  40.103-105.318  1.00129.46           O
ATOM   2723  H   GLY D 184     -20.245  41.334-106.126  1.00  0.00           H
ATOM   2724  HA2 GLY D 184     -21.450  39.202-107.963  1.00  0.00           H
ATOM   2725  HA3 GLY D 184     -20.132  38.726-106.908  1.00  0.00           H
ATOM   2726  N   THR D 185     -22.095  37.918-105.544  1.00155.85           N
ATOM   2727  CA  THR D 185     -22.958  37.546-104.399  1.00155.85           C
ATOM   2728  C   THR D 185     -22.179  37.715-103.083  1.00155.85           C
ATOM   2729  O   THR D 185     -22.015  36.750-102.335  1.00155.85           O
ATOM   2730  CB  THR D 185     -23.603  36.150-104.552  1.00158.31           C
ATOM   2731  OG1 THR D 185     -24.015  35.901-105.875  1.00158.31           O
ATOM   2732  CG2 THR D 185     -24.886  36.102-103.730  1.00158.31           C
ATOM   2733  H   THR D 185     -21.499  37.211-105.977  1.00  0.00           H
ATOM   2734  HA  THR D 185     -23.773  38.261-104.378  1.00  0.00           H
ATOM   2735  HB  THR D 185     -22.906  35.380-104.235  1.00  0.00           H
ATOM   2736  HG1 THR D 185     -23.256  35.585-106.368  1.00  0.00           H
ATOM   2737 HG21 THR D 185     -25.266  35.083-103.735  1.00  0.00           H
ATOM   2738 HG22 THR D 185     -25.628  36.774-104.166  1.00  0.00           H
ATOM   2739 HG23 THR D 185     -24.683  36.411-102.711  1.00  0.00           H
ATOM   2740  N   LEU D 186     -21.842  38.973-102.735  1.00120.05           N
ATOM   2741  CA  LEU D 186     -21.073  39.399-101.534  1.00120.05           C
ATOM   2742  C   LEU D 186     -21.720  39.020-100.165  1.00120.05           C
ATOM   2743  O   LEU D 186     -21.297  39.464 -99.101  1.00120.05           O
ATOM   2744  CB  LEU D 186     -20.799  40.924-101.655  1.00118.36           C
ATOM   2745  CG  LEU D 186     -19.789  41.537-100.653  1.00118.36           C
ATOM   2746  CD1 LEU D 186     -18.457  40.785-100.638  1.00118.36           C
ATOM   2747  CD2 LEU D 186     -19.524  43.003-100.999  1.00118.36           C
ATOM   2748  H   LEU D 186     -21.985  39.691-103.446  1.00  0.00           H
ATOM   2749  HA  LEU D 186     -20.113  38.875-101.585  1.00  0.00           H
ATOM   2750  HB2 LEU D 186     -21.750  41.449-101.544  1.00  0.00           H
ATOM   2751  HB3 LEU D 186     -20.427  41.122-102.663  1.00  0.00           H
ATOM   2752  HG  LEU D 186     -20.207  41.539 -99.649  1.00  0.00           H
ATOM   2753 HD21 LEU D 186     -18.868  43.439-100.247  1.00  0.00           H
ATOM   2754 HD22 LEU D 186     -19.031  43.076-101.971  1.00  0.00           H
ATOM   2755 HD23 LEU D 186     -20.460  43.557-101.021  1.00  0.00           H
ATOM   2756 HD11 LEU D 186     -17.719  41.338-100.059  1.00  0.00           H
ATOM   2757 HD12 LEU D 186     -18.087  40.663-101.660  1.00  0.00           H
ATOM   2758 HD13 LEU D 186     -18.595  39.806-100.180  1.00  0.00           H
ATOM   2759  N   GLN D 187     -22.816  38.256-100.197  1.00147.63           N
ATOM   2760  CA  GLN D 187     -23.510  37.694 -99.034  1.00147.63           C
ATOM   2761  C   GLN D 187     -22.692  36.695 -98.200  1.00147.63           C
ATOM   2762  O   GLN D 187     -23.059  36.415 -97.054  1.00147.63           O
ATOM   2763  CB  GLN D 187     -24.746  36.942 -99.573  1.00149.80           C
ATOM   2764  CG  GLN D 187     -26.057  37.735 -99.528  1.00149.80           C
ATOM   2765  CD  GLN D 187     -26.308  38.284 -98.136  1.00149.80           C
ATOM   2766  OE1 GLN D 187     -26.095  39.452 -97.880  1.00149.80           O
ATOM   2767  NE2 GLN D 187     -26.631  37.416 -97.197  1.00149.80           N
ATOM   2768  H   GLN D 187     -23.047  37.882-101.108  1.00  0.00           H
ATOM   2769  HA  GLN D 187     -23.786  38.509 -98.366  1.00  0.00           H
ATOM   2770  HB2 GLN D 187     -24.566  36.602-100.594  1.00  0.00           H
ATOM   2771  HB3 GLN D 187     -24.890  36.048 -98.975  1.00  0.00           H
ATOM   2772  HG2 GLN D 187     -26.877  37.065 -99.805  1.00  0.00           H
ATOM   2773  HG3 GLN D 187     -26.017  38.564-100.240  1.00  0.00           H
ATOM   2774 HE21 GLN D 187     -26.748  37.793 -96.264  1.00  0.00           H
ATOM   2775 HE22 GLN D 187     -26.826  36.462 -97.418  1.00  0.00           H
ATOM   2776  N   TYR D 188     -21.836  35.925 -98.892  1.00130.17           N
ATOM   2777  CA  TYR D 188     -20.856  35.080 -98.208  1.00130.17           C
ATOM   2778  C   TYR D 188     -19.637  35.944 -97.859  1.00130.17           C
ATOM   2779  O   TYR D 188     -19.820  37.127 -97.606  1.00130.17           O
ATOM   2780  CB  TYR D 188     -20.538  33.856 -99.076  1.00100.89           C
ATOM   2781  CG  TYR D 188     -21.777  33.107 -99.512  1.00100.89           C
ATOM   2782  CD1 TYR D 188     -22.413  32.200 -98.640  1.00100.89           C
ATOM   2783  CD2 TYR D 188     -22.290  33.336-100.801  1.00100.89           C
ATOM   2784  CE1 TYR D 188     -23.560  31.501 -99.067  1.00100.89           C
ATOM   2785  CE2 TYR D 188     -23.426  32.638-101.234  1.00100.89           C
ATOM   2786  CZ  TYR D 188     -24.057  31.722-100.373  1.00100.89           C
ATOM   2787  OH  TYR D 188     -25.147  31.078-100.851  1.00100.89           O
ATOM   2788  H   TYR D 188     -21.638  36.166 -99.860  1.00  0.00           H
ATOM   2789  HA  TYR D 188     -21.260  34.713 -97.265  1.00  0.00           H
ATOM   2790  HB2 TYR D 188     -19.889  33.167 -98.525  1.00  0.00           H
ATOM   2791  HB3 TYR D 188     -19.999  34.178 -99.969  1.00  0.00           H
ATOM   2792  HD1 TYR D 188     -22.004  32.038 -97.651  1.00  0.00           H
ATOM   2793  HD2 TYR D 188     -21.799  34.038-101.464  1.00  0.00           H
ATOM   2794  HE1 TYR D 188     -24.039  30.788 -98.412  1.00  0.00           H
ATOM   2795  HE2 TYR D 188     -23.806  32.779-102.235  1.00  0.00           H
ATOM   2796  HH  TYR D 188     -25.794  30.795-100.160  1.00  0.00           H
ATOM   2797  N   LEU D 189     -18.412  35.401 -97.934  1.00130.56           N
ATOM   2798  CA  LEU D 189     -17.151  36.115 -97.685  1.00130.56           C
ATOM   2799  C   LEU D 189     -17.056  36.621 -96.228  1.00130.56           C
ATOM   2800  O   LEU D 189     -17.915  37.327 -95.702  1.00130.56           O
ATOM   2801  CB  LEU D 189     -16.927  37.241 -98.730  1.00162.16           C
ATOM   2802  CG  LEU D 189     -16.773  36.873-100.225  1.00162.16           C
ATOM   2803  CD1 LEU D 189     -15.589  35.941-100.432  1.00162.16           C
ATOM   2804  CD2 LEU D 189     -17.983  36.205-100.884  1.00162.16           C
ATOM   2805  H   LEU D 189     -18.336  34.432 -98.208  1.00  0.00           H
ATOM   2806  HA  LEU D 189     -16.346  35.390 -97.822  1.00  0.00           H
ATOM   2807  HB2 LEU D 189     -16.023  37.779 -98.441  1.00  0.00           H
ATOM   2808  HB3 LEU D 189     -17.736  37.968 -98.654  1.00  0.00           H
ATOM   2809  HG  LEU D 189     -16.571  37.800-100.762  1.00  0.00           H
ATOM   2810 HD21 LEU D 189     -17.842  36.215-101.969  1.00  0.00           H
ATOM   2811 HD22 LEU D 189     -18.893  36.749-100.637  1.00  0.00           H
ATOM   2812 HD23 LEU D 189     -18.059  35.164-100.577  1.00  0.00           H
ATOM   2813 HD11 LEU D 189     -14.706  36.320 -99.939  1.00  0.00           H
ATOM   2814 HD12 LEU D 189     -15.830  34.959-100.040  1.00  0.00           H
ATOM   2815 HD13 LEU D 189     -15.377  35.879-101.501  1.00  0.00           H
ATOM   2816  N   ALA D 190     -16.028  36.178 -95.502  1.00134.37           N
ATOM   2817  CA  ALA D 190     -15.978  36.442 -94.066  1.00134.37           C
ATOM   2818  C   ALA D 190     -16.004  37.952 -93.732  1.00134.37           C
ATOM   2819  O   ALA D 190     -15.361  38.742 -94.423  1.00134.37           O
ATOM   2820  CB  ALA D 190     -14.762  35.749 -93.474  1.00166.21           C
ATOM   2821  H   ALA D 190     -15.381  35.519 -95.909  1.00  0.00           H
ATOM   2822  HA  ALA D 190     -16.860  35.980 -93.638  1.00  0.00           H
ATOM   2823  HB1 ALA D 190     -13.853  36.300 -93.718  1.00  0.00           H
ATOM   2824  HB2 ALA D 190     -14.709  34.752 -93.896  1.00  0.00           H
ATOM   2825  HB3 ALA D 190     -14.867  35.667 -92.392  1.00  0.00           H
ATOM   2826  N   PRO D 191     -16.552  38.382 -92.576  1.00104.51           N
ATOM   2827  CA  PRO D 191     -16.647  39.810 -92.259  1.00104.51           C
ATOM   2828  C   PRO D 191     -15.292  40.533 -92.142  1.00104.51           C
ATOM   2829  O   PRO D 191     -15.230  41.753 -92.305  1.00104.51           O
ATOM   2830  CB  PRO D 191     -17.428  39.868 -90.944  1.00121.13           C
ATOM   2831  CG  PRO D 191     -18.286  38.601 -90.972  1.00121.13           C
ATOM   2832  CD  PRO D 191     -17.383  37.593 -91.677  1.00121.13           C
ATOM   2833  HA  PRO D 191     -17.228  40.286 -93.050  1.00  0.00           H
ATOM   2834  HB2 PRO D 191     -18.041  40.768 -90.890  1.00  0.00           H
ATOM   2835  HB3 PRO D 191     -16.737  39.814 -90.100  1.00  0.00           H
ATOM   2836  HG2 PRO D 191     -19.182  38.769 -91.574  1.00  0.00           H
ATOM   2837  HG3 PRO D 191     -18.555  38.263 -89.970  1.00  0.00           H
ATOM   2838  HD2 PRO D 191     -16.752  37.070 -90.952  1.00  0.00           H
ATOM   2839  HD3 PRO D 191     -18.009  36.884 -92.218  1.00  0.00           H
ATOM   2840  N   GLU D 192     -14.218  39.794 -91.814  1.00113.42           N
ATOM   2841  CA  GLU D 192     -12.828  40.302 -91.797  1.00113.42           C
ATOM   2842  C   GLU D 192     -12.128  40.340 -93.163  1.00113.42           C
ATOM   2843  O   GLU D 192     -11.058  40.931 -93.275  1.00113.42           O
ATOM   2844  CB  GLU D 192     -11.950  39.581 -90.756  1.00120.81           C
ATOM   2845  CG  GLU D 192     -12.344  38.163 -90.328  1.00120.81           C
ATOM   2846  CD  GLU D 192     -11.982  37.005 -91.273  1.00120.81           C
ATOM   2847  OE1 GLU D 192     -12.647  35.967 -91.064  1.00120.81           O
ATOM   2848  OE2 GLU D 192     -10.822  36.975 -91.735  1.00120.81           O
ATOM   2849  H   GLU D 192     -14.342  38.788 -91.730  1.00  0.00           H
ATOM   2850  HA  GLU D 192     -12.857  41.351 -91.501  1.00  0.00           H
ATOM   2851  HB2 GLU D 192     -10.904  39.584 -91.072  1.00  0.00           H
ATOM   2852  HB3 GLU D 192     -12.012  40.195 -89.853  1.00  0.00           H
ATOM   2853  HG2 GLU D 192     -13.412  38.142 -90.114  1.00  0.00           H
ATOM   2854  HG3 GLU D 192     -11.818  37.983 -89.391  1.00  0.00           H
ATOM   2855  N   LEU D 193     -12.796  39.867 -94.214  1.00124.50           N
ATOM   2856  CA  LEU D 193     -12.395  40.025 -95.609  1.00124.50           C
ATOM   2857  C   LEU D 193     -13.095  41.213 -96.303  1.00124.50           C
ATOM   2858  O   LEU D 193     -12.591  41.704 -97.305  1.00124.50           O
ATOM   2859  CB  LEU D 193     -12.713  38.691 -96.297  1.00144.97           C
ATOM   2860  CG  LEU D 193     -12.191  38.602 -97.734  1.00144.97           C
ATOM   2861  CD1 LEU D 193     -10.690  38.325 -97.726  1.00144.97           C
ATOM   2862  CD2 LEU D 193     -12.908  37.505 -98.500  1.00144.97           C
ATOM   2863  H   LEU D 193     -13.679  39.395 -94.056  1.00  0.00           H
ATOM   2864  HA  LEU D 193     -11.320  40.206 -95.655  1.00  0.00           H
ATOM   2865  HB2 LEU D 193     -12.288  37.875 -95.709  1.00  0.00           H
ATOM   2866  HB3 LEU D 193     -13.795  38.574 -96.315  1.00  0.00           H
ATOM   2867  HG  LEU D 193     -12.377  39.519 -98.278  1.00  0.00           H
ATOM   2868 HD11 LEU D 193     -10.352  38.253 -98.750  1.00  0.00           H
ATOM   2869 HD12 LEU D 193     -10.483  37.396 -97.194  1.00  0.00           H
ATOM   2870 HD13 LEU D 193     -10.166  39.150 -97.245  1.00  0.00           H
ATOM   2871 HD21 LEU D 193     -13.202  37.892 -99.476  1.00  0.00           H
ATOM   2872 HD22 LEU D 193     -13.792  37.147 -97.972  1.00  0.00           H
ATOM   2873 HD23 LEU D 193     -12.238  36.682 -98.657  1.00  0.00           H
ATOM   2874  N   LEU D 194     -14.222  41.698 -95.759  1.00111.59           N
ATOM   2875  CA  LEU D 194     -15.125  42.707 -96.356  1.00111.59           C
ATOM   2876  C   LEU D 194     -14.489  44.135 -96.424  1.00111.59           C
ATOM   2877  O   LEU D 194     -14.909  45.029 -95.689  1.00111.59           O
ATOM   2878  CB  LEU D 194     -16.465  42.648 -95.559  1.00 80.87           C
ATOM   2879  CG  LEU D 194     -17.777  42.756 -96.364  1.00 80.87           C
ATOM   2880  CD1 LEU D 194     -18.941  42.998 -95.393  1.00 80.87           C
ATOM   2881  CD2 LEU D 194     -17.804  43.874 -97.405  1.00 80.87           C
ATOM   2882  H   LEU D 194     -14.568  41.194 -94.957  1.00  0.00           H
ATOM   2883  HA  LEU D 194     -15.317  42.397 -97.386  1.00  0.00           H
ATOM   2884  HB2 LEU D 194     -16.521  41.690 -95.032  1.00  0.00           H
ATOM   2885  HB3 LEU D 194     -16.469  43.420 -94.790  1.00  0.00           H
ATOM   2886  HG  LEU D 194     -17.953  41.806 -96.871  1.00  0.00           H
ATOM   2887 HD11 LEU D 194     -19.882  42.922 -95.943  1.00  0.00           H
ATOM   2888 HD12 LEU D 194     -18.940  42.231 -94.618  1.00  0.00           H
ATOM   2889 HD13 LEU D 194     -18.856  43.988 -94.945  1.00  0.00           H
ATOM   2890 HD21 LEU D 194     -18.820  44.250 -97.557  1.00  0.00           H
ATOM   2891 HD22 LEU D 194     -17.151  44.699 -97.111  1.00  0.00           H
ATOM   2892 HD23 LEU D 194     -17.470  43.440 -98.348  1.00  0.00           H
ATOM   2893  N   GLU D 195     -13.389  44.304 -97.176  1.00163.93           N
ATOM   2894  CA  GLU D 195     -12.510  45.506 -97.238  1.00163.93           C
ATOM   2895  C   GLU D 195     -11.889  45.924 -95.879  1.00163.93           C
ATOM   2896  O   GLU D 195     -11.519  47.075 -95.631  1.00163.93           O
ATOM   2897  CB  GLU D 195     -13.200  46.661 -97.994  1.00210.69           C
ATOM   2898  CG  GLU D 195     -13.219  46.445 -99.518  1.00210.69           C
ATOM   2899  CD  GLU D 195     -11.920  46.878-100.232  1.00210.69           C
ATOM   2900  OE1 GLU D 195     -12.020  47.265-101.421  1.00210.69           O
ATOM   2901  OE2 GLU D 195     -10.878  47.010 -99.540  1.00210.69           O
ATOM   2902  H   GLU D 195     -13.068  43.488 -97.695  1.00  0.00           H
ATOM   2903  HA  GLU D 195     -11.643  45.223 -97.841  1.00  0.00           H
ATOM   2904  HB2 GLU D 195     -14.227  46.751 -97.631  1.00  0.00           H
ATOM   2905  HB3 GLU D 195     -12.696  47.606 -97.785  1.00  0.00           H
ATOM   2906  HG2 GLU D 195     -14.052  47.028 -99.912  1.00  0.00           H
ATOM   2907  HG3 GLU D 195     -13.413  45.395 -99.729  1.00  0.00           H
ATOM   2908  N   GLN D 196     -11.797  44.961 -94.955  1.00133.02           N
ATOM   2909  CA  GLN D 196     -11.061  45.099 -93.696  1.00133.02           C
ATOM   2910  C   GLN D 196      -9.529  44.950 -93.922  1.00133.02           C
ATOM   2911  O   GLN D 196      -8.998  45.102 -95.018  1.00133.02           O
ATOM   2912  CB  GLN D 196     -11.657  44.071 -92.695  1.00156.71           C
ATOM   2913  CG  GLN D 196     -12.803  44.599 -91.809  1.00156.71           C
ATOM   2914  CD  GLN D 196     -13.949  45.274 -92.557  1.00156.71           C
ATOM   2915  OE1 GLN D 196     -14.132  46.476 -92.456  1.00156.71           O
ATOM   2916  NE2 GLN D 196     -14.965  44.517 -92.899  1.00156.71           N
ATOM   2917  H   GLN D 196     -12.078  44.035 -95.247  1.00  0.00           H
ATOM   2918  HA  GLN D 196     -11.212  46.104 -93.302  1.00  0.00           H
ATOM   2919  HB2 GLN D 196     -10.876  43.714 -92.012  1.00  0.00           H
ATOM   2920  HB3 GLN D 196     -12.020  43.209 -93.261  1.00  0.00           H
ATOM   2921  HG2 GLN D 196     -12.387  45.332 -91.119  1.00  0.00           H
ATOM   2922  HG3 GLN D 196     -13.188  43.764 -91.228  1.00  0.00           H
ATOM   2923 HE21 GLN D 196     -15.478  44.945 -93.652  1.00  0.00           H
ATOM   2924 HE22 GLN D 196     -14.874  43.508 -92.897  1.00  0.00           H
ATOM   2925  N   GLN D 197      -8.769  44.803 -92.832  1.00168.99           N
ATOM   2926  CA  GLN D 197      -7.325  44.551 -92.847  1.00168.99           C
ATOM   2927  C   GLN D 197      -6.965  43.160 -93.443  1.00168.99           C
ATOM   2928  O   GLN D 197      -7.592  42.640 -94.355  1.00168.99           O
ATOM   2929  CB  GLN D 197      -6.778  44.737 -91.410  1.00191.27           C
ATOM   2930  CG  GLN D 197      -6.938  46.154 -90.831  1.00191.27           C
ATOM   2931  CD  GLN D 197      -8.195  46.316 -89.976  1.00191.27           C
ATOM   2932  OE1 GLN D 197      -9.318  46.119 -90.397  1.00191.27           O
ATOM   2933  NE2 GLN D 197      -8.061  46.586 -88.696  1.00191.27           N
ATOM   2934  H   GLN D 197      -9.244  44.840 -91.940  1.00  0.00           H
ATOM   2935  HA  GLN D 197      -6.860  45.298 -93.494  1.00  0.00           H
ATOM   2936  HB2 GLN D 197      -7.247  44.008 -90.745  1.00  0.00           H
ATOM   2937  HB3 GLN D 197      -5.706  44.541 -91.418  1.00  0.00           H
ATOM   2938  HG2 GLN D 197      -6.940  46.892 -91.635  1.00  0.00           H
ATOM   2939  HG3 GLN D 197      -6.068  46.354 -90.203  1.00  0.00           H
ATOM   2940 HE21 GLN D 197      -7.164  46.691 -88.266  1.00  0.00           H
ATOM   2941 HE22 GLN D 197      -8.934  46.676 -88.205  1.00  0.00           H
ATOM   2942  N   LYS D 198      -5.849  42.576 -92.993  1.00151.75           N
ATOM   2943  CA  LYS D 198      -5.451  41.222 -93.379  1.00151.75           C
ATOM   2944  C   LYS D 198      -6.507  40.223 -92.899  1.00151.75           C
ATOM   2945  O   LYS D 198      -6.971  40.333 -91.757  1.00151.75           O
ATOM   2946  CB  LYS D 198      -4.088  40.835 -92.777  1.00168.76           C
ATOM   2947  CG  LYS D 198      -2.891  41.708 -93.192  1.00168.76           C
ATOM   2948  CD  LYS D 198      -2.789  43.024 -92.401  1.00168.76           C
ATOM   2949  CE  LYS D 198      -1.470  43.721 -92.731  1.00168.76           C
ATOM   2950  NZ  LYS D 198      -1.296  44.943 -91.910  1.00168.76           N
ATOM   2951  H   LYS D 198      -5.445  42.966 -92.163  1.00  0.00           H
ATOM   2952  HA  LYS D 198      -5.389  41.176 -94.467  1.00  0.00           H
ATOM   2953  HB2 LYS D 198      -3.852  39.814 -93.093  1.00  0.00           H
ATOM   2954  HB3 LYS D 198      -4.155  40.821 -91.684  1.00  0.00           H
ATOM   2955  HG2 LYS D 198      -1.975  41.133 -93.005  1.00  0.00           H
ATOM   2956  HG3 LYS D 198      -2.944  41.922 -94.263  1.00  0.00           H
ATOM   2957  HD2 LYS D 198      -3.609  43.686 -92.672  1.00  0.00           H
ATOM   2958  HD3 LYS D 198      -2.837  42.799 -91.333  1.00  0.00           H
ATOM   2959  HE2 LYS D 198      -0.652  43.017 -92.552  1.00  0.00           H
ATOM   2960  HE3 LYS D 198      -1.474  43.972 -93.797  1.00  0.00           H
ATOM   2961  HZ1 LYS D 198      -0.423  45.397 -92.142  1.00  0.00           H
ATOM   2962  HZ2 LYS D 198      -1.292  44.706 -90.927  1.00  0.00           H
ATOM   2963  HZ3 LYS D 198      -2.053  45.592 -92.089  1.00  0.00           H
ATOM   2964  N   TYR D 199      -6.479  39.087 -93.598  1.00132.44           N
ATOM   2965  CA  TYR D 199      -7.338  37.949 -93.331  1.00132.44           C
ATOM   2966  C   TYR D 199      -6.491  36.669 -93.445  1.00132.44           C
ATOM   2967  O   TYR D 199      -5.460  36.644 -94.130  1.00132.44           O
ATOM   2968  CB  TYR D 199      -8.499  37.988 -94.334  1.00142.03           C
ATOM   2969  CG  TYR D 199      -7.962  37.862 -95.845  1.00142.03           C
ATOM   2970  CD1 TYR D 199      -7.474  38.994 -96.514  1.00142.03           C
ATOM   2971  CD2 TYR D 199      -7.953  36.579 -96.424  1.00142.03           C
ATOM   2972  CE1 TYR D 199      -6.846  38.813 -97.756  1.00142.03           C
ATOM   2973  CE2 TYR D 199      -7.330  36.424 -97.714  1.00142.03           C
ATOM   2974  CZ  TYR D 199      -6.556  37.556 -98.269  1.00142.03           C
ATOM   2975  OH  TYR D 199      -5.628  37.605 -99.242  1.00142.03           O
ATOM   2976  H   TYR D 199      -5.935  39.023 -94.459  1.00  0.00           H
ATOM   2977  HA  TYR D 199      -7.813  37.993 -92.366  1.00  0.00           H
ATOM   2978  HB2 TYR D 199      -9.062  38.920 -94.291  1.00  0.00           H
ATOM   2979  HB3 TYR D 199      -9.169  37.142 -94.216  1.00  0.00           H
ATOM   2980  HD1 TYR D 199      -7.446  39.961 -96.019  1.00  0.00           H
ATOM   2981  HD2 TYR D 199      -8.319  35.733 -95.784  1.00  0.00           H
ATOM   2982  HE1 TYR D 199      -6.348  39.575 -98.209  1.00  0.00           H
ATOM   2983  HE2 TYR D 199      -7.374  35.429 -98.054  1.00  0.00           H
ATOM   2984  HH  TYR D 199      -6.101  37.792-100.126  1.00  0.00           H
ATOM   2985  N   THR D 200      -6.775  35.696 -92.577  1.00125.42           N
ATOM   2986  CA  THR D 200      -6.077  34.392 -92.581  1.00125.42           C
ATOM   2987  C   THR D 200      -6.876  33.363 -93.393  1.00125.42           C
ATOM   2988  O   THR D 200      -7.803  33.722 -94.114  1.00125.42           O
ATOM   2989  CB  THR D 200      -5.801  33.896 -91.153  1.00142.92           C
ATOM   2990  OG1 THR D 200      -6.992  33.477 -90.532  1.00142.92           O
ATOM   2991  CG2 THR D 200      -5.066  34.895 -90.261  1.00142.92           C
ATOM   2992  H   THR D 200      -7.659  35.767 -92.085  1.00  0.00           H
ATOM   2993  HA  THR D 200      -5.107  34.495 -93.068  1.00  0.00           H
ATOM   2994  HB  THR D 200      -5.158  33.021 -91.229  1.00  0.00           H
ATOM   2995  HG1 THR D 200      -7.641  34.204 -90.484  1.00  0.00           H
ATOM   2996 HG21 THR D 200      -4.916  34.453 -89.275  1.00  0.00           H
ATOM   2997 HG22 THR D 200      -5.629  35.823 -90.157  1.00  0.00           H
ATOM   2998 HG23 THR D 200      -4.091  35.109 -90.699  1.00  0.00           H
ATOM   2999  N   VAL D 201      -6.591  32.068 -93.214  1.00115.65           N
ATOM   3000  CA  VAL D 201      -7.374  30.954 -93.784  1.00115.65           C
ATOM   3001  C   VAL D 201      -8.808  30.890 -93.213  1.00115.65           C
ATOM   3002  O   VAL D 201      -9.700  30.296 -93.817  1.00115.65           O
ATOM   3003  CB  VAL D 201      -6.651  29.607 -93.548  1.00103.09           C
ATOM   3004  CG1 VAL D 201      -7.038  28.576 -94.604  1.00103.09           C
ATOM   3005  CG2 VAL D 201      -5.115  29.722 -93.558  1.00103.09           C
ATOM   3006  H   VAL D 201      -5.878  31.821 -92.545  1.00  0.00           H
ATOM   3007  HA  VAL D 201      -7.469  31.117 -94.856  1.00  0.00           H
ATOM   3008  HB  VAL D 201      -6.945  29.221 -92.570  1.00  0.00           H
ATOM   3009 HG21 VAL D 201      -4.672  28.725 -93.600  1.00  0.00           H
ATOM   3010 HG22 VAL D 201      -4.771  30.203 -92.642  1.00  0.00           H
ATOM   3011 HG23 VAL D 201      -4.788  30.289 -94.433  1.00  0.00           H
ATOM   3012 HG11 VAL D 201      -6.602  27.609 -94.358  1.00  0.00           H
ATOM   3013 HG12 VAL D 201      -6.682  28.872 -95.589  1.00  0.00           H
ATOM   3014 HG13 VAL D 201      -8.119  28.470 -94.646  1.00  0.00           H
ATOM   3015  N   THR D 202      -9.075  31.569 -92.087  1.00119.24           N
ATOM   3016  CA  THR D 202     -10.392  31.578 -91.402  1.00119.24           C
ATOM   3017  C   THR D 202     -11.516  32.171 -92.249  1.00119.24           C
ATOM   3018  O   THR D 202     -12.672  31.818 -92.032  1.00119.24           O
ATOM   3019  CB  THR D 202     -10.334  32.344 -90.096  1.00141.08           C
ATOM   3020  OG1 THR D 202      -9.934  33.688 -90.440  1.00141.08           O
ATOM   3021  CG2 THR D 202      -9.325  31.712 -89.151  1.00141.08           C
ATOM   3022  H   THR D 202      -8.321  32.078 -91.642  1.00  0.00           H
ATOM   3023  HA  THR D 202     -10.670  30.558 -91.177  1.00  0.00           H
ATOM   3024  HB  THR D 202     -11.309  32.323 -89.609  1.00  0.00           H
ATOM   3025  HG1 THR D 202     -10.701  34.197 -90.701  1.00  0.00           H
ATOM   3026 HG21 THR D 202      -9.109  32.400 -88.318  1.00  0.00           H
ATOM   3027 HG22 THR D 202      -9.723  30.769 -88.764  1.00  0.00           H
ATOM   3028 HG23 THR D 202      -8.369  31.512 -89.659  1.00  0.00           H
ATOM   3029  N   VAL D 203     -11.184  32.925 -93.302  1.00102.55           N
ATOM   3030  CA  VAL D 203     -12.161  33.433 -94.270  1.00102.55           C
ATOM   3031  C   VAL D 203     -13.005  32.317 -94.906  1.00102.55           C
ATOM   3032  O   VAL D 203     -14.234  32.391 -94.896  1.00102.55           O
ATOM   3033  CB  VAL D 203     -11.465  34.294 -95.339  1.00102.78           C
ATOM   3034  CG1 VAL D 203     -10.425  33.516 -96.158  1.00102.78           C
ATOM   3035  CG2 VAL D 203     -12.468  34.900 -96.319  1.00102.78           C
ATOM   3036  H   VAL D 203     -10.211  33.161 -93.438  1.00  0.00           H
ATOM   3037  HA  VAL D 203     -12.823  34.075 -93.702  1.00  0.00           H
ATOM   3038  HB  VAL D 203     -10.940  35.103 -94.827  1.00  0.00           H
ATOM   3039 HG11 VAL D 203      -9.859  34.221 -96.765  1.00  0.00           H
ATOM   3040 HG12 VAL D 203      -9.728  32.981 -95.509  1.00  0.00           H
ATOM   3041 HG13 VAL D 203     -10.911  32.800 -96.822  1.00  0.00           H
ATOM   3042 HG21 VAL D 203     -13.194  34.155 -96.664  1.00  0.00           H
ATOM   3043 HG22 VAL D 203     -11.910  35.253 -97.182  1.00  0.00           H
ATOM   3044 HG23 VAL D 203     -12.985  35.731 -95.839  1.00  0.00           H
ATOM   3045  N   ASP D 204     -12.367  31.220 -95.324  1.00102.36           N
ATOM   3046  CA  ASP D 204     -13.055  30.090 -95.959  1.00102.36           C
ATOM   3047  C   ASP D 204     -13.929  29.312 -94.978  1.00102.36           C
ATOM   3048  O   ASP D 204     -14.930  28.712 -95.372  1.00102.36           O
ATOM   3049  CB  ASP D 204     -12.015  29.153 -96.590  1.00108.13           C
ATOM   3050  CG  ASP D 204     -11.563  29.655 -97.958  1.00108.13           C
ATOM   3051  OD1 ASP D 204     -12.442  30.048 -98.745  1.00108.13           O
ATOM   3052  OD2 ASP D 204     -10.368  29.524 -98.291  1.00108.13           O
ATOM   3053  H   ASP D 204     -11.358  31.177 -95.231  1.00  0.00           H
ATOM   3054  HA  ASP D 204     -13.721  30.469 -96.738  1.00  0.00           H
ATOM   3055  HB2 ASP D 204     -12.462  28.169 -96.732  1.00  0.00           H
ATOM   3056  HB3 ASP D 204     -11.161  29.042 -95.918  1.00  0.00           H
ATOM   3057  N   TYR D 205     -13.602  29.377 -93.682  1.00 98.78           N
ATOM   3058  CA  TYR D 205     -14.426  28.766 -92.648  1.00 98.78           C
ATOM   3059  C   TYR D 205     -15.781  29.456 -92.519  1.00 98.78           C
ATOM   3060  O   TYR D 205     -16.795  28.769 -92.578  1.00 98.78           O
ATOM   3061  CB  TYR D 205     -13.685  28.760 -91.306  1.00119.46           C
ATOM   3062  CG  TYR D 205     -12.403  27.929 -91.228  1.00119.46           C
ATOM   3063  CD1 TYR D 205     -11.634  28.017 -90.050  1.00119.46           C
ATOM   3064  CD2 TYR D 205     -11.990  27.073 -92.273  1.00119.46           C
ATOM   3065  CE1 TYR D 205     -10.472  27.230 -89.901  1.00119.46           C
ATOM   3066  CE2 TYR D 205     -10.831  26.293 -92.131  1.00119.46           C
ATOM   3067  CZ  TYR D 205     -10.078  26.362 -90.940  1.00119.46           C
ATOM   3068  OH  TYR D 205      -8.989  25.574 -90.780  1.00119.46           O
ATOM   3069  H   TYR D 205     -12.827  29.972 -93.408  1.00  0.00           H
ATOM   3070  HA  TYR D 205     -14.633  27.740 -92.938  1.00  0.00           H
ATOM   3071  HB2 TYR D 205     -13.452  29.776 -91.011  1.00  0.00           H
ATOM   3072  HB3 TYR D 205     -14.369  28.384 -90.549  1.00  0.00           H
ATOM   3073  HD1 TYR D 205     -11.959  28.673 -89.254  1.00  0.00           H
ATOM   3074  HD2 TYR D 205     -12.562  26.995 -93.185  1.00  0.00           H
ATOM   3075  HE1 TYR D 205      -9.885  27.273 -88.999  1.00  0.00           H
ATOM   3076  HE2 TYR D 205     -10.527  25.630 -92.919  1.00  0.00           H
ATOM   3077  HH  TYR D 205      -8.826  25.016 -91.536  1.00  0.00           H
ATOM   3078  N   TRP D 206     -15.821  30.792 -92.576  1.00 85.47           N
ATOM   3079  CA  TRP D 206     -17.086  31.531 -92.630  1.00 85.47           C
ATOM   3080  C   TRP D 206     -17.908  31.196 -93.877  1.00 85.47           C
ATOM   3081  O   TRP D 206     -19.107  30.919 -93.763  1.00 85.47           O
ATOM   3082  CB  TRP D 206     -16.818  33.033 -92.623  1.00115.94           C
ATOM   3083  CG  TRP D 206     -18.055  33.870 -92.741  1.00115.94           C
ATOM   3084  CD1 TRP D 206     -18.681  34.205 -93.895  1.00115.94           C
ATOM   3085  CD2 TRP D 206     -18.875  34.426 -91.675  1.00115.94           C
ATOM   3086  NE1 TRP D 206     -19.818  34.937 -93.615  1.00115.94           N
ATOM   3087  CE2 TRP D 206     -19.991  35.098 -92.257  1.00115.94           C
ATOM   3088  CE3 TRP D 206     -18.764  34.446 -90.272  1.00115.94           C
ATOM   3089  CZ2 TRP D 206     -20.953  35.753 -91.476  1.00115.94           C
ATOM   3090  CZ3 TRP D 206     -19.734  35.082 -89.473  1.00115.94           C
ATOM   3091  CH2 TRP D 206     -20.823  35.740 -90.076  1.00115.94           C
ATOM   3092  H   TRP D 206     -14.948  31.303 -92.653  1.00  0.00           H
ATOM   3093  HA  TRP D 206     -17.691  31.271 -91.761  1.00  0.00           H
ATOM   3094  HB2 TRP D 206     -16.177  33.262 -93.468  1.00  0.00           H
ATOM   3095  HB3 TRP D 206     -16.286  33.300 -91.709  1.00  0.00           H
ATOM   3096  HD1 TRP D 206     -18.346  33.930 -94.890  1.00  0.00           H
ATOM   3097  HE3 TRP D 206     -17.927  33.936 -89.828  1.00  0.00           H
ATOM   3098  HZ2 TRP D 206     -21.797  36.233 -91.950  1.00  0.00           H
ATOM   3099  HZ3 TRP D 206     -19.660  35.040 -88.395  1.00  0.00           H
ATOM   3100  HH2 TRP D 206     -21.576  36.213 -89.462  1.00  0.00           H
ATOM   3101  HE1 TRP D 206     -20.431  35.300 -94.337  1.00  0.00           H
ATOM   3102  N   SER D 207     -17.284  31.250 -95.062  1.00 94.70           N
ATOM   3103  CA  SER D 207     -17.980  30.991 -96.326  1.00 94.70           C
ATOM   3104  C   SER D 207     -18.537  29.564 -96.355  1.00 94.70           C
ATOM   3105  O   SER D 207     -19.752  29.410 -96.435  1.00 94.70           O
ATOM   3106  CB  SER D 207     -17.069  31.245 -97.533  1.00 84.13           C
ATOM   3107  OG  SER D 207     -16.597  32.583 -97.562  1.00 84.13           O
ATOM   3108  H   SER D 207     -16.318  31.560 -95.102  1.00  0.00           H
ATOM   3109  HA  SER D 207     -18.828  31.674 -96.408  1.00  0.00           H
ATOM   3110  HB2 SER D 207     -17.644  31.061 -98.441  1.00  0.00           H
ATOM   3111  HB3 SER D 207     -16.219  30.561 -97.494  1.00  0.00           H
ATOM   3112  HG  SER D 207     -15.904  32.639 -98.247  1.00  0.00           H
ATOM   3113  N   PHE D 208     -17.740  28.559 -95.966  1.00 79.53           N
ATOM   3114  CA  PHE D 208     -18.191  27.166 -95.826  1.00 79.53           C
ATOM   3115  C   PHE D 208     -19.262  26.979 -94.744  1.00 79.53           C
ATOM   3116  O   PHE D 208     -20.218  26.230 -94.946  1.00 79.53           O
ATOM   3117  CB  PHE D 208     -16.981  26.272 -95.517  1.00100.24           C
ATOM   3118  CG  PHE D 208     -17.210  24.764 -95.509  1.00100.24           C
ATOM   3119  CD1 PHE D 208     -18.237  24.165 -96.269  1.00100.24           C
ATOM   3120  CD2 PHE D 208     -16.387  23.947 -94.709  1.00100.24           C
ATOM   3121  CE1 PHE D 208     -18.424  22.773 -96.241  1.00100.24           C
ATOM   3122  CE2 PHE D 208     -16.564  22.550 -94.693  1.00100.24           C
ATOM   3123  CZ  PHE D 208     -17.581  21.963 -95.463  1.00100.24           C
ATOM   3124  H   PHE D 208     -16.757  28.757 -95.795  1.00  0.00           H
ATOM   3125  HA  PHE D 208     -18.620  26.867 -96.780  1.00  0.00           H
ATOM   3126  HB2 PHE D 208     -16.583  26.567 -94.543  1.00  0.00           H
ATOM   3127  HB3 PHE D 208     -16.215  26.482 -96.259  1.00  0.00           H
ATOM   3128  HD1 PHE D 208     -18.885  24.763 -96.891  1.00  0.00           H
ATOM   3129  HD2 PHE D 208     -15.600  24.395 -94.123  1.00  0.00           H
ATOM   3130  HE1 PHE D 208     -19.206  22.325 -96.837  1.00  0.00           H
ATOM   3131  HE2 PHE D 208     -15.917  21.924 -94.096  1.00  0.00           H
ATOM   3132  HZ  PHE D 208     -17.713  20.891 -95.461  1.00  0.00           H
ATOM   3133  N   GLY D 209     -19.167  27.741 -93.653  1.00 76.06           N
ATOM   3134  CA  GLY D 209     -20.169  27.817 -92.601  1.00 76.06           C
ATOM   3135  C   GLY D 209     -21.504  28.328 -93.141  1.00 76.06           C
ATOM   3136  O   GLY D 209     -22.414  27.530 -93.325  1.00 76.06           O
ATOM   3137  H   GLY D 209     -18.334  28.312 -93.540  1.00  0.00           H
ATOM   3138  HA2 GLY D 209     -19.809  28.482 -91.817  1.00  0.00           H
ATOM   3139  HA3 GLY D 209     -20.320  26.823 -92.179  1.00  0.00           H
ATOM   3140  N   THR D 210     -21.600  29.592 -93.566  1.00 96.53           N
ATOM   3141  CA  THR D 210     -22.838  30.151 -94.166  1.00 96.53           C
ATOM   3142  C   THR D 210     -23.362  29.364 -95.371  1.00 96.53           C
ATOM   3143  O   THR D 210     -24.578  29.226 -95.513  1.00 96.53           O
ATOM   3144  CB  THR D 210     -22.704  31.620 -94.604  1.00 92.10           C
ATOM   3145  OG1 THR D 210     -21.437  31.926 -95.152  1.00 92.10           O
ATOM   3146  CG2 THR D 210     -23.077  32.600 -93.497  1.00 92.10           C
ATOM   3147  H   THR D 210     -20.780  30.179 -93.462  1.00  0.00           H
ATOM   3148  HA  THR D 210     -23.621  30.101 -93.411  1.00  0.00           H
ATOM   3149  HB  THR D 210     -23.434  31.790 -95.393  1.00  0.00           H
ATOM   3150  HG1 THR D 210     -20.744  31.419 -94.689  1.00  0.00           H
ATOM   3151 HG21 THR D 210     -23.042  33.618 -93.887  1.00  0.00           H
ATOM   3152 HG22 THR D 210     -24.095  32.395 -93.163  1.00  0.00           H
ATOM   3153 HG23 THR D 210     -22.393  32.524 -92.658  1.00  0.00           H
ATOM   3154  N   LEU D 211     -22.484  28.723 -96.142  1.00 92.60           N
ATOM   3155  CA  LEU D 211     -22.833  27.823 -97.240  1.00 92.60           C
ATOM   3156  C   LEU D 211     -23.542  26.559 -96.754  1.00 92.60           C
ATOM   3157  O   LEU D 211     -24.645  26.258 -97.211  1.00 92.60           O
ATOM   3158  CB  LEU D 211     -21.538  27.499 -97.994  1.00 96.19           C
ATOM   3159  CG  LEU D 211     -21.726  26.623 -99.237  1.00 96.19           C
ATOM   3160  CD1 LEU D 211     -20.597  26.879-100.227  1.00 96.19           C
ATOM   3161  CD2 LEU D 211     -21.733  25.119 -98.972  1.00 96.19           C
ATOM   3162  H   LEU D 211     -21.496  28.902 -95.987  1.00  0.00           H
ATOM   3163  HA  LEU D 211     -23.511  28.346 -97.918  1.00  0.00           H
ATOM   3164  HB2 LEU D 211     -20.819  27.022 -97.329  1.00  0.00           H
ATOM   3165  HB3 LEU D 211     -21.131  28.461 -98.306  1.00  0.00           H
ATOM   3166  HG  LEU D 211     -22.670  26.894 -99.696  1.00  0.00           H
ATOM   3167 HD21 LEU D 211     -22.602  24.834 -98.387  1.00  0.00           H
ATOM   3168 HD22 LEU D 211     -21.786  24.593 -99.925  1.00  0.00           H
ATOM   3169 HD23 LEU D 211     -20.824  24.824 -98.447  1.00  0.00           H
ATOM   3170 HD11 LEU D 211     -20.153  27.852-100.061  1.00  0.00           H
ATOM   3171 HD12 LEU D 211     -19.804  26.137-100.130  1.00  0.00           H
ATOM   3172 HD13 LEU D 211     -21.005  26.883-101.232  1.00  0.00           H
ATOM   3173  N   ALA D 212     -22.958  25.839 -95.793  1.00 69.82           N
ATOM   3174  CA  ALA D 212     -23.600  24.684 -95.172  1.00 69.82           C
ATOM   3175  C   ALA D 212     -24.838  25.087 -94.363  1.00 69.82           C
ATOM   3176  O   ALA D 212     -25.797  24.328 -94.277  1.00 69.82           O
ATOM   3177  CB  ALA D 212     -22.595  23.984 -94.262  1.00 69.21           C
ATOM   3178  H   ALA D 212     -22.059  26.145 -95.427  1.00  0.00           H
ATOM   3179  HA  ALA D 212     -23.914  23.991 -95.952  1.00  0.00           H
ATOM   3180  HB1 ALA D 212     -23.102  23.154 -93.773  1.00  0.00           H
ATOM   3181  HB2 ALA D 212     -22.234  24.677 -93.500  1.00  0.00           H
ATOM   3182  HB3 ALA D 212     -21.753  23.615 -94.849  1.00  0.00           H
ATOM   3183  N   PHE D 213     -24.862  26.308 -93.838  1.00 83.87           N
ATOM   3184  CA  PHE D 213     -25.991  26.860 -93.110  1.00 83.87           C
ATOM   3185  C   PHE D 213     -27.176  27.173 -94.024  1.00 83.87           C
ATOM   3186  O   PHE D 213     -28.312  26.878 -93.652  1.00 83.87           O
ATOM   3187  CB  PHE D 213     -25.491  28.107 -92.376  1.00135.50           C
ATOM   3188  CG  PHE D 213     -26.152  28.505 -91.083  1.00135.50           C
ATOM   3189  CD1 PHE D 213     -25.649  29.658 -90.470  1.00135.50           C
ATOM   3190  CD2 PHE D 213     -27.187  27.769 -90.468  1.00135.50           C
ATOM   3191  CE1 PHE D 213     -26.205  30.101 -89.272  1.00135.50           C
ATOM   3192  CE2 PHE D 213     -27.743  28.216 -89.256  1.00135.50           C
ATOM   3193  CZ  PHE D 213     -27.282  29.410 -88.683  1.00135.50           C
ATOM   3194  H   PHE D 213     -24.004  26.854 -93.888  1.00  0.00           H
ATOM   3195  HA  PHE D 213     -26.316  26.105 -92.401  1.00  0.00           H
ATOM   3196  HB2 PHE D 213     -25.542  28.958 -93.056  1.00  0.00           H
ATOM   3197  HB3 PHE D 213     -24.445  27.975 -92.108  1.00  0.00           H
ATOM   3198  HD1 PHE D 213     -24.835  30.213 -90.920  1.00  0.00           H
ATOM   3199  HD2 PHE D 213     -27.557  26.862 -90.912  1.00  0.00           H
ATOM   3200  HE1 PHE D 213     -25.804  31.000 -88.835  1.00  0.00           H
ATOM   3201  HE2 PHE D 213     -28.538  27.662 -88.781  1.00  0.00           H
ATOM   3202  HZ  PHE D 213     -27.732  29.783 -87.774  1.00  0.00           H
ATOM   3203  N   GLU D 214     -26.907  27.579 -95.273  1.00 70.42           N
ATOM   3204  CA  GLU D 214     -27.901  27.575 -96.350  1.00 70.42           C
ATOM   3205  C   GLU D 214     -28.240  26.154 -96.815  1.00 70.42           C
ATOM   3206  O   GLU D 214     -29.414  25.835 -96.886  1.00 70.42           O
ATOM   3207  CB  GLU D 214     -27.406  28.436 -97.524  1.00114.93           C
ATOM   3208  CG  GLU D 214     -28.534  28.815 -98.506  1.00114.93           C
ATOM   3209  CD  GLU D 214     -28.024  29.683 -99.663  1.00114.93           C
ATOM   3210  OE1 GLU D 214     -27.139  30.538 -99.462  1.00114.93           O
ATOM   3211  OE2 GLU D 214     -28.601  29.665-100.769  1.00114.93           O
ATOM   3212  H   GLU D 214     -25.943  27.823 -95.517  1.00  0.00           H
ATOM   3213  HA  GLU D 214     -28.828  28.002 -95.970  1.00  0.00           H
ATOM   3214  HB2 GLU D 214     -26.628  27.894 -98.068  1.00  0.00           H
ATOM   3215  HB3 GLU D 214     -26.977  29.350 -97.115  1.00  0.00           H
ATOM   3216  HG2 GLU D 214     -29.306  29.376 -97.966  1.00  0.00           H
ATOM   3217  HG3 GLU D 214     -28.979  27.908 -98.925  1.00  0.00           H
ATOM   3218  N   CYS D 215     -27.289  25.218 -96.892  1.00 85.23           N
ATOM   3219  CA  CYS D 215     -27.632  23.828 -97.218  1.00 85.23           C
ATOM   3220  C   CYS D 215     -28.577  23.192 -96.173  1.00 85.23           C
ATOM   3221  O   CYS D 215     -29.600  22.649 -96.561  1.00 85.23           O
ATOM   3222  CB  CYS D 215     -26.363  22.998 -97.454  1.00110.23           C
ATOM   3223  SG  CYS D 215     -25.433  23.675 -98.864  1.00110.23           S
ATOM   3224  H   CYS D 215     -26.316  25.494 -96.833  1.00  0.00           H
ATOM   3225  HA  CYS D 215     -28.194  23.839 -98.151  1.00  0.00           H
ATOM   3226  HB2 CYS D 215     -26.652  21.971 -97.690  1.00  0.00           H
ATOM   3227  HB3 CYS D 215     -25.744  22.989 -96.558  1.00  0.00           H
ATOM   3228  HG  CYS D 215     -25.137  24.870 -98.335  1.00  0.00           H
ATOM   3229  N   ILE D 216     -28.377  23.423 -94.867  1.00 74.20           N
ATOM   3230  CA  ILE D 216     -29.284  22.890 -93.832  1.00 74.20           C
ATOM   3231  C   ILE D 216     -30.564  23.729 -93.733  1.00 74.20           C
ATOM   3232  O   ILE D 216     -31.674  23.206 -93.829  1.00 74.20           O
ATOM   3233  CB  ILE D 216     -28.592  22.756 -92.449  1.00 49.07           C
ATOM   3234  CG1 ILE D 216     -27.233  22.010 -92.466  1.00 49.07           C
ATOM   3235  CG2 ILE D 216     -29.518  22.023 -91.458  1.00 49.07           C
ATOM   3236  CD1 ILE D 216     -26.309  22.499 -91.352  1.00 49.07           C
ATOM   3237  H   ILE D 216     -27.544  23.938 -94.592  1.00  0.00           H
ATOM   3238  HA  ILE D 216     -29.626  21.903 -94.143  1.00  0.00           H
ATOM   3239  HB  ILE D 216     -28.424  23.769 -92.076  1.00  0.00           H
ATOM   3240 HG12 ILE D 216     -27.384  20.936 -92.332  1.00  0.00           H
ATOM   3241 HG13 ILE D 216     -26.717  22.172 -93.413  1.00  0.00           H
ATOM   3242 HG21 ILE D 216     -30.475  22.540 -91.361  1.00  0.00           H
ATOM   3243 HG22 ILE D 216     -29.714  21.010 -91.821  1.00  0.00           H
ATOM   3244 HG23 ILE D 216     -29.051  21.962 -90.475  1.00  0.00           H
ATOM   3245 HD11 ILE D 216     -25.295  22.143 -91.539  1.00  0.00           H
ATOM   3246 HD12 ILE D 216     -26.310  23.589 -91.352  1.00  0.00           H
ATOM   3247 HD13 ILE D 216     -26.654  22.126 -90.386  1.00  0.00           H
ATOM   3248  N   THR D 217     -30.418  25.013 -93.374  1.00 85.21           N
ATOM   3249  CA  THR D 217     -31.587  25.838 -93.017  1.00 85.21           C
ATOM   3250  C   THR D 217     -32.317  26.471 -94.200  1.00 85.21           C
ATOM   3251  O   THR D 217     -33.386  27.046 -93.978  1.00 85.21           O
ATOM   3252  CB  THR D 217     -31.231  26.955 -92.037  1.00139.95           C
ATOM   3253  OG1 THR D 217     -30.466  27.961 -92.659  1.00139.95           O
ATOM   3254  CG2 THR D 217     -30.454  26.473 -90.817  1.00139.95           C
ATOM   3255  H   THR D 217     -29.480  25.408 -93.317  1.00  0.00           H
ATOM   3256  HA  THR D 217     -32.307  25.193 -92.520  1.00  0.00           H
ATOM   3257  HB  THR D 217     -32.159  27.398 -91.677  1.00  0.00           H
ATOM   3258  HG1 THR D 217     -29.670  27.536 -93.038  1.00  0.00           H
ATOM   3259 HG21 THR D 217     -31.032  25.717 -90.282  1.00  0.00           H
ATOM   3260 HG22 THR D 217     -29.506  26.037 -91.121  1.00  0.00           H
ATOM   3261 HG23 THR D 217     -30.273  27.335 -90.174  1.00  0.00           H
ATOM   3262  N   GLY D 218     -31.607  26.534 -95.355  1.00 90.26           N
ATOM   3263  CA  GLY D 218     -32.111  27.026 -96.648  1.00 90.26           C
ATOM   3264  C   GLY D 218     -32.176  28.541 -96.840  1.00 90.26           C
ATOM   3265  O   GLY D 218     -32.585  28.998 -97.907  1.00 90.26           O
ATOM   3266  H   GLY D 218     -30.704  26.050 -95.408  1.00  0.00           H
ATOM   3267  HA2 GLY D 218     -33.076  26.611 -96.873  1.00  0.00           H
ATOM   3268  HA3 GLY D 218     -31.476  26.659 -97.449  1.00  0.00           H
ATOM   3269  N   PHE D 219     -31.619  29.341 -95.920  1.00109.68           N
ATOM   3270  CA  PHE D 219     -31.699  30.808 -96.039  1.00109.68           C
ATOM   3271  C   PHE D 219     -30.444  31.584 -95.607  1.00109.68           C
ATOM   3272  O   PHE D 219     -30.577  32.727 -95.171  1.00109.68           O
ATOM   3273  CB  PHE D 219     -33.027  31.320 -95.431  1.00118.33           C
ATOM   3274  CG  PHE D 219     -33.458  30.797 -94.066  1.00118.33           C
ATOM   3275  CD1 PHE D 219     -32.519  30.441 -93.084  1.00118.33           C
ATOM   3276  CD2 PHE D 219     -34.828  30.611 -93.796  1.00118.33           C
ATOM   3277  CE1 PHE D 219     -32.941  29.936 -91.840  1.00118.33           C
ATOM   3278  CE2 PHE D 219     -35.253  30.100 -92.554  1.00118.33           C
ATOM   3279  CZ  PHE D 219     -34.308  29.761 -91.572  1.00118.33           C
ATOM   3280  H   PHE D 219     -31.378  28.926 -95.027  1.00  0.00           H
ATOM   3281  HA  PHE D 219     -31.756  31.042 -97.101  1.00  0.00           H
ATOM   3282  HB2 PHE D 219     -33.011  32.410 -95.385  1.00  0.00           H
ATOM   3283  HB3 PHE D 219     -33.812  31.056 -96.141  1.00  0.00           H
ATOM   3284  HD1 PHE D 219     -31.469  30.550 -93.293  1.00  0.00           H
ATOM   3285  HD2 PHE D 219     -35.559  30.855 -94.552  1.00  0.00           H
ATOM   3286  HE1 PHE D 219     -32.206  29.659 -91.100  1.00  0.00           H
ATOM   3287  HE2 PHE D 219     -36.307  29.951 -92.368  1.00  0.00           H
ATOM   3288  HZ  PHE D 219     -34.629  29.355 -90.624  1.00  0.00           H
ATOM   3289  N   ARG D 220     -29.243  30.975 -95.752  1.00140.93           N
ATOM   3290  CA  ARG D 220     -27.916  31.553 -95.400  1.00140.93           C
ATOM   3291  C   ARG D 220     -28.008  32.501 -94.195  1.00140.93           C
ATOM   3292  O   ARG D 220     -28.024  33.724 -94.387  1.00140.93           O
ATOM   3293  CB  ARG D 220     -27.365  32.311 -96.603  1.00112.03           C
ATOM   3294  CG  ARG D 220     -25.915  32.849 -96.505  1.00112.03           C
ATOM   3295  CD  ARG D 220     -25.625  34.002 -97.484  1.00112.03           C
ATOM   3296  NE  ARG D 220     -26.370  33.877 -98.760  1.00112.03           N
ATOM   3297  CZ  ARG D 220     -27.577  34.344 -99.032  1.00112.03           C
ATOM   3298  NH1 ARG D 220     -28.279  35.043 -98.174  1.00112.03           N
ATOM   3299  NH2 ARG D 220     -28.142  34.039-100.164  1.00112.03           N
ATOM   3300  H   ARG D 220     -29.244  30.080 -96.226  1.00  0.00           H
ATOM   3301  HA  ARG D 220     -27.210  30.758 -95.148  1.00  0.00           H
ATOM   3302  HB2 ARG D 220     -27.430  31.671 -97.466  1.00  0.00           H
ATOM   3303  HB3 ARG D 220     -28.058  33.125 -96.749  1.00  0.00           H
ATOM   3304  HG2 ARG D 220     -25.231  32.028 -96.720  1.00  0.00           H
ATOM   3305  HG3 ARG D 220     -25.700  33.215 -95.499  1.00  0.00           H
ATOM   3306  HD2 ARG D 220     -25.852  34.949 -96.989  1.00  0.00           H
ATOM   3307  HD3 ARG D 220     -24.550  34.017 -97.698  1.00  0.00           H
ATOM   3308  HE  ARG D 220     -25.922  33.316 -99.470  1.00  0.00           H
ATOM   3309 HH11 ARG D 220     -28.009  34.995 -97.197  1.00  0.00           H
ATOM   3310 HH12 ARG D 220     -29.215  35.317 -98.389  1.00  0.00           H
ATOM   3311 HH21 ARG D 220     -29.107  34.265-100.305  1.00  0.00           H
ATOM   3312 HH22 ARG D 220     -27.682  33.326-100.717  1.00  0.00           H
ATOM   3313  N   PRO D 221     -28.341  31.967 -93.007  1.00101.76           N
ATOM   3314  CA  PRO D 221     -28.503  32.795 -91.824  1.00101.76           C
ATOM   3315  C   PRO D 221     -27.253  33.635 -91.558  1.00101.76           C
ATOM   3316  O   PRO D 221     -26.232  33.492 -92.230  1.00101.76           O
ATOM   3317  CB  PRO D 221     -28.781  31.839 -90.667  1.00148.92           C
ATOM   3318  CG  PRO D 221     -29.311  30.597 -91.361  1.00148.92           C
ATOM   3319  CD  PRO D 221     -28.549  30.568 -92.682  1.00148.92           C
ATOM   3320  HA  PRO D 221     -29.361  33.451 -91.978  1.00  0.00           H
ATOM   3321  HB2 PRO D 221     -29.507  32.247 -89.964  1.00  0.00           H
ATOM   3322  HB3 PRO D 221     -27.847  31.623 -90.168  1.00  0.00           H
ATOM   3323  HG2 PRO D 221     -29.171  29.689 -90.785  1.00  0.00           H
ATOM   3324  HG3 PRO D 221     -30.362  30.764 -91.544  1.00  0.00           H
ATOM   3325  HD2 PRO D 221     -29.138  30.050 -93.436  1.00  0.00           H
ATOM   3326  HD3 PRO D 221     -27.584  30.077 -92.560  1.00  0.00           H
ATOM   3327  N   PHE D 222     -27.319  34.417 -90.481  1.00134.06           N
ATOM   3328  CA  PHE D 222     -26.462  35.583 -90.278  1.00134.06           C
ATOM   3329  C   PHE D 222     -26.840  36.736 -91.234  1.00134.06           C
ATOM   3330  O   PHE D 222     -25.986  37.557 -91.552  1.00134.06           O
ATOM   3331  CB  PHE D 222     -24.961  35.191 -90.241  1.00133.93           C
ATOM   3332  CG  PHE D 222     -24.238  35.404 -88.929  1.00133.93           C
ATOM   3333  CD1 PHE D 222     -24.476  36.538 -88.136  1.00133.93           C
ATOM   3334  CD2 PHE D 222     -23.347  34.417 -88.475  1.00133.93           C
ATOM   3335  CE1 PHE D 222     -23.802  36.703 -86.912  1.00133.93           C
ATOM   3336  CE2 PHE D 222     -22.680  34.567 -87.250  1.00133.93           C
ATOM   3337  CZ  PHE D 222     -22.909  35.712 -86.467  1.00133.93           C
ATOM   3338  H   PHE D 222     -28.132  34.335 -89.900  1.00  0.00           H
ATOM   3339  HA  PHE D 222     -26.716  35.939 -89.285  1.00  0.00           H
ATOM   3340  HB2 PHE D 222     -24.857  34.127 -90.447  1.00  0.00           H
ATOM   3341  HB3 PHE D 222     -24.414  35.707 -91.031  1.00  0.00           H
ATOM   3342  HD1 PHE D 222     -25.182  37.279 -88.473  1.00  0.00           H
ATOM   3343  HD2 PHE D 222     -23.169  33.544 -89.082  1.00  0.00           H
ATOM   3344  HE1 PHE D 222     -23.985  37.580 -86.305  1.00  0.00           H
ATOM   3345  HE2 PHE D 222     -22.003  33.794 -86.907  1.00  0.00           H
ATOM   3346  HZ  PHE D 222     -22.407  35.816 -85.516  1.00  0.00           H
ATOM   3347  N   LEU D 223     -28.166  36.947 -91.391  1.00 99.20           N
ATOM   3348  CA  LEU D 223     -28.864  37.945 -92.229  1.00 99.20           C
ATOM   3349  C   LEU D 223     -28.941  37.543 -93.736  1.00 99.20           C
ATOM   3350  O   LEU D 223     -27.922  37.214 -94.335  1.00 99.20           O
ATOM   3351  CB  LEU D 223     -28.239  39.340 -91.969  1.00 81.00           C
ATOM   3352  CG  LEU D 223     -29.147  40.568 -91.867  1.00 81.00           C
ATOM   3353  CD1 LEU D 223     -30.287  40.587 -92.875  1.00 81.00           C
ATOM   3354  CD2 LEU D 223     -29.752  40.687 -90.468  1.00 81.00           C
ATOM   3355  H   LEU D 223     -28.781  36.305 -90.919  1.00  0.00           H
ATOM   3356  HA  LEU D 223     -29.883  37.990 -91.851  1.00  0.00           H
ATOM   3357  HB2 LEU D 223     -27.501  39.527 -92.743  1.00  0.00           H
ATOM   3358  HB3 LEU D 223     -27.684  39.311 -91.033  1.00  0.00           H
ATOM   3359  HG  LEU D 223     -28.512  41.436 -92.039  1.00  0.00           H
ATOM   3360 HD11 LEU D 223     -31.078  39.932 -92.533  1.00  0.00           H
ATOM   3361 HD12 LEU D 223     -29.920  40.283 -93.855  1.00  0.00           H
ATOM   3362 HD13 LEU D 223     -30.708  41.590 -92.933  1.00  0.00           H
ATOM   3363 HD21 LEU D 223     -28.955  40.840 -89.740  1.00  0.00           H
ATOM   3364 HD22 LEU D 223     -30.297  39.773 -90.230  1.00  0.00           H
ATOM   3365 HD23 LEU D 223     -30.440  41.532 -90.434  1.00  0.00           H
ATOM   3366  N   PRO D 224     -30.129  37.536 -94.395  1.00 93.19           N
ATOM   3367  CA  PRO D 224     -30.227  37.217 -95.827  1.00 93.19           C
ATOM   3368  C   PRO D 224     -30.177  38.465 -96.738  1.00 93.19           C
ATOM   3369  O   PRO D 224     -29.135  38.815 -97.263  1.00 93.19           O
ATOM   3370  CB  PRO D 224     -31.499  36.374 -95.966  1.00106.83           C
ATOM   3371  CG  PRO D 224     -32.415  36.978 -94.903  1.00106.83           C
ATOM   3372  CD  PRO D 224     -31.443  37.346 -93.779  1.00106.83           C
ATOM   3373  HA  PRO D 224     -29.387  36.585 -96.118  1.00  0.00           H
ATOM   3374  HB2 PRO D 224     -31.271  35.339 -95.702  1.00  0.00           H
ATOM   3375  HB3 PRO D 224     -31.930  36.420 -96.968  1.00  0.00           H
ATOM   3376  HG2 PRO D 224     -33.171  36.268 -94.569  1.00  0.00           H
ATOM   3377  HG3 PRO D 224     -32.889  37.884 -95.284  1.00  0.00           H
ATOM   3378  HD2 PRO D 224     -31.807  38.242 -93.291  1.00  0.00           H
ATOM   3379  HD3 PRO D 224     -31.391  36.528 -93.059  1.00  0.00           H
ATOM   3380  N   ASN D 225     -31.315  39.052 -97.104  1.00138.60           N
ATOM   3381  CA  ASN D 225     -31.447  40.064 -98.163  1.00138.60           C
ATOM   3382  C   ASN D 225     -31.008  41.501 -97.773  1.00138.60           C
ATOM   3383  O   ASN D 225     -31.746  42.451 -98.042  1.00138.60           O
ATOM   3384  CB  ASN D 225     -32.894  40.001 -98.705  1.00154.97           C
ATOM   3385  CG  ASN D 225     -34.019  40.201 -97.689  1.00154.97           C
ATOM   3386  OD1 ASN D 225     -35.144  39.829 -97.960  1.00154.97           O
ATOM   3387  ND2 ASN D 225     -33.742  40.551 -96.448  1.00154.97           N
ATOM   3388  H   ASN D 225     -32.171  38.706 -96.697  1.00  0.00           H
ATOM   3389  HA  ASN D 225     -30.778  39.778 -98.981  1.00  0.00           H
ATOM   3390  HB2 ASN D 225     -33.044  39.025 -99.169  1.00  0.00           H
ATOM   3391  HB3 ASN D 225     -33.011  40.750 -99.488  1.00  0.00           H
ATOM   3392 HD21 ASN D 225     -32.850  40.954 -96.221  1.00  0.00           H
ATOM   3393 HD22 ASN D 225     -34.532  40.667 -95.831  1.00  0.00           H
ATOM   3394  N   TRP D 226     -29.887  41.680 -97.064  1.00 91.04           N
ATOM   3395  CA  TRP D 226     -29.391  43.019 -96.698  1.00 91.04           C
ATOM   3396  C   TRP D 226     -28.034  43.326 -97.310  1.00 91.04           C
ATOM   3397  O   TRP D 226     -27.183  42.469 -97.487  1.00 91.04           O
ATOM   3398  CB  TRP D 226     -29.392  43.261 -95.174  1.00 80.06           C
ATOM   3399  CG  TRP D 226     -30.392  44.242 -94.605  1.00 80.06           C
ATOM   3400  CD1 TRP D 226     -31.242  45.038 -95.301  1.00 80.06           C
ATOM   3401  CD2 TRP D 226     -30.702  44.506 -93.193  1.00 80.06           C
ATOM   3402  NE1 TRP D 226     -32.079  45.715 -94.439  1.00 80.06           N
ATOM   3403  CE2 TRP D 226     -31.832  45.378 -93.128  1.00 80.06           C
ATOM   3404  CE3 TRP D 226     -30.184  44.055 -91.956  1.00 80.06           C
ATOM   3405  CZ2 TRP D 226     -32.469  45.715 -91.924  1.00 80.06           C
ATOM   3406  CZ3 TRP D 226     -30.836  44.354 -90.740  1.00 80.06           C
ATOM   3407  CH2 TRP D 226     -31.988  45.164 -90.724  1.00 80.06           C
ATOM   3408  H   TRP D 226     -29.240  40.896 -96.976  1.00  0.00           H
ATOM   3409  HA  TRP D 226     -30.048  43.752 -97.151  1.00  0.00           H
ATOM   3410  HB2 TRP D 226     -28.397  43.586 -94.858  1.00  0.00           H
ATOM   3411  HB3 TRP D 226     -29.557  42.303 -94.694  1.00  0.00           H
ATOM   3412  HD1 TRP D 226     -31.314  45.096 -96.378  1.00  0.00           H
ATOM   3413  HE3 TRP D 226     -29.315  43.412 -91.956  1.00  0.00           H
ATOM   3414  HZ2 TRP D 226     -33.363  46.320 -91.931  1.00  0.00           H
ATOM   3415  HZ3 TRP D 226     -30.475  43.918 -89.819  1.00  0.00           H
ATOM   3416  HH2 TRP D 226     -32.518  45.342 -89.797  1.00  0.00           H
ATOM   3417  HE1 TRP D 226     -32.874  46.250 -94.753  1.00  0.00           H
ATOM   3418  N   GLN D 227     -27.857  44.597 -97.643  1.00116.70           N
ATOM   3419  CA  GLN D 227     -26.628  45.133 -98.203  1.00116.70           C
ATOM   3420  C   GLN D 227     -25.582  45.233 -97.071  1.00116.70           C
ATOM   3421  O   GLN D 227     -25.980  45.508 -95.932  1.00116.70           O
ATOM   3422  CB  GLN D 227     -26.909  46.509 -98.849  1.00142.68           C
ATOM   3423  CG  GLN D 227     -28.201  46.617 -99.694  1.00142.68           C
ATOM   3424  CD  GLN D 227     -29.503  46.569 -98.880  1.00142.68           C
ATOM   3425  OE1 GLN D 227     -29.572  46.965 -97.729  1.00142.68           O
ATOM   3426  NE2 GLN D 227     -30.471  45.782 -99.297  1.00142.68           N
ATOM   3427  H   GLN D 227     -28.564  45.265 -97.357  1.00  0.00           H
ATOM   3428  HA  GLN D 227     -26.281  44.439 -98.969  1.00  0.00           H
ATOM   3429  HB2 GLN D 227     -26.961  47.258 -98.065  1.00  0.00           H
ATOM   3430  HB3 GLN D 227     -26.061  46.760 -99.487  1.00  0.00           H
ATOM   3431  HG2 GLN D 227     -28.203  45.824-100.442  1.00  0.00           H
ATOM   3432  HG3 GLN D 227     -28.186  47.571-100.220  1.00  0.00           H
ATOM   3433 HE21 GLN D 227     -31.246  45.650 -98.673  1.00  0.00           H
ATOM   3434 HE22 GLN D 227     -30.379  45.254-100.147  1.00  0.00           H
ATOM   3435  N   PRO D 228     -24.269  45.300 -97.379  1.00 64.81           N
ATOM   3436  CA  PRO D 228     -23.200  45.379 -96.368  1.00 64.81           C
ATOM   3437  C   PRO D 228     -23.279  46.563 -95.368  1.00 64.81           C
ATOM   3438  O   PRO D 228     -22.691  46.508 -94.288  1.00 64.81           O
ATOM   3439  CB  PRO D 228     -21.896  45.382 -97.171  1.00 58.40           C
ATOM   3440  CG  PRO D 228     -22.253  44.551 -98.404  1.00 58.40           C
ATOM   3441  CD  PRO D 228     -23.691  44.984 -98.682  1.00 58.40           C
ATOM   3442  HA  PRO D 228     -23.222  44.445 -95.809  1.00  0.00           H
ATOM   3443  HB2 PRO D 228     -21.640  46.397 -97.476  1.00  0.00           H
ATOM   3444  HB3 PRO D 228     -21.078  44.931 -96.610  1.00  0.00           H
ATOM   3445  HG2 PRO D 228     -21.596  44.766 -99.247  1.00  0.00           H
ATOM   3446  HG3 PRO D 228     -22.232  43.486 -98.159  1.00  0.00           H
ATOM   3447  HD2 PRO D 228     -23.691  45.877 -99.309  1.00  0.00           H
ATOM   3448  HD3 PRO D 228     -24.217  44.170 -99.183  1.00  0.00           H
ATOM   3449  N   VAL D 229     -24.131  47.561 -95.648  1.00120.51           N
ATOM   3450  CA  VAL D 229     -24.420  48.763 -94.838  1.00120.51           C
ATOM   3451  C   VAL D 229     -25.168  48.499 -93.510  1.00120.51           C
ATOM   3452  O   VAL D 229     -24.569  48.565 -92.434  1.00120.51           O
ATOM   3453  CB  VAL D 229     -25.180  49.804 -95.694  1.00 95.80           C
ATOM   3454  CG1 VAL D 229     -24.295  50.352 -96.817  1.00 95.80           C
ATOM   3455  CG2 VAL D 229     -26.485  49.285 -96.328  1.00 95.80           C
ATOM   3456  H   VAL D 229     -24.673  47.442 -96.491  1.00  0.00           H
ATOM   3457  HA  VAL D 229     -23.463  49.205 -94.553  1.00  0.00           H
ATOM   3458  HB  VAL D 229     -25.434  50.643 -95.045  1.00  0.00           H
ATOM   3459 HG11 VAL D 229     -24.848  51.109 -97.376  1.00  0.00           H
ATOM   3460 HG12 VAL D 229     -23.400  50.813 -96.395  1.00  0.00           H
ATOM   3461 HG13 VAL D 229     -24.003  49.552 -97.499  1.00  0.00           H
ATOM   3462 HG21 VAL D 229     -26.494  49.434 -97.407  1.00  0.00           H
ATOM   3463 HG22 VAL D 229     -26.639  48.225 -96.140  1.00  0.00           H
ATOM   3464 HG23 VAL D 229     -27.321  49.842 -95.909  1.00  0.00           H
ATOM   3465  N   GLN D 230     -26.468  48.163 -93.552  1.00160.87           N
ATOM   3466  CA  GLN D 230     -27.268  47.762 -92.378  1.00160.87           C
ATOM   3467  C   GLN D 230     -26.848  46.377 -91.825  1.00160.87           C
ATOM   3468  O   GLN D 230     -27.280  45.981 -90.735  1.00160.87           O
ATOM   3469  CB  GLN D 230     -28.772  47.815 -92.735  1.00153.80           C
ATOM   3470  CG  GLN D 230     -29.269  49.221 -93.151  1.00153.80           C
ATOM   3471  CD  GLN D 230     -30.148  49.213 -94.403  1.00153.80           C
ATOM   3472  OE1 GLN D 230     -29.710  49.545 -95.487  1.00153.80           O
ATOM   3473  NE2 GLN D 230     -31.451  49.079 -94.269  1.00153.80           N
ATOM   3474  H   GLN D 230     -26.909  48.094 -94.460  1.00  0.00           H
ATOM   3475  HA  GLN D 230     -27.085  48.481 -91.579  1.00  0.00           H
ATOM   3476  HB2 GLN D 230     -29.352  47.498 -91.867  1.00  0.00           H
ATOM   3477  HB3 GLN D 230     -28.968  47.103 -93.539  1.00  0.00           H
ATOM   3478  HG2 GLN D 230     -28.422  49.877 -93.357  1.00  0.00           H
ATOM   3479  HG3 GLN D 230     -29.823  49.665 -92.322  1.00  0.00           H
ATOM   3480 HE21 GLN D 230     -31.950  49.107 -95.138  1.00  0.00           H
ATOM   3481 HE22 GLN D 230     -31.865  48.813 -93.394  1.00  0.00           H
ATOM   3482  N   TRP D 231     -25.879  45.747 -92.521  1.00106.44           N
ATOM   3483  CA  TRP D 231     -25.263  44.479 -92.161  1.00106.44           C
ATOM   3484  C   TRP D 231     -24.106  44.649 -91.181  1.00106.44           C
ATOM   3485  O   TRP D 231     -24.268  44.342 -90.005  1.00106.44           O
ATOM   3486  CB  TRP D 231     -24.779  43.810 -93.441  1.00105.20           C
ATOM   3487  CG  TRP D 231     -24.162  42.459 -93.314  1.00105.20           C
ATOM   3488  CD1 TRP D 231     -22.959  42.133 -92.782  1.00105.20           C
ATOM   3489  CD2 TRP D 231     -24.727  41.220 -93.811  1.00105.20           C
ATOM   3490  NE1 TRP D 231     -22.786  40.765 -92.846  1.00105.20           N
ATOM   3491  CE2 TRP D 231     -23.844  40.155 -93.475  1.00105.20           C
ATOM   3492  CE3 TRP D 231     -25.890  40.910 -94.538  1.00105.20           C
ATOM   3493  CZ2 TRP D 231     -24.116  38.827 -93.805  1.00105.20           C
ATOM   3494  CZ3 TRP D 231     -26.164  39.583 -94.889  1.00105.20           C
ATOM   3495  CH2 TRP D 231     -25.289  38.542 -94.515  1.00105.20           C
ATOM   3496  H   TRP D 231     -25.506  46.207 -93.357  1.00  0.00           H
ATOM   3497  HA  TRP D 231     -26.003  43.825 -91.694  1.00  0.00           H
ATOM   3498  HB2 TRP D 231     -25.631  43.727 -94.115  1.00  0.00           H
ATOM   3499  HB3 TRP D 231     -24.053  44.453 -93.912  1.00  0.00           H
ATOM   3500  HD1 TRP D 231     -22.238  42.831 -92.385  1.00  0.00           H
ATOM   3501  HE3 TRP D 231     -26.556  41.695 -94.862  1.00  0.00           H
ATOM   3502  HZ2 TRP D 231     -23.443  38.032 -93.526  1.00  0.00           H
ATOM   3503  HZ3 TRP D 231     -27.060  39.377 -95.454  1.00  0.00           H
ATOM   3504  HH2 TRP D 231     -25.502  37.515 -94.775  1.00  0.00           H
ATOM   3505  HE1 TRP D 231     -21.941  40.279 -92.595  1.00  0.00           H
ATOM   3506  N   HIS D 232     -22.954  45.192 -91.607  1.00 96.61           N
ATOM   3507  CA  HIS D 232     -21.725  45.162 -90.795  1.00 96.61           C
ATOM   3508  C   HIS D 232     -21.878  45.900 -89.459  1.00 96.61           C
ATOM   3509  O   HIS D 232     -21.407  45.405 -88.448  1.00 96.61           O
ATOM   3510  CB  HIS D 232     -20.536  45.700 -91.606  1.00 89.01           C
ATOM   3511  CG  HIS D 232     -19.232  45.672 -90.841  1.00 89.01           C
ATOM   3512  ND1 HIS D 232     -18.906  46.508 -89.769  1.00 89.01           N
ATOM   3513  CD2 HIS D 232     -18.157  44.874 -91.110  1.00 89.01           C
ATOM   3514  CE1 HIS D 232     -17.645  46.207 -89.430  1.00 89.01           C
ATOM   3515  NE2 HIS D 232     -17.167  45.226 -90.217  1.00 89.01           N
ATOM   3516  H   HIS D 232     -22.878  45.486 -92.579  1.00  0.00           H
ATOM   3517  HA  HIS D 232     -21.506  44.127 -90.536  1.00  0.00           H
ATOM   3518  HB2 HIS D 232     -20.742  46.730 -91.904  1.00  0.00           H
ATOM   3519  HB3 HIS D 232     -20.424  45.097 -92.510  1.00  0.00           H
ATOM   3520  HD2 HIS D 232     -18.065  44.171 -91.928  1.00  0.00           H
ATOM   3521  HE1 HIS D 232     -17.081  46.727 -88.666  1.00  0.00           H
ATOM   3522  HE2 HIS D 232     -16.192  44.962 -90.298  1.00  0.00           H
ATOM   3523  N   SER D 233     -22.802  46.855 -89.357  1.00131.05           N
ATOM   3524  CA  SER D 233     -23.229  47.375 -88.054  1.00131.05           C
ATOM   3525  C   SER D 233     -24.023  46.350 -87.221  1.00131.05           C
ATOM   3526  O   SER D 233     -23.600  45.976 -86.122  1.00131.05           O
ATOM   3527  CB  SER D 233     -23.999  48.671 -88.276  1.00123.09           C
ATOM   3528  OG  SER D 233     -24.387  49.247 -87.044  1.00123.09           O
ATOM   3529  H   SER D 233     -23.264  47.152 -90.206  1.00  0.00           H
ATOM   3530  HA  SER D 233     -22.333  47.611 -87.478  1.00  0.00           H
ATOM   3531  HB2 SER D 233     -24.882  48.473 -88.884  1.00  0.00           H
ATOM   3532  HB3 SER D 233     -23.351  49.365 -88.809  1.00  0.00           H
ATOM   3533  HG  SER D 233     -24.476  50.193 -87.185  1.00  0.00           H
ATOM   3534  N   LYS D 234     -25.196  45.905 -87.703  1.00128.33           N
ATOM   3535  CA  LYS D 234     -26.137  45.099 -86.909  1.00128.33           C
ATOM   3536  C   LYS D 234     -25.717  43.634 -86.749  1.00128.33           C
ATOM   3537  O   LYS D 234     -25.820  43.111 -85.652  1.00128.33           O
ATOM   3538  CB  LYS D 234     -27.549  45.215 -87.515  1.00 95.80           C
ATOM   3539  CG  LYS D 234     -28.661  45.147 -86.458  1.00 95.80           C
ATOM   3540  CD  LYS D 234     -28.723  46.426 -85.600  1.00 95.80           C
ATOM   3541  CE  LYS D 234     -29.947  46.426 -84.677  1.00 95.80           C
ATOM   3542  NZ  LYS D 234     -29.896  45.294 -83.719  1.00 95.80           N
ATOM   3543  H   LYS D 234     -25.458  46.158 -88.648  1.00  0.00           H
ATOM   3544  HA  LYS D 234     -26.136  45.506 -85.899  1.00  0.00           H
ATOM   3545  HB2 LYS D 234     -27.649  46.162 -88.050  1.00  0.00           H
ATOM   3546  HB3 LYS D 234     -27.698  44.411 -88.240  1.00  0.00           H
ATOM   3547  HG2 LYS D 234     -29.616  45.028 -86.972  1.00  0.00           H
ATOM   3548  HG3 LYS D 234     -28.503  44.275 -85.821  1.00  0.00           H
ATOM   3549  HD2 LYS D 234     -28.784  47.295 -86.261  1.00  0.00           H
ATOM   3550  HD3 LYS D 234     -27.817  46.522 -84.999  1.00  0.00           H
ATOM   3551  HE2 LYS D 234     -30.849  46.375 -85.296  1.00  0.00           H
ATOM   3552  HE3 LYS D 234     -29.963  47.376 -84.136  1.00  0.00           H
ATOM   3553  HZ1 LYS D 234     -29.890  44.415 -84.220  1.00  0.00           H
ATOM   3554  HZ2 LYS D 234     -30.689  45.310 -83.093  1.00  0.00           H
ATOM   3555  HZ3 LYS D 234     -29.027  45.341 -83.180  1.00  0.00           H
ATOM   3556  N   VAL D 235     -25.132  43.015 -87.767  1.00120.68           N
ATOM   3557  CA  VAL D 235     -24.668  41.613 -87.767  1.00120.68           C
ATOM   3558  C   VAL D 235     -23.498  41.386 -86.798  1.00120.68           C
ATOM   3559  O   VAL D 235     -23.484  40.407 -86.056  1.00120.68           O
ATOM   3560  CB  VAL D 235     -24.270  41.210 -89.204  1.00148.78           C
ATOM   3561  CG1 VAL D 235     -23.609  39.836 -89.276  1.00148.78           C
ATOM   3562  CG2 VAL D 235     -25.517  41.191 -90.096  1.00148.78           C
ATOM   3563  H   VAL D 235     -25.047  43.534 -88.634  1.00  0.00           H
ATOM   3564  HA  VAL D 235     -25.485  40.966 -87.440  1.00  0.00           H
ATOM   3565  HB  VAL D 235     -23.554  41.934 -89.595  1.00  0.00           H
ATOM   3566 HG21 VAL D 235     -25.963  42.181 -90.162  1.00  0.00           H
ATOM   3567 HG22 VAL D 235     -26.250  40.494 -89.690  1.00  0.00           H
ATOM   3568 HG23 VAL D 235     -25.246  40.864 -91.100  1.00  0.00           H
ATOM   3569 HG11 VAL D 235     -22.674  39.814 -88.717  1.00  0.00           H
ATOM   3570 HG12 VAL D 235     -23.408  39.571 -90.315  1.00  0.00           H
ATOM   3571 HG13 VAL D 235     -24.294  39.111 -88.858  1.00  0.00           H
ATOM   3572  N   ARG D 236     -22.518  42.305 -86.779  1.00 92.18           N
ATOM   3573  CA  ARG D 236     -21.364  42.271 -85.844  1.00 92.18           C
ATOM   3574  C   ARG D 236     -21.725  42.642 -84.395  1.00 92.18           C
ATOM   3575  O   ARG D 236     -20.869  42.549 -83.500  1.00 92.18           O
ATOM   3576  CB  ARG D 236     -20.312  43.254 -86.390  1.00 74.52           C
ATOM   3577  CG  ARG D 236     -18.928  42.707 -86.724  1.00 74.52           C
ATOM   3578  CD  ARG D 236     -18.932  41.864 -88.020  1.00 74.52           C
ATOM   3579  NE  ARG D 236     -19.055  40.416 -87.759  1.00 74.52           N
ATOM   3580  CZ  ARG D 236     -18.126  39.663 -87.204  1.00 74.52           C
ATOM   3581  NH1 ARG D 236     -17.006  40.197 -86.785  1.00 74.52           N
ATOM   3582  NH2 ARG D 236     -18.317  38.380 -87.068  1.00 74.52           N
ATOM   3583  H   ARG D 236     -22.602  43.081 -87.433  1.00  0.00           H
ATOM   3584  HA  ARG D 236     -20.964  41.258 -85.813  1.00  0.00           H
ATOM   3585  HB2 ARG D 236     -20.198  44.100 -85.709  1.00  0.00           H
ATOM   3586  HB3 ARG D 236     -20.666  43.643 -87.328  1.00  0.00           H
ATOM   3587  HG2 ARG D 236     -18.271  43.565 -86.896  1.00  0.00           H
ATOM   3588  HG3 ARG D 236     -18.539  42.150 -85.870  1.00  0.00           H
ATOM   3589  HD2 ARG D 236     -18.002  42.056 -88.565  1.00  0.00           H
ATOM   3590  HD3 ARG D 236     -19.750  42.189 -88.672  1.00  0.00           H
ATOM   3591  HE  ARG D 236     -19.889  39.954 -88.090  1.00  0.00           H
ATOM   3592 HH11 ARG D 236     -16.883  41.187 -86.903  1.00  0.00           H
ATOM   3593 HH12 ARG D 236     -16.276  39.647 -86.362  1.00  0.00           H
ATOM   3594 HH21 ARG D 236     -17.634  37.777 -86.648  1.00  0.00           H
ATOM   3595 HH22 ARG D 236     -19.187  37.960 -87.364  1.00  0.00           H
ATOM   3596  N   GLN D 237     -22.858  43.355 -84.223  1.00101.13           N
ATOM   3597  CA  GLN D 237     -23.263  43.868 -82.916  1.00101.13           C
ATOM   3598  C   GLN D 237     -23.510  42.715 -81.931  1.00101.13           C
ATOM   3599  O   GLN D 237     -24.641  42.290 -81.699  1.00101.13           O
ATOM   3600  CB  GLN D 237     -24.502  44.771 -83.087  1.00120.56           C
ATOM   3601  CG  GLN D 237     -25.104  45.315 -81.777  1.00120.56           C
ATOM   3602  CD  GLN D 237     -26.364  46.159 -81.968  1.00120.56           C
ATOM   3603  OE1 GLN D 237     -27.385  45.754 -82.511  1.00120.56           O
ATOM   3604  NE2 GLN D 237     -26.442  47.243 -81.231  1.00120.56           N
ATOM   3605  H   GLN D 237     -23.475  43.525 -85.035  1.00  0.00           H
ATOM   3606  HA  GLN D 237     -22.458  44.515 -82.559  1.00  0.00           H
ATOM   3607  HB2 GLN D 237     -25.290  44.211 -83.594  1.00  0.00           H
ATOM   3608  HB3 GLN D 237     -24.242  45.631 -83.714  1.00  0.00           H
ATOM   3609  HG2 GLN D 237     -25.389  44.501 -81.115  1.00  0.00           H
ATOM   3610  HG3 GLN D 237     -24.335  45.910 -81.281  1.00  0.00           H
ATOM   3611 HE21 GLN D 237     -27.308  47.746 -81.251  1.00  0.00           H
ATOM   3612 HE22 GLN D 237     -25.642  47.559 -80.719  1.00  0.00           H
ATOM   3613  N   LYS D 238     -22.448  42.481 -81.109  1.00167.27           N
ATOM   3614  CA  LYS D 238     -22.514  41.508 -79.996  1.00167.27           C
ATOM   3615  C   LYS D 238     -22.687  40.141 -80.626  1.00167.27           C
ATOM   3616  O   LYS D 238     -21.805  39.767 -81.381  1.00167.27           O
ATOM   3617  CB  LYS D 238     -23.533  41.858 -78.871  1.00130.04           C
ATOM   3618  CG  LYS D 238     -23.103  43.009 -77.946  1.00130.04           C
ATOM   3619  CD  LYS D 238     -23.351  44.411 -78.528  1.00130.04           C
ATOM   3620  CE  LYS D 238     -22.152  45.326 -78.267  1.00130.04           C
ATOM   3621  NZ  LYS D 238     -20.989  44.939 -79.110  1.00130.04           N
ATOM   3622  H   LYS D 238     -21.523  42.577 -81.548  1.00  0.00           H
ATOM   3623  HA  LYS D 238     -21.541  41.420 -79.515  1.00  0.00           H
ATOM   3624  HB2 LYS D 238     -24.535  42.088 -79.267  1.00  0.00           H
ATOM   3625  HB3 LYS D 238     -23.662  40.983 -78.199  1.00  0.00           H
ATOM   3626  HG2 LYS D 238     -23.677  42.933 -77.012  1.00  0.00           H
ATOM   3627  HG3 LYS D 238     -22.053  42.866 -77.693  1.00  0.00           H
ATOM   3628  HD2 LYS D 238     -24.243  44.831 -78.057  1.00  0.00           H
ATOM   3629  HD3 LYS D 238     -23.544  44.361 -79.598  1.00  0.00           H
ATOM   3630  HE2 LYS D 238     -22.445  46.360 -78.473  1.00  0.00           H
ATOM   3631  HE3 LYS D 238     -21.897  45.253 -77.205  1.00  0.00           H
ATOM   3632  HZ1 LYS D 238     -20.160  45.461 -78.849  1.00  0.00           H
ATOM   3633  HZ2 LYS D 238     -20.794  43.950 -79.005  1.00  0.00           H
ATOM   3634  HZ3 LYS D 238     -21.182  45.106 -80.090  1.00  0.00           H
ATOM   3635  N   SER D 239     -23.702  39.386 -80.199  1.00131.75           N
ATOM   3636  CA  SER D 239     -24.082  38.071 -80.744  1.00131.75           C
ATOM   3637  C   SER D 239     -22.890  37.117 -80.940  1.00131.75           C
ATOM   3638  O   SER D 239     -22.461  36.861 -82.063  1.00131.75           O
ATOM   3639  CB  SER D 239     -24.977  38.247 -81.982  1.00102.41           C
ATOM   3640  OG  SER D 239     -24.275  38.861 -83.059  1.00102.41           O
ATOM   3641  H   SER D 239     -24.402  39.825 -79.615  1.00  0.00           H
ATOM   3642  HA  SER D 239     -24.699  37.630 -79.965  1.00  0.00           H
ATOM   3643  HB2 SER D 239     -25.815  38.868 -81.705  1.00  0.00           H
ATOM   3644  HB3 SER D 239     -25.340  37.282 -82.302  1.00  0.00           H
ATOM   3645  HG  SER D 239     -23.488  38.331 -83.205  1.00  0.00           H
ATOM   3646  N   GLU D 240     -22.161  36.869 -79.843  1.00153.20           N
ATOM   3647  CA  GLU D 240     -20.984  35.986 -79.859  1.00153.20           C
ATOM   3648  C   GLU D 240     -21.446  34.528 -79.787  1.00153.20           C
ATOM   3649  O   GLU D 240     -22.275  34.184 -78.946  1.00153.20           O
ATOM   3650  CB  GLU D 240     -20.035  36.313 -78.692  1.00147.23           C
ATOM   3651  CG  GLU D 240     -18.723  35.506 -78.694  1.00147.23           C
ATOM   3652  CD  GLU D 240     -17.954  35.572 -80.026  1.00147.23           C
ATOM   3653  OE1 GLU D 240     -17.091  36.467 -80.152  1.00147.23           O
ATOM   3654  OE2 GLU D 240     -18.120  34.642 -80.863  1.00147.23           O
ATOM   3655  H   GLU D 240     -22.645  36.950 -78.962  1.00  0.00           H
ATOM   3656  HA  GLU D 240     -20.450  36.135 -80.801  1.00  0.00           H
ATOM   3657  HB2 GLU D 240     -19.806  37.382 -78.721  1.00  0.00           H
ATOM   3658  HB3 GLU D 240     -20.566  36.114 -77.755  1.00  0.00           H
ATOM   3659  HG2 GLU D 240     -18.954  34.468 -78.473  1.00  0.00           H
ATOM   3660  HG3 GLU D 240     -18.104  35.874 -77.871  1.00  0.00           H
ATOM   3661  N   VAL D 241     -20.833  33.658 -80.592  1.00117.76           N
ATOM   3662  CA  VAL D 241     -21.266  32.254 -80.751  1.00117.76           C
ATOM   3663  C   VAL D 241     -22.735  32.144 -81.248  1.00117.76           C
ATOM   3664  O   VAL D 241     -23.390  31.121 -81.075  1.00117.76           O
ATOM   3665  CB  VAL D 241     -20.972  31.401 -79.480  1.00130.97           C
ATOM   3666  CG1 VAL D 241     -20.742  29.931 -79.823  1.00130.97           C
ATOM   3667  CG2 VAL D 241     -19.740  31.855 -78.682  1.00130.97           C
ATOM   3668  H   VAL D 241     -20.022  33.984 -81.111  1.00  0.00           H
ATOM   3669  HA  VAL D 241     -20.663  31.851 -81.563  1.00  0.00           H
ATOM   3670  HB  VAL D 241     -21.829  31.465 -78.807  1.00  0.00           H
ATOM   3671 HG11 VAL D 241     -20.309  29.388 -78.983  1.00  0.00           H
ATOM   3672 HG12 VAL D 241     -21.719  29.499 -80.001  1.00  0.00           H
ATOM   3673 HG13 VAL D 241     -20.098  29.837 -80.699  1.00  0.00           H
ATOM   3674 HG21 VAL D 241     -19.412  31.080 -77.989  1.00  0.00           H
ATOM   3675 HG22 VAL D 241     -20.034  32.712 -78.075  1.00  0.00           H
ATOM   3676 HG23 VAL D 241     -18.920  32.122 -79.353  1.00  0.00           H
ATOM   3677  N   ASP D 242     -23.269  33.205 -81.865  1.00111.10           N
ATOM   3678  CA  ASP D 242     -24.567  33.222 -82.544  1.00111.10           C
ATOM   3679  C   ASP D 242     -24.433  32.851 -84.034  1.00111.10           C
ATOM   3680  O   ASP D 242     -23.349  32.866 -84.623  1.00111.10           O
ATOM   3681  CB  ASP D 242     -25.258  34.557 -82.370  1.00109.37           C
ATOM   3682  CG  ASP D 242     -25.940  34.690 -81.039  1.00109.37           C
ATOM   3683  OD1 ASP D 242     -27.018  34.098 -80.905  1.00109.37           O
ATOM   3684  OD2 ASP D 242     -25.517  35.559 -80.256  1.00109.37           O
ATOM   3685  H   ASP D 242     -22.689  34.022 -81.983  1.00  0.00           H
ATOM   3686  HA  ASP D 242     -25.199  32.448 -82.111  1.00  0.00           H
ATOM   3687  HB2 ASP D 242     -26.010  34.670 -83.115  1.00  0.00           H
ATOM   3688  HB3 ASP D 242     -24.547  35.324 -82.529  1.00  0.00           H
ATOM   3689  N   ILE D 243     -25.570  32.464 -84.624  1.00 68.82           N
ATOM   3690  CA  ILE D 243     -25.658  31.910 -85.986  1.00 68.82           C
ATOM   3691  C   ILE D 243     -26.908  32.423 -86.736  1.00 68.82           C
ATOM   3692  O   ILE D 243     -26.821  32.893 -87.866  1.00 68.82           O
ATOM   3693  CB  ILE D 243     -25.550  30.359 -85.911  1.00 54.47           C
ATOM   3694  CG1 ILE D 243     -26.681  29.638 -85.149  1.00 54.47           C
ATOM   3695  CG2 ILE D 243     -24.228  29.888 -85.318  1.00 54.47           C
ATOM   3696  CD1 ILE D 243     -26.797  28.131 -85.432  1.00 54.47           C
ATOM   3697  H   ILE D 243     -26.423  32.520 -84.078  1.00  0.00           H
ATOM   3698  HA  ILE D 243     -24.800  32.269 -86.557  1.00  0.00           H
ATOM   3699  HB  ILE D 243     -25.532  29.986 -86.917  1.00  0.00           H
ATOM   3700 HG12 ILE D 243     -27.635  30.081 -85.391  1.00  0.00           H
ATOM   3701 HG13 ILE D 243     -26.522  29.784 -84.087  1.00  0.00           H
ATOM   3702 HD11 ILE D 243     -27.652  27.745 -84.888  1.00  0.00           H
ATOM   3703 HD12 ILE D 243     -26.950  27.946 -86.493  1.00  0.00           H
ATOM   3704 HD13 ILE D 243     -25.911  27.591 -85.100  1.00  0.00           H
ATOM   3705 HG21 ILE D 243     -23.396  30.413 -85.783  1.00  0.00           H
ATOM   3706 HG22 ILE D 243     -24.202  30.064 -84.244  1.00  0.00           H
ATOM   3707 HG23 ILE D 243     -24.123  28.824 -85.523  1.00  0.00           H
ATOM   3708  N   VAL D 244     -28.080  32.442 -86.104  1.00 82.99           N
ATOM   3709  CA  VAL D 244     -29.336  32.913 -86.698  1.00 82.99           C
ATOM   3710  C   VAL D 244     -29.516  34.399 -86.422  1.00 82.99           C
ATOM   3711  O   VAL D 244     -29.760  34.811 -85.285  1.00 82.99           O
ATOM   3712  CB  VAL D 244     -30.538  32.131 -86.158  1.00167.88           C
ATOM   3713  CG1 VAL D 244     -31.890  32.662 -86.663  1.00167.88           C
ATOM   3714  CG2 VAL D 244     -30.486  30.660 -86.533  1.00167.88           C
ATOM   3715  H   VAL D 244     -28.103  32.198 -85.119  1.00  0.00           H
ATOM   3716  HA  VAL D 244     -29.297  32.758 -87.772  1.00  0.00           H
ATOM   3717  HB  VAL D 244     -30.511  32.187 -85.079  1.00  0.00           H
ATOM   3718 HG11 VAL D 244     -32.060  33.682 -86.317  1.00  0.00           H
ATOM   3719 HG12 VAL D 244     -32.697  32.039 -86.275  1.00  0.00           H
ATOM   3720 HG13 VAL D 244     -31.917  32.643 -87.754  1.00  0.00           H
ATOM   3721 HG21 VAL D 244     -29.547  30.215 -86.224  1.00  0.00           H
ATOM   3722 HG22 VAL D 244     -31.282  30.154 -85.986  1.00  0.00           H
ATOM   3723 HG23 VAL D 244     -30.612  30.535 -87.609  1.00  0.00           H
ATOM   3724  N   VAL D 245     -29.658  35.155 -87.511  1.00104.84           N
ATOM   3725  CA  VAL D 245     -29.950  36.587 -87.469  1.00104.84           C
ATOM   3726  C   VAL D 245     -30.997  36.888 -88.535  1.00104.84           C
ATOM   3727  O   VAL D 245     -30.688  36.919 -89.727  1.00104.84           O
ATOM   3728  CB  VAL D 245     -28.668  37.432 -87.613  1.00 34.04           C
ATOM   3729  CG1 VAL D 245     -28.950  38.915 -87.354  1.00 34.04           C
ATOM   3730  CG2 VAL D 245     -27.579  36.988 -86.624  1.00 34.04           C
ATOM   3731  H   VAL D 245     -29.546  34.721 -88.414  1.00  0.00           H
ATOM   3732  HA  VAL D 245     -30.380  36.828 -86.500  1.00  0.00           H
ATOM   3733  HB  VAL D 245     -28.280  37.328 -88.625  1.00  0.00           H
ATOM   3734 HG11 VAL D 245     -29.739  39.269 -88.014  1.00  0.00           H
ATOM   3735 HG12 VAL D 245     -29.262  39.057 -86.319  1.00  0.00           H
ATOM   3736 HG13 VAL D 245     -28.044  39.493 -87.537  1.00  0.00           H
ATOM   3737 HG21 VAL D 245     -26.736  37.678 -86.654  1.00  0.00           H
ATOM   3738 HG22 VAL D 245     -27.216  35.989 -86.877  1.00  0.00           H
ATOM   3739 HG23 VAL D 245     -27.991  36.964 -85.615  1.00  0.00           H
ATOM   3740  N   SER D 246     -32.260  36.788 -88.119  1.00102.71           N
ATOM   3741  CA  SER D 246     -33.445  36.986 -88.959  1.00102.71           C
ATOM   3742  C   SER D 246     -34.432  37.935 -88.276  1.00102.71           C
ATOM   3743  O   SER D 246     -34.234  38.361 -87.133  1.00102.71           O
ATOM   3744  CB  SER D 246     -34.115  35.642 -89.290  1.00 92.34           C
ATOM   3745  OG  SER D 246     -34.436  34.912 -88.118  1.00 92.34           O
ATOM   3746  H   SER D 246     -32.437  36.631 -87.133  1.00  0.00           H
ATOM   3747  HA  SER D 246     -33.156  37.451 -89.902  1.00  0.00           H
ATOM   3748  HB2 SER D 246     -33.447  35.048 -89.914  1.00  0.00           H
ATOM   3749  HB3 SER D 246     -35.035  35.826 -89.852  1.00  0.00           H
ATOM   3750  HG  SER D 246     -34.991  34.166 -88.368  1.00  0.00           H
ATOM   3751  N   GLU D 247     -35.459  38.325 -89.025  1.00 73.83           N
ATOM   3752  CA  GLU D 247     -36.476  39.287 -88.615  1.00 73.83           C
ATOM   3753  C   GLU D 247     -37.860  38.609 -88.578  1.00 73.83           C
ATOM   3754  O   GLU D 247     -38.379  38.189 -89.612  1.00 73.83           O
ATOM   3755  CB  GLU D 247     -36.375  40.577 -89.466  1.00118.96           C
ATOM   3756  CG  GLU D 247     -36.043  40.407 -90.967  1.00118.96           C
ATOM   3757  CD  GLU D 247     -35.758  41.753 -91.665  1.00118.96           C
ATOM   3758  OE1 GLU D 247     -35.023  42.580 -91.067  1.00118.96           O
ATOM   3759  OE2 GLU D 247     -36.092  41.858 -92.870  1.00118.96           O
ATOM   3760  H   GLU D 247     -35.556  37.966 -89.962  1.00  0.00           H
ATOM   3761  HA  GLU D 247     -36.265  39.572 -87.591  1.00  0.00           H
ATOM   3762  HB2 GLU D 247     -37.303  41.142 -89.367  1.00  0.00           H
ATOM   3763  HB3 GLU D 247     -35.580  41.173 -89.015  1.00  0.00           H
ATOM   3764  HG2 GLU D 247     -36.867  39.891 -91.460  1.00  0.00           H
ATOM   3765  HG3 GLU D 247     -35.149  39.790 -91.080  1.00  0.00           H
ATOM   3766  N   ASP D 248     -38.313  38.240 -87.367  1.00 86.26           N
ATOM   3767  CA  ASP D 248     -39.621  37.607 -87.149  1.00 86.26           C
ATOM   3768  C   ASP D 248     -40.731  38.679 -87.093  1.00 86.26           C
ATOM   3769  O   ASP D 248     -40.532  39.754 -86.536  1.00 86.26           O
ATOM   3770  CB  ASP D 248     -39.620  36.759 -85.862  1.00153.75           C
ATOM   3771  CG  ASP D 248     -39.639  37.611 -84.573  1.00153.75           C
ATOM   3772  OD1 ASP D 248     -40.258  37.124 -83.596  1.00153.75           O
ATOM   3773  OD2 ASP D 248     -38.726  38.457 -84.402  1.00153.75           O
ATOM   3774  H   ASP D 248     -37.853  38.608 -86.542  1.00  0.00           H
ATOM   3775  HA  ASP D 248     -39.825  36.948 -87.995  1.00  0.00           H
ATOM   3776  HB2 ASP D 248     -38.718  36.152 -85.844  1.00  0.00           H
ATOM   3777  HB3 ASP D 248     -40.470  36.070 -85.894  1.00  0.00           H
ATOM   3778  N   LEU D 249     -41.969  38.293 -87.434  1.00136.88           N
ATOM   3779  CA  LEU D 249     -43.167  39.139 -87.289  1.00136.88           C
ATOM   3780  C   LEU D 249     -42.995  40.554 -87.900  1.00136.88           C
ATOM   3781  O   LEU D 249     -43.104  40.716 -89.117  1.00136.88           O
ATOM   3782  CB  LEU D 249     -43.621  39.148 -85.805  1.00184.32           C
ATOM   3783  CG  LEU D 249     -44.099  37.804 -85.231  1.00184.32           C
ATOM   3784  CD1 LEU D 249     -44.286  37.945 -83.716  1.00184.32           C
ATOM   3785  CD2 LEU D 249     -45.449  37.392 -85.832  1.00184.32           C
ATOM   3786  H   LEU D 249     -42.076  37.381 -87.849  1.00  0.00           H
ATOM   3787  HA  LEU D 249     -43.961  38.681 -87.872  1.00  0.00           H
ATOM   3788  HB2 LEU D 249     -42.787  39.497 -85.189  1.00  0.00           H
ATOM   3789  HB3 LEU D 249     -44.443  39.857 -85.680  1.00  0.00           H
ATOM   3790  HG  LEU D 249     -43.364  37.021 -85.423  1.00  0.00           H
ATOM   3791 HD11 LEU D 249     -43.322  38.183 -83.264  1.00  0.00           H
ATOM   3792 HD12 LEU D 249     -44.995  38.745 -83.501  1.00  0.00           H
ATOM   3793 HD13 LEU D 249     -44.645  37.006 -83.298  1.00  0.00           H
ATOM   3794 HD21 LEU D 249     -45.790  36.468 -85.368  1.00  0.00           H
ATOM   3795 HD22 LEU D 249     -46.186  38.177 -85.659  1.00  0.00           H
ATOM   3796 HD23 LEU D 249     -45.342  37.226 -86.903  1.00  0.00           H
ATOM   3797  N   ASN D 250     -43.092  41.581 -87.039  1.00136.76           N
ATOM   3798  CA  ASN D 250     -42.952  42.993 -87.390  1.00136.76           C
ATOM   3799  C   ASN D 250     -41.452  43.378 -87.538  1.00136.76           C
ATOM   3800  O   ASN D 250     -40.580  42.529 -87.668  1.00136.76           O
ATOM   3801  CB  ASN D 250     -43.685  43.821 -86.305  1.00161.82           C
ATOM   3802  CG  ASN D 250     -45.099  43.336 -85.999  1.00161.82           C
ATOM   3803  OD1 ASN D 250     -45.321  42.428 -85.219  1.00161.82           O
ATOM   3804  ND2 ASN D 250     -46.116  44.045 -86.435  1.00161.82           N
ATOM   3805  H   ASN D 250     -43.075  41.348 -86.051  1.00  0.00           H
ATOM   3806  HA  ASN D 250     -43.427  43.172 -88.357  1.00  0.00           H
ATOM   3807  HB2 ASN D 250     -43.729  44.869 -86.605  1.00  0.00           H
ATOM   3808  HB3 ASN D 250     -43.117  43.757 -85.373  1.00  0.00           H
ATOM   3809 HD21 ASN D 250     -47.019  43.697 -86.168  1.00  0.00           H
ATOM   3810 HD22 ASN D 250     -45.983  44.822 -87.053  1.00  0.00           H
ATOM   3811  N   GLY D 251     -41.116  44.678 -87.506  1.00158.64           N
ATOM   3812  CA  GLY D 251     -39.713  45.123 -87.513  1.00158.64           C
ATOM   3813  C   GLY D 251     -38.962  44.795 -86.212  1.00158.64           C
ATOM   3814  O   GLY D 251     -38.777  45.677 -85.369  1.00158.64           O
ATOM   3815  H   GLY D 251     -41.839  45.373 -87.429  1.00  0.00           H
ATOM   3816  HA2 GLY D 251     -39.673  46.200 -87.668  1.00  0.00           H
ATOM   3817  HA3 GLY D 251     -39.191  44.641 -88.342  1.00  0.00           H
ATOM   3818  N   THR D 252     -38.442  43.571 -86.093  1.00 87.72           N
ATOM   3819  CA  THR D 252     -37.662  43.076 -84.946  1.00 87.72           C
ATOM   3820  C   THR D 252     -36.508  42.202 -85.421  1.00 87.72           C
ATOM   3821  O   THR D 252     -36.706  41.346 -86.265  1.00 87.72           O
ATOM   3822  CB  THR D 252     -38.528  42.282 -83.949  1.00129.76           C
ATOM   3823  OG1 THR D 252     -39.508  41.466 -84.537  1.00129.76           O
ATOM   3824  CG2 THR D 252     -39.354  43.205 -83.063  1.00129.76           C
ATOM   3825  H   THR D 252     -38.725  42.873 -86.784  1.00  0.00           H
ATOM   3826  HA  THR D 252     -37.231  43.927 -84.420  1.00  0.00           H
ATOM   3827  HB  THR D 252     -37.880  41.678 -83.314  1.00  0.00           H
ATOM   3828  HG1 THR D 252     -39.134  40.770 -85.106  1.00  0.00           H
ATOM   3829 HG21 THR D 252     -39.920  42.600 -82.351  1.00  0.00           H
ATOM   3830 HG22 THR D 252     -40.061  43.761 -83.684  1.00  0.00           H
ATOM   3831 HG23 THR D 252     -38.711  43.900 -82.528  1.00  0.00           H
ATOM   3832  N   VAL D 253     -35.310  42.362 -84.840  1.00109.65           N
ATOM   3833  CA  VAL D 253     -34.109  41.574 -85.201  1.00109.65           C
ATOM   3834  C   VAL D 253     -33.823  40.552 -84.105  1.00109.65           C
ATOM   3835  O   VAL D 253     -33.719  40.928 -82.932  1.00109.65           O
ATOM   3836  CB  VAL D 253     -32.850  42.445 -85.454  1.00 51.13           C
ATOM   3837  CG1 VAL D 253     -32.068  41.932 -86.669  1.00 51.13           C
ATOM   3838  CG2 VAL D 253     -33.135  43.939 -85.684  1.00 51.13           C
ATOM   3839  H   VAL D 253     -35.225  43.021 -84.085  1.00  0.00           H
ATOM   3840  HA  VAL D 253     -34.321  41.023 -86.122  1.00  0.00           H
ATOM   3841  HB  VAL D 253     -32.189  42.386 -84.588  1.00  0.00           H
ATOM   3842 HG11 VAL D 253     -31.161  42.518 -86.816  1.00  0.00           H
ATOM   3843 HG12 VAL D 253     -32.685  42.008 -87.568  1.00  0.00           H
ATOM   3844 HG13 VAL D 253     -31.786  40.888 -86.523  1.00  0.00           H
ATOM   3845 HG21 VAL D 253     -32.215  44.459 -85.942  1.00  0.00           H
ATOM   3846 HG22 VAL D 253     -33.555  44.380 -84.781  1.00  0.00           H
ATOM   3847 HG23 VAL D 253     -33.843  44.049 -86.508  1.00  0.00           H
ATOM   3848  N   LYS D 254     -33.689  39.276 -84.467  1.00128.54           N
ATOM   3849  CA  LYS D 254     -33.289  38.193 -83.554  1.00128.54           C
ATOM   3850  C   LYS D 254     -31.791  37.876 -83.673  1.00128.54           C
ATOM   3851  O   LYS D 254     -31.193  38.094 -84.722  1.00128.54           O
ATOM   3852  CB  LYS D 254     -34.187  36.955 -83.780  1.00141.85           C
ATOM   3853  CG  LYS D 254     -35.678  37.226 -83.502  1.00141.85           C
ATOM   3854  CD  LYS D 254     -35.964  37.635 -82.045  1.00141.85           C
ATOM   3855  CE  LYS D 254     -37.418  38.100 -81.923  1.00141.85           C
ATOM   3856  NZ  LYS D 254     -37.716  38.684 -80.597  1.00141.85           N
ATOM   3857  H   LYS D 254     -33.808  39.033 -85.451  1.00  0.00           H
ATOM   3858  HA  LYS D 254     -33.417  38.534 -82.533  1.00  0.00           H
ATOM   3859  HB2 LYS D 254     -33.854  36.139 -83.134  1.00  0.00           H
ATOM   3860  HB3 LYS D 254     -34.081  36.622 -84.815  1.00  0.00           H
ATOM   3861  HG2 LYS D 254     -36.027  38.013 -84.172  1.00  0.00           H
ATOM   3862  HG3 LYS D 254     -36.249  36.324 -83.731  1.00  0.00           H
ATOM   3863  HD2 LYS D 254     -35.763  36.787 -81.386  1.00  0.00           H
ATOM   3864  HD3 LYS D 254     -35.325  38.468 -81.761  1.00  0.00           H
ATOM   3865  HE2 LYS D 254     -38.098  37.270 -82.148  1.00  0.00           H
ATOM   3866  HE3 LYS D 254     -37.597  38.861 -82.693  1.00  0.00           H
ATOM   3867  HZ1 LYS D 254     -38.684  38.980 -80.606  1.00  0.00           H
ATOM   3868  HZ2 LYS D 254     -37.580  38.007 -79.860  1.00  0.00           H
ATOM   3869  HZ3 LYS D 254     -37.126  39.488 -80.441  1.00  0.00           H
ATOM   3870  N   PHE D 255     -31.220  37.410 -82.558  1.00101.56           N
ATOM   3871  CA  PHE D 255     -29.850  36.913 -82.431  1.00101.56           C
ATOM   3872  C   PHE D 255     -29.941  35.587 -81.662  1.00101.56           C
ATOM   3873  O   PHE D 255     -30.133  35.608 -80.434  1.00101.56           O
ATOM   3874  CB  PHE D 255     -28.991  37.941 -81.681  1.00127.54           C
ATOM   3875  CG  PHE D 255     -28.659  39.215 -82.441  1.00127.54           C
ATOM   3876  CD1 PHE D 255     -27.757  39.170 -83.522  1.00127.54           C
ATOM   3877  CD2 PHE D 255     -29.208  40.452 -82.043  1.00127.54           C
ATOM   3878  CE1 PHE D 255     -27.398  40.350 -84.195  1.00127.54           C
ATOM   3879  CE2 PHE D 255     -28.851  41.634 -82.717  1.00127.54           C
ATOM   3880  CZ  PHE D 255     -27.947  41.579 -83.790  1.00127.54           C
ATOM   3881  H   PHE D 255     -31.827  37.244 -81.767  1.00  0.00           H
ATOM   3882  HA  PHE D 255     -29.416  36.748 -83.419  1.00  0.00           H
ATOM   3883  HB2 PHE D 255     -29.479  38.212 -80.742  1.00  0.00           H
ATOM   3884  HB3 PHE D 255     -28.049  37.466 -81.414  1.00  0.00           H
ATOM   3885  HD1 PHE D 255     -27.314  38.229 -83.817  1.00  0.00           H
ATOM   3886  HD2 PHE D 255     -29.890  40.489 -81.207  1.00  0.00           H
ATOM   3887  HE1 PHE D 255     -26.681  40.308 -85.003  1.00  0.00           H
ATOM   3888  HE2 PHE D 255     -29.253  42.576 -82.393  1.00  0.00           H
ATOM   3889  HZ  PHE D 255     -27.655  42.481 -84.294  1.00  0.00           H
ATOM   3890  N   SER D 256     -30.351  34.570 -82.452  1.00117.21           N
ATOM   3891  CA  SER D 256     -30.407  33.204 -81.938  1.00117.21           C
ATOM   3892  C   SER D 256     -29.099  32.478 -82.254  1.00117.21           C
ATOM   3893  O   SER D 256     -28.593  32.500 -83.384  1.00117.21           O
ATOM   3894  CB  SER D 256     -31.595  32.432 -82.527  1.00 79.86           C
ATOM   3895  OG  SER D 256     -32.822  32.751 -81.888  1.00 79.86           O
ATOM   3896  H   SER D 256     -30.283  34.662 -83.477  1.00  0.00           H
ATOM   3897  HA  SER D 256     -30.541  33.201 -80.859  1.00  0.00           H
ATOM   3898  HB2 SER D 256     -31.716  32.685 -83.579  1.00  0.00           H
ATOM   3899  HB3 SER D 256     -31.433  31.348 -82.440  1.00  0.00           H
ATOM   3900  HG  SER D 256     -33.499  32.165 -82.243  1.00  0.00           H
ATOM   3901  N   SER D 257     -28.696  31.605 -81.323  1.00109.40           N
ATOM   3902  CA  SER D 257     -27.491  30.763 -81.458  1.00109.40           C
ATOM   3903  C   SER D 257     -27.820  29.285 -81.688  1.00109.40           C
ATOM   3904  O   SER D 257     -26.923  28.511 -82.016  1.00109.40           O
ATOM   3905  CB  SER D 257     -26.634  30.925 -80.205  1.00 63.12           C
ATOM   3906  OG  SER D 257     -27.411  30.705 -79.039  1.00 63.12           O
ATOM   3907  H   SER D 257     -29.112  31.629 -80.395  1.00  0.00           H
ATOM   3908  HA  SER D 257     -26.900  31.091 -82.307  1.00  0.00           H
ATOM   3909  HB2 SER D 257     -25.808  30.222 -80.232  1.00  0.00           H
ATOM   3910  HB3 SER D 257     -26.228  31.933 -80.174  1.00  0.00           H
ATOM   3911  HG  SER D 257     -27.177  31.408 -78.427  1.00  0.00           H
ATOM   3912  N   SER D 258     -29.097  28.901 -81.585  1.00122.33           N
ATOM   3913  CA  SER D 258     -29.572  27.538 -81.852  1.00122.33           C
ATOM   3914  C   SER D 258     -30.001  27.401 -83.316  1.00122.33           C
ATOM   3915  O   SER D 258     -30.684  28.286 -83.856  1.00122.33           O
ATOM   3916  CB  SER D 258     -30.741  27.158 -80.934  1.00 88.97           C
ATOM   3917  OG  SER D 258     -30.718  27.813 -79.661  1.00 88.97           O
ATOM   3918  H   SER D 258     -29.776  29.584 -81.293  1.00  0.00           H
ATOM   3919  HA  SER D 258     -28.755  26.841 -81.657  1.00  0.00           H
[truncated: 65,311 more chars]
