# Supplementary material for: Dual-specific autophosphorylation of kinase IKK2 enables phosphorylation of substrate IκBα through a phosphoenzyme intermediate
Source: eLife. 2025 Jun 30;13:RP98009. doi: 10.7554/eLife.98009 (PMC12208667; doi:10.7554/eLife.98009)
Supplement: Figure 4—source data 1. [file elife-98009-fig4-data1.zip › Source pdbs /pIKK2-ATP.pdb]

HELIX    1   1 PRO     52  ARG     67  1                                  16
HELIX    2   2 LEU    104  ASN    109  1                                   6
HELIX    3   3 PHE    111  ASN    113  1                                   3
HELIX    4   4 GLY    120  ASN    139  1                                  20
HELIX    5   5 PRO    148  ASN    150  1                                   3
HELIX    6   6 PRO    191  LEU    193  1                                   3
HELIX    7   7 VAL    203  THR    217  1                                  15
HELIX    8   8 PRO    228  GLN    237  1                                  10
HELIX    9   9 TYR    261  ASN    264  1                                   4
HELIX   10  10 VAL    268  MET    280  1                                  13
HELIX   11  11 CYS    299  LEU    307  1                                   9
SHEET    1   1 1 GLY    27  HIS    33  0
SHEET    2   2 1 GLN    40  CYS    46  0
SHEET    3   3 1 LEU    94  GLU    97  0
SHEET    4   4 1 VAL   152  GLN   155  0
SHEET    5   5 1 LEU   160  LYS   163  0
SHEET    6   6 1 VAL   244  GLU   247  0
SHEET    7   7 1 VAL   253  SER   256  0
CRYST1   88.242   88.242   88.242  90.00  90.00  90.00               1
ATOM      1  N   GLU    16      23.900  25.670  28.470  0.00  0.00           N
ATOM      2  CA  GLU    16      23.530  24.580  29.410  0.00  0.00           C
ATOM      3  C   GLU    16      22.180  24.900  30.130  0.00  0.00           C
ATOM      4  O   GLU    16      22.030  26.020  30.640  0.00  0.00           O
ATOM      5  CB  GLU    16      24.620  24.430  30.430  0.00  0.00           C
ATOM      6  CG  GLU    16      24.500  23.480  31.650  0.00  0.00           C
ATOM      7  CD  GLU    16      25.820  23.320  32.420  0.00  0.00           C
ATOM      8  OE1 GLU    16      26.690  22.530  31.930  0.00  0.00           O
ATOM      9  OE2 GLU    16      25.940  23.800  33.580  0.00  0.00           O
ATOM     10  HA  GLU    16      23.390  23.660  28.850  0.00  0.00           H
ATOM     11  HB1 GLU    16      24.820  25.440  30.850  0.00  0.00           H
ATOM     12  HB2 GLU    16      25.490  24.070  29.840  0.00  0.00           H
ATOM     13  HG1 GLU    16      24.330  22.450  31.280  0.00  0.00           H
ATOM     14  HG2 GLU    16      23.710  23.780  32.380  0.00  0.00           H
ATOM     15  H1  GLU    16      23.820  26.590  28.960  0.00  0.00           H
ATOM     16  H2  GLU    16      24.830  25.410  28.090  0.00  0.00           H
ATOM     17  H3  GLU    16      23.210  25.590  27.690  0.00  0.00           H
ATOM     18  N   MET    17      21.310  23.910  30.270  0.00  0.00           N
ATOM     19  CA  MET    17      20.170  23.970  31.180  0.00  0.00           C
ATOM     20  C   MET    17      20.560  23.910  32.680  0.00  0.00           C
ATOM     21  O   MET    17      21.470  23.200  33.100  0.00  0.00           O
ATOM     22  CB  MET    17      19.040  22.940  30.960  0.00  0.00           C
ATOM     23  CG  MET    17      18.510  23.040  29.520  0.00  0.00           C
ATOM     24  SD  MET    17      17.800  24.650  29.190  0.00  0.00           S
ATOM     25  CE  MET    17      16.600  24.780  30.540  0.00  0.00           C
ATOM     26  HN  MET    17      21.490  23.070  29.770  0.00  0.00           H
ATOM     27  HA  MET    17      19.730  24.950  31.170  0.00  0.00           H
ATOM     28  HB1 MET    17      18.240  23.010  31.730  0.00  0.00           H
ATOM     29  HB2 MET    17      19.510  21.940  31.040  0.00  0.00           H
ATOM     30  HG1 MET    17      17.780  22.230  29.310  0.00  0.00           H
ATOM     31  HG2 MET    17      19.420  22.800  28.930  0.00  0.00           H
ATOM     32  HE1 MET    17      16.380  23.760  30.940  0.00  0.00           H
ATOM     33  HE2 MET    17      16.940  25.420  31.380  0.00  0.00           H
ATOM     34  HE3 MET    17      15.690  25.270  30.110  0.00  0.00           H
ATOM     35  N   LYS    18      19.850  24.690  33.480  0.00  0.00           N
ATOM     36  CA  LYS    18      20.010  24.660  34.910  0.00  0.00           C
ATOM     37  C   LYS    18      18.650  24.400  35.660  0.00  0.00           C
ATOM     38  O   LYS    18      17.570  24.450  35.030  0.00  0.00           O
ATOM     39  CB  LYS    18      20.650  26.030  35.330  0.00  0.00           C
ATOM     40  CG  LYS    18      22.040  26.320  34.830  0.00  0.00           C
ATOM     41  CD  LYS    18      23.120  25.420  35.340  0.00  0.00           C
ATOM     42  CE  LYS    18      24.550  26.030  35.190  0.00  0.00           C
ATOM     43  NZ  LYS    18      25.560  25.140  35.840  0.00  0.00           N
ATOM     44  HN  LYS    18      19.080  25.280  33.260  0.00  0.00           H
ATOM     45  HA  LYS    18      20.740  23.920  35.240  0.00  0.00           H
ATOM     46  HB1 LYS    18      20.600  26.190  36.430  0.00  0.00           H
ATOM     47  HB2 LYS    18      19.970  26.780  34.860  0.00  0.00           H
ATOM     48  HG1 LYS    18      22.330  27.350  35.150  0.00  0.00           H
ATOM     49  HG2 LYS    18      22.010  26.280  33.720  0.00  0.00           H
ATOM     50  HD1 LYS    18      22.910  25.220  36.410  0.00  0.00           H
ATOM     51  HD2 LYS    18      23.170  24.460  34.790  0.00  0.00           H
ATOM     52  HE1 LYS    18      24.570  27.030  35.660  0.00  0.00           H
ATOM     53  HE2 LYS    18      24.850  26.230  34.140  0.00  0.00           H
ATOM     54  HZ1 LYS    18      25.180  24.770  36.730  0.00  0.00           H
ATOM     55  HZ2 LYS    18      25.710  24.330  35.210  0.00  0.00           H
ATOM     56  HZ3 LYS    18      26.440  25.630  36.090  0.00  0.00           H
ATOM     57  N   GLU    19      18.760  24.090  36.930  0.00  0.00           N
ATOM     58  CA  GLU    19      17.750  23.930  37.930  0.00  0.00           C
ATOM     59  C   GLU    19      16.550  24.900  37.970  0.00  0.00           C
ATOM     60  O   GLU    19      16.610  26.030  37.470  0.00  0.00           O
ATOM     61  CB  GLU    19      18.330  23.720  39.360  0.00  0.00           C
ATOM     62  CG  GLU    19      18.990  22.360  39.510  0.00  0.00           C
ATOM     63  CD  GLU    19      19.830  22.220  40.710  0.00  0.00           C
ATOM     64  OE1 GLU    19      19.330  22.580  41.810  0.00  0.00           O
ATOM     65  OE2 GLU    19      20.910  21.590  40.610  0.00  0.00           O
ATOM     66  HN  GLU    19      19.670  24.070  37.330  0.00  0.00           H
ATOM     67  HA  GLU    19      17.250  23.000  37.700  0.00  0.00           H
ATOM     68  HB1 GLU    19      17.560  23.800  40.150  0.00  0.00           H
ATOM     69  HB2 GLU    19      19.030  24.570  39.490  0.00  0.00           H
ATOM     70  HG1 GLU    19      19.650  22.040  38.670  0.00  0.00           H
ATOM     71  HG2 GLU    19      18.140  21.660  39.660  0.00  0.00           H
ATOM     72  N   ARG    20      15.430  24.490  38.600  0.00  0.00           N
ATOM     73  CA  ARG    20      14.360  25.420  38.930  0.00  0.00           C
ATOM     74  C   ARG    20      14.760  26.490  39.940  0.00  0.00           C
ATOM     75  O   ARG    20      15.610  26.220  40.810  0.00  0.00           O
ATOM     76  CB  ARG    20      13.110  24.510  39.240  0.00  0.00           C
ATOM     77  CG  ARG    20      11.880  25.290  39.830  0.00  0.00           C
ATOM     78  CD  ARG    20      10.690  24.330  40.280  0.00  0.00           C
ATOM     79  NE  ARG    20       9.660  25.240  40.800  0.00  0.00           N
ATOM     80  CZ  ARG    20       8.630  24.910  41.530  0.00  0.00           C
ATOM     81  NH1 ARG    20       8.310  23.610  41.720  0.00  0.00           N
ATOM     82  NH2 ARG    20       7.740  25.710  42.000  0.00  0.00           N
ATOM     83  HN  ARG    20      15.360  23.570  38.980  0.00  0.00           H
ATOM     84  HA  ARG    20      14.160  26.020  38.050  0.00  0.00           H
ATOM     85  HB1 ARG    20      13.300  23.670  39.940  0.00  0.00           H
ATOM     86  HB2 ARG    20      12.970  24.030  38.240  0.00  0.00           H
ATOM     87  HG1 ARG    20      11.600  26.050  39.070  0.00  0.00           H
ATOM     88  HG2 ARG    20      12.150  25.730  40.810  0.00  0.00           H
ATOM     89  HD1 ARG    20      10.960  23.500  40.960  0.00  0.00           H
ATOM     90  HD2 ARG    20      10.330  23.840  39.350  0.00  0.00           H
ATOM     91  HE  ARG    20       9.650  26.220  40.610  0.00  0.00           H
ATOM     92 HH11 ARG    20       8.970  22.870  41.530  0.00  0.00           H
ATOM     93 HH12 ARG    20       7.500  23.480  42.280  0.00  0.00           H
ATOM     94 HH21 ARG    20       7.810  26.680  41.740  0.00  0.00           H
ATOM     95 HH22 ARG    20       6.860  25.350  42.290  0.00  0.00           H
ATOM     96  N   LEU    21      14.160  27.690  39.820  0.00  0.00           N
ATOM     97  CA  LEU    21      14.350  28.860  40.710  0.00  0.00           C
ATOM     98  C   LEU    21      12.980  29.070  41.420  0.00  0.00           C
ATOM     99  O   LEU    21      11.900  29.090  40.820  0.00  0.00           O
ATOM    100  CB  LEU    21      14.710  30.170  39.830  0.00  0.00           C
ATOM    101  CG  LEU    21      15.010  31.490  40.670  0.00  0.00           C
ATOM    102  CD1 LEU    21      16.180  31.210  41.570  0.00  0.00           C
ATOM    103  CD2 LEU    21      15.060  32.730  39.800  0.00  0.00           C
ATOM    104  HN  LEU    21      13.670  27.860  38.960  0.00  0.00           H
ATOM    105  HA  LEU    21      15.090  28.510  41.410  0.00  0.00           H
ATOM    106  HB1 LEU    21      13.900  30.280  39.090  0.00  0.00           H
ATOM    107  HB2 LEU    21      15.700  29.930  39.380  0.00  0.00           H
ATOM    108  HG  LEU    21      14.130  31.590  41.350  0.00  0.00           H
ATOM    109 HD11 LEU    21      16.100  30.250  42.110  0.00  0.00           H
ATOM    110 HD12 LEU    21      17.110  31.180  40.970  0.00  0.00           H
ATOM    111 HD13 LEU    21      16.310  32.020  42.330  0.00  0.00           H
ATOM    112 HD21 LEU    21      15.750  32.510  38.960  0.00  0.00           H
ATOM    113 HD22 LEU    21      14.010  32.840  39.440  0.00  0.00           H
ATOM    114 HD23 LEU    21      15.280  33.630  40.420  0.00  0.00           H
ATOM    115  N   GLY    22      13.020  29.130  42.740  0.00  0.00           N
ATOM    116  CA  GLY    22      11.940  29.360  43.600  0.00  0.00           C
ATOM    117  C   GLY    22      10.910  28.260  43.690  0.00  0.00           C
ATOM    118  O   GLY    22      11.000  27.160  43.210  0.00  0.00           O
ATOM    119  HN  GLY    22      13.920  29.050  43.160  0.00  0.00           H
ATOM    120  HA1 GLY    22      12.370  29.510  44.580  0.00  0.00           H
ATOM    121  HA2 GLY    22      11.430  30.180  43.130  0.00  0.00           H
ATOM    122  N   THR    23       9.770  28.510  44.390  0.00  0.00           N
ATOM    123  CA  THR    23       8.690  27.600  44.760  0.00  0.00           C
ATOM    124  C   THR    23       7.370  28.450  44.670  0.00  0.00           C
ATOM    125  O   THR    23       7.560  29.620  44.740  0.00  0.00           O
ATOM    126  CB  THR    23       8.800  26.960  46.180  0.00  0.00           C
ATOM    127  CG2 THR    23       8.810  28.050  47.350  0.00  0.00           C
ATOM    128  OG1 THR    23       7.690  26.140  46.550  0.00  0.00           O
ATOM    129  HN  THR    23       9.660  29.460  44.670  0.00  0.00           H
ATOM    130  HA  THR    23       8.750  26.740  44.100  0.00  0.00           H
ATOM    131  HB  THR    23       9.780  26.430  46.200  0.00  0.00           H
ATOM    132  HG1 THR    23       6.880  26.580  46.820  0.00  0.00           H
ATOM    133 HG21 THR    23       7.900  28.690  47.310  0.00  0.00           H
ATOM    134 HG22 THR    23       8.840  27.550  48.340  0.00  0.00           H
ATOM    135 HG23 THR    23       9.650  28.770  47.280  0.00  0.00           H
ATOM    136  N   GLY    24       6.220  27.860  44.540  0.00  0.00           N
ATOM    137  CA  GLY    24       4.920  28.500  44.470  0.00  0.00           C
ATOM    138  C   GLY    24       4.380  28.760  43.080  0.00  0.00           C
ATOM    139  O   GLY    24       4.850  28.280  42.030  0.00  0.00           O
ATOM    140  HN  GLY    24       6.170  26.870  44.630  0.00  0.00           H
ATOM    141  HA1 GLY    24       4.200  27.830  44.940  0.00  0.00           H
ATOM    142  HA2 GLY    24       4.930  29.420  45.030  0.00  0.00           H
ATOM    143  N   GLY    25       3.300  29.520  43.050  0.00  0.00           N
ATOM    144  CA  GLY    25       2.550  29.930  41.860  0.00  0.00           C
ATOM    145  C   GLY    25       1.890  28.830  41.140  0.00  0.00           C
ATOM    146  O   GLY    25       1.940  27.660  41.540  0.00  0.00           O
ATOM    147  HN  GLY    25       2.960  29.980  43.870  0.00  0.00           H
ATOM    148  HA1 GLY    25       1.750  30.550  42.220  0.00  0.00           H
ATOM    149  HA2 GLY    25       3.190  30.460  41.160  0.00  0.00           H
ATOM    150  N   PHE    26       1.240  29.070  40.020  0.00  0.00           N
ATOM    151  CA  PHE    26       0.770  28.060  39.080  0.00  0.00           C
ATOM    152  C   PHE    26       1.870  27.710  37.990  0.00  0.00           C
ATOM    153  O   PHE    26       1.980  26.520  37.590  0.00  0.00           O
ATOM    154  CB  PHE    26      -0.540  28.690  38.410  0.00  0.00           C
ATOM    155  CG  PHE    26      -1.100  27.970  37.250  0.00  0.00           C
ATOM    156  CD1 PHE    26      -0.690  28.140  35.970  0.00  0.00           C
ATOM    157  CD2 PHE    26      -2.090  26.930  37.500  0.00  0.00           C
ATOM    158  CE1 PHE    26      -1.300  27.520  34.890  0.00  0.00           C
ATOM    159  CE2 PHE    26      -2.680  26.270  36.450  0.00  0.00           C
ATOM    160  CZ  PHE    26      -2.270  26.530  35.140  0.00  0.00           C
ATOM    161  HN  PHE    26       1.060  29.970  39.610  0.00  0.00           H
ATOM    162  HA  PHE    26       0.560  27.090  39.500  0.00  0.00           H
ATOM    163  HB1 PHE    26      -0.220  29.660  37.970  0.00  0.00           H
ATOM    164  HB2 PHE    26      -1.280  28.920  39.210  0.00  0.00           H
ATOM    165  HD1 PHE    26       0.010  28.940  35.750  0.00  0.00           H
ATOM    166  HD2 PHE    26      -2.290  26.650  38.530  0.00  0.00           H
ATOM    167  HE1 PHE    26      -1.020  27.700  33.860  0.00  0.00           H
ATOM    168  HE2 PHE    26      -3.410  25.470  36.480  0.00  0.00           H
ATOM    169  HZ  PHE    26      -2.730  26.090  34.270  0.00  0.00           H
ATOM    170  N   GLY    27       2.740  28.710  37.570  0.00  0.00           N
ATOM    171  CA  GLY    27       3.910  28.420  36.630  0.00  0.00           C
ATOM    172  C   GLY    27       5.100  28.160  37.390  0.00  0.00           C
ATOM    173  O   GLY    27       5.270  28.420  38.590  0.00  0.00           O
ATOM    174  HN  GLY    27       2.370  29.630  37.530  0.00  0.00           H
ATOM    175  HA1 GLY    27       3.740  27.510  36.070  0.00  0.00           H
ATOM    176  HA2 GLY    27       4.060  29.340  36.080  0.00  0.00           H
ATOM    177  N   ASN    28       6.150  27.630  36.700  0.00  0.00           N
ATOM    178  CA  ASN    28       7.510  27.470  37.170  0.00  0.00           C
ATOM    179  C   ASN    28       8.410  28.360  36.370  0.00  0.00           C
ATOM    180  O   ASN    28       8.110  28.800  35.260  0.00  0.00           O
ATOM    181  CB  ASN    28       7.970  25.950  36.950  0.00  0.00           C
ATOM    182  CG  ASN    28       7.350  25.020  38.040  0.00  0.00           C
ATOM    183  ND2 ASN    28       7.600  23.710  37.780  0.00  0.00           N
ATOM    184  OD1 ASN    28       6.500  25.390  38.840  0.00  0.00           O
ATOM    185  HN  ASN    28       5.980  27.310  35.770  0.00  0.00           H
ATOM    186  HA  ASN    28       7.640  27.840  38.180  0.00  0.00           H
ATOM    187  HB1 ASN    28       9.080  25.970  37.070  0.00  0.00           H
ATOM    188  HB2 ASN    28       7.660  25.560  35.960  0.00  0.00           H
ATOM    189 HD21 ASN    28       8.240  23.520  37.040  0.00  0.00           H
ATOM    190 HD22 ASN    28       7.060  23.050  38.300  0.00  0.00           H
ATOM    191  N   VAL    29       9.620  28.650  36.860  0.00  0.00           N
ATOM    192  CA  VAL    29      10.680  29.440  36.200  0.00  0.00           C
ATOM    193  C   VAL    29      11.940  28.460  36.250  0.00  0.00           C
ATOM    194  O   VAL    29      12.420  27.970  37.260  0.00  0.00           O
ATOM    195  CB  VAL    29      10.950  30.760  36.900  0.00  0.00           C
ATOM    196  CG1 VAL    29      12.090  31.410  36.140  0.00  0.00           C
ATOM    197  CG2 VAL    29       9.730  31.680  36.910  0.00  0.00           C
ATOM    198  HN  VAL    29       9.720  28.430  37.830  0.00  0.00           H
ATOM    199  HA  VAL    29      10.420  29.630  35.160  0.00  0.00           H
ATOM    200  HB  VAL    29      11.180  30.550  37.970  0.00  0.00           H
ATOM    201 HG11 VAL    29      13.010  30.810  36.360  0.00  0.00           H
ATOM    202 HG12 VAL    29      11.940  31.540  35.050  0.00  0.00           H
ATOM    203 HG13 VAL    29      12.430  32.430  36.430  0.00  0.00           H
ATOM    204 HG21 VAL    29      10.020  32.660  37.350  0.00  0.00           H
ATOM    205 HG22 VAL    29       9.360  31.940  35.900  0.00  0.00           H
ATOM    206 HG23 VAL    29       8.930  31.150  37.480  0.00  0.00           H
ATOM    207  N   ILE    30      12.480  28.270  35.060  0.00  0.00           N
ATOM    208  CA  ILE    30      13.630  27.350  34.900  0.00  0.00           C
ATOM    209  C   ILE    30      14.850  28.170  34.600  0.00  0.00           C
ATOM    210  O   ILE    30      14.700  29.070  33.730  0.00  0.00           O
ATOM    211  CB  ILE    30      13.430  26.360  33.700  0.00  0.00           C
ATOM    212  CG1 ILE    30      12.070  25.610  33.810  0.00  0.00           C
ATOM    213  CG2 ILE    30      14.500  25.300  33.680  0.00  0.00           C
ATOM    214  CD  ILE    30      11.750  25.010  35.150  0.00  0.00           C
ATOM    215  HN  ILE    30      12.050  28.760  34.310  0.00  0.00           H
ATOM    216  HA  ILE    30      13.810  26.870  35.850  0.00  0.00           H
ATOM    217  HB  ILE    30      13.430  26.950  32.760  0.00  0.00           H
ATOM    218 HG11 ILE    30      11.900  24.850  33.020  0.00  0.00           H
ATOM    219 HG12 ILE    30      11.160  26.230  33.670  0.00  0.00           H
ATOM    220 HG21 ILE    30      14.440  24.940  32.630  0.00  0.00           H
ATOM    221 HG22 ILE    30      15.540  25.700  33.680  0.00  0.00           H
ATOM    222 HG23 ILE    30      14.400  24.420  34.350  0.00  0.00           H
ATOM    223  HD1 ILE    30      11.760  25.820  35.920  0.00  0.00           H
ATOM    224  HD2 ILE    30      10.730  24.570  35.130  0.00  0.00           H
ATOM    225  HD3 ILE    30      12.650  24.380  35.360  0.00  0.00           H
ATOM    226  N   ARG    31      16.030  27.870  35.120  0.00  0.00           N
ATOM    227  CA  ARG    31      17.280  28.560  34.780  0.00  0.00           C
ATOM    228  C   ARG    31      18.050  27.980  33.570  0.00  0.00           C
ATOM    229  O   ARG    31      17.960  26.760  33.290  0.00  0.00           O
ATOM    230  CB  ARG    31      18.200  28.580  35.940  0.00  0.00           C
ATOM    231  CG  ARG    31      17.840  29.480  37.190  0.00  0.00           C
ATOM    232  CD  ARG    31      18.630  29.060  38.470  0.00  0.00           C
ATOM    233  NE  ARG    31      20.080  29.030  38.290  0.00  0.00           N
ATOM    234  CZ  ARG    31      20.930  28.090  38.680  0.00  0.00           C
ATOM    235  NH1 ARG    31      20.640  27.060  39.340  0.00  0.00           N
ATOM    236  NH2 ARG    31      22.160  28.340  38.310  0.00  0.00           N
ATOM    237  HN  ARG    31      16.090  27.020  35.640  0.00  0.00           H
ATOM    238  HA  ARG    31      17.040  29.590  34.540  0.00  0.00           H
ATOM    239  HB1 ARG    31      19.200  28.930  35.600  0.00  0.00           H
ATOM    240  HB2 ARG    31      18.270  27.510  36.230  0.00  0.00           H
ATOM    241  HG1 ARG    31      16.800  29.280  37.520  0.00  0.00           H
ATOM    242  HG2 ARG    31      17.940  30.560  36.950  0.00  0.00           H
ATOM    243  HD1 ARG    31      18.370  27.990  38.650  0.00  0.00           H
ATOM    244  HD2 ARG    31      18.360  29.680  39.350  0.00  0.00           H
ATOM    245  HE  ARG    31      20.340  29.690  37.570  0.00  0.00           H
ATOM    246 HH11 ARG    31      19.760  26.990  39.790  0.00  0.00           H
ATOM    247 HH12 ARG    31      21.370  26.390  39.500  0.00  0.00           H
ATOM    248 HH21 ARG    31      22.270  29.210  37.820  0.00  0.00           H
ATOM    249 HH22 ARG    31      22.890  27.700  38.560  0.00  0.00           H
ATOM    250  N   TRP    32      18.800  28.840  32.820  0.00  0.00           N
ATOM    251  CA  TRP    32      19.700  28.420  31.770  0.00  0.00           C
ATOM    252  C   TRP    32      20.940  29.160  32.190  0.00  0.00           C
ATOM    253  O   TRP    32      20.950  30.150  32.950  0.00  0.00           O
ATOM    254  CB  TRP    32      19.180  28.970  30.360  0.00  0.00           C
ATOM    255  CG  TRP    32      20.010  28.740  29.170  0.00  0.00           C
ATOM    256  CD1 TRP    32      20.050  27.520  28.500  0.00  0.00           C
ATOM    257  CD2 TRP    32      20.940  29.580  28.540  0.00  0.00           C
ATOM    258  CE2 TRP    32      21.400  28.860  27.460  0.00  0.00           C
ATOM    259  CE3 TRP    32      21.280  30.930  28.670  0.00  0.00           C
ATOM    260  NE1 TRP    32      20.860  27.610  27.490  0.00  0.00           N
ATOM    261  CZ2 TRP    32      22.290  29.350  26.560  0.00  0.00           C
ATOM    262  CZ3 TRP    32      22.000  31.560  27.600  0.00  0.00           C
ATOM    263  CH2 TRP    32      22.450  30.770  26.560  0.00  0.00           C
ATOM    264  HN  TRP    32      18.710  29.820  32.960  0.00  0.00           H
ATOM    265  HA  TRP    32      19.850  27.360  31.850  0.00  0.00           H
ATOM    266  HB1 TRP    32      19.130  30.080  30.450  0.00  0.00           H
ATOM    267  HB2 TRP    32      18.190  28.490  30.250  0.00  0.00           H
ATOM    268  HD1 TRP    32      19.590  26.630  28.900  0.00  0.00           H
ATOM    269  HE1 TRP    32      20.810  26.950  26.770  0.00  0.00           H
ATOM    270  HE3 TRP    32      20.820  31.450  29.500  0.00  0.00           H
ATOM    271  HZ2 TRP    32      22.650  28.710  25.770  0.00  0.00           H
ATOM    272  HZ3 TRP    32      22.280  32.600  27.630  0.00  0.00           H
ATOM    273  HH2 TRP    32      23.090  31.200  25.800  0.00  0.00           H
ATOM    274  N   HIS    33      22.010  28.580  31.690  0.00  0.00           N
ATOM    275  CA  HIS    33      23.260  29.240  31.780  0.00  0.00           C
ATOM    276  C   HIS    33      24.050  29.250  30.480  0.00  0.00           C
ATOM    277  O   HIS    33      24.290  28.170  29.900  0.00  0.00           O
ATOM    278  CB  HIS    33      24.120  28.680  32.930  0.00  0.00           C
ATOM    279  CG  HIS    33      25.520  29.180  33.100  0.00  0.00           C
ATOM    280  CD2 HIS    33      25.960  30.450  33.380  0.00  0.00           C
ATOM    281  ND1 HIS    33      26.640  28.330  33.020  0.00  0.00           N
ATOM    282  CE1 HIS    33      27.710  29.120  33.280  0.00  0.00           C
ATOM    283  NE2 HIS    33      27.300  30.360  33.500  0.00  0.00           N
ATOM    284  HN  HIS    33      21.930  27.740  31.160  0.00  0.00           H
ATOM    285  HA  HIS    33      23.090  30.280  32.040  0.00  0.00           H
ATOM    286  HB1 HIS    33      24.080  27.640  32.550  0.00  0.00           H
ATOM    287  HB2 HIS    33      23.610  28.850  33.910  0.00  0.00           H
ATOM    288  HD2 HIS    33      25.390  31.350  33.580  0.00  0.00           H
ATOM    289  HE1 HIS    33      28.740  28.790  33.310  0.00  0.00           H
ATOM    290  HE2 HIS    33      27.870  31.090  33.870  0.00  0.00           H
ATOM    291  N   ASN    34      24.500  30.410  29.990  0.00  0.00           N
ATOM    292  CA  ASN    34      25.280  30.660  28.730  0.00  0.00           C
ATOM    293  C   ASN    34      26.720  30.060  28.810  0.00  0.00           C
ATOM    294  O   ASN    34      27.400  30.110  29.830  0.00  0.00           O
ATOM    295  CB  ASN    34      25.240  32.200  28.340  0.00  0.00           C
ATOM    296  CG  ASN    34      25.710  32.570  26.870  0.00  0.00           C
ATOM    297  ND2 ASN    34      25.370  33.800  26.430  0.00  0.00           N
ATOM    298  OD1 ASN    34      26.190  31.820  26.080  0.00  0.00           O
ATOM    299  HN  ASN    34      24.240  31.230  30.490  0.00  0.00           H
ATOM    300  HA  ASN    34      24.840  30.060  27.950  0.00  0.00           H
ATOM    301  HB1 ASN    34      25.950  32.730  29.020  0.00  0.00           H
ATOM    302  HB2 ASN    34      24.200  32.570  28.430  0.00  0.00           H
ATOM    303 HD21 ASN    34      24.830  34.380  27.040  0.00  0.00           H
ATOM    304 HD22 ASN    34      25.590  34.100  25.500  0.00  0.00           H
ATOM    305  N   GLN    35      27.220  29.590  27.620  0.00  0.00           N
ATOM    306  CA  GLN    35      28.570  29.090  27.460  0.00  0.00           C
ATOM    307  C   GLN    35      29.640  30.180  27.090  0.00  0.00           C
ATOM    308  O   GLN    35      30.850  29.860  26.970  0.00  0.00           O
ATOM    309  CB  GLN    35      28.530  28.150  26.220  0.00  0.00           C
ATOM    310  CG  GLN    35      27.400  27.070  26.180  0.00  0.00           C
ATOM    311  CD  GLN    35      27.370  26.090  27.350  0.00  0.00           C
ATOM    312  NE2 GLN    35      28.040  24.930  27.050  0.00  0.00           N
ATOM    313  OE1 GLN    35      26.710  26.220  28.380  0.00  0.00           O
ATOM    314  HN  GLN    35      26.670  29.490  26.800  0.00  0.00           H
ATOM    315  HA  GLN    35      28.920  28.570  28.330  0.00  0.00           H
ATOM    316  HB1 GLN    35      29.510  27.660  26.060  0.00  0.00           H
ATOM    317  HB2 GLN    35      28.340  28.670  25.250  0.00  0.00           H
ATOM    318  HG1 GLN    35      27.420  26.450  25.260  0.00  0.00           H
ATOM    319  HG2 GLN    35      26.380  27.530  26.180  0.00  0.00           H
ATOM    320 HE21 GLN    35      28.750  24.960  26.350  0.00  0.00           H
ATOM    321 HE22 GLN    35      27.970  24.060  27.550  0.00  0.00           H
ATOM    322  N   GLU    36      29.140  31.430  26.780  0.00  0.00           N
ATOM    323  CA  GLU    36      30.060  32.600  26.790  0.00  0.00           C
ATOM    324  C   GLU    36      29.550  33.620  27.730  0.00  0.00           C
ATOM    325  O   GLU    36      28.400  33.670  28.130  0.00  0.00           O
ATOM    326  CB  GLU    36      30.120  33.200  25.380  0.00  0.00           C
ATOM    327  CG  GLU    36      31.120  32.430  24.480  0.00  0.00           C
ATOM    328  CD  GLU    36      31.870  33.280  23.470  0.00  0.00           C
ATOM    329  OE1 GLU    36      32.690  34.180  23.920  0.00  0.00           O
ATOM    330  OE2 GLU    36      31.830  33.080  22.230  0.00  0.00           O
ATOM    331  HN  GLU    36      28.170  31.630  26.680  0.00  0.00           H
ATOM    332  HA  GLU    36      31.050  32.290  27.090  0.00  0.00           H
ATOM    333  HB1 GLU    36      30.590  34.210  25.480  0.00  0.00           H
ATOM    334  HB2 GLU    36      29.120  33.200  24.890  0.00  0.00           H
ATOM    335  HG1 GLU    36      30.560  31.630  23.960  0.00  0.00           H
ATOM    336  HG2 GLU    36      31.910  31.880  25.040  0.00  0.00           H
ATOM    337  N   THR    37      30.470  34.510  28.280  0.00  0.00           N
ATOM    338  CA  THR    37      30.100  35.610  29.220  0.00  0.00           C
ATOM    339  C   THR    37      29.430  35.200  30.600  0.00  0.00           C
ATOM    340  O   THR    37      28.950  36.130  31.250  0.00  0.00           O
ATOM    341  CB  THR    37      29.430  36.750  28.510  0.00  0.00           C
ATOM    342  CG2 THR    37      30.240  37.190  27.290  0.00  0.00           C
ATOM    343  OG1 THR    37      28.150  36.320  28.050  0.00  0.00           O
ATOM    344  HN  THR    37      31.390  34.450  27.910  0.00  0.00           H
ATOM    345  HA  THR    37      31.070  35.950  29.580  0.00  0.00           H
ATOM    346  HB  THR    37      29.320  37.620  29.200  0.00  0.00           H
ATOM    347  HG1 THR    37      28.200  35.370  27.930  0.00  0.00           H
ATOM    348 HG21 THR    37      30.180  36.520  26.410  0.00  0.00           H
ATOM    349 HG22 THR    37      29.800  38.150  26.960  0.00  0.00           H
ATOM    350 HG23 THR    37      31.290  37.420  27.590  0.00  0.00           H
ATOM    351  N   GLY    38      29.240  33.840  31.000  0.00  0.00           N
ATOM    352  CA  GLY    38      28.540  33.400  32.200  0.00  0.00           C
ATOM    353  C   GLY    38      27.100  33.780  32.390  0.00  0.00           C
ATOM    354  O   GLY    38      26.630  33.450  33.470  0.00  0.00           O
ATOM    355  HN  GLY    38      29.750  33.190  30.450  0.00  0.00           H
ATOM    356  HA1 GLY    38      28.620  32.320  32.240  0.00  0.00           H
ATOM    357  HA2 GLY    38      29.040  33.840  33.050  0.00  0.00           H
ATOM    358  N   GLU    39      26.450  34.500  31.450  0.00  0.00           N
ATOM    359  CA  GLU    39      25.130  35.050  31.670  0.00  0.00           C
ATOM    360  C   GLU    39      23.990  34.040  31.920  0.00  0.00           C
ATOM    361  O   GLU    39      23.850  32.930  31.350  0.00  0.00           O
ATOM    362  CB  GLU    39      24.670  35.930  30.520  0.00  0.00           C
ATOM    363  CG  GLU    39      23.330  36.570  30.510  0.00  0.00           C
ATOM    364  CD  GLU    39      23.020  37.420  29.310  0.00  0.00           C
ATOM    365  OE1 GLU    39      22.840  36.910  28.200  0.00  0.00           O
ATOM    366  OE2 GLU    39      23.020  38.610  29.580  0.00  0.00           O
ATOM    367  HN  GLU    39      27.060  34.680  30.690  0.00  0.00           H
ATOM    368  HA  GLU    39      25.220  35.590  32.600  0.00  0.00           H
ATOM    369  HB1 GLU    39      24.780  35.350  29.580  0.00  0.00           H
ATOM    370  HB2 GLU    39      25.350  36.790  30.440  0.00  0.00           H
ATOM    371  HG1 GLU    39      23.280  37.220  31.410  0.00  0.00           H
ATOM    372  HG2 GLU    39      22.530  35.810  30.430  0.00  0.00           H
ATOM    373  N   GLN    40      23.100  34.230  32.940  0.00  0.00           N
ATOM    374  CA  GLN    40      22.020  33.340  33.190  0.00  0.00           C
ATOM    375  C   GLN    40      20.680  34.010  32.730  0.00  0.00           C
ATOM    376  O   GLN    40      20.350  35.160  32.870  0.00  0.00           O
ATOM    377  CB  GLN    40      21.840  33.040  34.620  0.00  0.00           C
ATOM    378  CG  GLN    40      22.970  32.150  35.090  0.00  0.00           C
ATOM    379  CD  GLN    40      22.800  31.400  36.490  0.00  0.00           C
ATOM    380  NE2 GLN    40      23.640  31.800  37.450  0.00  0.00           N
ATOM    381  OE1 GLN    40      21.920  30.510  36.610  0.00  0.00           O
ATOM    382  HN  GLN    40      23.240  35.020  33.530  0.00  0.00           H
ATOM    383  HA  GLN    40      22.100  32.380  32.700  0.00  0.00           H
ATOM    384  HB1 GLN    40      20.910  32.440  34.700  0.00  0.00           H
ATOM    385  HB2 GLN    40      21.740  33.910  35.310  0.00  0.00           H
ATOM    386  HG1 GLN    40      23.980  32.620  35.120  0.00  0.00           H
ATOM    387  HG2 GLN    40      23.040  31.290  34.400  0.00  0.00           H
ATOM    388 HE21 GLN    40      24.480  32.250  37.150  0.00  0.00           H
ATOM    389 HE22 GLN    40      23.600  31.310  38.320  0.00  0.00           H
ATOM    390  N   ILE    41      19.860  33.180  32.110  0.00  0.00           N
ATOM    391  CA  ILE    41      18.520  33.490  31.620  0.00  0.00           C
ATOM    392  C   ILE    41      17.560  32.590  32.390  0.00  0.00           C
ATOM    393  O   ILE    41      17.910  31.480  32.890  0.00  0.00           O
ATOM    394  CB  ILE    41      18.280  33.480  30.140  0.00  0.00           C
ATOM    395  CG1 ILE    41      19.160  34.580  29.410  0.00  0.00           C
ATOM    396  CG2 ILE    41      16.850  33.560  29.620  0.00  0.00           C
ATOM    397  CD  ILE    41      19.290  34.450  27.870  0.00  0.00           C
ATOM    398  HN  ILE    41      20.090  32.220  32.030  0.00  0.00           H
ATOM    399  HA  ILE    41      18.300  34.480  31.990  0.00  0.00           H
ATOM    400  HB  ILE    41      18.600  32.520  29.700  0.00  0.00           H
ATOM    401 HG11 ILE    41      20.180  34.360  29.790  0.00  0.00           H
ATOM    402 HG12 ILE    41      18.780  35.580  29.710  0.00  0.00           H
ATOM    403 HG21 ILE    41      16.340  32.640  29.960  0.00  0.00           H
ATOM    404 HG22 ILE    41      16.170  34.300  30.090  0.00  0.00           H
ATOM    405 HG23 ILE    41      16.820  33.610  28.510  0.00  0.00           H
ATOM    406  HD1 ILE    41      19.620  33.420  27.590  0.00  0.00           H
ATOM    407  HD2 ILE    41      18.280  34.610  27.420  0.00  0.00           H
ATOM    408  HD3 ILE    41      20.080  35.100  27.450  0.00  0.00           H
ATOM    409  N   ALA    42      16.390  33.160  32.690  0.00  0.00           N
ATOM    410  CA  ALA    42      15.290  32.430  33.430  0.00  0.00           C
ATOM    411  C   ALA    42      14.050  32.280  32.540  0.00  0.00           C
ATOM    412  O   ALA    42      13.620  33.220  31.840  0.00  0.00           O
ATOM    413  CB  ALA    42      14.940  33.380  34.570  0.00  0.00           C
ATOM    414  HN  ALA    42      16.220  34.100  32.420  0.00  0.00           H
ATOM    415  HA  ALA    42      15.650  31.500  33.830  0.00  0.00           H
ATOM    416  HB1 ALA    42      14.280  32.900  35.330  0.00  0.00           H
ATOM    417  HB2 ALA    42      15.850  33.810  35.040  0.00  0.00           H
ATOM    418  HB3 ALA    42      14.300  34.260  34.330  0.00  0.00           H
ATOM    419  N   ILE    43      13.380  31.140  32.480  0.00  0.00           N
ATOM    420  CA  ILE    43      12.270  31.070  31.450  0.00  0.00           C
ATOM    421  C   ILE    43      11.110  30.410  32.150  0.00  0.00           C
ATOM    422  O   ILE    43      11.230  29.340  32.820  0.00  0.00           O
ATOM    423  CB  ILE    43      12.740  30.140  30.260  0.00  0.00           C
ATOM    424  CG1 ILE    43      14.030  30.660  29.640  0.00  0.00           C
ATOM    425  CG2 ILE    43      11.660  30.050  29.180  0.00  0.00           C
ATOM    426  CD  ILE    43      15.340  29.970  30.180  0.00  0.00           C
ATOM    427  HN  ILE    43      13.730  30.320  32.920  0.00  0.00           H
ATOM    428  HA  ILE    43      11.930  31.970  30.960  0.00  0.00           H
ATOM    429  HB  ILE    43      13.020  29.120  30.590  0.00  0.00           H
ATOM    430 HG11 ILE    43      14.140  31.760  29.670  0.00  0.00           H
ATOM    431 HG12 ILE    43      14.020  30.490  28.550  0.00  0.00           H
ATOM    432 HG21 ILE    43      10.740  29.530  29.540  0.00  0.00           H
ATOM    433 HG22 ILE    43      11.280  31.010  28.780  0.00  0.00           H
ATOM    434 HG23 ILE    43      12.090  29.520  28.300  0.00  0.00           H
ATOM    435  HD1 ILE    43      15.390  28.890  29.950  0.00  0.00           H
ATOM    436  HD2 ILE    43      16.110  30.380  29.490  0.00  0.00           H
ATOM    437  HD3 ILE    43      15.590  30.130  31.250  0.00  0.00           H
ATOM    438  N   LYS    44       9.950  31.090  32.120  0.00  0.00           N
ATOM    439  CA  LYS    44       8.680  30.620  32.680  0.00  0.00           C
ATOM    440  C   LYS    44       8.130  29.530  31.870  0.00  0.00           C
ATOM    441  O   LYS    44       7.970  29.760  30.700  0.00  0.00           O
ATOM    442  CB  LYS    44       7.710  31.840  32.990  0.00  0.00           C
ATOM    443  CG  LYS    44       6.420  31.540  33.830  0.00  0.00           C
ATOM    444  CD  LYS    44       5.780  32.810  34.450  0.00  0.00           C
ATOM    445  CE  LYS    44       4.750  32.510  35.560  0.00  0.00           C
ATOM    446  NZ  LYS    44       4.230  33.720  36.200  0.00  0.00           N
ATOM    447  N   GLN    45       7.770  28.420  32.530  0.00  0.00           N
ATOM    448  CA  GLN    45       7.280  27.280  31.840  0.00  0.00           C
ATOM    449  C   GLN    45       6.180  26.610  32.640  0.00  0.00           C
ATOM    450  O   GLN    45       6.070  26.850  33.880  0.00  0.00           O
ATOM    451  CB  GLN    45       8.420  26.210  31.720  0.00  0.00           C
ATOM    452  CG  GLN    45       9.670  26.780  30.940  0.00  0.00           C
ATOM    453  CD  GLN    45      10.500  25.720  30.220  0.00  0.00           C
ATOM    454  NE2 GLN    45      11.830  26.020  30.200  0.00  0.00           N
ATOM    455  OE1 GLN    45      10.030  24.710  29.670  0.00  0.00           O
ATOM    456  HN  GLN    45       8.020  28.530  33.490  0.00  0.00           H
ATOM    457  HA  GLN    45       6.920  27.490  30.850  0.00  0.00           H
ATOM    458  HB1 GLN    45       7.900  25.380  31.190  0.00  0.00           H
ATOM    459  HB2 GLN    45       8.710  25.820  32.720  0.00  0.00           H
ATOM    460  HG1 GLN    45      10.150  27.450  31.680  0.00  0.00           H
ATOM    461  HG2 GLN    45       9.230  27.360  30.110  0.00  0.00           H
ATOM    462 HE21 GLN    45      12.060  26.840  30.710  0.00  0.00           H
ATOM    463 HE22 GLN    45      12.530  25.410  29.840  0.00  0.00           H
ATOM    464  N   CYS    46       5.290  25.850  32.020  0.00  0.00           N
ATOM    465  CA  CYS    46       4.290  25.070  32.590  0.00  0.00           C
ATOM    466  C   CYS    46       4.970  24.110  33.610  0.00  0.00           C
ATOM    467  O   CYS    46       6.030  23.550  33.460  0.00  0.00           O
ATOM    468  CB  CYS    46       3.380  24.380  31.530  0.00  0.00           C
ATOM    469  SG  CYS    46       2.330  25.500  30.600  0.00  0.00           S
ATOM    470  HN  CYS    46       5.240  25.850  31.020  0.00  0.00           H
ATOM    471  HA  CYS    46       3.590  25.630  33.200  0.00  0.00           H
ATOM    472  HB1 CYS    46       2.610  23.750  32.020  0.00  0.00           H
ATOM    473  HB2 CYS    46       3.980  23.730  30.860  0.00  0.00           H
ATOM    474  HG1 CYS    46       3.130  25.350  29.560  0.00  0.00           H
ATOM    475  N   ARG    47       4.360  23.940  34.770  0.00  0.00           N
ATOM    476  CA  ARG    47       4.830  22.960  35.730  0.00  0.00           C
ATOM    477  C   ARG    47       4.400  21.600  35.300  0.00  0.00           C
ATOM    478  O   ARG    47       5.160  20.670  35.640  0.00  0.00           O
ATOM    479  CB  ARG    47       4.240  23.360  37.110  0.00  0.00           C
ATOM    480  CG  ARG    47       4.320  22.260  38.210  0.00  0.00           C
ATOM    481  CD  ARG    47       3.790  22.690  39.550  0.00  0.00           C
ATOM    482  NE  ARG    47       4.410  23.990  39.960  0.00  0.00           N
ATOM    483  CZ  ARG    47       3.710  24.930  40.540  0.00  0.00           C
ATOM    484  NH1 ARG    47       2.660  24.760  41.310  0.00  0.00           N
ATOM    485  NH2 ARG    47       4.130  26.190  40.350  0.00  0.00           N
ATOM    486  HN  ARG    47       3.540  24.460  35.010  0.00  0.00           H
ATOM    487  HA  ARG    47       5.900  22.910  35.720  0.00  0.00           H
ATOM    488  HB1 ARG    47       3.180  23.660  37.000  0.00  0.00           H
ATOM    489  HB2 ARG    47       4.800  24.250  37.470  0.00  0.00           H
ATOM    490  HG1 ARG    47       5.360  21.870  38.300  0.00  0.00           H
ATOM    491  HG2 ARG    47       3.780  21.380  37.810  0.00  0.00           H
ATOM    492  HD1 ARG    47       4.050  21.860  40.240  0.00  0.00           H
ATOM    493  HD2 ARG    47       2.690  22.860  39.550  0.00  0.00           H
ATOM    494  HE  ARG    47       5.240  24.300  39.510  0.00  0.00           H
ATOM    495 HH11 ARG    47       2.520  23.850  41.700  0.00  0.00           H
ATOM    496 HH12 ARG    47       2.040  25.530  41.460  0.00  0.00           H
ATOM    497 HH21 ARG    47       5.000  26.370  39.900  0.00  0.00           H
ATOM    498 HH22 ARG    47       3.870  26.940  40.960  0.00  0.00           H
ATOM    499  N   GLN    48       3.340  21.350  34.580  0.00  0.00           N
ATOM    500  CA  GLN    48       2.970  20.110  34.030  0.00  0.00           C
ATOM    501  C   GLN    48       2.440  20.400  32.670  0.00  0.00           C
ATOM    502  O   GLN    48       1.490  21.170  32.470  0.00  0.00           O
ATOM    503  CB  GLN    48       1.860  19.420  34.900  0.00  0.00           C
ATOM    504  CG  GLN    48       1.310  18.100  34.350  0.00  0.00           C
ATOM    505  CD  GLN    48       2.420  17.140  33.860  0.00  0.00           C
ATOM    506  NE2 GLN    48       3.500  16.870  34.680  0.00  0.00           N
ATOM    507  OE1 GLN    48       2.370  16.620  32.750  0.00  0.00           O
ATOM    508  HN  GLN    48       2.710  22.110  34.450  0.00  0.00           H
ATOM    509  HA  GLN    48       3.880  19.530  33.910  0.00  0.00           H
ATOM    510  HB1 GLN    48       1.000  20.070  35.200  0.00  0.00           H
ATOM    511  HB2 GLN    48       2.370  19.220  35.870  0.00  0.00           H
ATOM    512  HG1 GLN    48       0.650  18.320  33.480  0.00  0.00           H
ATOM    513  HG2 GLN    48       0.650  17.700  35.160  0.00  0.00           H
ATOM    514 HE21 GLN    48       3.710  17.380  35.510  0.00  0.00           H
ATOM    515 HE22 GLN    48       4.160  16.150  34.460  0.00  0.00           H
ATOM    516  N   GLU    49       3.050  19.820  31.620  0.00  0.00           N
ATOM    517  CA  GLU    49       2.720  19.950  30.220  0.00  0.00           C
ATOM    518  C   GLU    49       1.210  19.510  29.880  0.00  0.00           C
ATOM    519  O   GLU    49       0.540  20.130  29.040  0.00  0.00           O
ATOM    520  CB  GLU    49       3.770  19.290  29.290  0.00  0.00           C
ATOM    521  CG  GLU    49       3.310  18.770  27.920  0.00  0.00           C
ATOM    522  CD  GLU    49       4.450  18.150  27.180  0.00  0.00           C
ATOM    523  OE1 GLU    49       4.430  16.970  26.870  0.00  0.00           O
ATOM    524  OE2 GLU    49       5.420  18.870  26.810  0.00  0.00           O
ATOM    525  HN  GLU    49       3.840  19.220  31.740  0.00  0.00           H
ATOM    526  HA  GLU    49       2.860  21.010  30.090  0.00  0.00           H
ATOM    527  HB1 GLU    49       4.080  18.410  29.900  0.00  0.00           H
ATOM    528  HB2 GLU    49       4.720  19.870  29.320  0.00  0.00           H
ATOM    529  HG1 GLU    49       2.780  19.500  27.270  0.00  0.00           H
ATOM    530  HG2 GLU    49       2.640  17.910  28.130  0.00  0.00           H
ATOM    531  N   LEU    50       0.730  18.410  30.490  0.00  0.00           N
ATOM    532  CA  LEU    50      -0.550  17.840  30.120  0.00  0.00           C
ATOM    533  C   LEU    50      -1.780  18.680  30.510  0.00  0.00           C
ATOM    534  O   LEU    50      -1.750  19.480  31.460  0.00  0.00           O
ATOM    535  CB  LEU    50      -0.680  16.400  30.850  0.00  0.00           C
ATOM    536  CG  LEU    50       0.110  15.260  30.220  0.00  0.00           C
ATOM    537  CD1 LEU    50      -0.550  13.970  30.620  0.00  0.00           C
ATOM    538  CD2 LEU    50       0.150  15.310  28.730  0.00  0.00           C
ATOM    539  HN  LEU    50       1.280  17.740  30.980  0.00  0.00           H
ATOM    540  HA  LEU    50      -0.640  17.700  29.050  0.00  0.00           H
ATOM    541  HB1 LEU    50      -1.750  16.150  30.680  0.00  0.00           H
ATOM    542  HB2 LEU    50      -0.560  16.510  31.950  0.00  0.00           H
ATOM    543  HG  LEU    50       1.130  15.320  30.640  0.00  0.00           H
ATOM    544 HD11 LEU    50      -0.530  13.730  31.700  0.00  0.00           H
ATOM    545 HD12 LEU    50      -1.590  13.880  30.240  0.00  0.00           H
ATOM    546 HD13 LEU    50      -0.020  13.100  30.180  0.00  0.00           H
ATOM    547 HD21 LEU    50       0.680  14.420  28.320  0.00  0.00           H
ATOM    548 HD22 LEU    50      -0.870  15.210  28.300  0.00  0.00           H
ATOM    549 HD23 LEU    50       0.770  16.100  28.260  0.00  0.00           H
ATOM    550  N   SER    51      -2.920  18.630  29.790  0.00  0.00           N
ATOM    551  CA  SER    51      -4.080  19.530  30.120  0.00  0.00           C
ATOM    552  C   SER    51      -4.020  20.770  29.190  0.00  0.00           C
ATOM    553  O   SER    51      -3.270  21.710  29.540  0.00  0.00           O
ATOM    554  CB  SER    51      -4.300  19.910  31.650  0.00  0.00           C
ATOM    555  OG  SER    51      -5.610  20.450  31.740  0.00  0.00           O
ATOM    556  HN  SER    51      -3.060  17.970  29.060  0.00  0.00           H
ATOM    557  HA  SER    51      -4.940  18.940  29.850  0.00  0.00           H
ATOM    558  HB1 SER    51      -3.660  20.770  31.960  0.00  0.00           H
ATOM    559  HB2 SER    51      -4.210  19.120  32.430  0.00  0.00           H
ATOM    560  HG1 SER    51      -6.220  19.810  31.360  0.00  0.00           H
ATOM    561  N   PRO    52      -4.850  20.930  28.190  0.00  0.00           N
ATOM    562  CA  PRO    52      -4.840  22.110  27.310  0.00  0.00           C
ATOM    563  C   PRO    52      -5.170  23.480  27.990  0.00  0.00           C
ATOM    564  O   PRO    52      -4.560  24.480  27.700  0.00  0.00           O
ATOM    565  CB  PRO    52      -5.700  21.760  26.080  0.00  0.00           C
ATOM    566  CG  PRO    52      -5.480  20.240  26.010  0.00  0.00           C
ATOM    567  CD  PRO    52      -5.390  19.790  27.460  0.00  0.00           C
ATOM    568  HA  PRO    52      -3.830  22.330  26.980  0.00  0.00           H
ATOM    569  HB1 PRO    52      -5.440  22.360  25.180  0.00  0.00           H
ATOM    570  HB2 PRO    52      -6.780  21.920  26.280  0.00  0.00           H
ATOM    571  HG1 PRO    52      -4.540  20.050  25.450  0.00  0.00           H
ATOM    572  HG2 PRO    52      -6.370  19.760  25.540  0.00  0.00           H
ATOM    573  HD1 PRO    52      -4.680  18.930  27.480  0.00  0.00           H
ATOM    574  HD2 PRO    52      -6.410  19.470  27.740  0.00  0.00           H
ATOM    575  N   ARG    53      -6.180  23.500  28.810  0.00  0.00           N
ATOM    576  CA  ARG    53      -6.660  24.660  29.560  0.00  0.00           C
ATOM    577  C   ARG    53      -5.620  25.370  30.470  0.00  0.00           C
ATOM    578  O   ARG    53      -5.550  26.570  30.470  0.00  0.00           O
ATOM    579  CB  ARG    53      -7.900  24.240  30.470  0.00  0.00           C
ATOM    580  CG  ARG    53      -8.230  25.030  31.770  0.00  0.00           C
ATOM    581  CD  ARG    53      -9.100  24.140  32.730  0.00  0.00           C
ATOM    582  NE  ARG    53      -8.230  23.040  33.190  0.00  0.00           N
ATOM    583  CZ  ARG    53      -8.620  21.790  33.580  0.00  0.00           C
ATOM    584  NH1 ARG    53      -9.850  21.350  33.580  0.00  0.00           N
ATOM    585  NH2 ARG    53      -7.650  21.020  34.030  0.00  0.00           N
ATOM    586  HN  ARG    53      -6.750  22.680  28.870  0.00  0.00           H
ATOM    587  HA  ARG    53      -6.990  25.420  28.880  0.00  0.00           H
ATOM    588  HB1 ARG    53      -7.630  23.190  30.730  0.00  0.00           H
ATOM    589  HB2 ARG    53      -8.780  24.240  29.790  0.00  0.00           H
ATOM    590  HG1 ARG    53      -8.800  25.930  31.440  0.00  0.00           H
ATOM    591  HG2 ARG    53      -7.320  25.400  32.300  0.00  0.00           H
ATOM    592  HD1 ARG    53      -9.840  23.590  32.110  0.00  0.00           H
ATOM    593  HD2 ARG    53      -9.540  24.790  33.520  0.00  0.00           H
ATOM    594  HE  ARG    53      -7.290  23.150  33.500  0.00  0.00           H
ATOM    595 HH11 ARG    53     -10.620  21.990  33.510  0.00  0.00           H
ATOM    596 HH12 ARG    53     -10.030  20.390  33.810  0.00  0.00           H
ATOM    597 HH21 ARG    53      -6.710  21.360  34.100  0.00  0.00           H
ATOM    598 HH22 ARG    53      -7.900  20.150  34.470  0.00  0.00           H
ATOM    599  N   ASN    54      -4.820  24.590  31.180  0.00  0.00           N
ATOM    600  CA  ASN    54      -3.780  24.940  32.090  0.00  0.00           C
ATOM    601  C   ASN    54      -2.620  25.540  31.260  0.00  0.00           C
ATOM    602  O   ASN    54      -1.990  26.530  31.650  0.00  0.00           O
ATOM    603  CB  ASN    54      -3.390  23.620  32.820  0.00  0.00           C
ATOM    604  CG  ASN    54      -4.490  23.080  33.790  0.00  0.00           C
ATOM    605  ND2 ASN    54      -4.090  22.060  34.560  0.00  0.00           N
ATOM    606  OD1 ASN    54      -5.670  23.480  33.760  0.00  0.00           O
ATOM    607  HN  ASN    54      -4.820  23.650  30.850  0.00  0.00           H
ATOM    608  HA  ASN    54      -4.110  25.740  32.740  0.00  0.00           H
ATOM    609  HB1 ASN    54      -2.550  23.730  33.550  0.00  0.00           H
ATOM    610  HB2 ASN    54      -3.230  22.800  32.080  0.00  0.00           H
ATOM    611 HD21 ASN    54      -3.140  21.780  34.650  0.00  0.00           H
ATOM    612 HD22 ASN    54      -4.670  21.770  35.320  0.00  0.00           H
ATOM    613  N   ARG    55      -2.310  24.980  30.060  0.00  0.00           N
ATOM    614  CA  ARG    55      -1.280  25.590  29.130  0.00  0.00           C
ATOM    615  C   ARG    55      -1.750  26.950  28.670  0.00  0.00           C
ATOM    616  O   ARG    55      -1.000  27.910  28.690  0.00  0.00           O
ATOM    617  CB  ARG    55      -1.030  24.760  27.820  0.00  0.00           C
ATOM    618  CG  ARG    55      -0.230  23.450  28.080  0.00  0.00           C
ATOM    619  CD  ARG    55       0.410  22.800  26.840  0.00  0.00           C
ATOM    620  NE  ARG    55      -0.540  22.330  25.740  0.00  0.00           N
ATOM    621  CZ  ARG    55      -1.170  21.170  25.740  0.00  0.00           C
ATOM    622  NH1 ARG    55      -1.210  20.340  26.710  0.00  0.00           N
ATOM    623  NH2 ARG    55      -1.930  20.840  24.740  0.00  0.00           N
ATOM    624  HN  ARG    55      -2.870  24.260  29.650  0.00  0.00           H
ATOM    625  HA  ARG    55      -0.340  25.790  29.610  0.00  0.00           H
ATOM    626  HB1 ARG    55      -0.420  25.430  27.180  0.00  0.00           H
ATOM    627  HB2 ARG    55      -1.940  24.730  27.190  0.00  0.00           H
ATOM    628  HG1 ARG    55      -0.870  22.740  28.630  0.00  0.00           H
ATOM    629  HG2 ARG    55       0.650  23.660  28.730  0.00  0.00           H
ATOM    630  HD1 ARG    55       1.090  21.980  27.150  0.00  0.00           H
ATOM    631  HD2 ARG    55       1.050  23.580  26.380  0.00  0.00           H
ATOM    632  HE  ARG    55      -0.890  23.010  25.090  0.00  0.00           H
ATOM    633 HH11 ARG    55      -0.630  20.510  27.510  0.00  0.00           H
ATOM    634 HH12 ARG    55      -1.670  19.460  26.630  0.00  0.00           H
ATOM    635 HH21 ARG    55      -1.870  21.250  23.830  0.00  0.00           H
ATOM    636 HH22 ARG    55      -2.180  19.870  24.690  0.00  0.00           H
ATOM    637  N   GLU    56      -3.080  27.020  28.270  0.00  0.00           N
ATOM    638  CA  GLU    56      -3.650  28.270  27.840  0.00  0.00           C
ATOM    639  C   GLU    56      -3.780  29.360  28.970  0.00  0.00           C
ATOM    640  O   GLU    56      -3.470  30.550  28.790  0.00  0.00           O
ATOM    641  CB  GLU    56      -5.080  28.100  27.070  0.00  0.00           C
ATOM    642  CG  GLU    56      -5.070  27.470  25.630  0.00  0.00           C
ATOM    643  CD  GLU    56      -6.110  28.040  24.760  0.00  0.00           C
ATOM    644  OE1 GLU    56      -7.180  27.480  24.650  0.00  0.00           O
ATOM    645  OE2 GLU    56      -5.800  29.080  24.090  0.00  0.00           O
ATOM    646  HN  GLU    56      -3.700  26.240  28.290  0.00  0.00           H
ATOM    647  HA  GLU    56      -2.960  28.690  27.120  0.00  0.00           H
ATOM    648  HB1 GLU    56      -5.410  29.150  26.930  0.00  0.00           H
ATOM    649  HB2 GLU    56      -5.800  27.660  27.800  0.00  0.00           H
ATOM    650  HG1 GLU    56      -5.190  26.370  25.700  0.00  0.00           H
ATOM    651  HG2 GLU    56      -4.090  27.690  25.160  0.00  0.00           H
ATOM    652  N   ARG    57      -4.110  28.940  30.170  0.00  0.00           N
ATOM    653  CA  ARG    57      -4.030  29.690  31.500  0.00  0.00           C
ATOM    654  C   ARG    57      -2.570  30.190  31.850  0.00  0.00           C
ATOM    655  O   ARG    57      -2.470  31.310  32.460  0.00  0.00           O
ATOM    656  CB  ARG    57      -4.600  28.780  32.590  0.00  0.00           C
ATOM    657  CG  ARG    57      -4.320  29.230  34.070  0.00  0.00           C
ATOM    658  CD  ARG    57      -4.940  30.580  34.430  0.00  0.00           C
ATOM    659  NE  ARG    57      -4.480  30.750  35.830  0.00  0.00           N
ATOM    660  CZ  ARG    57      -3.300  31.160  36.170  0.00  0.00           C
ATOM    661  NH1 ARG    57      -2.420  31.650  35.330  0.00  0.00           N
ATOM    662  NH2 ARG    57      -2.830  30.950  37.380  0.00  0.00           N
ATOM    663  HN  ARG    57      -4.230  27.950  30.220  0.00  0.00           H
ATOM    664  HA  ARG    57      -4.650  30.560  31.370  0.00  0.00           H
ATOM    665  HB1 ARG    57      -4.220  27.750  32.410  0.00  0.00           H
ATOM    666  HB2 ARG    57      -5.700  28.670  32.480  0.00  0.00           H
ATOM    667  HG1 ARG    57      -3.210  29.190  34.110  0.00  0.00           H
ATOM    668  HG2 ARG    57      -4.610  28.400  34.760  0.00  0.00           H
ATOM    669  HD1 ARG    57      -6.040  30.470  34.370  0.00  0.00           H
ATOM    670  HD2 ARG    57      -4.590  31.350  33.700  0.00  0.00           H
ATOM    671  HE  ARG    57      -4.800  30.080  36.500  0.00  0.00           H
ATOM    672 HH11 ARG    57      -2.640  31.460  34.380  0.00  0.00           H
ATOM    673 HH12 ARG    57      -1.480  31.670  35.690  0.00  0.00           H
ATOM    674 HH21 ARG    57      -3.340  30.290  37.940  0.00  0.00           H
ATOM    675 HH22 ARG    57      -2.110  31.570  37.690  0.00  0.00           H
ATOM    676  N   TRP    58      -1.500  29.310  31.540  0.00  0.00           N
ATOM    677  CA  TRP    58      -0.120  29.770  31.410  0.00  0.00           C
ATOM    678  C   TRP    58       0.060  30.930  30.450  0.00  0.00           C
ATOM    679  O   TRP    58       0.820  31.880  30.750  0.00  0.00           O
ATOM    680  CB  TRP    58       0.800  28.530  31.220  0.00  0.00           C
ATOM    681  CG  TRP    58       2.260  28.780  30.860  0.00  0.00           C
ATOM    682  CD1 TRP    58       3.270  28.810  31.700  0.00  0.00           C
ATOM    683  CD2 TRP    58       2.740  29.050  29.530  0.00  0.00           C
ATOM    684  CE2 TRP    58       4.170  29.130  29.670  0.00  0.00           C
ATOM    685  CE3 TRP    58       2.150  29.150  28.260  0.00  0.00           C
ATOM    686  NE1 TRP    58       4.450  28.980  30.930  0.00  0.00           N
ATOM    687  CZ2 TRP    58       5.010  29.310  28.630  0.00  0.00           C
ATOM    688  CZ3 TRP    58       2.960  29.340  27.220  0.00  0.00           C
ATOM    689  CH2 TRP    58       4.390  29.390  27.320  0.00  0.00           C
ATOM    690  HN  TRP    58      -1.810  28.410  31.250  0.00  0.00           H
ATOM    691  HA  TRP    58       0.070  30.340  32.310  0.00  0.00           H
ATOM    692  HB1 TRP    58       0.300  27.820  30.530  0.00  0.00           H
ATOM    693  HB2 TRP    58       0.820  27.990  32.190  0.00  0.00           H
ATOM    694  HD1 TRP    58       3.160  28.720  32.770  0.00  0.00           H
ATOM    695  HE1 TRP    58       5.340  29.000  31.330  0.00  0.00           H
ATOM    696  HE3 TRP    58       1.080  29.150  28.090  0.00  0.00           H
ATOM    697  HZ2 TRP    58       6.080  29.220  28.690  0.00  0.00           H
ATOM    698  HZ3 TRP    58       2.510  29.280  26.240  0.00  0.00           H
ATOM    699  HH2 TRP    58       4.950  29.240  26.420  0.00  0.00           H
ATOM    700  N   CYS    59      -0.570  30.850  29.240  0.00  0.00           N
ATOM    701  CA  CYS    59      -0.340  31.930  28.180  0.00  0.00           C
ATOM    702  C   CYS    59      -0.700  33.310  28.620  0.00  0.00           C
ATOM    703  O   CYS    59      -0.020  34.320  28.210  0.00  0.00           O
ATOM    704  CB  CYS    59      -1.020  31.610  26.800  0.00  0.00           C
ATOM    705  SG  CYS    59      -0.420  30.180  25.850  0.00  0.00           S
ATOM    706  HN  CYS    59      -1.080  30.010  29.080  0.00  0.00           H
ATOM    707  HA  CYS    59       0.720  31.940  28.030  0.00  0.00           H
ATOM    708  HB1 CYS    59      -0.960  32.500  26.130  0.00  0.00           H
ATOM    709  HB2 CYS    59      -2.120  31.470  26.900  0.00  0.00           H
ATOM    710  HG1 CYS    59      -0.610  30.810  24.700  0.00  0.00           H
ATOM    711  N   LEU    60      -1.720  33.440  29.500  0.00  0.00           N
ATOM    712  CA  LEU    60      -2.370  34.690  29.960  0.00  0.00           C
ATOM    713  C   LEU    60      -1.410  35.610  30.740  0.00  0.00           C
ATOM    714  O   LEU    60      -1.500  36.830  30.670  0.00  0.00           O
ATOM    715  CB  LEU    60      -3.490  34.180  30.840  0.00  0.00           C
ATOM    716  CG  LEU    60      -4.610  33.510  30.040  0.00  0.00           C
ATOM    717  CD1 LEU    60      -5.700  33.180  31.080  0.00  0.00           C
ATOM    718  CD2 LEU    60      -5.210  34.380  29.020  0.00  0.00           C
ATOM    719  HN  LEU    60      -2.100  32.570  29.820  0.00  0.00           H
ATOM    720  HA  LEU    60      -2.760  35.200  29.100  0.00  0.00           H
ATOM    721  HB1 LEU    60      -4.040  35.020  31.330  0.00  0.00           H
ATOM    722  HB2 LEU    60      -3.120  33.470  31.600  0.00  0.00           H
ATOM    723  HG  LEU    60      -4.220  32.560  29.630  0.00  0.00           H
ATOM    724 HD11 LEU    60      -6.040  34.080  31.650  0.00  0.00           H
ATOM    725 HD12 LEU    60      -6.510  32.590  30.610  0.00  0.00           H
ATOM    726 HD13 LEU    60      -5.250  32.530  31.860  0.00  0.00           H
ATOM    727 HD21 LEU    60      -5.510  35.350  29.470  0.00  0.00           H
ATOM    728 HD22 LEU    60      -4.490  34.510  28.190  0.00  0.00           H
ATOM    729 HD23 LEU    60      -6.160  34.060  28.530  0.00  0.00           H
ATOM    730  N   GLU    61      -0.440  35.040  31.510  0.00  0.00           N
ATOM    731  CA  GLU    61       0.460  35.810  32.310  0.00  0.00           C
ATOM    732  C   GLU    61       1.560  36.360  31.500  0.00  0.00           C
ATOM    733  O   GLU    61       2.210  37.310  31.890  0.00  0.00           O
ATOM    734  CB  GLU    61       1.120  34.910  33.410  0.00  0.00           C
ATOM    735  CG  GLU    61       0.040  34.120  34.110  0.00  0.00           C
ATOM    736  CD  GLU    61       0.620  33.300  35.270  0.00  0.00           C
ATOM    737  OE1 GLU    61       0.110  32.150  35.490  0.00  0.00           O
ATOM    738  OE2 GLU    61       1.590  33.750  35.970  0.00  0.00           O
ATOM    739  HN  GLU    61      -0.290  34.060  31.510  0.00  0.00           H
ATOM    740  HA  GLU    61       0.020  36.650  32.820  0.00  0.00           H
ATOM    741  HB1 GLU    61       1.690  35.560  34.110  0.00  0.00           H
ATOM    742  HB2 GLU    61       1.900  34.220  33.040  0.00  0.00           H
ATOM    743  HG1 GLU    61      -0.520  33.430  33.450  0.00  0.00           H
ATOM    744  HG2 GLU    61      -0.740  34.750  34.590  0.00  0.00           H
ATOM    745  N   ILE    62       1.810  35.670  30.370  0.00  0.00           N
ATOM    746  CA  ILE    62       2.600  36.220  29.250  0.00  0.00           C
ATOM    747  C   ILE    62       1.910  37.400  28.570  0.00  0.00           C
ATOM    748  O   ILE    62       2.530  38.400  28.500  0.00  0.00           O
ATOM    749  CB  ILE    62       3.040  35.240  28.290  0.00  0.00           C
ATOM    750  CG1 ILE    62       3.610  33.980  28.990  0.00  0.00           C
ATOM    751  CG2 ILE    62       4.100  35.770  27.370  0.00  0.00           C
ATOM    752  CD  ILE    62       3.790  32.780  28.100  0.00  0.00           C
ATOM    753  HN  ILE    62       1.290  34.840  30.170  0.00  0.00           H
ATOM    754  HA  ILE    62       3.450  36.740  29.670  0.00  0.00           H
ATOM    755  HB  ILE    62       2.190  34.910  27.650  0.00  0.00           H
ATOM    756 HG11 ILE    62       2.760  33.620  29.610  0.00  0.00           H
ATOM    757 HG12 ILE    62       4.460  34.240  29.660  0.00  0.00           H
ATOM    758 HG21 ILE    62       4.940  36.150  28.000  0.00  0.00           H
ATOM    759 HG22 ILE    62       4.410  34.950  26.690  0.00  0.00           H
ATOM    760 HG23 ILE    62       3.590  36.480  26.690  0.00  0.00           H
ATOM    761  HD1 ILE    62       4.580  32.830  27.320  0.00  0.00           H
ATOM    762  HD2 ILE    62       3.820  31.760  28.540  0.00  0.00           H
ATOM    763  HD3 ILE    62       2.890  32.770  27.440  0.00  0.00           H
ATOM    764  N   GLN    63       0.610  37.290  28.300  0.00  0.00           N
ATOM    765  CA  GLN    63      -0.190  38.410  27.890  0.00  0.00           C
ATOM    766  C   GLN    63      -0.260  39.650  28.870  0.00  0.00           C
ATOM    767  O   GLN    63      -0.230  40.800  28.550  0.00  0.00           O
ATOM    768  CB  GLN    63      -1.620  37.870  27.510  0.00  0.00           C
ATOM    769  CG  GLN    63      -1.710  36.850  26.380  0.00  0.00           C
ATOM    770  CD  GLN    63      -0.570  37.060  25.320  0.00  0.00           C
ATOM    771  NE2 GLN    63      -0.700  38.120  24.510  0.00  0.00           N
ATOM    772  OE1 GLN    63       0.370  36.270  25.210  0.00  0.00           O
ATOM    773  HN  GLN    63       0.150  36.410  28.290  0.00  0.00           H
ATOM    774  HA  GLN    63       0.280  38.820  27.010  0.00  0.00           H
ATOM    775  HB1 GLN    63      -2.060  38.830  27.170  0.00  0.00           H
ATOM    776  HB2 GLN    63      -2.150  37.520  28.420  0.00  0.00           H
ATOM    777  HG1 GLN    63      -2.670  36.960  25.840  0.00  0.00           H
ATOM    778  HG2 GLN    63      -1.630  35.840  26.820  0.00  0.00           H
ATOM    779 HE21 GLN    63      -1.440  38.750  24.750  0.00  0.00           H
ATOM    780 HE22 GLN    63      -0.070  38.280  23.750  0.00  0.00           H
ATOM    781  N   ILE    64      -0.370  39.390  30.140  0.00  0.00           N
ATOM    782  CA  ILE    64      -0.180  40.370  31.230  0.00  0.00           C
ATOM    783  C   ILE    64       1.260  41.010  31.240  0.00  0.00           C
ATOM    784  O   ILE    64       1.390  42.250  31.360  0.00  0.00           O
ATOM    785  CB  ILE    64      -0.570  39.790  32.620  0.00  0.00           C
ATOM    786  CG1 ILE    64      -2.070  39.420  32.620  0.00  0.00           C
ATOM    787  CG2 ILE    64      -0.370  40.900  33.710  0.00  0.00           C
ATOM    788  CD  ILE    64      -2.530  38.510  33.740  0.00  0.00           C
ATOM    789  HN  ILE    64      -0.600  38.470  30.430  0.00  0.00           H
ATOM    790  HA  ILE    64      -0.830  41.230  31.210  0.00  0.00           H
ATOM    791  HB  ILE    64       0.110  38.960  32.900  0.00  0.00           H
ATOM    792 HG11 ILE    64      -2.210  38.800  31.710  0.00  0.00           H
ATOM    793 HG12 ILE    64      -2.720  40.320  32.570  0.00  0.00           H
ATOM    794 HG21 ILE    64       0.700  41.190  33.820  0.00  0.00           H
ATOM    795 HG22 ILE    64      -1.070  41.730  33.480  0.00  0.00           H
ATOM    796 HG23 ILE    64      -0.730  40.450  34.660  0.00  0.00           H
ATOM    797  HD1 ILE    64      -1.980  37.560  33.560  0.00  0.00           H
ATOM    798  HD2 ILE    64      -2.260  38.850  34.760  0.00  0.00           H
ATOM    799  HD3 ILE    64      -3.630  38.360  33.700  0.00  0.00           H
ATOM    800  N   MET    65       2.330  40.190  31.050  0.00  0.00           N
ATOM    801  CA  MET    65       3.670  40.710  31.010  0.00  0.00           C
ATOM    802  C   MET    65       3.890  41.640  29.850  0.00  0.00           C
ATOM    803  O   MET    65       4.420  42.730  30.010  0.00  0.00           O
ATOM    804  CB  MET    65       4.640  39.510  31.120  0.00  0.00           C
ATOM    805  CG  MET    65       6.160  39.960  31.200  0.00  0.00           C
ATOM    806  SD  MET    65       6.950  40.220  29.560  0.00  0.00           S
ATOM    807  CE  MET    65       8.520  41.100  30.000  0.00  0.00           C
ATOM    808  HN  MET    65       2.270  39.190  31.040  0.00  0.00           H
ATOM    809  HA  MET    65       3.770  41.220  31.950  0.00  0.00           H
ATOM    810  HB1 MET    65       4.530  38.830  30.250  0.00  0.00           H
ATOM    811  HB2 MET    65       4.360  39.040  32.090  0.00  0.00           H
ATOM    812  HG1 MET    65       6.720  39.170  31.750  0.00  0.00           H
ATOM    813  HG2 MET    65       6.260  40.930  31.730  0.00  0.00           H
ATOM    814  HE1 MET    65       8.310  41.800  30.830  0.00  0.00           H
ATOM    815  HE2 MET    65       9.350  40.500  30.450  0.00  0.00           H
ATOM    816  HE3 MET    65       9.000  41.650  29.170  0.00  0.00           H
ATOM    817  N   ARG    66       3.330  41.210  28.700  0.00  0.00           N
ATOM    818  CA  ARG    66       3.560  41.950  27.490  0.00  0.00           C
ATOM    819  C   ARG    66       2.580  43.210  27.410  0.00  0.00           C
ATOM    820  O   ARG    66       2.930  44.280  26.850  0.00  0.00           O
ATOM    821  CB  ARG    66       3.280  41.020  26.310  0.00  0.00           C
ATOM    822  CG  ARG    66       4.160  39.760  26.160  0.00  0.00           C
ATOM    823  CD  ARG    66       5.650  39.930  25.910  0.00  0.00           C
ATOM    824  NE  ARG    66       6.310  38.570  25.870  0.00  0.00           N
ATOM    825  CZ  ARG    66       7.600  38.370  25.790  0.00  0.00           C
ATOM    826  NH1 ARG    66       8.430  39.380  25.820  0.00  0.00           N
ATOM    827  NH2 ARG    66       8.120  37.130  25.540  0.00  0.00           N
ATOM    828  HN  ARG    66       2.990  40.280  28.630  0.00  0.00           H
ATOM    829  HA  ARG    66       4.580  42.280  27.480  0.00  0.00           H
ATOM    830  HB1 ARG    66       3.470  41.690  25.450  0.00  0.00           H
ATOM    831  HB2 ARG    66       2.210  40.730  26.200  0.00  0.00           H
ATOM    832  HG1 ARG    66       3.760  39.000  25.450  0.00  0.00           H
ATOM    833  HG2 ARG    66       4.160  39.260  27.150  0.00  0.00           H
ATOM    834  HD1 ARG    66       6.020  40.480  26.800  0.00  0.00           H
ATOM    835  HD2 ARG    66       5.780  40.440  24.930  0.00  0.00           H
ATOM    836  HE  ARG    66       5.730  37.790  25.640  0.00  0.00           H
ATOM    837 HH11 ARG    66       8.180  40.340  25.960  0.00  0.00           H
ATOM    838 HH12 ARG    66       9.330  39.100  25.480  0.00  0.00           H
ATOM    839 HH21 ARG    66       7.480  36.360  25.460  0.00  0.00           H
ATOM    840 HH22 ARG    66       9.090  36.970  25.730  0.00  0.00           H
ATOM    841  N   ARG    67       1.390  43.220  28.010  0.00  0.00           N
ATOM    842  CA  ARG    67       0.450  44.320  28.240  0.00  0.00           C
ATOM    843  C   ARG    67       1.030  45.430  29.140  0.00  0.00           C
ATOM    844  O   ARG    67       0.500  46.500  28.990  0.00  0.00           O
ATOM    845  CB  ARG    67      -0.880  43.790  28.850  0.00  0.00           C
ATOM    846  CG  ARG    67      -2.020  44.850  29.180  0.00  0.00           C
ATOM    847  CD  ARG    67      -2.630  45.560  28.020  0.00  0.00           C
ATOM    848  NE  ARG    67      -3.710  46.510  28.440  0.00  0.00           N
ATOM    849  CZ  ARG    67      -4.930  46.210  28.790  0.00  0.00           C
ATOM    850  NH1 ARG    67      -5.680  47.100  29.360  0.00  0.00           N
ATOM    851  NH2 ARG    67      -5.520  45.020  28.690  0.00  0.00           N
ATOM    852  HN  ARG    67       1.160  42.310  28.360  0.00  0.00           H
ATOM    853  HA  ARG    67       0.300  44.850  27.320  0.00  0.00           H
ATOM    854  HB1 ARG    67      -0.540  43.200  29.730  0.00  0.00           H
ATOM    855  HB2 ARG    67      -1.330  43.060  28.150  0.00  0.00           H
ATOM    856  HG1 ARG    67      -1.480  45.510  29.900  0.00  0.00           H
ATOM    857  HG2 ARG    67      -2.820  44.390  29.800  0.00  0.00           H
ATOM    858  HD1 ARG    67      -3.020  44.860  27.250  0.00  0.00           H
ATOM    859  HD2 ARG    67      -1.790  46.150  27.590  0.00  0.00           H
ATOM    860  HE  ARG    67      -3.280  47.390  28.640  0.00  0.00           H
ATOM    861 HH11 ARG    67      -5.310  48.000  29.560  0.00  0.00           H
ATOM    862 HH12 ARG    67      -6.660  46.940  29.410  0.00  0.00           H
ATOM    863 HH21 ARG    67      -4.980  44.240  28.400  0.00  0.00           H
ATOM    864 HH22 ARG    67      -6.510  45.020  28.860  0.00  0.00           H
ATOM    865  N   LEU    68       1.990  45.170  30.010  0.00  0.00           N
ATOM    866  CA  LEU    68       2.340  46.090  31.060  0.00  0.00           C
ATOM    867  C   LEU    68       3.840  46.290  31.060  0.00  0.00           C
ATOM    868  O   LEU    68       4.530  45.890  31.990  0.00  0.00           O
ATOM    869  CB  LEU    68       1.910  45.500  32.490  0.00  0.00           C
ATOM    870  CG  LEU    68       0.350  45.400  32.500  0.00  0.00           C
ATOM    871  CD1 LEU    68      -0.150  44.680  33.770  0.00  0.00           C
ATOM    872  CD2 LEU    68      -0.220  46.830  32.570  0.00  0.00           C
ATOM    873  HN  LEU    68       2.500  44.310  30.080  0.00  0.00           H
ATOM    874  HA  LEU    68       1.970  47.100  30.940  0.00  0.00           H
ATOM    875  HB1 LEU    68       2.240  46.200  33.300  0.00  0.00           H
ATOM    876  HB2 LEU    68       2.350  44.480  32.560  0.00  0.00           H
ATOM    877  HG  LEU    68      -0.060  44.860  31.630  0.00  0.00           H
ATOM    878 HD11 LEU    68      -1.250  44.660  33.930  0.00  0.00           H
ATOM    879 HD12 LEU    68       0.170  43.620  33.610  0.00  0.00           H
ATOM    880 HD13 LEU    68       0.380  45.180  34.610  0.00  0.00           H
ATOM    881 HD21 LEU    68       0.040  47.380  31.640  0.00  0.00           H
ATOM    882 HD22 LEU    68      -1.290  46.830  32.850  0.00  0.00           H
ATOM    883 HD23 LEU    68       0.390  47.440  33.270  0.00  0.00           H
ATOM    884  N   THR    69       4.390  46.910  30.030  0.00  0.00           N
ATOM    885  CA  THR    69       5.830  47.210  29.970  0.00  0.00           C
ATOM    886  C   THR    69       6.270  48.540  30.740  0.00  0.00           C
ATOM    887  O   THR    69       6.580  49.650  30.250  0.00  0.00           O
ATOM    888  CB  THR    69       6.380  47.370  28.560  0.00  0.00           C
ATOM    889  CG2 THR    69       7.920  47.530  28.560  0.00  0.00           C
ATOM    890  OG1 THR    69       6.120  46.130  27.840  0.00  0.00           O
ATOM    891  HN  THR    69       3.850  47.330  29.300  0.00  0.00           H
ATOM    892  HA  THR    69       6.440  46.400  30.350  0.00  0.00           H
ATOM    893  HB  THR    69       5.880  48.210  28.030  0.00  0.00           H
ATOM    894  HG1 THR    69       5.180  46.010  28.000  0.00  0.00           H
ATOM    895 HG21 THR    69       8.200  46.680  29.220  0.00  0.00           H
ATOM    896 HG22 THR    69       8.480  47.350  27.620  0.00  0.00           H
ATOM    897 HG23 THR    69       8.260  48.520  28.940  0.00  0.00           H
ATOM    898  N   HIS    70       6.370  48.420  32.080  0.00  0.00           N
ATOM    899  CA  HIS    70       6.630  49.530  32.990  0.00  0.00           C
ATOM    900  C   HIS    70       8.000  49.430  33.660  0.00  0.00           C
ATOM    901  O   HIS    70       8.560  48.280  33.690  0.00  0.00           O
ATOM    902  CB  HIS    70       5.620  49.640  34.090  0.00  0.00           C
ATOM    903  CG  HIS    70       4.220  49.690  33.600  0.00  0.00           C
ATOM    904  CD2 HIS    70       3.220  48.750  33.800  0.00  0.00           C
ATOM    905  ND1 HIS    70       3.780  50.600  32.710  0.00  0.00           N
ATOM    906  CE1 HIS    70       2.500  50.330  32.510  0.00  0.00           C
ATOM    907  NE2 HIS    70       2.080  49.280  33.210  0.00  0.00           N
ATOM    908  HN  HIS    70       6.170  47.520  32.450  0.00  0.00           H
ATOM    909  HA  HIS    70       6.650  50.440  32.410  0.00  0.00           H
ATOM    910  HB1 HIS    70       5.690  50.470  34.830  0.00  0.00           H
ATOM    911  HB2 HIS    70       5.740  48.690  34.650  0.00  0.00           H
ATOM    912  HD2 HIS    70       3.300  47.820  34.350  0.00  0.00           H
ATOM    913  HE1 HIS    70       1.860  50.860  31.810  0.00  0.00           H
ATOM    914  HE2 HIS    70       1.240  48.760  33.100  0.00  0.00           H
ATOM    915  N   PRO    71       8.500  50.540  34.230  0.00  0.00           N
ATOM    916  CA  PRO    71       9.480  50.600  35.300  0.00  0.00           C
ATOM    917  C   PRO    71       9.070  49.740  36.480  0.00  0.00           C
ATOM    918  O   PRO    71       7.870  49.560  36.770  0.00  0.00           O
ATOM    919  CB  PRO    71       9.670  52.070  35.610  0.00  0.00           C
ATOM    920  CG  PRO    71       9.380  52.790  34.210  0.00  0.00           C
ATOM    921  CD  PRO    71       8.320  51.890  33.610  0.00  0.00           C
ATOM    922  HA  PRO    71      10.360  50.100  34.920  0.00  0.00           H
ATOM    923  HB1 PRO    71      10.670  52.290  36.040  0.00  0.00           H
ATOM    924  HB2 PRO    71       8.940  52.480  36.350  0.00  0.00           H
ATOM    925  HG1 PRO    71      10.350  52.750  33.670  0.00  0.00           H
ATOM    926  HG2 PRO    71       9.120  53.880  34.230  0.00  0.00           H
ATOM    927  HD1 PRO    71       8.260  51.790  32.500  0.00  0.00           H
ATOM    928  HD2 PRO    71       7.340  52.310  33.910  0.00  0.00           H
ATOM    929  N   ASN    72      10.030  49.010  37.170  0.00  0.00           N
ATOM    930  CA  ASN    72       9.890  48.080  38.280  0.00  0.00           C
ATOM    931  C   ASN    72       9.370  46.750  37.840  0.00  0.00           C
ATOM    932  O   ASN    72       9.260  45.840  38.660  0.00  0.00           O
ATOM    933  CB  ASN    72       9.000  48.710  39.340  0.00  0.00           C
ATOM    934  CG  ASN    72       9.460  50.120  39.760  0.00  0.00           C
ATOM    935  ND2 ASN    72      10.600  50.230  40.460  0.00  0.00           N
ATOM    936  OD1 ASN    72       8.780  51.160  39.500  0.00  0.00           O
ATOM    937  HN  ASN    72      10.930  49.390  36.940  0.00  0.00           H
ATOM    938  HA  ASN    72      10.890  47.850  38.610  0.00  0.00           H
ATOM    939  HB1 ASN    72       9.150  48.030  40.210  0.00  0.00           H
ATOM    940  HB2 ASN    72       7.920  48.810  39.120  0.00  0.00           H
ATOM    941 HD21 ASN    72      10.970  49.360  40.800  0.00  0.00           H
ATOM    942 HD22 ASN    72      10.930  51.070  40.890  0.00  0.00           H
ATOM    943  N   VAL    73       9.350  46.480  36.530  0.00  0.00           N
ATOM    944  CA  VAL    73       8.770  45.150  36.120  0.00  0.00           C
ATOM    945  C   VAL    73       9.900  44.440  35.480  0.00  0.00           C
ATOM    946  O   VAL    73      10.690  45.110  34.770  0.00  0.00           O
ATOM    947  CB  VAL    73       7.610  45.300  35.070  0.00  0.00           C
ATOM    948  CG1 VAL    73       7.030  44.010  34.580  0.00  0.00           C
ATOM    949  CG2 VAL    73       6.510  46.120  35.800  0.00  0.00           C
ATOM    950  HN  VAL    73       9.750  47.070  35.830  0.00  0.00           H
ATOM    951  HA  VAL    73       8.370  44.650  36.990  0.00  0.00           H
ATOM    952  HB  VAL    73       7.960  45.790  34.140  0.00  0.00           H
ATOM    953 HG11 VAL    73       6.370  44.410  33.780  0.00  0.00           H
ATOM    954 HG12 VAL    73       7.690  43.240  34.120  0.00  0.00           H
ATOM    955 HG13 VAL    73       6.390  43.470  35.300  0.00  0.00           H
ATOM    956 HG21 VAL    73       6.930  47.150  35.800  0.00  0.00           H
ATOM    957 HG22 VAL    73       5.540  46.180  35.270  0.00  0.00           H
ATOM    958 HG23 VAL    73       6.520  45.670  36.820  0.00  0.00           H
ATOM    959  N   VAL    74      10.230  43.170  35.730  0.00  0.00           N
ATOM    960  CA  VAL    74      11.380  42.520  35.240  0.00  0.00           C
ATOM    961  C   VAL    74      11.310  42.380  33.710  0.00  0.00           C
ATOM    962  O   VAL    74      10.280  42.050  33.130  0.00  0.00           O
ATOM    963  CB  VAL    74      11.470  41.170  35.930  0.00  0.00           C
ATOM    964  CG1 VAL    74      12.580  40.250  35.440  0.00  0.00           C
ATOM    965  CG2 VAL    74      11.750  41.560  37.380  0.00  0.00           C
ATOM    966  HN  VAL    74       9.600  42.600  36.260  0.00  0.00           H
ATOM    967  HA  VAL    74      12.180  43.210  35.460  0.00  0.00           H
ATOM    968  HB  VAL    74      10.530  40.610  35.730  0.00  0.00           H
ATOM    969 HG11 VAL    74      12.350  39.860  34.420  0.00  0.00           H
ATOM    970 HG12 VAL    74      13.480  40.890  35.390  0.00  0.00           H
ATOM    971 HG13 VAL    74      12.730  39.400  36.130  0.00  0.00           H
ATOM    972 HG21 VAL    74      12.040  40.730  38.060  0.00  0.00           H
ATOM    973 HG22 VAL    74      12.560  42.310  37.420  0.00  0.00           H
ATOM    974 HG23 VAL    74      10.860  42.060  37.820  0.00  0.00           H
ATOM    975  N   ALA    75      12.440  42.760  33.070  0.00  0.00           N
ATOM    976  CA  ALA    75      12.580  42.900  31.620  0.00  0.00           C
ATOM    977  C   ALA    75      12.620  41.580  30.860  0.00  0.00           C
ATOM    978  O   ALA    75      13.130  40.590  31.360  0.00  0.00           O
ATOM    979  CB  ALA    75      13.840  43.690  31.460  0.00  0.00           C
ATOM    980  HN  ALA    75      13.330  42.880  33.510  0.00  0.00           H
ATOM    981  HA  ALA    75      11.690  43.430  31.290  0.00  0.00           H
ATOM    982  HB1 ALA    75      13.900  44.470  32.250  0.00  0.00           H
ATOM    983  HB2 ALA    75      14.810  43.160  31.480  0.00  0.00           H
ATOM    984  HB3 ALA    75      13.730  44.240  30.490  0.00  0.00           H
ATOM    985  N   ALA    76      12.000  41.520  29.700  0.00  0.00           N
ATOM    986  CA  ALA    76      12.100  40.330  28.820  0.00  0.00           C
ATOM    987  C   ALA    76      13.440  40.000  28.310  0.00  0.00           C
ATOM    988  O   ALA    76      14.170  40.970  28.010  0.00  0.00           O
ATOM    989  CB  ALA    76      11.110  40.380  27.620  0.00  0.00           C
ATOM    990  HN  ALA    76      11.470  42.280  29.330  0.00  0.00           H
ATOM    991  HA  ALA    76      11.880  39.510  29.490  0.00  0.00           H
ATOM    992  HB1 ALA    76      10.120  40.710  28.000  0.00  0.00           H
ATOM    993  HB2 ALA    76      11.380  41.260  27.000  0.00  0.00           H
ATOM    994  HB3 ALA    76      11.130  39.460  27.010  0.00  0.00           H
ATOM    995  N   ARG    77      13.830  38.770  28.140  0.00  0.00           N
ATOM    996  CA  ARG    77      15.040  38.460  27.440  0.00  0.00           C
ATOM    997  C   ARG    77      14.710  37.470  26.270  0.00  0.00           C
ATOM    998  O   ARG    77      13.630  36.950  26.240  0.00  0.00           O
ATOM    999  CB  ARG    77      16.210  37.940  28.320  0.00  0.00           C
ATOM   1000  CG  ARG    77      16.760  39.110  29.200  0.00  0.00           C
ATOM   1001  CD  ARG    77      17.470  40.270  28.530  0.00  0.00           C
ATOM   1002  NE  ARG    77      18.540  39.530  27.710  0.00  0.00           N
ATOM   1003  CZ  ARG    77      19.650  39.070  28.160  0.00  0.00           C
ATOM   1004  NH1 ARG    77      20.110  39.340  29.350  0.00  0.00           N
ATOM   1005  NH2 ARG    77      20.500  38.240  27.560  0.00  0.00           N
ATOM   1006  HN  ARG    77      13.240  37.980  28.290  0.00  0.00           H
ATOM   1007  HA  ARG    77      15.300  39.380  26.940  0.00  0.00           H
ATOM   1008  HB1 ARG    77      17.060  37.630  27.680  0.00  0.00           H
ATOM   1009  HB2 ARG    77      15.840  37.160  29.020  0.00  0.00           H
ATOM   1010  HG1 ARG    77      17.480  38.740  29.960  0.00  0.00           H
ATOM   1011  HG2 ARG    77      15.880  39.550  29.710  0.00  0.00           H
ATOM   1012  HD1 ARG    77      17.830  41.080  29.190  0.00  0.00           H
ATOM   1013  HD2 ARG    77      16.850  40.860  27.820  0.00  0.00           H
ATOM   1014  HE  ARG    77      18.240  39.270  26.790  0.00  0.00           H
ATOM   1015 HH11 ARG    77      19.670  39.900  30.050  0.00  0.00           H
ATOM   1016 HH12 ARG    77      21.010  39.010  29.620  0.00  0.00           H
ATOM   1017 HH21 ARG    77      20.190  37.710  26.770  0.00  0.00           H
ATOM   1018 HH22 ARG    77      21.290  37.940  28.090  0.00  0.00           H
ATOM   1019  N   ASP    78      15.560  37.380  25.320  0.00  0.00           N
ATOM   1020  CA  ASP    78      15.390  36.450  24.290  0.00  0.00           C
ATOM   1021  C   ASP    78      15.490  34.950  24.660  0.00  0.00           C
ATOM   1022  O   ASP    78      16.350  34.520  25.380  0.00  0.00           O
ATOM   1023  CB  ASP    78      16.360  36.770  23.160  0.00  0.00           C
ATOM   1024  CG  ASP    78      16.250  38.170  22.690  0.00  0.00           C
ATOM   1025  OD1 ASP    78      17.280  38.750  22.350  0.00  0.00           O
ATOM   1026  OD2 ASP    78      15.140  38.630  22.500  0.00  0.00           O
ATOM   1027  HN  ASP    78      16.350  38.000  25.310  0.00  0.00           H
ATOM   1028  HA  ASP    78      14.410  36.580  23.860  0.00  0.00           H
ATOM   1029  HB1 ASP    78      16.300  36.060  22.300  0.00  0.00           H
ATOM   1030  HB2 ASP    78      17.350  36.710  23.660  0.00  0.00           H
ATOM   1031  N   VAL    79      14.510  34.120  24.220  0.00  0.00           N
ATOM   1032  CA  VAL    79      14.480  32.720  24.560  0.00  0.00           C
ATOM   1033  C   VAL    79      15.760  31.990  24.150  0.00  0.00           C
ATOM   1034  O   VAL    79      16.200  32.150  23.020  0.00  0.00           O
ATOM   1035  CB  VAL    79      13.310  31.990  24.100  0.00  0.00           C
ATOM   1036  CG1 VAL    79      13.220  30.570  24.660  0.00  0.00           C
ATOM   1037  CG2 VAL    79      12.020  32.730  24.460  0.00  0.00           C
ATOM   1038  HN  VAL    79      14.070  34.450  23.390  0.00  0.00           H
ATOM   1039  HA  VAL    79      14.540  32.740  25.640  0.00  0.00           H
ATOM   1040  HB  VAL    79      13.500  31.860  23.010  0.00  0.00           H
ATOM   1041 HG11 VAL    79      14.010  29.980  24.150  0.00  0.00           H
ATOM   1042 HG12 VAL    79      13.360  30.610  25.760  0.00  0.00           H
ATOM   1043 HG13 VAL    79      12.260  30.050  24.450  0.00  0.00           H
ATOM   1044 HG21 VAL    79      11.920  32.690  25.560  0.00  0.00           H
ATOM   1045 HG22 VAL    79      12.030  33.760  24.030  0.00  0.00           H
ATOM   1046 HG23 VAL    79      11.120  32.240  24.030  0.00  0.00           H
ATOM   1047  N   PRO    80      16.550  31.210  24.920  0.00  0.00           N
ATOM   1048  CA  PRO    80      17.780  30.590  24.400  0.00  0.00           C
ATOM   1049  C   PRO    80      17.550  29.600  23.300  0.00  0.00           C
ATOM   1050  O   PRO    80      16.520  28.930  23.360  0.00  0.00           O
ATOM   1051  CB  PRO    80      18.430  29.890  25.610  0.00  0.00           C
ATOM   1052  CG  PRO    80      17.740  30.480  26.840  0.00  0.00           C
ATOM   1053  CD  PRO    80      16.410  30.970  26.350  0.00  0.00           C
ATOM   1054  HA  PRO    80      18.440  31.380  24.050  0.00  0.00           H
ATOM   1055  HB1 PRO    80      19.540  29.950  25.600  0.00  0.00           H
ATOM   1056  HB2 PRO    80      18.210  28.800  25.600  0.00  0.00           H
ATOM   1057  HG1 PRO    80      18.400  31.320  27.160  0.00  0.00           H
ATOM   1058  HG2 PRO    80      17.700  29.840  27.750  0.00  0.00           H
ATOM   1059  HD1 PRO    80      16.120  31.840  26.980  0.00  0.00           H
ATOM   1060  HD2 PRO    80      15.600  30.220  26.480  0.00  0.00           H
ATOM   1061  N   GLU    81      18.380  29.540  22.290  0.00  0.00           N
ATOM   1062  CA  GLU    81      18.270  28.530  21.230  0.00  0.00           C
ATOM   1063  C   GLU    81      18.460  27.090  21.730  0.00  0.00           C
ATOM   1064  O   GLU    81      19.120  26.790  22.690  0.00  0.00           O
ATOM   1065  CB  GLU    81      19.060  28.920  19.920  0.00  0.00           C
ATOM   1066  CG  GLU    81      18.090  29.800  19.120  0.00  0.00           C
ATOM   1067  CD  GLU    81      18.610  30.230  17.710  0.00  0.00           C
ATOM   1068  OE1 GLU    81      18.920  31.430  17.580  0.00  0.00           O
ATOM   1069  OE2 GLU    81      18.740  29.440  16.770  0.00  0.00           O
ATOM   1070  HN  GLU    81      19.090  30.240  22.250  0.00  0.00           H
ATOM   1071  HA  GLU    81      17.280  28.490  20.800  0.00  0.00           H
ATOM   1072  HB1 GLU    81      19.080  28.040  19.250  0.00  0.00           H
ATOM   1073  HB2 GLU    81      20.090  29.250  20.170  0.00  0.00           H
ATOM   1074  HG1 GLU    81      17.950  30.650  19.810  0.00  0.00           H
ATOM   1075  HG2 GLU    81      17.110  29.360  18.850  0.00  0.00           H
ATOM   1076  N   GLY    82      17.660  26.240  21.080  0.00  0.00           N
ATOM   1077  CA  GLY    82      17.490  24.830  21.400  0.00  0.00           C
ATOM   1078  C   GLY    82      16.450  24.680  22.520  0.00  0.00           C
ATOM   1079  O   GLY    82      16.210  25.590  23.350  0.00  0.00           O
ATOM   1080  HN  GLY    82      17.030  26.620  20.410  0.00  0.00           H
ATOM   1081  HA1 GLY    82      17.120  24.370  20.490  0.00  0.00           H
ATOM   1082  HA2 GLY    82      18.420  24.450  21.800  0.00  0.00           H
ATOM   1083  N   MET    83      15.700  23.540  22.570  0.00  0.00           N
ATOM   1084  CA  MET    83      14.580  23.320  23.540  0.00  0.00           C
ATOM   1085  C   MET    83      14.930  23.580  25.040  0.00  0.00           C
ATOM   1086  O   MET    83      15.930  23.160  25.630  0.00  0.00           O
ATOM   1087  CB  MET    83      13.970  21.890  23.280  0.00  0.00           C
ATOM   1088  CG  MET    83      15.040  20.790  23.430  0.00  0.00           C
ATOM   1089  SD  MET    83      14.200  19.250  23.990  0.00  0.00           S
ATOM   1090  CE  MET    83      15.680  18.170  23.840  0.00  0.00           C
ATOM   1091  HN  MET    83      15.940  22.690  22.110  0.00  0.00           H
ATOM   1092  HA  MET    83      13.770  23.990  23.290  0.00  0.00           H
ATOM   1093  HB1 MET    83      13.710  21.810  22.200  0.00  0.00           H
ATOM   1094  HB2 MET    83      13.120  21.720  23.970  0.00  0.00           H
ATOM   1095  HG1 MET    83      15.810  21.090  24.170  0.00  0.00           H
ATOM   1096  HG2 MET    83      15.460  20.630  22.420  0.00  0.00           H
ATOM   1097  HE1 MET    83      16.460  18.430  24.580  0.00  0.00           H
ATOM   1098  HE2 MET    83      15.430  17.090  23.990  0.00  0.00           H
ATOM   1099  HE3 MET    83      16.230  18.410  22.920  0.00  0.00           H
ATOM   1100  N   GLN    84      13.970  24.220  25.780  0.00  0.00           N
ATOM   1101  CA  GLN    84      14.240  24.570  27.170  0.00  0.00           C
ATOM   1102  C   GLN    84      13.540  23.640  28.100  0.00  0.00           C
ATOM   1103  O   GLN    84      13.640  23.750  29.320  0.00  0.00           O
ATOM   1104  CB  GLN    84      13.790  26.030  27.490  0.00  0.00           C
ATOM   1105  CG  GLN    84      14.480  27.110  26.520  0.00  0.00           C
ATOM   1106  CD  GLN    84      15.950  27.110  26.910  0.00  0.00           C
ATOM   1107  NE2 GLN    84      16.880  26.580  26.050  0.00  0.00           N
ATOM   1108  OE1 GLN    84      16.260  27.690  27.950  0.00  0.00           O
ATOM   1109  HN  GLN    84      13.120  24.490  25.340  0.00  0.00           H
ATOM   1110  HA  GLN    84      15.270  24.480  27.480  0.00  0.00           H
ATOM   1111  HB1 GLN    84      14.160  26.330  28.490  0.00  0.00           H
ATOM   1112  HB2 GLN    84      12.680  26.140  27.510  0.00  0.00           H
ATOM   1113  HG1 GLN    84      14.140  28.120  26.850  0.00  0.00           H
ATOM   1114  HG2 GLN    84      14.310  26.920  25.430  0.00  0.00           H
ATOM   1115 HE21 GLN    84      16.670  26.450  25.080  0.00  0.00           H
ATOM   1116 HE22 GLN    84      17.850  26.750  26.220  0.00  0.00           H
ATOM   1117  N   ASN    85      12.800  22.720  27.560  0.00  0.00           N
ATOM   1118  CA  ASN    85      11.950  21.710  28.180  0.00  0.00           C
ATOM   1119  C   ASN    85      12.400  20.300  27.670  0.00  0.00           C
ATOM   1120  O   ASN    85      13.440  20.070  27.160  0.00  0.00           O
ATOM   1121  CB  ASN    85      10.410  22.010  27.850  0.00  0.00           C
ATOM   1122  CG  ASN    85       9.590  21.360  28.930  0.00  0.00           C
ATOM   1123  ND2 ASN    85       9.430  22.010  30.130  0.00  0.00           N
ATOM   1124  OD1 ASN    85       9.000  20.230  28.810  0.00  0.00           O
ATOM   1125  HN  ASN    85      12.850  22.630  26.570  0.00  0.00           H
ATOM   1126  HA  ASN    85      12.060  21.720  29.250  0.00  0.00           H
ATOM   1127  HB1 ASN    85      10.310  21.480  26.870  0.00  0.00           H
ATOM   1128  HB2 ASN    85      10.160  23.090  27.860  0.00  0.00           H
ATOM   1129 HD21 ASN    85       9.750  22.960  30.150  0.00  0.00           H
ATOM   1130 HD22 ASN    85       8.810  21.600  30.790  0.00  0.00           H
ATOM   1131  N   LEU    86      11.570  19.290  27.820  0.00  0.00           N
ATOM   1132  CA  LEU    86      11.870  17.890  27.640  0.00  0.00           C
ATOM   1133  C   LEU    86      11.510  17.510  26.230  0.00  0.00           C
ATOM   1134  O   LEU    86      11.790  16.470  25.700  0.00  0.00           O
ATOM   1135  CB  LEU    86      11.110  16.890  28.550  0.00  0.00           C
ATOM   1136  CG  LEU    86      11.160  17.080  30.060  0.00  0.00           C
ATOM   1137  CD1 LEU    86      10.650  15.760  30.740  0.00  0.00           C
ATOM   1138  CD2 LEU    86      12.530  17.460  30.510  0.00  0.00           C
ATOM   1139  HN  LEU    86      10.650  19.410  28.200  0.00  0.00           H
ATOM   1140  HA  LEU    86      12.940  17.710  27.670  0.00  0.00           H
ATOM   1141  HB1 LEU    86      11.580  15.880  28.480  0.00  0.00           H
ATOM   1142  HB2 LEU    86      10.030  16.770  28.340  0.00  0.00           H
ATOM   1143  HG  LEU    86      10.460  17.930  30.200  0.00  0.00           H
ATOM   1144 HD11 LEU    86      10.610  15.770  31.850  0.00  0.00           H
ATOM   1145 HD12 LEU    86       9.650  15.550  30.300  0.00  0.00           H
ATOM   1146 HD13 LEU    86      11.430  15.060  30.370  0.00  0.00           H
ATOM   1147 HD21 LEU    86      12.680  18.520  30.220  0.00  0.00           H
ATOM   1148 HD22 LEU    86      12.640  17.370  31.610  0.00  0.00           H
ATOM   1149 HD23 LEU    86      13.260  16.800  30.000  0.00  0.00           H
ATOM   1150  N   ALA    87      10.850  18.370  25.490  0.00  0.00           N
ATOM   1151  CA  ALA    87      10.530  18.160  24.090  0.00  0.00           C
ATOM   1152  C   ALA    87      10.480  19.600  23.550  0.00  0.00           C
ATOM   1153  O   ALA    87      10.140  20.540  24.260  0.00  0.00           O
ATOM   1154  CB  ALA    87       9.200  17.530  23.920  0.00  0.00           C
ATOM   1155  HN  ALA    87      10.380  19.170  25.860  0.00  0.00           H
ATOM   1156  HA  ALA    87      11.280  17.600  23.550  0.00  0.00           H
ATOM   1157  HB1 ALA    87       9.320  16.430  23.950  0.00  0.00           H
ATOM   1158  HB2 ALA    87       8.560  17.820  24.780  0.00  0.00           H
ATOM   1159  HB3 ALA    87       8.700  17.840  22.970  0.00  0.00           H
ATOM   1160  N   PRO    88      10.850  19.930  22.280  0.00  0.00           N
ATOM   1161  CA  PRO    88      10.690  21.200  21.590  0.00  0.00           C
ATOM   1162  C   PRO    88       9.220  21.650  21.750  0.00  0.00           C
ATOM   1163  O   PRO    88       8.270  20.880  21.700  0.00  0.00           O
ATOM   1164  CB  PRO    88      11.080  20.960  20.130  0.00  0.00           C
ATOM   1165  CG  PRO    88      12.140  19.880  20.340  0.00  0.00           C
ATOM   1166  CD  PRO    88      11.530  19.020  21.420  0.00  0.00           C
ATOM   1167  HA  PRO    88      11.360  21.930  22.010  0.00  0.00           H
ATOM   1168  HB1 PRO    88      11.580  21.860  19.730  0.00  0.00           H
ATOM   1169  HB2 PRO    88      10.280  20.590  19.450  0.00  0.00           H
ATOM   1170  HG1 PRO    88      13.070  20.400  20.670  0.00  0.00           H
ATOM   1171  HG2 PRO    88      12.430  19.230  19.480  0.00  0.00           H
ATOM   1172  HD1 PRO    88      12.280  18.420  21.980  0.00  0.00           H
ATOM   1173  HD2 PRO    88      10.840  18.290  20.960  0.00  0.00           H
ATOM   1174  N   ASN    89       8.990  22.980  21.910  0.00  0.00           N
ATOM   1175  CA  ASN    89       7.640  23.500  22.110  0.00  0.00           C
ATOM   1176  C   ASN    89       7.340  24.520  21.020  0.00  0.00           C
ATOM   1177  O   ASN    89       8.140  25.430  20.700  0.00  0.00           O
ATOM   1178  CB  ASN    89       7.510  24.290  23.470  0.00  0.00           C
ATOM   1179  CG  ASN    89       7.970  23.460  24.630  0.00  0.00           C
ATOM   1180  ND2 ASN    89       7.310  22.290  24.880  0.00  0.00           N
ATOM   1181  OD1 ASN    89       8.920  23.830  25.350  0.00  0.00           O
ATOM   1182  HN  ASN    89       9.730  23.610  21.720  0.00  0.00           H
ATOM   1183  HA  ASN    89       6.890  22.730  22.040  0.00  0.00           H
ATOM   1184  HB1 ASN    89       6.410  24.470  23.560  0.00  0.00           H
ATOM   1185  HB2 ASN    89       8.120  25.200  23.280  0.00  0.00           H
ATOM   1186 HD21 ASN    89       6.610  21.890  24.290  0.00  0.00           H
ATOM   1187 HD22 ASN    89       7.440  21.880  25.790  0.00  0.00           H
ATOM   1188  N   ASP    90       6.120  24.370  20.500  0.00  0.00           N
ATOM   1189  CA  ASP    90       5.500  25.320  19.610  0.00  0.00           C
ATOM   1190  C   ASP    90       5.070  26.600  20.350  0.00  0.00           C
ATOM   1191  O   ASP    90       4.720  27.640  19.710  0.00  0.00           O
ATOM   1192  CB  ASP    90       4.250  24.640  18.980  0.00  0.00           C
ATOM   1193  CG  ASP    90       3.240  24.000  19.940  0.00  0.00           C
ATOM   1194  OD1 ASP    90       2.110  23.850  19.370  0.00  0.00           O
ATOM   1195  OD2 ASP    90       3.520  23.480  21.040  0.00  0.00           O
ATOM   1196  HN  ASP    90       5.450  23.700  20.800  0.00  0.00           H
ATOM   1197  HA  ASP    90       6.130  25.600  18.780  0.00  0.00           H
ATOM   1198  HB1 ASP    90       4.680  23.950  18.220  0.00  0.00           H
ATOM   1199  HB2 ASP    90       3.630  25.330  18.380  0.00  0.00           H
ATOM   1200  N   LEU    91       4.920  26.420  21.690  0.00  0.00           N
ATOM   1201  CA  LEU    91       4.430  27.440  22.700  0.00  0.00           C
ATOM   1202  C   LEU    91       5.410  28.620  22.660  0.00  0.00           C
ATOM   1203  O   LEU    91       6.590  28.410  22.370  0.00  0.00           O
ATOM   1204  CB  LEU    91       4.460  26.860  24.150  0.00  0.00           C
ATOM   1205  CG  LEU    91       3.490  25.750  24.580  0.00  0.00           C
ATOM   1206  CD1 LEU    91       3.910  25.230  25.930  0.00  0.00           C
ATOM   1207  CD2 LEU    91       2.070  26.260  24.570  0.00  0.00           C
ATOM   1208  HN  LEU    91       5.120  25.500  22.020  0.00  0.00           H
ATOM   1209  HA  LEU    91       3.430  27.620  22.340  0.00  0.00           H
ATOM   1210  HB1 LEU    91       4.240  27.690  24.850  0.00  0.00           H
ATOM   1211  HB2 LEU    91       5.450  26.480  24.460  0.00  0.00           H
ATOM   1212  HG  LEU    91       3.410  24.990  23.780  0.00  0.00           H
ATOM   1213 HD11 LEU    91       3.810  26.060  26.660  0.00  0.00           H
ATOM   1214 HD12 LEU    91       3.280  24.390  26.280  0.00  0.00           H
ATOM   1215 HD13 LEU    91       4.940  24.820  25.830  0.00  0.00           H
ATOM   1216 HD21 LEU    91       1.770  26.670  23.580  0.00  0.00           H
ATOM   1217 HD22 LEU    91       1.340  25.460  24.810  0.00  0.00           H
ATOM   1218 HD23 LEU    91       1.970  27.060  25.340  0.00  0.00           H
ATOM   1219  N   PRO    92       5.020  29.840  22.860  0.00  0.00           N
ATOM   1220  CA  PRO    92       5.910  31.020  22.840  0.00  0.00           C
ATOM   1221  C   PRO    92       6.430  31.260  24.230  0.00  0.00           C
ATOM   1222  O   PRO    92       5.800  31.850  25.120  0.00  0.00           O
ATOM   1223  CB  PRO    92       5.030  32.180  22.450  0.00  0.00           C
ATOM   1224  CG  PRO    92       3.640  31.760  22.950  0.00  0.00           C
ATOM   1225  CD  PRO    92       3.600  30.160  22.960  0.00  0.00           C
ATOM   1226  HA  PRO    92       6.770  31.130  22.190  0.00  0.00           H
ATOM   1227  HB1 PRO    92       5.010  32.120  21.340  0.00  0.00           H
ATOM   1228  HB2 PRO    92       5.410  33.180  22.740  0.00  0.00           H
ATOM   1229  HG1 PRO    92       2.860  32.180  22.270  0.00  0.00           H
ATOM   1230  HG2 PRO    92       3.410  31.980  24.020  0.00  0.00           H
ATOM   1231  HD1 PRO    92       2.990  29.700  22.150  0.00  0.00           H
ATOM   1232  HD2 PRO    92       3.320  29.770  23.960  0.00  0.00           H
ATOM   1233  N   LEU    93       7.620  30.690  24.490  0.00  0.00           N
ATOM   1234  CA  LEU    93       8.100  30.690  25.890  0.00  0.00           C
ATOM   1235  C   LEU    93       8.460  32.170  26.520  0.00  0.00           C
ATOM   1236  O   LEU    93       8.840  33.110  25.810  0.00  0.00           O
ATOM   1237  CB  LEU    93       9.320  29.840  26.050  0.00  0.00           C
ATOM   1238  CG  LEU    93       9.090  28.370  25.800  0.00  0.00           C
ATOM   1239  CD1 LEU    93      10.300  27.370  26.170  0.00  0.00           C
ATOM   1240  CD2 LEU    93       7.820  27.690  26.320  0.00  0.00           C
ATOM   1241  HN  LEU    93       8.190  30.380  23.730  0.00  0.00           H
ATOM   1242  HA  LEU    93       7.260  30.310  26.450  0.00  0.00           H
ATOM   1243  HB1 LEU    93       9.750  29.900  27.070  0.00  0.00           H
ATOM   1244  HB2 LEU    93      10.140  30.100  25.350  0.00  0.00           H
ATOM   1245  HG  LEU    93       9.040  28.290  24.690  0.00  0.00           H
ATOM   1246 HD11 LEU    93      11.220  27.800  25.710  0.00  0.00           H
ATOM   1247 HD12 LEU    93      10.380  27.340  27.270  0.00  0.00           H
ATOM   1248 HD13 LEU    93      10.100  26.390  25.690  0.00  0.00           H
ATOM   1249 HD21 LEU    93       6.970  28.280  25.930  0.00  0.00           H
ATOM   1250 HD22 LEU    93       7.660  26.650  25.960  0.00  0.00           H
ATOM   1251 HD23 LEU    93       7.890  27.670  27.430  0.00  0.00           H
ATOM   1252  N   LEU    94       8.260  32.330  27.860  0.00  0.00           N
ATOM   1253  CA  LEU    94       8.460  33.700  28.410  0.00  0.00           C
ATOM   1254  C   LEU    94       9.830  33.650  29.070  0.00  0.00           C
ATOM   1255  O   LEU    94       9.990  32.950  30.100  0.00  0.00           O
ATOM   1256  CB  LEU    94       7.260  34.140  29.370  0.00  0.00           C
ATOM   1257  CG  LEU    94       7.670  35.280  30.390  0.00  0.00           C
ATOM   1258  CD1 LEU    94       8.280  36.650  29.810  0.00  0.00           C
ATOM   1259  CD2 LEU    94       6.480  35.680  31.320  0.00  0.00           C
ATOM   1260  HN  LEU    94       8.040  31.560  28.460  0.00  0.00           H
ATOM   1261  HA  LEU    94       8.430  34.490  27.680  0.00  0.00           H
ATOM   1262  HB1 LEU    94       7.000  33.290  30.040  0.00  0.00           H
ATOM   1263  HB2 LEU    94       6.420  34.500  28.740  0.00  0.00           H
ATOM   1264  HG  LEU    94       8.490  34.970  31.080  0.00  0.00           H
ATOM   1265 HD11 LEU    94       7.530  37.150  29.150  0.00  0.00           H
ATOM   1266 HD12 LEU    94       8.610  37.330  30.610  0.00  0.00           H
ATOM   1267 HD13 LEU    94       9.200  36.500  29.200  0.00  0.00           H
ATOM   1268 HD21 LEU    94       5.910  34.770  31.580  0.00  0.00           H
ATOM   1269 HD22 LEU    94       6.870  36.290  32.160  0.00  0.00           H
ATOM   1270 HD23 LEU    94       5.760  36.250  30.700  0.00  0.00           H
ATOM   1271  N   ALA    95      10.860  34.110  28.390  0.00  0.00           N
ATOM   1272  CA  ALA    95      12.280  34.260  28.850  0.00  0.00           C
ATOM   1273  C   ALA    95      12.490  35.680  29.300  0.00  0.00           C
ATOM   1274  O   ALA    95      11.890  36.620  28.750  0.00  0.00           O
ATOM   1275  CB  ALA    95      13.370  33.830  27.770  0.00  0.00           C
ATOM   1276  HN  ALA    95      10.620  34.420  27.470  0.00  0.00           H
ATOM   1277  HA  ALA    95      12.370  33.710  29.770  0.00  0.00           H
ATOM   1278  HB1 ALA    95      13.250  32.730  27.800  0.00  0.00           H
ATOM   1279  HB2 ALA    95      13.110  34.220  26.760  0.00  0.00           H
ATOM   1280  HB3 ALA    95      14.400  34.170  27.990  0.00  0.00           H
ATOM   1281  N   MET    96      13.190  35.890  30.410  0.00  0.00           N
ATOM   1282  CA  MET    96      13.380  37.170  31.120  0.00  0.00           C
ATOM   1283  C   MET    96      14.740  37.230  31.820  0.00  0.00           C
ATOM   1284  O   MET    96      15.620  36.360  31.700  0.00  0.00           O
ATOM   1285  CB  MET    96      12.180  37.580  31.990  0.00  0.00           C
ATOM   1286  CG  MET    96      11.810  36.600  33.140  0.00  0.00           C
ATOM   1287  SD  MET    96      10.560  35.380  32.700  0.00  0.00           S
ATOM   1288  CE  MET    96      10.800  34.130  33.930  0.00  0.00           C
ATOM   1289  HN  MET    96      13.580  35.120  30.910  0.00  0.00           H
ATOM   1290  HA  MET    96      13.390  38.030  30.450  0.00  0.00           H
ATOM   1291  HB1 MET    96      11.280  37.790  31.370  0.00  0.00           H
ATOM   1292  HB2 MET    96      12.430  38.530  32.490  0.00  0.00           H
ATOM   1293  HG1 MET    96      11.460  37.150  34.030  0.00  0.00           H
ATOM   1294  HG2 MET    96      12.780  36.110  33.370  0.00  0.00           H
ATOM   1295  HE1 MET    96      10.630  34.520  34.960  0.00  0.00           H
ATOM   1296  HE2 MET    96      10.090  33.300  33.730  0.00  0.00           H
ATOM   1297  HE3 MET    96      11.830  33.740  34.080  0.00  0.00           H
ATOM   1298  N   GLU    97      15.120  38.360  32.510  0.00  0.00           N
ATOM   1299  CA  GLU    97      16.310  38.340  33.370  0.00  0.00           C
ATOM   1300  C   GLU    97      16.220  37.440  34.630  0.00  0.00           C
ATOM   1301  O   GLU    97      15.130  37.260  35.250  0.00  0.00           O
ATOM   1302  CB  GLU    97      16.580  39.800  33.930  0.00  0.00           C
ATOM   1303  CG  GLU    97      16.900  40.680  32.740  0.00  0.00           C
ATOM   1304  CD  GLU    97      17.550  41.990  33.070  0.00  0.00           C
ATOM   1305  OE1 GLU    97      18.540  42.350  32.460  0.00  0.00           O
ATOM   1306  OE2 GLU    97      17.110  42.600  34.060  0.00  0.00           O
ATOM   1307  HN  GLU    97      14.470  39.100  32.670  0.00  0.00           H
ATOM   1308  HA  GLU    97      17.180  37.960  32.870  0.00  0.00           H
ATOM   1309  HB1 GLU    97      17.370  39.860  34.700  0.00  0.00           H
ATOM   1310  HB2 GLU    97      15.640  40.140  34.410  0.00  0.00           H
ATOM   1311  HG1 GLU    97      15.970  40.870  32.160  0.00  0.00           H
ATOM   1312  HG2 GLU    97      17.600  40.110  32.080  0.00  0.00           H
ATOM   1313  N   TYR    98      17.370  36.850  35.010  0.00  0.00           N
ATOM   1314  CA  TYR    98      17.560  36.040  36.170  0.00  0.00           C
ATOM   1315  C   TYR    98      17.530  36.970  37.420  0.00  0.00           C
ATOM   1316  O   TYR    98      18.140  38.080  37.400  0.00  0.00           O
ATOM   1317  CB  TYR    98      18.970  35.400  36.020  0.00  0.00           C
ATOM   1318  CG  TYR    98      19.200  34.440  37.160  0.00  0.00           C
ATOM   1319  CD1 TYR    98      18.270  33.420  37.440  0.00  0.00           C
ATOM   1320  CD2 TYR    98      20.430  34.450  37.920  0.00  0.00           C
ATOM   1321  CE1 TYR    98      18.560  32.490  38.440  0.00  0.00           C
ATOM   1322  CE2 TYR    98      20.750  33.410  38.850  0.00  0.00           C
ATOM   1323  CZ  TYR    98      19.770  32.490  39.150  0.00  0.00           C
ATOM   1324  OH  TYR    98      19.960  31.500  40.120  0.00  0.00           O
ATOM   1325  HN  TYR    98      18.160  37.210  34.520  0.00  0.00           H
ATOM   1326  HA  TYR    98      16.750  35.320  36.180  0.00  0.00           H
ATOM   1327  HB1 TYR    98      19.750  36.190  36.020  0.00  0.00           H
ATOM   1328  HB2 TYR    98      19.150  34.770  35.120  0.00  0.00           H
ATOM   1329  HD1 TYR    98      17.320  33.360  36.940  0.00  0.00           H
ATOM   1330  HD2 TYR    98      21.100  35.240  37.640  0.00  0.00           H
ATOM   1331  HE1 TYR    98      17.860  31.710  38.670  0.00  0.00           H
ATOM   1332  HE2 TYR    98      21.680  33.480  39.390  0.00  0.00           H
ATOM   1333  HH  TYR    98      20.890  31.600  40.350  0.00  0.00           H
ATOM   1334  N   CYS    99      16.820  36.570  38.550  0.00  0.00           N
ATOM   1335  CA  CYS    99      16.790  37.320  39.790  0.00  0.00           C
ATOM   1336  C   CYS    99      17.700  36.660  40.770  0.00  0.00           C
ATOM   1337  O   CYS    99      17.480  35.510  41.280  0.00  0.00           O
ATOM   1338  CB  CYS    99      15.380  37.260  40.480  0.00  0.00           C
ATOM   1339  SG  CYS    99      13.960  37.730  39.430  0.00  0.00           S
ATOM   1340  HN  CYS    99      16.480  35.630  38.520  0.00  0.00           H
ATOM   1341  HA  CYS    99      17.170  38.320  39.630  0.00  0.00           H
ATOM   1342  HB1 CYS    99      15.460  38.090  41.220  0.00  0.00           H
ATOM   1343  HB2 CYS    99      15.190  36.300  41.010  0.00  0.00           H
ATOM   1344  HG1 CYS    99      14.060  36.610  38.730  0.00  0.00           H
ATOM   1345  N   GLN   100      18.850  37.300  41.150  0.00  0.00           N
ATOM   1346  CA  GLN   100      19.990  36.730  41.870  0.00  0.00           C
ATOM   1347  C   GLN   100      19.890  37.190  43.340  0.00  0.00           C
ATOM   1348  O   GLN   100      20.700  36.860  44.160  0.00  0.00           O
ATOM   1349  CB  GLN   100      21.300  37.200  41.250  0.00  0.00           C
ATOM   1350  CG  GLN   100      21.650  38.720  41.370  0.00  0.00           C
ATOM   1351  CD  GLN   100      20.990  39.530  40.250  0.00  0.00           C
ATOM   1352  NE2 GLN   100      21.740  39.950  39.210  0.00  0.00           N
ATOM   1353  OE1 GLN   100      19.810  39.870  40.280  0.00  0.00           O
ATOM   1354  HN  GLN   100      19.010  38.230  40.840  0.00  0.00           H
ATOM   1355  HA  GLN   100      19.920  35.650  41.840  0.00  0.00           H
ATOM   1356  HB1 GLN   100      21.300  36.880  40.190  0.00  0.00           H
ATOM   1357  HB2 GLN   100      22.070  36.700  41.880  0.00  0.00           H
ATOM   1358  HG1 GLN   100      22.750  38.910  41.290  0.00  0.00           H
ATOM   1359  HG2 GLN   100      21.250  39.120  42.330  0.00  0.00           H
ATOM   1360 HE21 GLN   100      22.740  39.930  39.300  0.00  0.00           H
ATOM   1361 HE22 GLN   100      21.290  40.270  38.380  0.00  0.00           H
ATOM   1362  N   GLY   101      18.770  37.760  43.790  0.00  0.00           N
ATOM   1363  CA  GLY   101      18.440  38.050  45.200  0.00  0.00           C
ATOM   1364  C   GLY   101      17.260  37.200  45.640  0.00  0.00           C
ATOM   1365  O   GLY   101      16.810  37.410  46.770  0.00  0.00           O
ATOM   1366  HN  GLY   101      18.120  37.880  43.040  0.00  0.00           H
ATOM   1367  HA1 GLY   101      19.270  37.900  45.860  0.00  0.00           H
ATOM   1368  HA2 GLY   101      18.110  39.080  45.250  0.00  0.00           H
ATOM   1369  N   GLY   102      16.680  36.340  44.770  0.00  0.00           N
ATOM   1370  CA  GLY   102      15.450  35.670  45.210  0.00  0.00           C
ATOM   1371  C   GLY   102      14.230  36.440  45.650  0.00  0.00           C
ATOM   1372  O   GLY   102      14.200  37.630  45.660  0.00  0.00           O
ATOM   1373  HN  GLY   102      17.000  36.050  43.870  0.00  0.00           H
ATOM   1374  HA1 GLY   102      15.110  35.180  44.310  0.00  0.00           H
ATOM   1375  HA2 GLY   102      15.670  34.890  45.920  0.00  0.00           H
ATOM   1376  N   ASP   103      13.240  35.720  46.110  0.00  0.00           N
ATOM   1377  CA  ASP   103      12.080  36.250  46.690  0.00  0.00           C
ATOM   1378  C   ASP   103      12.250  37.040  47.960  0.00  0.00           C
ATOM   1379  O   ASP   103      13.110  36.710  48.750  0.00  0.00           O
ATOM   1380  CB  ASP   103      10.830  35.350  46.550  0.00  0.00           C
ATOM   1381  CG  ASP   103      10.810  34.090  47.300  0.00  0.00           C
ATOM   1382  OD1 ASP   103       9.850  33.270  47.300  0.00  0.00           O
ATOM   1383  OD2 ASP   103      11.780  33.850  48.060  0.00  0.00           O
ATOM   1384  HN  ASP   103      13.410  34.740  46.190  0.00  0.00           H
ATOM   1385  HA  ASP   103      11.850  37.060  46.020  0.00  0.00           H
ATOM   1386  HB1 ASP   103      10.810  35.040  45.480  0.00  0.00           H
ATOM   1387  HB2 ASP   103       9.880  35.900  46.760  0.00  0.00           H
ATOM   1388  N   LEU   104      11.400  38.130  48.150  0.00  0.00           N
ATOM   1389  CA  LEU   104      11.190  38.790  49.370  0.00  0.00           C
ATOM   1390  C   LEU   104      10.770  37.810  50.450  0.00  0.00           C
ATOM   1391  O   LEU   104      11.220  37.960  51.570  0.00  0.00           O
ATOM   1392  CB  LEU   104      10.070  39.890  49.270  0.00  0.00           C
ATOM   1393  CG  LEU   104       9.610  40.590  50.570  0.00  0.00           C
ATOM   1394  CD1 LEU   104      10.730  41.220  51.280  0.00  0.00           C
ATOM   1395  CD2 LEU   104       8.490  41.620  50.270  0.00  0.00           C
ATOM   1396  HN  LEU   104      10.820  38.380  47.370  0.00  0.00           H
ATOM   1397  HA  LEU   104      12.170  39.190  49.600  0.00  0.00           H
ATOM   1398  HB1 LEU   104       9.220  39.320  48.840  0.00  0.00           H
ATOM   1399  HB2 LEU   104      10.450  40.570  48.490  0.00  0.00           H
ATOM   1400  HG  LEU   104       9.170  39.910  51.320  0.00  0.00           H
ATOM   1401 HD11 LEU   104      11.510  40.470  51.530  0.00  0.00           H
ATOM   1402 HD12 LEU   104      11.220  41.960  50.620  0.00  0.00           H
ATOM   1403 HD13 LEU   104      10.330  41.730  52.190  0.00  0.00           H
ATOM   1404 HD21 LEU   104       8.790  42.320  49.460  0.00  0.00           H
ATOM   1405 HD22 LEU   104       7.520  41.130  50.020  0.00  0.00           H
ATOM   1406 HD23 LEU   104       8.280  42.270  51.140  0.00  0.00           H
ATOM   1407  N   ARG   105       9.950  36.800  50.130  0.00  0.00           N
ATOM   1408  CA  ARG   105       9.510  35.890  51.110  0.00  0.00           C
ATOM   1409  C   ARG   105      10.600  35.230  51.970  0.00  0.00           C
ATOM   1410  O   ARG   105      10.620  35.310  53.220  0.00  0.00           O
ATOM   1411  CB  ARG   105       8.610  34.730  50.550  0.00  0.00           C
ATOM   1412  CG  ARG   105       8.190  33.600  51.540  0.00  0.00           C
ATOM   1413  CD  ARG   105       7.050  33.860  52.570  0.00  0.00           C
ATOM   1414  NE  ARG   105       7.660  34.770  53.570  0.00  0.00           N
ATOM   1415  CZ  ARG   105       7.030  35.620  54.380  0.00  0.00           C
ATOM   1416  NH1 ARG   105       5.820  36.030  54.220  0.00  0.00           N
ATOM   1417  NH2 ARG   105       7.660  36.100  55.440  0.00  0.00           N
ATOM   1418  HN  ARG   105       9.510  36.730  49.240  0.00  0.00           H
ATOM   1419  HA  ARG   105       8.960  36.550  51.770  0.00  0.00           H
ATOM   1420  HB1 ARG   105       9.240  34.220  49.780  0.00  0.00           H
ATOM   1421  HB2 ARG   105       7.760  35.280  50.100  0.00  0.00           H
ATOM   1422  HG1 ARG   105       9.080  33.180  52.050  0.00  0.00           H
ATOM   1423  HG2 ARG   105       7.880  32.740  50.900  0.00  0.00           H
ATOM   1424  HD1 ARG   105       6.790  32.900  53.060  0.00  0.00           H
ATOM   1425  HD2 ARG   105       6.140  34.240  52.080  0.00  0.00           H
ATOM   1426  HE  ARG   105       8.580  34.580  53.920  0.00  0.00           H
ATOM   1427 HH11 ARG   105       5.140  35.380  53.890  0.00  0.00           H
ATOM   1428 HH12 ARG   105       5.420  36.550  54.980  0.00  0.00           H
ATOM   1429 HH21 ARG   105       8.440  35.550  55.740  0.00  0.00           H
ATOM   1430 HH22 ARG   105       7.330  36.810  56.070  0.00  0.00           H
ATOM   1431  N   LYS   106      11.690  34.730  51.340  0.00  0.00           N
ATOM   1432  CA  LYS   106      12.910  34.180  51.980  0.00  0.00           C
ATOM   1433  C   LYS   106      13.790  35.250  52.660  0.00  0.00           C
ATOM   1434  O   LYS   106      14.180  35.040  53.770  0.00  0.00           O
ATOM   1435  CB  LYS   106      13.720  33.380  50.930  0.00  0.00           C
ATOM   1436  CG  LYS   106      15.020  32.810  51.400  0.00  0.00           C
ATOM   1437  CD  LYS   106      15.770  31.980  50.280  0.00  0.00           C
ATOM   1438  CE  LYS   106      16.130  32.810  49.010  0.00  0.00           C
ATOM   1439  NZ  LYS   106      16.990  33.930  49.370  0.00  0.00           N
ATOM   1440  HN  LYS   106      11.680  34.750  50.340  0.00  0.00           H
ATOM   1441  HA  LYS   106      12.590  33.540  52.790  0.00  0.00           H
ATOM   1442  HB1 LYS   106      14.010  34.160  50.190  0.00  0.00           H
ATOM   1443  HB2 LYS   106      13.140  32.600  50.390  0.00  0.00           H
ATOM   1444  HG1 LYS   106      14.780  32.130  52.250  0.00  0.00           H
ATOM   1445  HG2 LYS   106      15.640  33.640  51.810  0.00  0.00           H
ATOM   1446  HD1 LYS   106      16.710  31.570  50.710  0.00  0.00           H
ATOM   1447  HD2 LYS   106      15.080  31.200  49.890  0.00  0.00           H
ATOM   1448  HE1 LYS   106      15.270  33.170  48.410  0.00  0.00           H
ATOM   1449  HE2 LYS   106      16.650  32.140  48.290  0.00  0.00           H
ATOM   1450  HZ1 LYS   106      17.800  33.890  48.720  0.00  0.00           H
ATOM   1451  HZ2 LYS   106      16.430  34.800  49.350  0.00  0.00           H
ATOM   1452  HZ3 LYS   106      17.390  33.680  50.300  0.00  0.00           H
ATOM   1453  N   TYR   107      13.960  36.420  52.080  0.00  0.00           N
ATOM   1454  CA  TYR   107      14.560  37.620  52.630  0.00  0.00           C
ATOM   1455  C   TYR   107      13.880  38.100  53.950  0.00  0.00           C
ATOM   1456  O   TYR   107      14.600  38.440  54.900  0.00  0.00           O
ATOM   1457  CB  TYR   107      14.510  38.710  51.540  0.00  0.00           C
ATOM   1458  CG  TYR   107      15.450  39.820  51.770  0.00  0.00           C
ATOM   1459  CD1 TYR   107      15.100  40.940  52.510  0.00  0.00           C
ATOM   1460  CD2 TYR   107      16.830  39.790  51.300  0.00  0.00           C
ATOM   1461  CE1 TYR   107      15.890  42.030  52.810  0.00  0.00           C
ATOM   1462  CE2 TYR   107      17.690  40.820  51.630  0.00  0.00           C
ATOM   1463  CZ  TYR   107      17.300  41.900  52.400  0.00  0.00           C
ATOM   1464  OH  TYR   107      18.220  42.740  53.000  0.00  0.00           O
ATOM   1465  HN  TYR   107      13.440  36.540  51.230  0.00  0.00           H
ATOM   1466  HA  TYR   107      15.570  37.290  52.800  0.00  0.00           H
ATOM   1467  HB1 TYR   107      13.470  39.060  51.380  0.00  0.00           H
ATOM   1468  HB2 TYR   107      14.760  38.210  50.580  0.00  0.00           H
ATOM   1469  HD1 TYR   107      14.110  40.940  52.940  0.00  0.00           H
ATOM   1470  HD2 TYR   107      17.190  38.970  50.700  0.00  0.00           H
ATOM   1471  HE1 TYR   107      15.490  42.870  53.360  0.00  0.00           H
ATOM   1472  HE2 TYR   107      18.720  40.660  51.340  0.00  0.00           H
ATOM   1473  HH  TYR   107      19.090  42.340  53.040  0.00  0.00           H
ATOM   1474  N   LEU   108      12.510  38.140  54.050  0.00  0.00           N
ATOM   1475  CA  LEU   108      11.880  38.400  55.330  0.00  0.00           C
ATOM   1476  C   LEU   108      11.810  37.240  56.320  0.00  0.00           C
ATOM   1477  O   LEU   108      11.630  37.490  57.500  0.00  0.00           O
ATOM   1478  CB  LEU   108      10.510  38.900  54.980  0.00  0.00           C
ATOM   1479  CG  LEU   108       9.940  39.760  56.160  0.00  0.00           C
ATOM   1480  CD1 LEU   108      10.770  41.080  56.370  0.00  0.00           C
ATOM   1481  CD2 LEU   108       8.480  40.050  56.040  0.00  0.00           C
ATOM   1482  HN  LEU   108      11.910  37.900  53.290  0.00  0.00           H
ATOM   1483  HA  LEU   108      12.510  39.180  55.740  0.00  0.00           H
ATOM   1484  HB1 LEU   108       9.920  37.990  54.750  0.00  0.00           H
ATOM   1485  HB2 LEU   108      10.490  39.490  54.040  0.00  0.00           H
ATOM   1486  HG  LEU   108      10.030  39.230  57.140  0.00  0.00           H
ATOM   1487 HD11 LEU   108      11.740  40.830  56.850  0.00  0.00           H
ATOM   1488 HD12 LEU   108      11.070  41.540  55.400  0.00  0.00           H
ATOM   1489 HD13 LEU   108      10.340  41.830  57.060  0.00  0.00           H
ATOM   1490 HD21 LEU   108       7.870  39.120  55.990  0.00  0.00           H
ATOM   1491 HD22 LEU   108       8.130  40.540  56.970  0.00  0.00           H
ATOM   1492 HD23 LEU   108       8.360  40.670  55.120  0.00  0.00           H
ATOM   1493  N   ASN   109      11.950  35.980  55.920  0.00  0.00           N
ATOM   1494  CA  ASN   109      12.090  34.800  56.820  0.00  0.00           C
ATOM   1495  C   ASN   109      13.510  34.810  57.410  0.00  0.00           C
ATOM   1496  O   ASN   109      13.670  34.460  58.600  0.00  0.00           O
ATOM   1497  CB  ASN   109      11.800  33.370  56.220  0.00  0.00           C
ATOM   1498  CG  ASN   109      10.370  33.280  55.780  0.00  0.00           C
ATOM   1499  ND2 ASN   109      10.000  32.090  55.240  0.00  0.00           N
ATOM   1500  OD1 ASN   109       9.640  34.240  55.900  0.00  0.00           O
ATOM   1501  HN  ASN   109      12.060  35.800  54.940  0.00  0.00           H
ATOM   1502  HA  ASN   109      11.390  35.090  57.590  0.00  0.00           H
ATOM   1503  HB1 ASN   109      11.770  32.730  57.130  0.00  0.00           H
ATOM   1504  HB2 ASN   109      12.550  32.940  55.530  0.00  0.00           H
ATOM   1505 HD21 ASN   109      10.700  31.380  55.170  0.00  0.00           H
ATOM   1506 HD22 ASN   109       9.050  31.910  54.990  0.00  0.00           H
ATOM   1507  N   GLN   110      14.640  35.190  56.740  0.00  0.00           N
ATOM   1508  CA  GLN   110      16.000  35.350  57.280  0.00  0.00           C
ATOM   1509  C   GLN   110      16.170  36.100  58.580  0.00  0.00           C
ATOM   1510  O   GLN   110      15.630  37.200  58.800  0.00  0.00           O
ATOM   1511  CB  GLN   110      17.040  35.780  56.220  0.00  0.00           C
ATOM   1512  CG  GLN   110      17.420  34.650  55.230  0.00  0.00           C
ATOM   1513  CD  GLN   110      18.270  33.510  55.850  0.00  0.00           C
ATOM   1514  NE2 GLN   110      19.620  33.650  55.900  0.00  0.00           N
ATOM   1515  OE1 GLN   110      17.700  32.570  56.300  0.00  0.00           O
ATOM   1516  HN  GLN   110      14.420  35.440  55.800  0.00  0.00           H
ATOM   1517  HA  GLN   110      16.380  34.390  57.590  0.00  0.00           H
ATOM   1518  HB1 GLN   110      17.950  36.210  56.680  0.00  0.00           H
ATOM   1519  HB2 GLN   110      16.620  36.630  55.640  0.00  0.00           H
ATOM   1520  HG1 GLN   110      18.020  35.200  54.470  0.00  0.00           H
ATOM   1521  HG2 GLN   110      16.550  34.110  54.790  0.00  0.00           H
ATOM   1522 HE21 GLN   110      20.120  34.400  55.470  0.00  0.00           H
ATOM   1523 HE22 GLN   110      20.160  33.030  56.470  0.00  0.00           H
ATOM   1524  N   PHE   111      17.050  35.530  59.460  0.00  0.00           N
ATOM   1525  CA  PHE   111      17.240  35.970  60.840  0.00  0.00           C
ATOM   1526  C   PHE   111      18.030  37.280  60.810  0.00  0.00           C
ATOM   1527  O   PHE   111      18.120  38.060  61.770  0.00  0.00           O
ATOM   1528  CB  PHE   111      17.990  34.890  61.680  0.00  0.00           C
ATOM   1529  CG  PHE   111      18.340  35.360  63.100  0.00  0.00           C
ATOM   1530  CD1 PHE   111      19.680  35.530  63.460  0.00  0.00           C
ATOM   1531  CD2 PHE   111      17.380  35.650  64.140  0.00  0.00           C
ATOM   1532  CE1 PHE   111      20.130  35.800  64.770  0.00  0.00           C
ATOM   1533  CE2 PHE   111      17.770  36.150  65.370  0.00  0.00           C
ATOM   1534  CZ  PHE   111      19.160  36.030  65.740  0.00  0.00           C
ATOM   1535  HN  PHE   111      17.450  34.640  59.280  0.00  0.00           H
ATOM   1536  HA  PHE   111      16.240  36.210  61.170  0.00  0.00           H
ATOM   1537  HB1 PHE   111      19.000  34.830  61.220  0.00  0.00           H
ATOM   1538  HB2 PHE   111      17.580  33.860  61.630  0.00  0.00           H
ATOM   1539  HD1 PHE   111      20.430  35.340  62.710  0.00  0.00           H
ATOM   1540  HD2 PHE   111      16.360  35.770  63.830  0.00  0.00           H
ATOM   1541  HE1 PHE   111      21.180  35.780  65.030  0.00  0.00           H
ATOM   1542  HE2 PHE   111      17.030  36.470  66.080  0.00  0.00           H
ATOM   1543  HZ  PHE   111      19.510  36.310  66.720  0.00  0.00           H
ATOM   1544  N   GLU   112      18.670  37.440  59.650  0.00  0.00           N
ATOM   1545  CA  GLU   112      19.280  38.700  59.240  0.00  0.00           C
ATOM   1546  C   GLU   112      18.350  39.890  59.310  0.00  0.00           C
ATOM   1547  O   GLU   112      18.670  40.950  59.860  0.00  0.00           O
ATOM   1548  CB  GLU   112      19.740  38.440  57.790  0.00  0.00           C
ATOM   1549  CG  GLU   112      20.610  37.110  57.730  0.00  0.00           C
ATOM   1550  CD  GLU   112      21.170  36.920  56.330  0.00  0.00           C
ATOM   1551  OE1 GLU   112      22.330  37.290  56.030  0.00  0.00           O
ATOM   1552  OE2 GLU   112      20.400  36.500  55.420  0.00  0.00           O
ATOM   1553  HN  GLU   112      18.680  36.680  59.010  0.00  0.00           H
ATOM   1554  HA  GLU   112      20.120  38.910  59.900  0.00  0.00           H
ATOM   1555  HB1 GLU   112      20.440  39.250  57.480  0.00  0.00           H
ATOM   1556  HB2 GLU   112      18.960  38.490  56.990  0.00  0.00           H
ATOM   1557  HG1 GLU   112      19.960  36.220  57.850  0.00  0.00           H
ATOM   1558  HG2 GLU   112      21.460  37.130  58.440  0.00  0.00           H
ATOM   1559  N   ASN   113      17.180  39.700  58.770  0.00  0.00           N
ATOM   1560  CA  ASN   113      16.210  40.720  58.710  0.00  0.00           C
ATOM   1561  C   ASN   113      15.160  40.590  59.770  0.00  0.00           C
ATOM   1562  O   ASN   113      14.100  41.190  59.690  0.00  0.00           O
ATOM   1563  CB  ASN   113      15.660  40.790  57.300  0.00  0.00           C
ATOM   1564  CG  ASN   113      16.800  41.000  56.240  0.00  0.00           C
ATOM   1565  ND2 ASN   113      16.870  40.070  55.290  0.00  0.00           N
ATOM   1566  OD1 ASN   113      17.420  42.080  56.260  0.00  0.00           O
ATOM   1567  HN  ASN   113      16.910  38.790  58.470  0.00  0.00           H
ATOM   1568  HA  ASN   113      16.630  41.710  58.840  0.00  0.00           H
ATOM   1569  HB1 ASN   113      14.950  41.640  57.210  0.00  0.00           H
ATOM   1570  HB2 ASN   113      15.190  39.790  57.190  0.00  0.00           H
ATOM   1571 HD21 ASN   113      16.070  39.480  55.150  0.00  0.00           H
ATOM   1572 HD22 ASN   113      17.620  40.220  54.650  0.00  0.00           H
ATOM   1573  N   CYS   114      15.430  39.710  60.800  0.00  0.00           N
ATOM   1574  CA  CYS   114      14.490  39.490  61.890  0.00  0.00           C
ATOM   1575  C   CYS   114      14.010  40.650  62.630  0.00  0.00           C
ATOM   1576  O   CYS   114      14.740  41.570  62.970  0.00  0.00           O
ATOM   1577  CB  CYS   114      15.120  38.390  62.860  0.00  0.00           C
ATOM   1578  SG  CYS   114      14.170  37.980  64.300  0.00  0.00           S
ATOM   1579  HN  CYS   114      16.270  39.180  60.700  0.00  0.00           H
ATOM   1580  HA  CYS   114      13.620  38.980  61.500  0.00  0.00           H
ATOM   1581  HB1 CYS   114      16.070  38.830  63.230  0.00  0.00           H
ATOM   1582  HB2 CYS   114      15.230  37.400  62.370  0.00  0.00           H
ATOM   1583  HG1 CYS   114      13.200  37.230  63.800  0.00  0.00           H
ATOM   1584  N   CYS   115      12.670  40.790  62.950  0.00  0.00           N
ATOM   1585  CA  CYS   115      12.000  41.810  63.920  0.00  0.00           C
ATOM   1586  C   CYS   115      11.430  42.860  62.950  0.00  0.00           C
ATOM   1587  O   CYS   115      11.090  43.970  63.370  0.00  0.00           O
ATOM   1588  CB  CYS   115      12.980  42.380  65.060  0.00  0.00           C
ATOM   1589  SG  CYS   115      12.170  43.080  66.470  0.00  0.00           S
ATOM   1590  HN  CYS   115      12.100  40.000  62.720  0.00  0.00           H
ATOM   1591  HA  CYS   115      11.210  41.210  64.370  0.00  0.00           H
ATOM   1592  HB1 CYS   115      13.570  43.170  64.540  0.00  0.00           H
ATOM   1593  HB2 CYS   115      13.650  41.600  65.490  0.00  0.00           H
ATOM   1594  HG1 CYS   115      12.070  41.840  66.920  0.00  0.00           H
ATOM   1595  N   GLY   116      11.160  42.550  61.640  0.00  0.00           N
ATOM   1596  CA  GLY   116      10.620  43.480  60.640  0.00  0.00           C
ATOM   1597  C   GLY   116      11.600  44.410  60.040  0.00  0.00           C
ATOM   1598  O   GLY   116      12.550  44.840  60.770  0.00  0.00           O
ATOM   1599  HN  GLY   116      11.490  41.640  61.410  0.00  0.00           H
ATOM   1600  HA1 GLY   116      10.130  42.870  59.890  0.00  0.00           H
ATOM   1601  HA2 GLY   116       9.840  44.090  61.070  0.00  0.00           H
ATOM   1602  N   LEU   117      11.430  44.790  58.750  0.00  0.00           N
ATOM   1603  CA  LEU   117      12.180  45.870  58.010  0.00  0.00           C
ATOM   1604  C   LEU   117      12.030  47.200  58.710  0.00  0.00           C
ATOM   1605  O   LEU   117      10.950  47.450  59.160  0.00  0.00           O
ATOM   1606  CB  LEU   117      11.920  45.840  56.550  0.00  0.00           C
ATOM   1607  CG  LEU   117      12.200  44.500  55.880  0.00  0.00           C
ATOM   1608  CD1 LEU   117      11.760  44.690  54.380  0.00  0.00           C
ATOM   1609  CD2 LEU   117      13.730  44.130  55.930  0.00  0.00           C
ATOM   1610  HN  LEU   117      10.630  44.510  58.230  0.00  0.00           H
ATOM   1611  HA  LEU   117      13.240  45.700  58.110  0.00  0.00           H
ATOM   1612  HB1 LEU   117      12.430  46.670  56.000  0.00  0.00           H
ATOM   1613  HB2 LEU   117      10.840  46.080  56.440  0.00  0.00           H
ATOM   1614  HG  LEU   117      11.620  43.640  56.270  0.00  0.00           H
ATOM   1615 HD11 LEU   117      10.800  45.250  54.270  0.00  0.00           H
ATOM   1616 HD12 LEU   117      12.510  45.340  53.890  0.00  0.00           H
ATOM   1617 HD13 LEU   117      11.810  43.700  53.880  0.00  0.00           H
ATOM   1618 HD21 LEU   117      13.890  43.140  55.440  0.00  0.00           H
ATOM   1619 HD22 LEU   117      14.330  44.870  55.360  0.00  0.00           H
ATOM   1620 HD23 LEU   117      14.130  44.010  56.960  0.00  0.00           H
ATOM   1621  N   ARG   118      13.110  48.000  58.710  0.00  0.00           N
ATOM   1622  CA  ARG   118      13.060  49.320  59.310  0.00  0.00           C
ATOM   1623  C   ARG   118      13.720  50.400  58.540  0.00  0.00           C
ATOM   1624  O   ARG   118      14.620  50.070  57.710  0.00  0.00           O
ATOM   1625  CB  ARG   118      13.380  49.450  60.830  0.00  0.00           C
ATOM   1626  CG  ARG   118      14.710  48.780  61.180  0.00  0.00           C
ATOM   1627  CD  ARG   118      15.170  48.850  62.670  0.00  0.00           C
ATOM   1628  NE  ARG   118      14.010  48.790  63.570  0.00  0.00           N
ATOM   1629  CZ  ARG   118      13.830  49.520  64.650  0.00  0.00           C
ATOM   1630  NH1 ARG   118      12.910  49.160  65.520  0.00  0.00           N
ATOM   1631  NH2 ARG   118      14.490  50.590  64.970  0.00  0.00           N
ATOM   1632  HN  ARG   118      13.980  47.690  58.330  0.00  0.00           H
ATOM   1633  HA  ARG   118      12.050  49.670  59.220  0.00  0.00           H
ATOM   1634  HB1 ARG   118      12.590  48.920  61.400  0.00  0.00           H
ATOM   1635  HB2 ARG   118      13.380  50.510  61.160  0.00  0.00           H
ATOM   1636  HG1 ARG   118      15.520  49.240  60.570  0.00  0.00           H
ATOM   1637  HG2 ARG   118      14.660  47.700  60.950  0.00  0.00           H
ATOM   1638  HD1 ARG   118      15.770  49.770  62.820  0.00  0.00           H
ATOM   1639  HD2 ARG   118      15.770  47.960  62.970  0.00  0.00           H
ATOM   1640  HE  ARG   118      13.280  48.120  63.500  0.00  0.00           H
ATOM   1641 HH11 ARG   118      12.390  48.310  65.400  0.00  0.00           H
ATOM   1642 HH12 ARG   118      12.780  49.760  66.310  0.00  0.00           H
ATOM   1643 HH21 ARG   118      15.060  51.060  64.300  0.00  0.00           H
ATOM   1644 HH22 ARG   118      14.700  50.630  65.950  0.00  0.00           H
ATOM   1645  N   GLU   119      13.250  51.610  58.760  0.00  0.00           N
ATOM   1646  CA  GLU   119      13.730  52.810  58.210  0.00  0.00           C
ATOM   1647  C   GLU   119      13.740  52.880  56.690  0.00  0.00           C
ATOM   1648  O   GLU   119      12.740  52.770  56.010  0.00  0.00           O
ATOM   1649  CB  GLU   119      15.090  53.300  58.850  0.00  0.00           C
ATOM   1650  CG  GLU   119      14.950  53.630  60.310  0.00  0.00           C
ATOM   1651  CD  GLU   119      16.080  54.550  60.920  0.00  0.00           C
ATOM   1652  OE1 GLU   119      15.750  55.460  61.710  0.00  0.00           O
ATOM   1653  OE2 GLU   119      17.290  54.450  60.570  0.00  0.00           O
ATOM   1654  HN  GLU   119      12.530  51.690  59.450  0.00  0.00           H
ATOM   1655  HA  GLU   119      13.050  53.590  58.500  0.00  0.00           H
ATOM   1656  HB1 GLU   119      15.460  54.220  58.340  0.00  0.00           H
ATOM   1657  HB2 GLU   119      15.840  52.490  58.720  0.00  0.00           H
ATOM   1658  HG1 GLU   119      15.060  52.750  60.980  0.00  0.00           H
ATOM   1659  HG2 GLU   119      13.940  54.030  60.540  0.00  0.00           H
ATOM   1660  N   GLY   120      14.930  53.080  56.060  0.00  0.00           N
ATOM   1661  CA  GLY   120      14.980  52.980  54.610  0.00  0.00           C
ATOM   1662  C   GLY   120      14.670  51.650  53.950  0.00  0.00           C
ATOM   1663  O   GLY   120      14.110  51.650  52.820  0.00  0.00           O
ATOM   1664  HN  GLY   120      15.810  53.220  56.500  0.00  0.00           H
ATOM   1665  HA1 GLY   120      14.250  53.670  54.210  0.00  0.00           H
ATOM   1666  HA2 GLY   120      15.990  53.250  54.340  0.00  0.00           H
ATOM   1667  N   ALA   121      14.920  50.480  54.630  0.00  0.00           N
ATOM   1668  CA  ALA   121      14.630  49.190  54.090  0.00  0.00           C
ATOM   1669  C   ALA   121      13.140  48.940  53.860  0.00  0.00           C
ATOM   1670  O   ALA   121      12.710  48.390  52.870  0.00  0.00           O
ATOM   1671  CB  ALA   121      15.170  48.100  55.020  0.00  0.00           C
ATOM   1672  HN  ALA   121      15.220  50.480  55.580  0.00  0.00           H
ATOM   1673  HA  ALA   121      15.220  49.020  53.190  0.00  0.00           H
ATOM   1674  HB1 ALA   121      16.260  48.090  55.230  0.00  0.00           H
ATOM   1675  HB2 ALA   121      14.640  48.140  55.990  0.00  0.00           H
ATOM   1676  HB3 ALA   121      14.770  47.160  54.600  0.00  0.00           H
ATOM   1677  N   ILE   122      12.310  49.410  54.790  0.00  0.00           N
ATOM   1678  CA  ILE   122      10.850  49.450  54.590  0.00  0.00           C
ATOM   1679  C   ILE   122      10.500  50.600  53.630  0.00  0.00           C
ATOM   1680  O   ILE   122       9.710  50.380  52.680  0.00  0.00           O
ATOM   1681  CB  ILE   122      10.020  49.410  55.900  0.00  0.00           C
ATOM   1682  CG1 ILE   122       8.560  49.040  55.590  0.00  0.00           C
ATOM   1683  CG2 ILE   122      10.070  50.600  56.910  0.00  0.00           C
ATOM   1684  CD  ILE   122       8.410  47.520  55.260  0.00  0.00           C
ATOM   1685  HN  ILE   122      12.640  50.000  55.520  0.00  0.00           H
ATOM   1686  HA  ILE   122      10.660  48.560  54.000  0.00  0.00           H
ATOM   1687  HB  ILE   122      10.400  48.500  56.410  0.00  0.00           H
ATOM   1688 HG11 ILE   122       8.220  49.670  54.750  0.00  0.00           H
ATOM   1689 HG12 ILE   122       7.970  49.210  56.520  0.00  0.00           H
ATOM   1690 HG21 ILE   122       9.620  50.350  57.890  0.00  0.00           H
ATOM   1691 HG22 ILE   122      11.080  51.000  57.160  0.00  0.00           H
ATOM   1692 HG23 ILE   122       9.480  51.460  56.520  0.00  0.00           H
ATOM   1693  HD1 ILE   122       8.760  47.040  56.200  0.00  0.00           H
ATOM   1694  HD2 ILE   122       7.350  47.210  55.290  0.00  0.00           H
ATOM   1695  HD3 ILE   122       8.960  47.300  54.320  0.00  0.00           H
ATOM   1696  N   LEU   123      11.050  51.840  53.770  0.00  0.00           N
ATOM   1697  CA  LEU   123      10.590  52.980  53.000  0.00  0.00           C
ATOM   1698  C   LEU   123      10.830  52.830  51.510  0.00  0.00           C
ATOM   1699  O   LEU   123       9.890  53.090  50.690  0.00  0.00           O
ATOM   1700  CB  LEU   123      11.030  54.300  53.600  0.00  0.00           C
ATOM   1701  CG  LEU   123      10.550  55.660  52.970  0.00  0.00           C
ATOM   1702  CD1 LEU   123       9.030  55.840  53.090  0.00  0.00           C
ATOM   1703  CD2 LEU   123      11.300  56.750  53.740  0.00  0.00           C
ATOM   1704  HN  LEU   123      11.750  52.130  54.420  0.00  0.00           H
ATOM   1705  HA  LEU   123       9.520  53.010  53.150  0.00  0.00           H
ATOM   1706  HB1 LEU   123      12.140  54.330  53.520  0.00  0.00           H
ATOM   1707  HB2 LEU   123      10.850  54.350  54.690  0.00  0.00           H
ATOM   1708  HG  LEU   123      10.880  55.740  51.920  0.00  0.00           H
ATOM   1709 HD11 LEU   123       8.500  55.050  52.520  0.00  0.00           H
ATOM   1710 HD12 LEU   123       8.670  55.980  54.130  0.00  0.00           H
ATOM   1711 HD13 LEU   123       8.800  56.800  52.580  0.00  0.00           H
ATOM   1712 HD21 LEU   123      10.810  56.790  54.740  0.00  0.00           H
ATOM   1713 HD22 LEU   123      12.400  56.670  53.630  0.00  0.00           H
ATOM   1714 HD23 LEU   123      11.170  57.780  53.330  0.00  0.00           H
ATOM   1715  N   THR   124      12.040  52.360  51.160  0.00  0.00           N
ATOM   1716  CA  THR   124      12.470  51.830  49.850  0.00  0.00           C
ATOM   1717  C   THR   124      11.400  50.940  49.180  0.00  0.00           C
ATOM   1718  O   THR   124      10.970  51.230  48.040  0.00  0.00           O
ATOM   1719  CB  THR   124      13.810  51.090  49.900  0.00  0.00           C
ATOM   1720  CG2 THR   124      14.080  50.380  48.610  0.00  0.00           C
ATOM   1721  OG1 THR   124      14.880  52.020  50.120  0.00  0.00           O
ATOM   1722  HN  THR   124      12.730  52.250  51.870  0.00  0.00           H
ATOM   1723  HA  THR   124      12.770  52.630  49.190  0.00  0.00           H
ATOM   1724  HB  THR   124      13.830  50.340  50.720  0.00  0.00           H
ATOM   1725  HG1 THR   124      14.810  52.360  51.020  0.00  0.00           H
ATOM   1726 HG21 THR   124      13.760  50.990  47.740  0.00  0.00           H
ATOM   1727 HG22 THR   124      15.130  50.170  48.320  0.00  0.00           H
ATOM   1728 HG23 THR   124      13.520  49.430  48.560  0.00  0.00           H
ATOM   1729  N   LEU   125      11.100  49.880  49.910  0.00  0.00           N
ATOM   1730  CA  LEU   125      10.090  48.850  49.500  0.00  0.00           C
ATOM   1731  C   LEU   125       8.680  49.330  49.160  0.00  0.00           C
ATOM   1732  O   LEU   125       8.080  48.980  48.090  0.00  0.00           O
ATOM   1733  CB  LEU   125      10.000  47.710  50.530  0.00  0.00           C
ATOM   1734  CG  LEU   125       8.840  46.570  50.450  0.00  0.00           C
ATOM   1735  CD1 LEU   125       8.970  45.630  49.190  0.00  0.00           C
ATOM   1736  CD2 LEU   125       8.890  45.750  51.710  0.00  0.00           C
ATOM   1737  HN  LEU   125      11.500  49.680  50.800  0.00  0.00           H
ATOM   1738  HA  LEU   125      10.440  48.340  48.610  0.00  0.00           H
ATOM   1739  HB1 LEU   125      10.040  48.060  51.590  0.00  0.00           H
ATOM   1740  HB2 LEU   125      10.920  47.090  50.550  0.00  0.00           H
ATOM   1741  HG  LEU   125       7.850  47.060  50.370  0.00  0.00           H
ATOM   1742 HD11 LEU   125       9.880  45.000  49.200  0.00  0.00           H
ATOM   1743 HD12 LEU   125       8.070  45.020  48.950  0.00  0.00           H
ATOM   1744 HD13 LEU   125       9.240  46.260  48.310  0.00  0.00           H
ATOM   1745 HD21 LEU   125       8.010  45.080  51.750  0.00  0.00           H
ATOM   1746 HD22 LEU   125       9.800  45.110  51.710  0.00  0.00           H
ATOM   1747 HD23 LEU   125       8.840  46.330  52.650  0.00  0.00           H
ATOM   1748  N   LEU   126       8.200  50.200  50.120  0.00  0.00           N
ATOM   1749  CA  LEU   126       6.950  50.940  49.950  0.00  0.00           C
ATOM   1750  C   LEU   126       7.030  51.850  48.700  0.00  0.00           C
ATOM   1751  O   LEU   126       6.120  51.810  47.950  0.00  0.00           O
ATOM   1752  CB  LEU   126       6.460  51.650  51.210  0.00  0.00           C
ATOM   1753  CG  LEU   126       6.320  50.790  52.520  0.00  0.00           C
ATOM   1754  CD1 LEU   126       5.920  51.700  53.640  0.00  0.00           C
ATOM   1755  CD2 LEU   126       5.280  49.710  52.300  0.00  0.00           C
ATOM   1756  HN  LEU   126       8.690  50.280  50.980  0.00  0.00           H
ATOM   1757  HA  LEU   126       6.250  50.120  49.800  0.00  0.00           H
ATOM   1758  HB1 LEU   126       5.490  52.140  50.970  0.00  0.00           H
ATOM   1759  HB2 LEU   126       7.310  52.350  51.390  0.00  0.00           H
ATOM   1760  HG  LEU   126       7.300  50.320  52.710  0.00  0.00           H
ATOM   1761 HD11 LEU   126       5.040  52.250  53.250  0.00  0.00           H
ATOM   1762 HD12 LEU   126       5.480  51.110  54.480  0.00  0.00           H
ATOM   1763 HD13 LEU   126       6.820  52.250  53.990  0.00  0.00           H
ATOM   1764 HD21 LEU   126       5.560  49.140  51.390  0.00  0.00           H
ATOM   1765 HD22 LEU   126       5.230  49.050  53.190  0.00  0.00           H
ATOM   1766 HD23 LEU   126       4.230  50.050  52.120  0.00  0.00           H
ATOM   1767  N   SER   127       8.130  52.630  48.580  0.00  0.00           N
ATOM   1768  CA  SER   127       8.280  53.530  47.400  0.00  0.00           C
ATOM   1769  C   SER   127       8.300  52.850  46.010  0.00  0.00           C
ATOM   1770  O   SER   127       7.620  53.210  45.040  0.00  0.00           O
ATOM   1771  CB  SER   127       9.590  54.330  47.590  0.00  0.00           C
ATOM   1772  OG  SER   127       9.660  55.530  46.750  0.00  0.00           O
ATOM   1773  HN  SER   127       8.840  52.690  49.280  0.00  0.00           H
ATOM   1774  HA  SER   127       7.500  54.270  47.310  0.00  0.00           H
ATOM   1775  HB1 SER   127      10.390  53.560  47.470  0.00  0.00           H
ATOM   1776  HB2 SER   127       9.620  54.750  48.620  0.00  0.00           H
ATOM   1777  HG1 SER   127      10.570  55.820  46.820  0.00  0.00           H
ATOM   1778  N   ASP   128       9.130  51.860  45.860  0.00  0.00           N
ATOM   1779  CA  ASP   128       9.290  51.070  44.640  0.00  0.00           C
ATOM   1780  C   ASP   128       8.000  50.290  44.350  0.00  0.00           C
ATOM   1781  O   ASP   128       7.730  50.220  43.180  0.00  0.00           O
ATOM   1782  CB  ASP   128      10.540  50.110  44.680  0.00  0.00           C
ATOM   1783  CG  ASP   128      11.860  50.850  44.580  0.00  0.00           C
ATOM   1784  OD1 ASP   128      11.850  52.050  44.110  0.00  0.00           O
ATOM   1785  OD2 ASP   128      12.890  50.270  44.870  0.00  0.00           O
ATOM   1786  HN  ASP   128       9.560  51.390  46.620  0.00  0.00           H
ATOM   1787  HA  ASP   128       9.520  51.750  43.830  0.00  0.00           H
ATOM   1788  HB1 ASP   128      10.420  49.510  43.760  0.00  0.00           H
ATOM   1789  HB2 ASP   128      10.510  49.590  45.660  0.00  0.00           H
ATOM   1790  N   ILE   129       7.180  49.720  45.350  0.00  0.00           N
ATOM   1791  CA  ILE   129       5.880  49.130  45.070  0.00  0.00           C
ATOM   1792  C   ILE   129       4.760  50.080  44.700  0.00  0.00           C
ATOM   1793  O   ILE   129       4.040  49.930  43.690  0.00  0.00           O
ATOM   1794  CB  ILE   129       5.510  48.040  46.100  0.00  0.00           C
ATOM   1795  CG1 ILE   129       6.480  46.830  46.050  0.00  0.00           C
ATOM   1796  CG2 ILE   129       4.120  47.540  45.930  0.00  0.00           C
ATOM   1797  CD  ILE   129       6.430  45.940  44.770  0.00  0.00           C
ATOM   1798  HN  ILE   129       7.440  50.020  46.270  0.00  0.00           H
ATOM   1799  HA  ILE   129       6.010  48.640  44.120  0.00  0.00           H
ATOM   1800  HB  ILE   129       5.670  48.390  47.140  0.00  0.00           H
ATOM   1801 HG11 ILE   129       6.260  46.190  46.930  0.00  0.00           H
ATOM   1802 HG12 ILE   129       7.550  47.120  46.160  0.00  0.00           H
ATOM   1803 HG21 ILE   129       4.070  47.120  44.900  0.00  0.00           H
ATOM   1804 HG22 ILE   129       3.870  46.670  46.570  0.00  0.00           H
ATOM   1805 HG23 ILE   129       3.400  48.350  46.150  0.00  0.00           H
ATOM   1806  HD1 ILE   129       7.310  45.260  44.840  0.00  0.00           H
ATOM   1807  HD2 ILE   129       5.460  45.410  44.660  0.00  0.00           H
ATOM   1808  HD3 ILE   129       6.630  46.510  43.840  0.00  0.00           H
ATOM   1809  N   ALA   130       4.650  51.190  45.470  0.00  0.00           N
ATOM   1810  CA  ALA   130       3.740  52.260  45.200  0.00  0.00           C
ATOM   1811  C   ALA   130       3.780  52.770  43.790  0.00  0.00           C
ATOM   1812  O   ALA   130       2.740  52.850  43.110  0.00  0.00           O
ATOM   1813  CB  ALA   130       4.170  53.410  46.150  0.00  0.00           C
ATOM   1814  HN  ALA   130       5.210  51.320  46.280  0.00  0.00           H
ATOM   1815  HA  ALA   130       2.720  51.970  45.420  0.00  0.00           H
ATOM   1816  HB1 ALA   130       3.690  54.410  46.030  0.00  0.00           H
ATOM   1817  HB2 ALA   130       3.940  53.200  47.220  0.00  0.00           H
ATOM   1818  HB3 ALA   130       5.270  53.380  46.250  0.00  0.00           H
ATOM   1819  N   SER   131       4.960  53.080  43.350  0.00  0.00           N
ATOM   1820  CA  SER   131       5.280  53.350  41.980  0.00  0.00           C
ATOM   1821  C   SER   131       4.900  52.260  40.950  0.00  0.00           C
ATOM   1822  O   SER   131       4.270  52.630  39.910  0.00  0.00           O
ATOM   1823  CB  SER   131       6.840  53.450  41.820  0.00  0.00           C
ATOM   1824  OG  SER   131       7.360  54.650  42.410  0.00  0.00           O
ATOM   1825  HN  SER   131       5.770  52.880  43.890  0.00  0.00           H
ATOM   1826  HA  SER   131       4.770  54.240  41.660  0.00  0.00           H
ATOM   1827  HB1 SER   131       7.230  53.530  40.780  0.00  0.00           H
ATOM   1828  HB2 SER   131       7.390  52.620  42.320  0.00  0.00           H
ATOM   1829  HG1 SER   131       7.960  54.300  43.080  0.00  0.00           H
ATOM   1830  N   ALA   132       5.150  50.950  41.190  0.00  0.00           N
ATOM   1831  CA  ALA   132       4.620  49.920  40.310  0.00  0.00           C
ATOM   1832  C   ALA   132       3.100  49.920  40.240  0.00  0.00           C
ATOM   1833  O   ALA   132       2.580  49.810  39.120  0.00  0.00           O
ATOM   1834  CB  ALA   132       5.110  48.550  40.690  0.00  0.00           C
ATOM   1835  HN  ALA   132       5.570  50.740  42.070  0.00  0.00           H
ATOM   1836  HA  ALA   132       4.920  50.250  39.320  0.00  0.00           H
ATOM   1837  HB1 ALA   132       4.770  47.810  39.930  0.00  0.00           H
ATOM   1838  HB2 ALA   132       6.220  48.510  40.690  0.00  0.00           H
ATOM   1839  HB3 ALA   132       4.830  48.200  41.700  0.00  0.00           H
ATOM   1840  N   LEU   133       2.510  50.050  41.390  0.00  0.00           N
ATOM   1841  CA  LEU   133       1.060  50.080  41.550  0.00  0.00           C
ATOM   1842  C   LEU   133       0.330  51.280  40.940  0.00  0.00           C
ATOM   1843  O   LEU   133      -0.680  51.200  40.300  0.00  0.00           O
ATOM   1844  CB  LEU   133       0.570  49.830  43.000  0.00  0.00           C
ATOM   1845  CG  LEU   133       1.000  48.420  43.640  0.00  0.00           C
ATOM   1846  CD1 LEU   133       0.500  48.260  45.060  0.00  0.00           C
ATOM   1847  CD2 LEU   133       0.580  47.160  42.810  0.00  0.00           C
ATOM   1848  HN  LEU   133       3.040  49.940  42.220  0.00  0.00           H
ATOM   1849  HA  LEU   133       0.670  49.240  41.000  0.00  0.00           H
ATOM   1850  HB1 LEU   133      -0.530  49.870  43.160  0.00  0.00           H
ATOM   1851  HB2 LEU   133       0.970  50.620  43.670  0.00  0.00           H
ATOM   1852  HG  LEU   133       2.110  48.380  43.610  0.00  0.00           H
ATOM   1853 HD11 LEU   133       1.210  47.580  45.580  0.00  0.00           H
ATOM   1854 HD12 LEU   133       0.510  49.290  45.470  0.00  0.00           H
ATOM   1855 HD13 LEU   133      -0.540  47.880  45.050  0.00  0.00           H
ATOM   1856 HD21 LEU   133      -0.530  47.150  42.740  0.00  0.00           H
ATOM   1857 HD22 LEU   133       1.030  47.370  41.820  0.00  0.00           H
ATOM   1858 HD23 LEU   133       1.050  46.250  43.250  0.00  0.00           H
ATOM   1859  N   ARG   134       0.990  52.440  41.020  0.00  0.00           N
ATOM   1860  CA  ARG   134       0.650  53.670  40.390  0.00  0.00           C
ATOM   1861  C   ARG   134       0.640  53.490  38.870  0.00  0.00           C
ATOM   1862  O   ARG   134      -0.350  53.950  38.230  0.00  0.00           O
ATOM   1863  CB  ARG   134       1.580  54.740  40.840  0.00  0.00           C
ATOM   1864  CG  ARG   134       1.210  55.460  42.160  0.00  0.00           C
ATOM   1865  CD  ARG   134       2.230  56.440  42.720  0.00  0.00           C
ATOM   1866  NE  ARG   134       1.420  57.460  43.490  0.00  0.00           N
ATOM   1867  CZ  ARG   134       1.930  58.190  44.470  0.00  0.00           C
ATOM   1868  NH1 ARG   134       3.190  58.130  44.880  0.00  0.00           N
ATOM   1869  NH2 ARG   134       1.150  59.110  44.900  0.00  0.00           N
ATOM   1870  HN  ARG   134       1.770  52.450  41.650  0.00  0.00           H
ATOM   1871  HA  ARG   134      -0.320  54.030  40.690  0.00  0.00           H
ATOM   1872  HB1 ARG   134       1.710  55.500  40.040  0.00  0.00           H
ATOM   1873  HB2 ARG   134       2.580  54.290  40.990  0.00  0.00           H
ATOM   1874  HG1 ARG   134       0.910  54.740  42.950  0.00  0.00           H
ATOM   1875  HG2 ARG   134       0.240  55.930  41.940  0.00  0.00           H
ATOM   1876  HD1 ARG   134       2.610  56.850  41.760  0.00  0.00           H
ATOM   1877  HD2 ARG   134       2.940  55.940  43.410  0.00  0.00           H
ATOM   1878  HE  ARG   134       0.510  57.770  43.230  0.00  0.00           H
ATOM   1879 HH11 ARG   134       3.780  57.530  44.340  0.00  0.00           H
ATOM   1880 HH12 ARG   134       3.570  58.780  45.530  0.00  0.00           H
ATOM   1881 HH21 ARG   134       0.210  59.110  44.570  0.00  0.00           H
ATOM   1882 HH22 ARG   134       1.580  59.870  45.400  0.00  0.00           H
ATOM   1883  N   TYR   135       1.580  52.830  38.180  0.00  0.00           N
ATOM   1884  CA  TYR   135       1.510  52.360  36.760  0.00  0.00           C
ATOM   1885  C   TYR   135       0.370  51.470  36.370  0.00  0.00           C
ATOM   1886  O   TYR   135      -0.370  51.710  35.400  0.00  0.00           O
ATOM   1887  CB  TYR   135       2.780  51.600  36.340  0.00  0.00           C
ATOM   1888  CG  TYR   135       3.870  52.500  36.340  0.00  0.00           C
ATOM   1889  CD1 TYR   135       5.140  52.110  36.970  0.00  0.00           C
ATOM   1890  CD2 TYR   135       3.870  53.780  35.800  0.00  0.00           C
ATOM   1891  CE1 TYR   135       6.280  52.880  36.920  0.00  0.00           C
ATOM   1892  CE2 TYR   135       5.030  54.590  35.770  0.00  0.00           C
ATOM   1893  CZ  TYR   135       6.230  54.130  36.320  0.00  0.00           C
ATOM   1894  OH  TYR   135       7.350  54.920  36.220  0.00  0.00           O
ATOM   1895  HN  TYR   135       2.410  52.560  38.670  0.00  0.00           H
ATOM   1896  HA  TYR   135       1.290  53.230  36.160  0.00  0.00           H
ATOM   1897  HB1 TYR   135       2.640  51.350  35.270  0.00  0.00           H
ATOM   1898  HB2 TYR   135       3.050  50.730  36.970  0.00  0.00           H
ATOM   1899  HD1 TYR   135       5.190  51.110  37.380  0.00  0.00           H
ATOM   1900  HD2 TYR   135       2.940  54.270  35.540  0.00  0.00           H
ATOM   1901  HE1 TYR   135       7.170  52.600  37.470  0.00  0.00           H
ATOM   1902  HE2 TYR   135       5.010  55.570  35.300  0.00  0.00           H
ATOM   1903  HH  TYR   135       7.980  54.400  36.720  0.00  0.00           H
ATOM   1904  N   LEU   136       0.060  50.450  37.240  0.00  0.00           N
ATOM   1905  CA  LEU   136      -1.190  49.660  37.020  0.00  0.00           C
ATOM   1906  C   LEU   136      -2.480  50.370  37.150  0.00  0.00           C
ATOM   1907  O   LEU   136      -3.340  50.270  36.250  0.00  0.00           O
ATOM   1908  CB  LEU   136      -1.260  48.520  38.100  0.00  0.00           C
ATOM   1909  CG  LEU   136       0.040  47.630  38.030  0.00  0.00           C
ATOM   1910  CD1 LEU   136      -0.210  46.540  39.090  0.00  0.00           C
ATOM   1911  CD2 LEU   136       0.170  47.010  36.610  0.00  0.00           C
ATOM   1912  HN  LEU   136       0.630  50.160  38.010  0.00  0.00           H
ATOM   1913  HA  LEU   136      -1.070  49.300  36.010  0.00  0.00           H
ATOM   1914  HB1 LEU   136      -2.120  47.830  37.940  0.00  0.00           H
ATOM   1915  HB2 LEU   136      -1.240  49.070  39.070  0.00  0.00           H
ATOM   1916  HG  LEU   136       1.010  48.140  38.240  0.00  0.00           H
ATOM   1917 HD11 LEU   136      -1.220  46.080  39.040  0.00  0.00           H
ATOM   1918 HD12 LEU   136       0.580  45.770  39.010  0.00  0.00           H
ATOM   1919 HD13 LEU   136       0.080  47.060  40.030  0.00  0.00           H
ATOM   1920 HD21 LEU   136       0.850  46.140  36.650  0.00  0.00           H
ATOM   1921 HD22 LEU   136      -0.830  46.680  36.270  0.00  0.00           H
ATOM   1922 HD23 LEU   136       0.560  47.700  35.840  0.00  0.00           H
ATOM   1923  N   HIS   137      -2.520  51.350  38.120  0.00  0.00           N
ATOM   1924  CA  HIS   137      -3.560  52.330  38.180  0.00  0.00           C
ATOM   1925  C   HIS   137      -3.640  53.290  36.870  0.00  0.00           C
ATOM   1926  O   HIS   137      -4.780  53.490  36.320  0.00  0.00           O
ATOM   1927  CB  HIS   137      -3.490  53.300  39.380  0.00  0.00           C
ATOM   1928  CG  HIS   137      -4.560  54.320  39.490  0.00  0.00           C
ATOM   1929  CD2 HIS   137      -5.860  54.100  39.220  0.00  0.00           C
ATOM   1930  ND1 HIS   137      -4.310  55.640  39.790  0.00  0.00           N
ATOM   1931  CE1 HIS   137      -5.500  56.200  39.710  0.00  0.00           C
ATOM   1932  NE2 HIS   137      -6.480  55.290  39.450  0.00  0.00           N
ATOM   1933  HN  HIS   137      -1.790  51.510  38.780  0.00  0.00           H
ATOM   1934  HA  HIS   137      -4.520  51.840  38.180  0.00  0.00           H
ATOM   1935  HB1 HIS   137      -2.460  53.690  39.250  0.00  0.00           H
ATOM   1936  HB2 HIS   137      -3.550  52.680  40.310  0.00  0.00           H
ATOM   1937  HD2 HIS   137      -6.400  53.190  38.960  0.00  0.00           H
ATOM   1938  HE1 HIS   137      -5.780  57.220  39.940  0.00  0.00           H
ATOM   1939  HE2 HIS   137      -7.420  55.550  39.230  0.00  0.00           H
ATOM   1940  N   GLU   138      -2.520  53.870  36.340  0.00  0.00           N
ATOM   1941  CA  GLU   138      -2.450  54.480  34.980  0.00  0.00           C
ATOM   1942  C   GLU   138      -3.160  53.640  33.940  0.00  0.00           C
ATOM   1943  O   GLU   138      -3.820  54.250  33.060  0.00  0.00           O
ATOM   1944  CB  GLU   138      -1.010  54.840  34.650  0.00  0.00           C
ATOM   1945  CG  GLU   138      -0.580  56.190  35.290  0.00  0.00           C
ATOM   1946  CD  GLU   138      -1.090  57.420  34.520  0.00  0.00           C
ATOM   1947  OE1 GLU   138      -0.860  58.570  35.010  0.00  0.00           O
ATOM   1948  OE2 GLU   138      -1.740  57.260  33.450  0.00  0.00           O
ATOM   1949  HN  GLU   138      -1.680  53.830  36.880  0.00  0.00           H
ATOM   1950  HA  GLU   138      -3.000  55.400  35.140  0.00  0.00           H
ATOM   1951  HB1 GLU   138      -0.920  55.000  33.550  0.00  0.00           H
ATOM   1952  HB2 GLU   138      -0.310  54.040  34.960  0.00  0.00           H
ATOM   1953  HG1 GLU   138       0.520  56.280  35.330  0.00  0.00           H
ATOM   1954  HG2 GLU   138      -0.930  56.240  36.340  0.00  0.00           H
ATOM   1955  N   ASN   139      -2.960  52.350  33.870  0.00  0.00           N
ATOM   1956  CA  ASN   139      -3.550  51.480  32.900  0.00  0.00           C
ATOM   1957  C   ASN   139      -5.000  50.910  33.220  0.00  0.00           C
ATOM   1958  O   ASN   139      -5.690  50.230  32.450  0.00  0.00           O
ATOM   1959  CB  ASN   139      -2.640  50.340  32.560  0.00  0.00           C
ATOM   1960  CG  ASN   139      -1.300  50.700  31.830  0.00  0.00           C
ATOM   1961  ND2 ASN   139      -1.070  51.990  31.510  0.00  0.00           N
ATOM   1962  OD1 ASN   139      -0.490  49.780  31.660  0.00  0.00           O
ATOM   1963  HN  ASN   139      -2.390  51.970  34.590  0.00  0.00           H
ATOM   1964  HA  ASN   139      -3.660  52.050  31.990  0.00  0.00           H
ATOM   1965  HB1 ASN   139      -3.090  49.590  31.880  0.00  0.00           H
ATOM   1966  HB2 ASN   139      -2.310  49.890  33.520  0.00  0.00           H
ATOM   1967 HD21 ASN   139      -1.850  52.600  31.380  0.00  0.00           H
ATOM   1968 HD22 ASN   139      -0.130  52.310  31.430  0.00  0.00           H
ATOM   1969  N   ARG   140      -5.430  51.100  34.450  0.00  0.00           N
ATOM   1970  CA  ARG   140      -6.720  50.790  34.950  0.00  0.00           C
ATOM   1971  C   ARG   140      -6.830  49.310  35.490  0.00  0.00           C
ATOM   1972  O   ARG   140      -7.890  48.720  35.660  0.00  0.00           O
ATOM   1973  CB  ARG   140      -7.920  51.180  34.070  0.00  0.00           C
ATOM   1974  CG  ARG   140      -7.940  52.710  33.710  0.00  0.00           C
ATOM   1975  CD  ARG   140      -8.300  53.660  34.850  0.00  0.00           C
ATOM   1976  NE  ARG   140      -8.300  55.030  34.330  0.00  0.00           N
ATOM   1977  CZ  ARG   140      -7.370  55.900  34.490  0.00  0.00           C
ATOM   1978  NH1 ARG   140      -6.350  55.790  35.360  0.00  0.00           N
ATOM   1979  NH2 ARG   140      -7.400  57.020  33.800  0.00  0.00           N
ATOM   1980  HN  ARG   140      -4.780  51.550  35.070  0.00  0.00           H
ATOM   1981  HA  ARG   140      -6.780  51.380  35.850  0.00  0.00           H
ATOM   1982  HB1 ARG   140      -8.900  50.900  34.520  0.00  0.00           H
ATOM   1983  HB2 ARG   140      -7.820  50.410  33.270  0.00  0.00           H
ATOM   1984  HG1 ARG   140      -8.730  52.760  32.930  0.00  0.00           H
ATOM   1985  HG2 ARG   140      -6.950  52.930  33.270  0.00  0.00           H
ATOM   1986  HD1 ARG   140      -7.590  53.500  35.700  0.00  0.00           H
ATOM   1987  HD2 ARG   140      -9.310  53.490  35.280  0.00  0.00           H
ATOM   1988  HE  ARG   140      -8.970  55.270  33.640  0.00  0.00           H
ATOM   1989 HH11 ARG   140      -6.160  54.880  35.750  0.00  0.00           H
ATOM   1990 HH12 ARG   140      -5.920  56.680  35.510  0.00  0.00           H
ATOM   1991 HH21 ARG   140      -8.220  57.260  33.280  0.00  0.00           H
ATOM   1992 HH22 ARG   140      -6.580  57.610  33.810  0.00  0.00           H
ATOM   1993  N   ILE   141      -5.700  48.760  36.020  0.00  0.00           N
ATOM   1994  CA  ILE   141      -5.660  47.420  36.530  0.00  0.00           C
ATOM   1995  C   ILE   141      -5.860  47.320  38.010  0.00  0.00           C
ATOM   1996  O   ILE   141      -5.240  48.010  38.800  0.00  0.00           O
ATOM   1997  CB  ILE   141      -4.300  46.800  36.120  0.00  0.00           C
ATOM   1998  CG1 ILE   141      -4.200  46.670  34.530  0.00  0.00           C
ATOM   1999  CG2 ILE   141      -3.860  45.520  36.960  0.00  0.00           C
ATOM   2000  CD  ILE   141      -5.350  45.910  33.800  0.00  0.00           C
ATOM   2001  HN  ILE   141      -4.800  49.200  35.990  0.00  0.00           H
ATOM   2002  HA  ILE   141      -6.440  46.880  36.010  0.00  0.00           H
ATOM   2003  HB  ILE   141      -3.470  47.520  36.260  0.00  0.00           H
ATOM   2004 HG11 ILE   141      -3.230  46.170  34.330  0.00  0.00           H
ATOM   2005 HG12 ILE   141      -4.150  47.660  34.040  0.00  0.00           H
ATOM   2006 HG21 ILE   141      -3.690  45.900  37.990  0.00  0.00           H
ATOM   2007 HG22 ILE   141      -4.660  44.750  37.010  0.00  0.00           H
ATOM   2008 HG23 ILE   141      -2.860  45.160  36.650  0.00  0.00           H
ATOM   2009  HD1 ILE   141      -5.440  44.920  34.310  0.00  0.00           H
ATOM   2010  HD2 ILE   141      -6.330  46.420  33.920  0.00  0.00           H
ATOM   2011  HD3 ILE   141      -5.200  45.830  32.710  0.00  0.00           H
ATOM   2012  N   ILE   142      -6.810  46.460  38.410  0.00  0.00           N
ATOM   2013  CA  ILE   142      -6.780  45.940  39.820  0.00  0.00           C
ATOM   2014  C   ILE   142      -6.060  44.590  39.830  0.00  0.00           C
ATOM   2015  O   ILE   142      -6.350  43.750  38.970  0.00  0.00           O
ATOM   2016  CB  ILE   142      -8.230  45.740  40.330  0.00  0.00           C
ATOM   2017  CG1 ILE   142      -9.070  47.050  40.030  0.00  0.00           C
ATOM   2018  CG2 ILE   142      -8.250  45.300  41.760  0.00  0.00           C
ATOM   2019  CD  ILE   142     -10.570  46.890  40.400  0.00  0.00           C
ATOM   2020  HN  ILE   142      -7.400  45.950  37.790  0.00  0.00           H
ATOM   2021  HA  ILE   142      -6.260  46.570  40.520  0.00  0.00           H
ATOM   2022  HB  ILE   142      -8.830  45.030  39.720  0.00  0.00           H
ATOM   2023 HG11 ILE   142      -8.960  47.350  38.970  0.00  0.00           H
ATOM   2024 HG12 ILE   142      -8.690  47.910  40.630  0.00  0.00           H
ATOM   2025 HG21 ILE   142      -9.310  45.330  42.090  0.00  0.00           H
ATOM   2026 HG22 ILE   142      -7.880  44.270  41.940  0.00  0.00           H
ATOM   2027 HG23 ILE   142      -7.690  45.910  42.510  0.00  0.00           H
ATOM   2028  HD1 ILE   142     -11.210  47.740  40.060  0.00  0.00           H
ATOM   2029  HD2 ILE   142     -10.830  45.950  39.870  0.00  0.00           H
ATOM   2030  HD3 ILE   142     -10.680  46.730  41.490  0.00  0.00           H
ATOM   2031  N   HIS   143      -5.010  44.420  40.680  0.00  0.00           N
ATOM   2032  CA  HIS   143      -3.860  43.370  40.640  0.00  0.00           C
ATOM   2033  C   HIS   143      -4.370  42.070  41.310  0.00  0.00           C
ATOM   2034  O   HIS   143      -4.260  40.990  40.750  0.00  0.00           O
ATOM   2035  CB  HIS   143      -2.470  43.870  41.090  0.00  0.00           C
ATOM   2036  CG  HIS   143      -1.290  42.920  41.230  0.00  0.00           C
ATOM   2037  CD2 HIS   143      -0.120  42.860  40.560  0.00  0.00           C
ATOM   2038  ND1 HIS   143      -1.360  41.980  42.240  0.00  0.00           N
ATOM   2039  CE1 HIS   143      -0.150  41.410  42.230  0.00  0.00           C
ATOM   2040  NE2 HIS   143       0.620  41.930  41.250  0.00  0.00           N
ATOM   2041  HN  HIS   143      -4.930  45.090  41.420  0.00  0.00           H
ATOM   2042  HA  HIS   143      -3.680  43.120  39.600  0.00  0.00           H
ATOM   2043  HB1 HIS   143      -2.640  44.200  42.140  0.00  0.00           H
ATOM   2044  HB2 HIS   143      -2.030  44.710  40.510  0.00  0.00           H
ATOM   2045  HD2 HIS   143       0.170  43.400  39.670  0.00  0.00           H
ATOM   2046  HE1 HIS   143       0.080  40.500  42.780  0.00  0.00           H
ATOM   2047  HE2 HIS   143       1.610  41.830  41.230  0.00  0.00           H
ATOM   2048  N   ARG   144      -4.900  42.150  42.510  0.00  0.00           N
ATOM   2049  CA  ARG   144      -5.580  41.090  43.220  0.00  0.00           C
ATOM   2050  C   ARG   144      -4.760  39.990  43.750  0.00  0.00           C
ATOM   2051  O   ARG   144      -5.300  38.980  44.340  0.00  0.00           O
ATOM   2052  CB  ARG   144      -6.710  40.510  42.410  0.00  0.00           C
ATOM   2053  CG  ARG   144      -8.000  41.430  42.300  0.00  0.00           C
ATOM   2054  CD  ARG   144      -9.230  40.690  41.750  0.00  0.00           C
ATOM   2055  NE  ARG   144      -8.950  40.390  40.260  0.00  0.00           N
ATOM   2056  CZ  ARG   144      -9.750  39.860  39.370  0.00  0.00           C
ATOM   2057  NH1 ARG   144     -10.930  39.460  39.770  0.00  0.00           N
ATOM   2058  NH2 ARG   144      -9.290  39.650  38.130  0.00  0.00           N
ATOM   2059  HN  ARG   144      -4.930  42.980  43.060  0.00  0.00           H
ATOM   2060  HA  ARG   144      -5.870  41.440  44.210  0.00  0.00           H
ATOM   2061  HB1 ARG   144      -7.110  39.610  42.930  0.00  0.00           H
ATOM   2062  HB2 ARG   144      -6.390  40.180  41.400  0.00  0.00           H
ATOM   2063  HG1 ARG   144      -7.860  42.310  41.640  0.00  0.00           H
ATOM   2064  HG2 ARG   144      -8.210  41.860  43.300  0.00  0.00           H
ATOM   2065  HD1 ARG   144     -10.140  41.320  41.860  0.00  0.00           H
ATOM   2066  HD2 ARG   144      -9.510  39.700  42.160  0.00  0.00           H
ATOM   2067  HE  ARG   144      -8.040  40.600  39.900  0.00  0.00           H
ATOM   2068 HH11 ARG   144     -11.100  39.420  40.760  0.00  0.00           H
ATOM   2069 HH12 ARG   144     -11.480  38.890  39.160  0.00  0.00           H
ATOM   2070 HH21 ARG   144      -8.340  39.730  37.850  0.00  0.00           H
ATOM   2071 HH22 ARG   144      -9.940  39.260  37.480  0.00  0.00           H
ATOM   2072  N   ASP   145      -3.430  40.070  43.580  0.00  0.00           N
ATOM   2073  CA  ASP   145      -2.470  39.060  44.010  0.00  0.00           C
ATOM   2074  C   ASP   145      -1.190  39.550  44.590  0.00  0.00           C
ATOM   2075  O   ASP   145      -0.080  39.010  44.410  0.00  0.00           O
ATOM   2076  CB  ASP   145      -2.250  38.090  42.810  0.00  0.00           C
ATOM   2077  CG  ASP   145      -1.810  36.750  43.320  0.00  0.00           C
ATOM   2078  OD1 ASP   145      -1.740  36.440  44.550  0.00  0.00           O
ATOM   2079  OD2 ASP   145      -1.390  35.920  42.460  0.00  0.00           O
ATOM   2080  HN  ASP   145      -3.030  40.820  43.050  0.00  0.00           H
ATOM   2081  HA  ASP   145      -2.940  38.630  44.880  0.00  0.00           H
ATOM   2082  HB1 ASP   145      -1.640  38.550  42.010  0.00  0.00           H
ATOM   2083  HB2 ASP   145      -3.250  37.800  42.400  0.00  0.00           H
ATOM   2084  N   LEU   146      -1.090  40.750  45.300  0.00  0.00           N
ATOM   2085  CA  LEU   146       0.100  41.290  45.830  0.00  0.00           C
ATOM   2086  C   LEU   146       0.430  40.680  47.190  0.00  0.00           C
ATOM   2087  O   LEU   146      -0.440  40.740  48.060  0.00  0.00           O
ATOM   2088  CB  LEU   146      -0.230  42.820  46.060  0.00  0.00           C
ATOM   2089  CG  LEU   146       0.890  43.720  46.610  0.00  0.00           C
ATOM   2090  CD1 LEU   146       2.310  43.720  45.940  0.00  0.00           C
ATOM   2091  CD2 LEU   146       0.410  45.210  46.690  0.00  0.00           C
ATOM   2092  HN  LEU   146      -1.900  41.270  45.570  0.00  0.00           H
ATOM   2093  HA  LEU   146       0.990  41.120  45.240  0.00  0.00           H
ATOM   2094  HB1 LEU   146      -1.170  42.880  46.660  0.00  0.00           H
ATOM   2095  HB2 LEU   146      -0.400  43.180  45.020  0.00  0.00           H
ATOM   2096  HG  LEU   146       0.960  43.440  47.680  0.00  0.00           H
ATOM   2097 HD11 LEU   146       2.320  44.210  44.950  0.00  0.00           H
ATOM   2098 HD12 LEU   146       3.060  44.310  46.520  0.00  0.00           H
ATOM   2099 HD13 LEU   146       2.750  42.700  45.950  0.00  0.00           H
ATOM   2100 HD21 LEU   146      -0.610  45.310  47.120  0.00  0.00           H
ATOM   2101 HD22 LEU   146       1.190  45.770  47.250  0.00  0.00           H
ATOM   2102 HD23 LEU   146       0.310  45.710  45.710  0.00  0.00           H
ATOM   2103  N   LYS   147       1.610  40.020  47.410  0.00  0.00           N
ATOM   2104  CA  LYS   147       1.940  39.340  48.690  0.00  0.00           C
ATOM   2105  C   LYS   147       3.450  39.080  48.730  0.00  0.00           C
ATOM   2106  O   LYS   147       4.000  39.140  47.620  0.00  0.00           O
ATOM   2107  CB  LYS   147       1.070  38.070  48.910  0.00  0.00           C
ATOM   2108  CG  LYS   147       1.280  37.010  47.860  0.00  0.00           C
ATOM   2109  CD  LYS   147       0.070  36.060  47.830  0.00  0.00           C
ATOM   2110  CE  LYS   147       0.300  34.850  46.900  0.00  0.00           C
ATOM   2111  NZ  LYS   147       0.350  35.170  45.490  0.00  0.00           N
ATOM   2112  HN  LYS   147       2.300  39.830  46.720  0.00  0.00           H
ATOM   2113  HA  LYS   147       1.580  40.120  49.350  0.00  0.00           H
ATOM   2114  HB1 LYS   147       0.030  38.460  48.890  0.00  0.00           H
ATOM   2115  HB2 LYS   147       1.300  37.640  49.920  0.00  0.00           H
ATOM   2116  HG1 LYS   147       2.170  36.400  48.130  0.00  0.00           H
ATOM   2117  HG2 LYS   147       1.430  37.460  46.860  0.00  0.00           H
ATOM   2118  HD1 LYS   147      -0.180  35.730  48.860  0.00  0.00           H
ATOM   2119  HD2 LYS   147      -0.880  36.510  47.470  0.00  0.00           H
ATOM   2120  HE1 LYS   147      -0.540  34.130  46.990  0.00  0.00           H
ATOM   2121  HE2 LYS   147       1.220  34.300  47.170  0.00  0.00           H
ATOM   2122  HZ1 LYS   147      -0.470  35.670  45.080  0.00  0.00           H
ATOM   2123  HZ2 LYS   147       1.200  35.720  45.260  0.00  0.00           H
ATOM   2124  HZ3 LYS   147       0.400  34.250  45.010  0.00  0.00           H
ATOM   2125  N   PRO   148       4.200  38.810  49.850  0.00  0.00           N
ATOM   2126  CA  PRO   148       5.660  38.810  49.870  0.00  0.00           C
ATOM   2127  C   PRO   148       6.300  37.870  48.820  0.00  0.00           C
ATOM   2128  O   PRO   148       7.270  38.290  48.170  0.00  0.00           O
ATOM   2129  CB  PRO   148       6.080  38.460  51.300  0.00  0.00           C
ATOM   2130  CG  PRO   148       4.910  39.140  52.140  0.00  0.00           C
ATOM   2131  CD  PRO   148       3.680  38.830  51.260  0.00  0.00           C
ATOM   2132  HA  PRO   148       5.990  39.770  49.520  0.00  0.00           H
ATOM   2133  HB1 PRO   148       7.030  38.960  51.580  0.00  0.00           H
ATOM   2134  HB2 PRO   148       6.140  37.360  51.440  0.00  0.00           H
ATOM   2135  HG1 PRO   148       5.050  40.240  52.200  0.00  0.00           H
ATOM   2136  HG2 PRO   148       4.720  38.860  53.200  0.00  0.00           H
ATOM   2137  HD1 PRO   148       2.950  39.670  51.290  0.00  0.00           H
ATOM   2138  HD2 PRO   148       3.080  37.920  51.490  0.00  0.00           H
ATOM   2139  N   GLU   149       5.800  36.640  48.690  0.00  0.00           N
ATOM   2140  CA  GLU   149       6.450  35.700  47.760  0.00  0.00           C
ATOM   2141  C   GLU   149       6.450  36.000  46.240  0.00  0.00           C
ATOM   2142  O   GLU   149       6.940  35.260  45.420  0.00  0.00           O
ATOM   2143  CB  GLU   149       5.770  34.300  47.870  0.00  0.00           C
ATOM   2144  CG  GLU   149       4.330  34.130  47.280  0.00  0.00           C
ATOM   2145  CD  GLU   149       3.520  32.950  47.810  0.00  0.00           C
ATOM   2146  OE1 GLU   149       3.180  31.980  47.130  0.00  0.00           O
ATOM   2147  OE2 GLU   149       3.160  33.070  49.020  0.00  0.00           O
ATOM   2148  HN  GLU   149       4.990  36.500  49.240  0.00  0.00           H
ATOM   2149  HA  GLU   149       7.490  35.630  48.030  0.00  0.00           H
ATOM   2150  HB1 GLU   149       5.840  34.080  48.960  0.00  0.00           H
ATOM   2151  HB2 GLU   149       6.480  33.610  47.360  0.00  0.00           H
ATOM   2152  HG1 GLU   149       4.400  34.000  46.170  0.00  0.00           H
ATOM   2153  HG2 GLU   149       3.750  35.060  47.440  0.00  0.00           H
ATOM   2154  N   ASN   150       5.860  37.080  45.880  0.00  0.00           N
ATOM   2155  CA  ASN   150       5.730  37.590  44.530  0.00  0.00           C
ATOM   2156  C   ASN   150       6.530  38.840  44.320  0.00  0.00           C
ATOM   2157  O   ASN   150       6.720  39.310  43.150  0.00  0.00           O
ATOM   2158  CB  ASN   150       4.320  37.750  44.040  0.00  0.00           C
ATOM   2159  CG  ASN   150       3.600  36.400  44.050  0.00  0.00           C
ATOM   2160  ND2 ASN   150       3.970  35.540  43.060  0.00  0.00           N
ATOM   2161  OD1 ASN   150       2.720  36.170  44.890  0.00  0.00           O
ATOM   2162  HN  ASN   150       5.380  37.560  46.610  0.00  0.00           H
ATOM   2163  HA  ASN   150       6.240  36.940  43.830  0.00  0.00           H
ATOM   2164  HB1 ASN   150       4.190  38.100  42.990  0.00  0.00           H
ATOM   2165  HB2 ASN   150       3.800  38.400  44.770  0.00  0.00           H
ATOM   2166 HD21 ASN   150       4.500  35.700  42.230  0.00  0.00           H
ATOM   2167 HD22 ASN   150       3.740  34.570  43.220  0.00  0.00           H
ATOM   2168  N   ILE   151       7.180  39.280  45.350  0.00  0.00           N
ATOM   2169  CA  ILE   151       8.130  40.280  45.290  0.00  0.00           C
ATOM   2170  C   ILE   151       9.550  39.630  45.200  0.00  0.00           C
ATOM   2171  O   ILE   151       9.910  38.800  46.040  0.00  0.00           O
ATOM   2172  CB  ILE   151       8.050  41.340  46.380  0.00  0.00           C
ATOM   2173  CG1 ILE   151       6.640  41.920  46.660  0.00  0.00           C
ATOM   2174  CG2 ILE   151       8.970  42.510  46.060  0.00  0.00           C
ATOM   2175  CD  ILE   151       6.010  42.390  45.300  0.00  0.00           C
ATOM   2176  HN  ILE   151       7.250  38.730  46.180  0.00  0.00           H
ATOM   2177  HA  ILE   151       8.040  40.800  44.350  0.00  0.00           H
ATOM   2178  HB  ILE   151       8.330  40.910  47.360  0.00  0.00           H
ATOM   2179 HG11 ILE   151       6.590  42.730  47.420  0.00  0.00           H
ATOM   2180 HG12 ILE   151       5.990  41.180  47.180  0.00  0.00           H
ATOM   2181 HG21 ILE   151      10.010  42.110  46.130  0.00  0.00           H
ATOM   2182 HG22 ILE   151       8.830  42.870  45.020  0.00  0.00           H
ATOM   2183 HG23 ILE   151       9.030  43.300  46.830  0.00  0.00           H
ATOM   2184  HD1 ILE   151       5.250  43.130  45.610  0.00  0.00           H
ATOM   2185  HD2 ILE   151       6.760  42.770  44.580  0.00  0.00           H
ATOM   2186  HD3 ILE   151       5.470  41.510  44.880  0.00  0.00           H
ATOM   2187  N   VAL   152      10.400  40.090  44.160  0.00  0.00           N
ATOM   2188  CA  VAL   152      11.730  39.450  43.960  0.00  0.00           C
ATOM   2189  C   VAL   152      12.820  40.450  43.780  0.00  0.00           C
ATOM   2190  O   VAL   152      12.570  41.610  43.340  0.00  0.00           O
ATOM   2191  CB  VAL   152      11.800  38.450  42.770  0.00  0.00           C
ATOM   2192  CG1 VAL   152      10.880  37.230  43.040  0.00  0.00           C
ATOM   2193  CG2 VAL   152      11.460  39.130  41.390  0.00  0.00           C
ATOM   2194  HN  VAL   152      10.120  40.700  43.420  0.00  0.00           H
ATOM   2195  HA  VAL   152      12.000  38.850  44.810  0.00  0.00           H
ATOM   2196  HB  VAL   152      12.820  38.030  42.760  0.00  0.00           H
ATOM   2197 HG11 VAL   152       9.830  37.600  43.070  0.00  0.00           H
ATOM   2198 HG12 VAL   152      10.960  36.450  42.260  0.00  0.00           H
ATOM   2199 HG13 VAL   152      11.010  36.800  44.060  0.00  0.00           H
ATOM   2200 HG21 VAL   152      11.260  38.350  40.630  0.00  0.00           H
ATOM   2201 HG22 VAL   152      10.460  39.620  41.450  0.00  0.00           H
ATOM   2202 HG23 VAL   152      12.330  39.750  41.080  0.00  0.00           H
ATOM   2203  N   LEU   153      14.000  40.000  44.280  0.00  0.00           N
ATOM   2204  CA  LEU   153      15.160  40.790  44.480  0.00  0.00           C
ATOM   2205  C   LEU   153      16.080  40.490  43.270  0.00  0.00           C
ATOM   2206  O   LEU   153      16.430  39.340  43.010  0.00  0.00           O
ATOM   2207  CB  LEU   153      15.870  40.620  45.880  0.00  0.00           C
ATOM   2208  CG  LEU   153      15.050  41.230  47.000  0.00  0.00           C
ATOM   2209  CD1 LEU   153      15.280  40.520  48.310  0.00  0.00           C
ATOM   2210  CD2 LEU   153      15.210  42.760  47.140  0.00  0.00           C
ATOM   2211  HN  LEU   153      14.170  39.050  44.500  0.00  0.00           H
ATOM   2212  HA  LEU   153      14.850  41.820  44.480  0.00  0.00           H
ATOM   2213  HB1 LEU   153      16.920  40.970  45.730  0.00  0.00           H
ATOM   2214  HB2 LEU   153      15.900  39.520  46.020  0.00  0.00           H
ATOM   2215  HG  LEU   153      13.970  41.090  46.770  0.00  0.00           H
ATOM   2216 HD11 LEU   153      16.360  40.450  48.570  0.00  0.00           H
ATOM   2217 HD12 LEU   153      14.910  41.150  49.150  0.00  0.00           H
ATOM   2218 HD13 LEU   153      14.890  39.480  48.260  0.00  0.00           H
ATOM   2219 HD21 LEU   153      15.020  43.340  46.210  0.00  0.00           H
ATOM   2220 HD22 LEU   153      14.410  43.160  47.800  0.00  0.00           H
ATOM   2221 HD23 LEU   153      16.210  42.920  47.600  0.00  0.00           H
ATOM   2222  N   GLN   154      16.360  41.570  42.480  0.00  0.00           N
ATOM   2223  CA  GLN   154      17.290  41.660  41.380  0.00  0.00           C
ATOM   2224  C   GLN   154      18.390  42.680  41.750  0.00  0.00           C
ATOM   2225  O   GLN   154      18.140  43.580  42.600  0.00  0.00           O
ATOM   2226  CB  GLN   154      16.600  41.950  39.980  0.00  0.00           C
ATOM   2227  CG  GLN   154      15.660  40.870  39.480  0.00  0.00           C
ATOM   2228  CD  GLN   154      15.580  40.820  37.950  0.00  0.00           C
ATOM   2229  NE2 GLN   154      15.680  39.670  37.350  0.00  0.00           N
ATOM   2230  OE1 GLN   154      15.130  41.820  37.380  0.00  0.00           O
ATOM   2231  HN  GLN   154      16.100  42.470  42.830  0.00  0.00           H
ATOM   2232  HA  GLN   154      17.890  40.760  41.390  0.00  0.00           H
ATOM   2233  HB1 GLN   154      17.470  41.940  39.290  0.00  0.00           H
ATOM   2234  HB2 GLN   154      16.250  43.010  39.970  0.00  0.00           H
ATOM   2235  HG1 GLN   154      14.640  40.970  39.910  0.00  0.00           H
ATOM   2236  HG2 GLN   154      15.890  39.900  39.960  0.00  0.00           H
ATOM   2237 HE21 GLN   154      16.270  38.960  37.730  0.00  0.00           H
ATOM   2238 HE22 GLN   154      15.420  39.580  36.380  0.00  0.00           H
ATOM   2239  N   GLN   155      19.670  42.520  41.230  0.00  0.00           N
ATOM   2240  CA  GLN   155      20.800  43.370  41.610  0.00  0.00           C
ATOM   2241  C   GLN   155      20.630  44.760  40.960  0.00  0.00           C
ATOM   2242  O   GLN   155      20.530  44.850  39.700  0.00  0.00           O
ATOM   2243  CB  GLN   155      22.210  42.740  41.400  0.00  0.00           C
ATOM   2244  CG  GLN   155      23.450  43.620  41.730  0.00  0.00           C
ATOM   2245  CD  GLN   155      23.490  44.110  43.150  0.00  0.00           C
ATOM   2246  NE2 GLN   155      23.970  45.380  43.320  0.00  0.00           N
ATOM   2247  OE1 GLN   155      23.090  43.420  44.090  0.00  0.00           O
ATOM   2248  HN  GLN   155      19.830  41.710  40.680  0.00  0.00           H
ATOM   2249  HA  GLN   155      20.680  43.580  42.660  0.00  0.00           H
ATOM   2250  HB1 GLN   155      22.190  42.440  40.330  0.00  0.00           H
ATOM   2251  HB2 GLN   155      22.230  41.770  41.950  0.00  0.00           H
ATOM   2252  HG1 GLN   155      23.410  44.510  41.070  0.00  0.00           H
ATOM   2253  HG2 GLN   155      24.380  43.110  41.400  0.00  0.00           H
ATOM   2254 HE21 GLN   155      24.340  45.930  42.580  0.00  0.00           H
ATOM   2255 HE22 GLN   155      23.950  45.800  44.230  0.00  0.00           H
ATOM   2256  N   GLY   156      20.700  45.860  41.750  0.00  0.00           N
ATOM   2257  CA  GLY   156      20.700  47.250  41.230  0.00  0.00           C
ATOM   2258  C   GLY   156      22.100  47.700  41.020  0.00  0.00           C
ATOM   2259  O   GLY   156      23.080  46.970  41.060  0.00  0.00           O
ATOM   2260  HN  GLY   156      20.630  45.750  42.730  0.00  0.00           H
ATOM   2261  HA1 GLY   156      20.080  47.170  40.350  0.00  0.00           H
ATOM   2262  HA2 GLY   156      20.340  47.850  42.050  0.00  0.00           H
ATOM   2263  N   GLU   157      22.250  49.030  40.960  0.00  0.00           N
ATOM   2264  CA  GLU   157      23.540  49.730  41.100  0.00  0.00           C
ATOM   2265  C   GLU   157      24.330  49.460  42.410  0.00  0.00           C
ATOM   2266  O   GLU   157      25.520  49.140  42.460  0.00  0.00           O
ATOM   2267  CB  GLU   157      23.330  51.330  41.030  0.00  0.00           C
ATOM   2268  CG  GLU   157      22.810  51.840  39.700  0.00  0.00           C
ATOM   2269  CD  GLU   157      22.990  53.380  39.680  0.00  0.00           C
ATOM   2270  OE1 GLU   157      23.920  53.870  38.990  0.00  0.00           O
ATOM   2271  OE2 GLU   157      22.070  54.050  40.250  0.00  0.00           O
ATOM   2272  HN  GLU   157      21.490  49.660  40.830  0.00  0.00           H
ATOM   2273  HA  GLU   157      24.190  49.580  40.250  0.00  0.00           H
ATOM   2274  HB1 GLU   157      24.380  51.710  41.020  0.00  0.00           H
ATOM   2275  HB2 GLU   157      22.880  51.720  41.970  0.00  0.00           H
ATOM   2276  HG1 GLU   157      21.770  51.500  39.530  0.00  0.00           H
ATOM   2277  HG2 GLU   157      23.500  51.470  38.910  0.00  0.00           H
ATOM   2278  N   GLN   158      23.630  49.590  43.580  0.00  0.00           N
ATOM   2279  CA  GLN   158      24.180  49.650  44.880  0.00  0.00           C
ATOM   2280  C   GLN   158      23.790  48.320  45.570  0.00  0.00           C
ATOM   2281  O   GLN   158      24.540  47.650  46.230  0.00  0.00           O
ATOM   2282  CB  GLN   158      23.770  50.790  45.860  0.00  0.00           C
ATOM   2283  CG  GLN   158      24.660  52.110  45.620  0.00  0.00           C
ATOM   2284  CD  GLN   158      24.540  52.720  44.190  0.00  0.00           C
ATOM   2285  NE2 GLN   158      23.450  53.450  43.860  0.00  0.00           N
ATOM   2286  OE1 GLN   158      25.500  52.600  43.390  0.00  0.00           O
ATOM   2287  HN  GLN   158      22.640  49.720  43.610  0.00  0.00           H
ATOM   2288  HA  GLN   158      25.260  49.650  44.830  0.00  0.00           H
ATOM   2289  HB1 GLN   158      23.990  50.500  46.920  0.00  0.00           H
ATOM   2290  HB2 GLN   158      22.670  50.950  45.770  0.00  0.00           H
ATOM   2291  HG1 GLN   158      25.720  51.800  45.780  0.00  0.00           H
ATOM   2292  HG2 GLN   158      24.420  52.860  46.400  0.00  0.00           H
ATOM   2293 HE21 GLN   158      22.700  53.460  44.520  0.00  0.00           H
ATOM   2294 HE22 GLN   158      23.430  54.010  43.030  0.00  0.00           H
ATOM   2295  N   ARG   159      22.500  47.950  45.460  0.00  0.00           N
ATOM   2296  CA  ARG   159      21.960  46.970  46.440  0.00  0.00           C
ATOM   2297  C   ARG   159      20.860  46.220  45.730  0.00  0.00           C
ATOM   2298  O   ARG   159      20.370  46.690  44.660  0.00  0.00           O
ATOM   2299  CB  ARG   159      21.500  47.680  47.710  0.00  0.00           C
ATOM   2300  CG  ARG   159      20.570  48.960  47.580  0.00  0.00           C
ATOM   2301  CD  ARG   159      20.250  49.760  48.880  0.00  0.00           C
ATOM   2302  NE  ARG   159      21.600  50.270  49.430  0.00  0.00           N
ATOM   2303  CZ  ARG   159      22.180  51.440  49.060  0.00  0.00           C
ATOM   2304  NH1 ARG   159      21.540  52.220  48.270  0.00  0.00           N
ATOM   2305  NH2 ARG   159      23.240  51.920  49.650  0.00  0.00           N
ATOM   2306  HN  ARG   159      21.780  48.500  45.040  0.00  0.00           H
ATOM   2307  HA  ARG   159      22.740  46.260  46.700  0.00  0.00           H
ATOM   2308  HB1 ARG   159      22.400  47.990  48.280  0.00  0.00           H
ATOM   2309  HB2 ARG   159      20.950  46.990  48.380  0.00  0.00           H
ATOM   2310  HG1 ARG   159      19.630  48.620  47.100  0.00  0.00           H
ATOM   2311  HG2 ARG   159      21.120  49.600  46.860  0.00  0.00           H
ATOM   2312  HD1 ARG   159      19.750  49.160  49.680  0.00  0.00           H
ATOM   2313  HD2 ARG   159      19.660  50.700  48.850  0.00  0.00           H
ATOM   2314  HE  ARG   159      22.090  49.820  50.170  0.00  0.00           H
ATOM   2315 HH11 ARG   159      20.910  51.830  47.600  0.00  0.00           H
ATOM   2316 HH12 ARG   159      21.910  53.110  48.020  0.00  0.00           H
ATOM   2317 HH21 ARG   159      23.530  51.310  50.390  0.00  0.00           H
ATOM   2318 HH22 ARG   159      23.520  52.870  49.540  0.00  0.00           H
ATOM   2319  N   LEU   160      20.510  45.000  46.170  0.00  0.00           N
ATOM   2320  CA  LEU   160      19.320  44.370  45.670  0.00  0.00           C
ATOM   2321  C   LEU   160      17.990  45.150  45.670  0.00  0.00           C
ATOM   2322  O   LEU   160      17.660  45.870  46.660  0.00  0.00           O
ATOM   2323  CB  LEU   160      19.070  43.000  46.380  0.00  0.00           C
ATOM   2324  CG  LEU   160      20.250  42.050  46.420  0.00  0.00           C
ATOM   2325  CD1 LEU   160      19.890  40.830  47.300  0.00  0.00           C
ATOM   2326  CD2 LEU   160      20.700  41.600  45.090  0.00  0.00           C
ATOM   2327  HN  LEU   160      20.830  44.590  47.020  0.00  0.00           H
ATOM   2328  HA  LEU   160      19.430  44.060  44.640  0.00  0.00           H
ATOM   2329  HB1 LEU   160      18.190  42.500  45.930  0.00  0.00           H
ATOM   2330  HB2 LEU   160      18.800  43.290  47.420  0.00  0.00           H
ATOM   2331  HG  LEU   160      21.120  42.600  46.840  0.00  0.00           H
ATOM   2332 HD11 LEU   160      19.740  41.040  48.380  0.00  0.00           H
ATOM   2333 HD12 LEU   160      18.910  40.430  46.950  0.00  0.00           H
ATOM   2334 HD13 LEU   160      20.650  40.020  47.250  0.00  0.00           H
ATOM   2335 HD21 LEU   160      21.070  42.470  44.510  0.00  0.00           H
ATOM   2336 HD22 LEU   160      21.610  40.980  45.240  0.00  0.00           H
ATOM   2337 HD23 LEU   160      19.950  41.010  44.520  0.00  0.00           H
ATOM   2338  N   ILE   161      17.220  45.150  44.560  0.00  0.00           N
ATOM   2339  CA  ILE   161      16.000  45.940  44.430  0.00  0.00           C
ATOM   2340  C   ILE   161      14.850  45.130  44.220  0.00  0.00           C
ATOM   2341  O   ILE   161      14.910  44.100  43.600  0.00  0.00           O
ATOM   2342  CB  ILE   161      16.230  47.010  43.320  0.00  0.00           C
ATOM   2343  CG1 ILE   161      16.700  46.390  41.950  0.00  0.00           C
ATOM   2344  CG2 ILE   161      17.200  48.080  43.920  0.00  0.00           C
ATOM   2345  CD  ILE   161      16.850  47.530  40.930  0.00  0.00           C
ATOM   2346  HN  ILE   161      17.510  44.580  43.790  0.00  0.00           H
ATOM   2347  HA  ILE   161      15.850  46.470  45.360  0.00  0.00           H
ATOM   2348  HB  ILE   161      15.250  47.530  43.180  0.00  0.00           H
ATOM   2349 HG11 ILE   161      15.900  45.680  41.650  0.00  0.00           H
ATOM   2350 HG12 ILE   161      17.680  45.860  41.980  0.00  0.00           H
ATOM   2351 HG21 ILE   161      16.960  48.290  44.990  0.00  0.00           H
ATOM   2352 HG22 ILE   161      18.260  47.750  43.960  0.00  0.00           H
ATOM   2353 HG23 ILE   161      17.160  49.030  43.340  0.00  0.00           H
ATOM   2354  HD1 ILE   161      16.790  47.170  39.880  0.00  0.00           H
ATOM   2355  HD2 ILE   161      15.980  48.190  41.120  0.00  0.00           H
ATOM   2356  HD3 ILE   161      17.810  48.070  41.040  0.00  0.00           H
ATOM   2357  N   HIS   162      13.660  45.610  44.680  0.00  0.00           N
ATOM   2358  CA  HIS   162      12.350  44.960  44.480  0.00  0.00           C
ATOM   2359  C   HIS   162      11.740  45.160  43.040  0.00  0.00           C
ATOM   2360  O   HIS   162      11.550  46.340  42.670  0.00  0.00           O
ATOM   2361  CB  HIS   162      11.370  45.710  45.430  0.00  0.00           C
ATOM   2362  CG  HIS   162      11.790  45.530  46.860  0.00  0.00           C
ATOM   2363  CD2 HIS   162      11.890  44.390  47.550  0.00  0.00           C
ATOM   2364  ND1 HIS   162      12.280  46.580  47.620  0.00  0.00           N
ATOM   2365  CE1 HIS   162      12.700  46.080  48.690  0.00  0.00           C
ATOM   2366  NE2 HIS   162      12.500  44.730  48.720  0.00  0.00           N
ATOM   2367  HN  HIS   162      13.660  46.420  45.260  0.00  0.00           H
ATOM   2368  HA  HIS   162      12.480  43.920  44.770  0.00  0.00           H
ATOM   2369  HB1 HIS   162      10.420  45.160  45.300  0.00  0.00           H
ATOM   2370  HB2 HIS   162      11.190  46.760  45.120  0.00  0.00           H
ATOM   2371  HD2 HIS   162      11.540  43.420  47.250  0.00  0.00           H
ATOM   2372  HE1 HIS   162      13.130  46.740  49.440  0.00  0.00           H
ATOM   2373  HE2 HIS   162      12.750  44.160  49.510  0.00  0.00           H
ATOM   2374  N   LYS   163      11.410  44.090  42.350  0.00  0.00           N
ATOM   2375  CA  LYS   163      10.890  44.150  40.970  0.00  0.00           C
ATOM   2376  C   LYS   163       9.900  43.030  40.810  0.00  0.00           C
ATOM   2377  O   LYS   163       9.890  42.060  41.630  0.00  0.00           O
ATOM   2378  CB  LYS   163      11.870  44.190  39.740  0.00  0.00           C
ATOM   2379  CG  LYS   163      12.720  45.490  39.690  0.00  0.00           C
ATOM   2380  CD  LYS   163      13.680  45.590  38.500  0.00  0.00           C
ATOM   2381  CE  LYS   163      13.020  45.550  37.100  0.00  0.00           C
ATOM   2382  NZ  LYS   163      14.020  45.860  36.080  0.00  0.00           N
ATOM   2383  HN  LYS   163      11.770  43.200  42.600  0.00  0.00           H
ATOM   2384  HA  LYS   163      10.240  45.020  40.920  0.00  0.00           H
ATOM   2385  HB1 LYS   163      11.180  44.110  38.880  0.00  0.00           H
ATOM   2386  HB2 LYS   163      12.650  43.410  39.890  0.00  0.00           H
ATOM   2387  HG1 LYS   163      13.310  45.530  40.630  0.00  0.00           H
ATOM   2388  HG2 LYS   163      12.010  46.350  39.710  0.00  0.00           H
ATOM   2389  HD1 LYS   163      14.250  46.520  38.710  0.00  0.00           H
ATOM   2390  HD2 LYS   163      14.420  44.760  38.580  0.00  0.00           H
ATOM   2391  HE1 LYS   163      12.200  46.300  37.120  0.00  0.00           H
ATOM   2392  HE2 LYS   163      12.530  44.570  36.930  0.00  0.00           H
ATOM   2393  HZ1 LYS   163      14.850  46.390  36.440  0.00  0.00           H
ATOM   2394  HZ2 LYS   163      14.360  44.960  35.690  0.00  0.00           H
ATOM   2395  HZ3 LYS   163      13.590  46.420  35.310  0.00  0.00           H
ATOM   2396  N   ILE   164       8.960  43.170  39.870  0.00  0.00           N
ATOM   2397  CA  ILE   164       7.880  42.130  39.730  0.00  0.00           C
ATOM   2398  C   ILE   164       7.930  41.420  38.380  0.00  0.00           C
ATOM   2399  O   ILE   164       8.110  42.050  37.300  0.00  0.00           O
ATOM   2400  CB  ILE   164       6.540  42.640  40.090  0.00  0.00           C
ATOM   2401  CG1 ILE   164       6.200  44.010  39.390  0.00  0.00           C
ATOM   2402  CG2 ILE   164       6.410  42.710  41.620  0.00  0.00           C
ATOM   2403  CD  ILE   164       4.770  44.480  39.420  0.00  0.00           C
ATOM   2404  HN  ILE   164       8.860  43.990  39.310  0.00  0.00           H
ATOM   2405  HA  ILE   164       8.040  41.360  40.460  0.00  0.00           H
ATOM   2406  HB  ILE   164       5.700  41.980  39.820  0.00  0.00           H
ATOM   2407 HG11 ILE   164       6.520  44.050  38.330  0.00  0.00           H
ATOM   2408 HG12 ILE   164       6.800  44.770  39.950  0.00  0.00           H
ATOM   2409 HG21 ILE   164       7.150  43.350  42.140  0.00  0.00           H
ATOM   2410 HG22 ILE   164       5.490  43.240  41.950  0.00  0.00           H
ATOM   2411 HG23 ILE   164       6.410  41.740  42.150  0.00  0.00           H
ATOM   2412  HD1 ILE   164       4.330  43.650  38.820  0.00  0.00           H
ATOM   2413  HD2 ILE   164       4.320  44.510  40.440  0.00  0.00           H
ATOM   2414  HD3 ILE   164       4.690  45.430  38.850  0.00  0.00           H
ATOM   2415  N   ILE   165       7.630  40.170  38.330  0.00  0.00           N
ATOM   2416  CA  ILE   165       7.580  39.450  37.040  0.00  0.00           C
ATOM   2417  C   ILE   165       6.210  38.730  37.020  0.00  0.00           C
ATOM   2418  O   ILE   165       5.430  38.780  36.070  0.00  0.00           O
ATOM   2419  CB  ILE   165       8.830  38.470  36.780  0.00  0.00           C
ATOM   2420  CG1 ILE   165       8.740  37.700  35.410  0.00  0.00           C
ATOM   2421  CG2 ILE   165       8.990  37.460  38.040  0.00  0.00           C
ATOM   2422  CD  ILE   165       8.790  38.670  34.270  0.00  0.00           C
ATOM   2423  HN  ILE   165       7.540  39.710  39.210  0.00  0.00           H
ATOM   2424  HA  ILE   165       7.480  40.110  36.190  0.00  0.00           H
ATOM   2425  HB  ILE   165       9.660  39.200  36.670  0.00  0.00           H
ATOM   2426 HG11 ILE   165       7.800  37.120  35.490  0.00  0.00           H
ATOM   2427 HG12 ILE   165       9.620  37.020  35.460  0.00  0.00           H
ATOM   2428 HG21 ILE   165       8.170  36.720  38.100  0.00  0.00           H
ATOM   2429 HG22 ILE   165      10.020  37.060  37.930  0.00  0.00           H
ATOM   2430 HG23 ILE   165       8.920  37.930  39.040  0.00  0.00           H
ATOM   2431  HD1 ILE   165       8.260  39.640  34.460  0.00  0.00           H
ATOM   2432  HD2 ILE   165       9.840  38.950  34.060  0.00  0.00           H
ATOM   2433  HD3 ILE   165       8.360  38.250  33.340  0.00  0.00           H
ATOM   2434  N   ASP   166       5.700  38.160  38.190  0.00  0.00           N
ATOM   2435  CA  ASP   166       4.290  37.870  38.400  0.00  0.00           C
ATOM   2436  C   ASP   166       3.610  39.190  38.530  0.00  0.00           C
ATOM   2437  O   ASP   166       3.940  40.020  39.350  0.00  0.00           O
ATOM   2438  CB  ASP   166       4.000  37.090  39.680  0.00  0.00           C
ATOM   2439  CG  ASP   166       4.700  35.770  39.500  0.00  0.00           C
ATOM   2440  OD1 ASP   166       4.450  34.960  38.590  0.00  0.00           O
ATOM   2441  OD2 ASP   166       5.530  35.490  40.360  0.00  0.00           O
ATOM   2442  HN  ASP   166       6.200  38.160  39.050  0.00  0.00           H
ATOM   2443  HA  ASP   166       3.820  37.430  37.530  0.00  0.00           H
ATOM   2444  HB1 ASP   166       2.930  36.840  39.870  0.00  0.00           H
ATOM   2445  HB2 ASP   166       4.480  37.510  40.590  0.00  0.00           H
ATOM   2446  N   LEU   167       2.640  39.470  37.590  0.00  0.00           N
ATOM   2447  CA  LEU   167       1.800  40.680  37.570  0.00  0.00           C
ATOM   2448  C   LEU   167       0.390  40.530  37.930  0.00  0.00           C
ATOM   2449  O   LEU   167      -0.500  41.440  37.740  0.00  0.00           O
ATOM   2450  CB  LEU   167       1.840  41.330  36.130  0.00  0.00           C
ATOM   2451  CG  LEU   167       3.150  42.050  35.750  0.00  0.00           C
ATOM   2452  CD1 LEU   167       3.710  41.570  34.430  0.00  0.00           C
ATOM   2453  CD2 LEU   167       2.810  43.530  35.760  0.00  0.00           C
ATOM   2454  HN  LEU   167       2.570  38.930  36.760  0.00  0.00           H
ATOM   2455  HA  LEU   167       2.210  41.450  38.210  0.00  0.00           H
ATOM   2456  HB1 LEU   167       1.020  42.070  36.010  0.00  0.00           H
ATOM   2457  HB2 LEU   167       1.630  40.510  35.410  0.00  0.00           H
ATOM   2458  HG  LEU   167       3.810  41.880  36.620  0.00  0.00           H
ATOM   2459 HD11 LEU   167       3.000  41.750  33.600  0.00  0.00           H
ATOM   2460 HD12 LEU   167       4.590  42.170  34.120  0.00  0.00           H
ATOM   2461 HD13 LEU   167       3.840  40.470  34.390  0.00  0.00           H
ATOM   2462 HD21 LEU   167       2.590  43.970  36.760  0.00  0.00           H
ATOM   2463 HD22 LEU   167       3.630  44.130  35.300  0.00  0.00           H
ATOM   2464 HD23 LEU   167       1.900  43.720  35.150  0.00  0.00           H
ATOM   2465  N   GLY   168       0.030  39.440  38.640  0.00  0.00           N
ATOM   2466  CA  GLY   168      -1.190  39.210  39.370  0.00  0.00           C
ATOM   2467  C   GLY   168      -2.350  38.940  38.490  0.00  0.00           C
ATOM   2468  O   GLY   168      -2.180  38.880  37.260  0.00  0.00           O
ATOM   2469  HN  GLY   168       0.560  38.600  38.710  0.00  0.00           H
ATOM   2470  HA1 GLY   168      -1.060  38.310  39.960  0.00  0.00           H
ATOM   2471  HA2 GLY   168      -1.420  40.100  39.940  0.00  0.00           H
ATOM   2472  N   TYR   169      -3.570  38.880  39.090  0.00  0.00           N
ATOM   2473  CA  TYR   169      -4.740  38.620  38.250  0.00  0.00           C
ATOM   2474  C   TYR   169      -5.420  39.860  37.720  0.00  0.00           C
ATOM   2475  O   TYR   169      -6.620  40.100  38.030  0.00  0.00           O
ATOM   2476  CB  TYR   169      -5.730  37.780  39.080  0.00  0.00           C
ATOM   2477  CG  TYR   169      -5.140  36.380  39.400  0.00  0.00           C
ATOM   2478  CD1 TYR   169      -5.010  36.030  40.760  0.00  0.00           C
ATOM   2479  CD2 TYR   169      -4.720  35.490  38.430  0.00  0.00           C
ATOM   2480  CE1 TYR   169      -4.510  34.740  41.100  0.00  0.00           C
ATOM   2481  CE2 TYR   169      -4.150  34.260  38.820  0.00  0.00           C
ATOM   2482  CZ  TYR   169      -4.050  33.820  40.110  0.00  0.00           C
ATOM   2483  OH  TYR   169      -3.610  32.490  40.320  0.00  0.00           O
ATOM   2484  HN  TYR   169      -3.690  39.260  40.000  0.00  0.00           H
ATOM   2485  HA  TYR   169      -4.370  38.050  37.420  0.00  0.00           H
ATOM   2486  HB1 TYR   169      -6.690  37.590  38.560  0.00  0.00           H
ATOM   2487  HB2 TYR   169      -6.050  38.370  39.960  0.00  0.00           H
ATOM   2488  HD1 TYR   169      -5.250  36.630  41.620  0.00  0.00           H
ATOM   2489  HD2 TYR   169      -4.940  35.900  37.460  0.00  0.00           H
ATOM   2490  HE1 TYR   169      -4.360  34.540  42.150  0.00  0.00           H
ATOM   2491  HE2 TYR   169      -3.780  33.520  38.120  0.00  0.00           H
ATOM   2492  HH  TYR   169      -4.100  32.250  41.110  0.00  0.00           H
ATOM   2493  N   ALA   170      -4.690  40.660  36.910  0.00  0.00           N
ATOM   2494  CA  ALA   170      -5.160  41.850  36.380  0.00  0.00           C
ATOM   2495  C   ALA   170      -6.570  41.860  35.730  0.00  0.00           C
ATOM   2496  O   ALA   170      -7.090  40.960  35.060  0.00  0.00           O
ATOM   2497  CB  ALA   170      -4.180  42.340  35.280  0.00  0.00           C
ATOM   2498  HN  ALA   170      -3.710  40.540  36.830  0.00  0.00           H
ATOM   2499  HA  ALA   170      -5.150  42.610  37.150  0.00  0.00           H
ATOM   2500  HB1 ALA   170      -4.560  42.000  34.290  0.00  0.00           H
ATOM   2501  HB2 ALA   170      -4.250  43.440  35.450  0.00  0.00           H
ATOM   2502  HB3 ALA   170      -3.140  41.990  35.420  0.00  0.00           H
ATOM   2503  N   LYS   171      -7.230  42.930  36.240  0.00  0.00           N
ATOM   2504  CA  LYS   171      -8.630  43.170  35.930  0.00  0.00           C
ATOM   2505  C   LYS   171      -8.760  44.600  35.310  0.00  0.00           C
ATOM   2506  O   LYS   171      -8.360  45.570  35.930  0.00  0.00           O
ATOM   2507  CB  LYS   171      -9.590  43.030  37.080  0.00  0.00           C
ATOM   2508  CG  LYS   171     -11.060  43.540  36.850  0.00  0.00           C
ATOM   2509  CD  LYS   171     -11.900  42.890  35.740  0.00  0.00           C
ATOM   2510  CE  LYS   171     -13.400  43.080  35.940  0.00  0.00           C
ATOM   2511  NZ  LYS   171     -13.800  44.450  35.630  0.00  0.00           N
ATOM   2512  HN  LYS   171      -6.770  43.450  36.960  0.00  0.00           H
ATOM   2513  HA  LYS   171      -8.920  42.420  35.210  0.00  0.00           H
ATOM   2514  HB1 LYS   171      -9.270  43.790  37.830  0.00  0.00           H
ATOM   2515  HB2 LYS   171      -9.510  42.020  37.540  0.00  0.00           H
ATOM   2516  HG1 LYS   171     -11.010  44.640  36.660  0.00  0.00           H
ATOM   2517  HG2 LYS   171     -11.610  43.440  37.810  0.00  0.00           H
ATOM   2518  HD1 LYS   171     -11.510  43.240  34.750  0.00  0.00           H
ATOM   2519  HD2 LYS   171     -11.690  41.820  35.950  0.00  0.00           H
ATOM   2520  HE1 LYS   171     -13.690  42.850  36.990  0.00  0.00           H
ATOM   2521  HE2 LYS   171     -14.020  42.520  35.200  0.00  0.00           H
ATOM   2522  HZ1 LYS   171     -14.820  44.610  35.690  0.00  0.00           H
ATOM   2523  HZ2 LYS   171     -13.340  45.160  36.240  0.00  0.00           H
ATOM   2524  HZ3 LYS   171     -13.460  44.680  34.680  0.00  0.00           H
ATOM   2525  N   GLU   172      -9.300  44.700  34.040  0.00  0.00           N
ATOM   2526  CA  GLU   172      -9.640  45.930  33.360  0.00  0.00           C
ATOM   2527  C   GLU   172     -10.750  46.530  34.170  0.00  0.00           C
ATOM   2528  O   GLU   172     -11.730  45.810  34.540  0.00  0.00           O
ATOM   2529  CB  GLU   172     -10.060  45.650  31.890  0.00  0.00           C
ATOM   2530  CG  GLU   172      -8.940  44.980  31.160  0.00  0.00           C
ATOM   2531  CD  GLU   172      -8.720  45.680  29.810  0.00  0.00           C
ATOM   2532  OE1 GLU   172      -8.390  46.870  29.730  0.00  0.00           O
ATOM   2533  OE2 GLU   172      -8.650  44.960  28.780  0.00  0.00           O
ATOM   2534  HN  GLU   172      -9.730  43.910  33.620  0.00  0.00           H
ATOM   2535  HA  GLU   172      -8.810  46.620  33.400  0.00  0.00           H
ATOM   2536  HB1 GLU   172     -10.250  46.680  31.510  0.00  0.00           H
ATOM   2537  HB2 GLU   172     -10.930  44.960  31.800  0.00  0.00           H
ATOM   2538  HG1 GLU   172      -9.050  43.880  31.210  0.00  0.00           H
ATOM   2539  HG2 GLU   172      -8.050  44.990  31.840  0.00  0.00           H
ATOM   2540  N   LEU   173     -10.730  47.860  34.520  0.00  0.00           N
ATOM   2541  CA  LEU   173     -11.870  48.440  35.200  0.00  0.00           C
ATOM   2542  C   LEU   173     -13.240  48.280  34.450  0.00  0.00           C
ATOM   2543  O   LEU   173     -14.280  47.830  34.950  0.00  0.00           O
ATOM   2544  CB  LEU   173     -11.650  49.910  35.430  0.00  0.00           C
ATOM   2545  CG  LEU   173     -12.720  50.770  36.090  0.00  0.00           C
ATOM   2546  CD1 LEU   173     -13.100  50.360  37.520  0.00  0.00           C
ATOM   2547  CD2 LEU   173     -12.380  52.240  36.070  0.00  0.00           C
ATOM   2548  HN  LEU   173      -9.970  48.480  34.310  0.00  0.00           H
ATOM   2549  HA  LEU   173     -12.080  47.920  36.130  0.00  0.00           H
ATOM   2550  HB1 LEU   173     -11.530  50.340  34.420  0.00  0.00           H
ATOM   2551  HB2 LEU   173     -10.730  49.900  36.040  0.00  0.00           H
ATOM   2552  HG  LEU   173     -13.630  50.630  35.460  0.00  0.00           H
ATOM   2553 HD11 LEU   173     -14.000  50.920  37.860  0.00  0.00           H
ATOM   2554 HD12 LEU   173     -13.390  49.290  37.620  0.00  0.00           H
ATOM   2555 HD13 LEU   173     -12.270  50.580  38.230  0.00  0.00           H
ATOM   2556 HD21 LEU   173     -11.420  52.300  36.620  0.00  0.00           H
ATOM   2557 HD22 LEU   173     -12.170  52.630  35.050  0.00  0.00           H
ATOM   2558 HD23 LEU   173     -13.050  52.870  36.690  0.00  0.00           H
ATOM   2559  N   ASP   174     -13.240  48.580  33.120  0.00  0.00           N
ATOM   2560  CA  ASP   174     -14.430  48.540  32.270  0.00  0.00           C
ATOM   2561  C   ASP   174     -14.760  47.140  31.760  0.00  0.00           C
ATOM   2562  O   ASP   174     -15.890  46.860  31.380  0.00  0.00           O
ATOM   2563  CB  ASP   174     -14.260  49.520  31.080  0.00  0.00           C
ATOM   2564  CG  ASP   174     -12.970  49.470  30.150  0.00  0.00           C
ATOM   2565  OD1 ASP   174     -13.000  50.190  29.130  0.00  0.00           O
ATOM   2566  OD2 ASP   174     -11.990  48.700  30.490  0.00  0.00           O
ATOM   2567  HN  ASP   174     -12.420  48.870  32.630  0.00  0.00           H
ATOM   2568  HA  ASP   174     -15.230  48.840  32.930  0.00  0.00           H
ATOM   2569  HB1 ASP   174     -14.270  50.590  31.380  0.00  0.00           H
ATOM   2570  HB2 ASP   174     -15.080  49.420  30.340  0.00  0.00           H
ATOM   2571  N   GLN   175     -13.790  46.160  31.770  0.00  0.00           N
ATOM   2572  CA  GLN   175     -13.840  44.950  30.930  0.00  0.00           C
ATOM   2573  C   GLN   175     -13.440  43.740  31.820  0.00  0.00           C
ATOM   2574  O   GLN   175     -13.090  43.890  32.980  0.00  0.00           O
ATOM   2575  CB  GLN   175     -12.920  45.080  29.640  0.00  0.00           C
ATOM   2576  CG  GLN   175     -13.410  46.070  28.530  0.00  0.00           C
ATOM   2577  CD  GLN   175     -14.950  45.960  28.310  0.00  0.00           C
ATOM   2578  NE2 GLN   175     -15.420  44.870  27.610  0.00  0.00           N
ATOM   2579  OE1 GLN   175     -15.720  46.890  28.520  0.00  0.00           O
ATOM   2580  HN  GLN   175     -12.960  46.420  32.270  0.00  0.00           H
ATOM   2581  HA  GLN   175     -14.860  44.770  30.600  0.00  0.00           H
ATOM   2582  HB1 GLN   175     -12.970  44.130  29.070  0.00  0.00           H
ATOM   2583  HB2 GLN   175     -11.840  45.190  29.870  0.00  0.00           H
ATOM   2584  HG1 GLN   175     -12.870  45.740  27.610  0.00  0.00           H
ATOM   2585  HG2 GLN   175     -13.210  47.130  28.780  0.00  0.00           H
ATOM   2586 HE21 GLN   175     -14.800  44.120  27.390  0.00  0.00           H
ATOM   2587 HE22 GLN   175     -16.280  44.990  27.120  0.00  0.00           H
ATOM   2588  N   GLY   176     -13.600  42.520  31.320  0.00  0.00           N
ATOM   2589  CA  GLY   176     -13.240  41.180  31.940  0.00  0.00           C
ATOM   2590  C   GLY   176     -11.840  41.060  32.440  0.00  0.00           C
ATOM   2591  O   GLY   176     -10.840  41.530  31.870  0.00  0.00           O
ATOM   2592  HN  GLY   176     -14.020  42.310  30.440  0.00  0.00           H
ATOM   2593  HA1 GLY   176     -13.960  41.030  32.730  0.00  0.00           H
ATOM   2594  HA2 GLY   176     -13.400  40.460  31.150  0.00  0.00           H
HETATM 2595  N   SEP   177     -11.680  40.390  33.570  0.00  0.00           N
HETATM 2596  CA  SEP   177     -10.400  39.870  34.100  0.00  0.00           C
HETATM 2597  C   SEP   177      -9.450  39.310  33.040  0.00  0.00           C
HETATM 2598  O   SEP   177      -9.850  38.290  32.380  0.00  0.00           O
HETATM 2599  CB  SEP   177     -10.580  38.750  35.140  0.00  0.00           C
HETATM 2600  OG  SEP   177     -11.220  39.180  36.330  0.00  0.00           O
HETATM 2601  P   SEP   177     -12.700  38.890  36.650  0.00  0.00           P
HETATM 2602  O1P SEP   177     -13.040  39.340  38.010  0.00  0.00           O
HETATM 2603  O2P SEP   177     -13.620  39.280  35.540  0.00  0.00           O
HETATM 2604  O3P SEP   177     -12.820  37.350  36.760  0.00  0.00           O
ATOM   2605  N   LEU   178      -8.210  39.820  32.920  0.00  0.00           N
ATOM   2606  CA  LEU   178      -7.240  39.340  31.920  0.00  0.00           C
ATOM   2607  C   LEU   178      -6.690  38.010  32.250  0.00  0.00           C
ATOM   2608  O   LEU   178      -6.330  37.220  31.360  0.00  0.00           O
ATOM   2609  CB  LEU   178      -6.020  40.310  31.730  0.00  0.00           C
ATOM   2610  CG  LEU   178      -6.340  41.800  31.320  0.00  0.00           C
ATOM   2611  CD1 LEU   178      -5.210  42.870  31.400  0.00  0.00           C
ATOM   2612  CD2 LEU   178      -6.970  41.770  29.910  0.00  0.00           C
ATOM   2613  HN  LEU   178      -7.860  40.530  33.530  0.00  0.00           H
ATOM   2614  HA  LEU   178      -7.780  39.150  31.010  0.00  0.00           H
ATOM   2615  HB1 LEU   178      -5.370  39.900  30.930  0.00  0.00           H
ATOM   2616  HB2 LEU   178      -5.390  40.340  32.650  0.00  0.00           H
ATOM   2617  HG  LEU   178      -7.160  42.190  31.960  0.00  0.00           H
ATOM   2618 HD11 LEU   178      -5.600  43.840  31.010  0.00  0.00           H
ATOM   2619 HD12 LEU   178      -4.950  43.010  32.480  0.00  0.00           H
ATOM   2620 HD13 LEU   178      -4.440  42.550  30.670  0.00  0.00           H
ATOM   2621 HD21 LEU   178      -7.880  41.120  29.890  0.00  0.00           H
ATOM   2622 HD22 LEU   178      -7.200  42.790  29.520  0.00  0.00           H
ATOM   2623 HD23 LEU   178      -6.170  41.300  29.300  0.00  0.00           H
ATOM   2624  N   CYS   179      -6.710  37.670  33.520  0.00  0.00           N
ATOM   2625  CA  CYS   179      -6.360  36.380  34.060  0.00  0.00           C
ATOM   2626  C   CYS   179      -7.010  36.360  35.400  0.00  0.00           C
ATOM   2627  O   CYS   179      -6.920  37.340  36.220  0.00  0.00           O
ATOM   2628  CB  CYS   179      -4.830  36.070  34.000  0.00  0.00           C
ATOM   2629  SG  CYS   179      -4.390  34.300  34.340  0.00  0.00           S
ATOM   2630  HN  CYS   179      -6.930  38.380  34.180  0.00  0.00           H
ATOM   2631  HA  CYS   179      -7.000  35.710  33.510  0.00  0.00           H
ATOM   2632  HB1 CYS   179      -4.270  36.760  34.660  0.00  0.00           H
ATOM   2633  HB2 CYS   179      -4.560  36.330  32.950  0.00  0.00           H
ATOM   2634  HG1 CYS   179      -4.230  34.430  35.650  0.00  0.00           H
ATOM   2635  N   THR   180      -7.760  35.290  35.690  0.00  0.00           N
ATOM   2636  CA  THR   180      -8.180  34.890  37.060  0.00  0.00           C
ATOM   2637  C   THR   180      -7.940  33.430  37.370  0.00  0.00           C
ATOM   2638  O   THR   180      -7.720  32.630  36.460  0.00  0.00           O
ATOM   2639  CB  THR   180      -9.660  35.330  37.200  0.00  0.00           C
ATOM   2640  CG2 THR   180     -10.360  34.900  35.880  0.00  0.00           C
ATOM   2641  OG1 THR   180     -10.350  34.780  38.280  0.00  0.00           O
ATOM   2642  HN  THR   180      -8.080  34.670  34.980  0.00  0.00           H
ATOM   2643  HA  THR   180      -7.690  35.480  37.820  0.00  0.00           H
ATOM   2644  HB  THR   180      -9.690  36.440  37.290  0.00  0.00           H
ATOM   2645  HG1 THR   180     -10.000  35.200  39.060  0.00  0.00           H
ATOM   2646 HG21 THR   180     -11.460  35.060  35.940  0.00  0.00           H
ATOM   2647 HG22 THR   180     -10.140  35.610  35.050  0.00  0.00           H
ATOM   2648 HG23 THR   180     -10.290  33.800  35.710  0.00  0.00           H
HETATM 2649  N   SEP   181      -7.840  33.100  38.630  0.00  0.00           N
HETATM 2650  CA  SEP   181      -7.720  31.720  39.130  0.00  0.00           C
HETATM 2651  C   SEP   181      -8.870  31.460  40.120  0.00  0.00           C
HETATM 2652  O   SEP   181      -9.050  32.230  41.030  0.00  0.00           O
HETATM 2653  CB  SEP   181      -6.340  31.290  39.670  0.00  0.00           C
HETATM 2654  OG  SEP   181      -6.290  29.920  40.040  0.00  0.00           O
HETATM 2655  P   SEP   181      -5.400  28.890  39.230  0.00  0.00           P
HETATM 2656  O1P SEP   181      -5.580  27.550  39.690  0.00  0.00           O
HETATM 2657  O2P SEP   181      -5.540  29.120  37.760  0.00  0.00           O
HETATM 2658  O3P SEP   181      -3.970  29.210  39.510  0.00  0.00           O
ATOM   2659  N   PHE   182      -9.580  30.400  39.910  0.00  0.00           N
ATOM   2660  CA  PHE   182     -10.870  30.220  40.530  0.00  0.00           C
ATOM   2661  C   PHE   182     -10.760  29.650  41.940  0.00  0.00           C
ATOM   2662  O   PHE   182     -11.810  29.620  42.570  0.00  0.00           O
ATOM   2663  CB  PHE   182     -11.800  29.260  39.660  0.00  0.00           C
ATOM   2664  CG  PHE   182     -12.040  29.830  38.320  0.00  0.00           C
ATOM   2665  CD1 PHE   182     -11.380  29.440  37.130  0.00  0.00           C
ATOM   2666  CD2 PHE   182     -12.950  30.900  38.240  0.00  0.00           C
ATOM   2667  CE1 PHE   182     -11.660  30.070  35.920  0.00  0.00           C
ATOM   2668  CE2 PHE   182     -13.350  31.500  37.000  0.00  0.00           C
ATOM   2669  CZ  PHE   182     -12.700  31.020  35.830  0.00  0.00           C
ATOM   2670  HN  PHE   182      -9.330  29.690  39.260  0.00  0.00           H
ATOM   2671  HA  PHE   182     -11.290  31.210  40.650  0.00  0.00           H
ATOM   2672  HB1 PHE   182     -12.830  29.080  40.040  0.00  0.00           H
ATOM   2673  HB2 PHE   182     -11.350  28.250  39.570  0.00  0.00           H
ATOM   2674  HD1 PHE   182     -10.660  28.630  37.240  0.00  0.00           H
ATOM   2675  HD2 PHE   182     -13.340  31.270  39.170  0.00  0.00           H
ATOM   2676  HE1 PHE   182     -11.070  29.850  35.050  0.00  0.00           H
ATOM   2677  HE2 PHE   182     -13.970  32.380  36.940  0.00  0.00           H
ATOM   2678  HZ  PHE   182     -12.970  31.410  34.860  0.00  0.00           H
ATOM   2679  N   VAL   183      -9.690  29.200  42.480  0.00  0.00           N
ATOM   2680  CA  VAL   183      -9.630  28.830  43.880  0.00  0.00           C
ATOM   2681  C   VAL   183      -9.970  29.860  44.960  0.00  0.00           C
ATOM   2682  O   VAL   183      -9.780  31.080  44.880  0.00  0.00           O
ATOM   2683  CB  VAL   183      -8.300  28.140  44.260  0.00  0.00           C
ATOM   2684  CG1 VAL   183      -8.190  26.700  43.670  0.00  0.00           C
ATOM   2685  CG2 VAL   183      -7.130  28.910  43.570  0.00  0.00           C
ATOM   2686  HN  VAL   183      -8.800  29.300  42.040  0.00  0.00           H
ATOM   2687  HA  VAL   183     -10.350  28.070  44.110  0.00  0.00           H
ATOM   2688  HB  VAL   183      -8.140  28.150  45.360  0.00  0.00           H
ATOM   2689 HG11 VAL   183      -9.020  26.050  44.020  0.00  0.00           H
ATOM   2690 HG12 VAL   183      -8.420  26.690  42.580  0.00  0.00           H
ATOM   2691 HG13 VAL   183      -7.200  26.230  43.840  0.00  0.00           H
ATOM   2692 HG21 VAL   183      -7.140  30.010  43.730  0.00  0.00           H
ATOM   2693 HG22 VAL   183      -6.170  28.530  43.980  0.00  0.00           H
ATOM   2694 HG23 VAL   183      -7.150  28.730  42.480  0.00  0.00           H
ATOM   2695  N   GLY   184     -10.700  29.390  46.050  0.00  0.00           N
ATOM   2696  CA  GLY   184     -10.980  30.200  47.230  0.00  0.00           C
ATOM   2697  C   GLY   184      -9.700  30.500  47.980  0.00  0.00           C
ATOM   2698  O   GLY   184      -8.610  29.850  47.870  0.00  0.00           O
ATOM   2699  HN  GLY   184     -11.100  28.470  46.060  0.00  0.00           H
ATOM   2700  HA1 GLY   184     -11.480  31.120  47.000  0.00  0.00           H
ATOM   2701  HA2 GLY   184     -11.550  29.570  47.910  0.00  0.00           H
ATOM   2702  N   THR   185      -9.760  31.530  48.840  0.00  0.00           N
ATOM   2703  CA  THR   185      -8.610  31.970  49.660  0.00  0.00           C
ATOM   2704  C   THR   185      -9.040  32.450  51.020  0.00  0.00           C
ATOM   2705  O   THR   185      -9.580  33.560  51.150  0.00  0.00           O
ATOM   2706  CB  THR   185      -7.850  33.110  49.010  0.00  0.00           C
ATOM   2707  CG2 THR   185      -6.720  33.620  49.900  0.00  0.00           C
ATOM   2708  OG1 THR   185      -7.230  32.590  47.850  0.00  0.00           O
ATOM   2709  HN  THR   185     -10.670  31.910  49.000  0.00  0.00           H
ATOM   2710  HA  THR   185      -7.970  31.130  49.860  0.00  0.00           H
ATOM   2711  HB  THR   185      -8.510  33.970  48.790  0.00  0.00           H
ATOM   2712  HG1 THR   185      -7.750  32.860  47.090  0.00  0.00           H
ATOM   2713 HG21 THR   185      -7.100  34.140  50.800  0.00  0.00           H
ATOM   2714 HG22 THR   185      -6.020  32.830  50.210  0.00  0.00           H
ATOM   2715 HG23 THR   185      -6.110  34.400  49.380  0.00  0.00           H
ATOM   2716  N   LEU   186      -8.780  31.590  52.000  0.00  0.00           N
ATOM   2717  CA  LEU   186      -8.740  31.920  53.430  0.00  0.00           C
ATOM   2718  C   LEU   186      -7.430  32.610  53.830  0.00  0.00           C
ATOM   2719  O   LEU   186      -6.360  32.580  53.200  0.00  0.00           O
ATOM   2720  CB  LEU   186      -8.910  30.680  54.360  0.00  0.00           C
ATOM   2721  CG  LEU   186     -10.030  29.690  54.010  0.00  0.00           C
ATOM   2722  CD1 LEU   186     -10.290  28.620  55.070  0.00  0.00           C
ATOM   2723  CD2 LEU   186     -11.350  30.470  53.860  0.00  0.00           C
ATOM   2724  HN  LEU   186      -8.560  30.650  51.770  0.00  0.00           H
ATOM   2725  HA  LEU   186      -9.540  32.610  53.650  0.00  0.00           H
ATOM   2726  HB1 LEU   186      -9.090  31.030  55.400  0.00  0.00           H
ATOM   2727  HB2 LEU   186      -7.980  30.080  54.360  0.00  0.00           H
ATOM   2728  HG  LEU   186      -9.790  29.060  53.130  0.00  0.00           H
ATOM   2729 HD11 LEU   186     -10.810  29.140  55.900  0.00  0.00           H
ATOM   2730 HD12 LEU   186     -11.000  27.890  54.630  0.00  0.00           H
ATOM   2731 HD13 LEU   186      -9.360  28.090  55.350  0.00  0.00           H
ATOM   2732 HD21 LEU   186     -12.210  29.780  54.040  0.00  0.00           H
ATOM   2733 HD22 LEU   186     -11.380  31.170  54.720  0.00  0.00           H
ATOM   2734 HD23 LEU   186     -11.380  31.150  52.990  0.00  0.00           H
ATOM   2735  N   GLN   187      -7.460  33.290  54.990  0.00  0.00           N
ATOM   2736  CA  GLN   187      -6.260  33.840  55.750  0.00  0.00           C
ATOM   2737  C   GLN   187      -5.630  35.080  55.140  0.00  0.00           C
ATOM   2738  O   GLN   187      -4.980  35.880  55.850  0.00  0.00           O
ATOM   2739  CB  GLN   187      -5.130  32.750  56.110  0.00  0.00           C
ATOM   2740  CG  GLN   187      -5.390  32.070  57.490  0.00  0.00           C
ATOM   2741  CD  GLN   187      -6.530  31.050  57.640  0.00  0.00           C
ATOM   2742  NE2 GLN   187      -6.550  29.930  56.890  0.00  0.00           N
ATOM   2743  OE1 GLN   187      -7.390  31.260  58.520  0.00  0.00           O
ATOM   2744  HN  GLN   187      -8.290  33.440  55.520  0.00  0.00           H
ATOM   2745  HA  GLN   187      -6.690  34.270  56.640  0.00  0.00           H
ATOM   2746  HB1 GLN   187      -4.150  33.260  56.190  0.00  0.00           H
ATOM   2747  HB2 GLN   187      -5.060  31.930  55.360  0.00  0.00           H
ATOM   2748  HG1 GLN   187      -5.550  32.890  58.220  0.00  0.00           H
ATOM   2749  HG2 GLN   187      -4.460  31.600  57.850  0.00  0.00           H
ATOM   2750 HE21 GLN   187      -5.750  29.720  56.340  0.00  0.00           H
ATOM   2751 HE22 GLN   187      -7.230  29.240  57.130  0.00  0.00           H
ATOM   2752  N   TYR   188      -5.840  35.340  53.870  0.00  0.00           N
ATOM   2753  CA  TYR   188      -5.230  36.460  53.100  0.00  0.00           C
ATOM   2754  C   TYR   188      -6.270  37.100  52.280  0.00  0.00           C
ATOM   2755  O   TYR   188      -7.400  36.530  52.210  0.00  0.00           O
ATOM   2756  CB  TYR   188      -4.050  36.050  52.250  0.00  0.00           C
ATOM   2757  CG  TYR   188      -2.910  35.590  53.170  0.00  0.00           C
ATOM   2758  CD1 TYR   188      -2.550  34.180  53.190  0.00  0.00           C
ATOM   2759  CD2 TYR   188      -2.270  36.480  53.960  0.00  0.00           C
ATOM   2760  CE1 TYR   188      -1.570  33.760  54.090  0.00  0.00           C
ATOM   2761  CE2 TYR   188      -1.290  36.050  54.850  0.00  0.00           C
ATOM   2762  CZ  TYR   188      -0.860  34.730  54.850  0.00  0.00           C
ATOM   2763  OH  TYR   188       0.260  34.300  55.600  0.00  0.00           O
ATOM   2764  HN  TYR   188      -6.520  34.810  53.380  0.00  0.00           H
ATOM   2765  HA  TYR   188      -4.800  37.200  53.760  0.00  0.00           H
ATOM   2766  HB1 TYR   188      -3.680  36.770  51.500  0.00  0.00           H
ATOM   2767  HB2 TYR   188      -4.380  35.190  51.630  0.00  0.00           H
ATOM   2768  HD1 TYR   188      -3.030  33.490  52.510  0.00  0.00           H
ATOM   2769  HD2 TYR   188      -2.510  37.530  53.820  0.00  0.00           H
ATOM   2770  HE1 TYR   188      -1.240  32.740  54.040  0.00  0.00           H
ATOM   2771  HE2 TYR   188      -0.780  36.770  55.480  0.00  0.00           H
ATOM   2772  HH  TYR   188       0.680  35.070  55.990  0.00  0.00           H
ATOM   2773  N   LEU   189      -5.960  38.210  51.630  0.00  0.00           N
ATOM   2774  CA  LEU   189      -6.880  38.860  50.620  0.00  0.00           C
ATOM   2775  C   LEU   189      -8.180  39.340  51.290  0.00  0.00           C
ATOM   2776  O   LEU   189      -8.790  38.850  52.200  0.00  0.00           O
ATOM   2777  CB  LEU   189      -7.180  38.010  49.380  0.00  0.00           C
ATOM   2778  CG  LEU   189      -5.970  37.500  48.500  0.00  0.00           C
ATOM   2779  CD1 LEU   189      -6.450  36.800  47.190  0.00  0.00           C
ATOM   2780  CD2 LEU   189      -4.950  38.660  48.250  0.00  0.00           C
ATOM   2781  HN  LEU   189      -5.060  38.640  51.670  0.00  0.00           H
ATOM   2782  HA  LEU   189      -6.350  39.740  50.310  0.00  0.00           H
ATOM   2783  HB1 LEU   189      -7.770  38.620  48.660  0.00  0.00           H
ATOM   2784  HB2 LEU   189      -7.720  37.110  49.750  0.00  0.00           H
ATOM   2785  HG  LEU   189      -5.460  36.730  49.120  0.00  0.00           H
ATOM   2786 HD11 LEU   189      -6.860  37.500  46.430  0.00  0.00           H
ATOM   2787 HD12 LEU   189      -5.600  36.200  46.790  0.00  0.00           H
ATOM   2788 HD13 LEU   189      -7.350  36.160  47.310  0.00  0.00           H
ATOM   2789 HD21 LEU   189      -5.470  39.530  47.790  0.00  0.00           H
ATOM   2790 HD22 LEU   189      -4.530  39.020  49.220  0.00  0.00           H
ATOM   2791 HD23 LEU   189      -4.170  38.330  47.540  0.00  0.00           H
ATOM   2792  N   ALA   190      -8.770  40.450  50.810  0.00  0.00           N
ATOM   2793  CA  ALA   190     -10.020  40.900  51.290  0.00  0.00           C
ATOM   2794  C   ALA   190     -11.310  40.010  50.980  0.00  0.00           C
ATOM   2795  O   ALA   190     -11.330  39.350  49.910  0.00  0.00           O
ATOM   2796  CB  ALA   190     -10.200  42.360  50.800  0.00  0.00           C
ATOM   2797  HN  ALA   190      -8.190  40.840  50.090  0.00  0.00           H
ATOM   2798  HA  ALA   190      -9.950  41.030  52.360  0.00  0.00           H
ATOM   2799  HB1 ALA   190      -9.340  42.970  51.140  0.00  0.00           H
ATOM   2800  HB2 ALA   190     -10.100  42.310  49.690  0.00  0.00           H
ATOM   2801  HB3 ALA   190     -11.120  42.860  51.160  0.00  0.00           H
ATOM   2802  N   PRO   191     -12.340  39.880  51.900  0.00  0.00           N
ATOM   2803  CA  PRO   191     -13.460  38.950  51.700  0.00  0.00           C
ATOM   2804  C   PRO   191     -14.410  39.420  50.590  0.00  0.00           C
ATOM   2805  O   PRO   191     -15.290  38.630  50.280  0.00  0.00           O
ATOM   2806  CB  PRO   191     -14.150  38.890  53.140  0.00  0.00           C
ATOM   2807  CG  PRO   191     -13.730  40.170  53.720  0.00  0.00           C
ATOM   2808  CD  PRO   191     -12.290  40.260  53.290  0.00  0.00           C
ATOM   2809  HA  PRO   191     -13.010  38.020  51.410  0.00  0.00           H
ATOM   2810  HB1 PRO   191     -13.580  38.060  53.600  0.00  0.00           H
ATOM   2811  HB2 PRO   191     -15.230  38.630  53.200  0.00  0.00           H
ATOM   2812  HG1 PRO   191     -13.780  40.170  54.830  0.00  0.00           H
ATOM   2813  HG2 PRO   191     -14.320  41.030  53.320  0.00  0.00           H
ATOM   2814  HD1 PRO   191     -11.610  39.560  53.810  0.00  0.00           H
ATOM   2815  HD2 PRO   191     -11.860  41.280  53.410  0.00  0.00           H
ATOM   2816  N   GLU   192     -14.240  40.550  49.910  0.00  0.00           N
ATOM   2817  CA  GLU   192     -14.960  40.960  48.710  0.00  0.00           C
ATOM   2818  C   GLU   192     -14.470  40.170  47.470  0.00  0.00           C
ATOM   2819  O   GLU   192     -15.190  40.090  46.440  0.00  0.00           O
ATOM   2820  CB  GLU   192     -14.950  42.560  48.410  0.00  0.00           C
ATOM   2821  CG  GLU   192     -13.620  43.270  48.460  0.00  0.00           C
ATOM   2822  CD  GLU   192     -13.610  44.740  48.770  0.00  0.00           C
ATOM   2823  OE1 GLU   192     -14.090  45.580  47.970  0.00  0.00           O
ATOM   2824  OE2 GLU   192     -13.280  45.130  49.920  0.00  0.00           O
ATOM   2825  HN  GLU   192     -13.670  41.190  50.410  0.00  0.00           H
ATOM   2826  HA  GLU   192     -15.960  40.570  48.790  0.00  0.00           H
ATOM   2827  HB1 GLU   192     -15.530  42.880  49.300  0.00  0.00           H
ATOM   2828  HB2 GLU   192     -15.660  42.790  47.590  0.00  0.00           H
ATOM   2829  HG1 GLU   192     -13.120  43.100  47.480  0.00  0.00           H
ATOM   2830  HG2 GLU   192     -12.940  43.000  49.290  0.00  0.00           H
ATOM   2831  N   LEU   193     -13.190  39.700  47.460  0.00  0.00           N
ATOM   2832  CA  LEU   193     -12.630  39.010  46.370  0.00  0.00           C
ATOM   2833  C   LEU   193     -12.800  37.460  46.430  0.00  0.00           C
ATOM   2834  O   LEU   193     -12.090  36.680  45.850  0.00  0.00           O
ATOM   2835  CB  LEU   193     -11.110  39.330  46.420  0.00  0.00           C
ATOM   2836  CG  LEU   193     -10.680  40.750  46.140  0.00  0.00           C
ATOM   2837  CD1 LEU   193      -9.090  40.900  46.270  0.00  0.00           C
ATOM   2838  CD2 LEU   193     -11.190  41.020  44.720  0.00  0.00           C
ATOM   2839  HN  LEU   193     -12.510  39.970  48.130  0.00  0.00           H
ATOM   2840  HA  LEU   193     -12.970  39.310  45.390  0.00  0.00           H
ATOM   2841  HB1 LEU   193     -10.610  38.700  45.640  0.00  0.00           H
ATOM   2842  HB2 LEU   193     -10.750  39.020  47.420  0.00  0.00           H
ATOM   2843  HG  LEU   193     -11.110  41.460  46.880  0.00  0.00           H
ATOM   2844 HD11 LEU   193      -8.590  40.070  45.720  0.00  0.00           H
ATOM   2845 HD12 LEU   193      -8.840  41.930  45.940  0.00  0.00           H
ATOM   2846 HD13 LEU   193      -8.720  40.930  47.320  0.00  0.00           H
ATOM   2847 HD21 LEU   193     -12.290  41.060  44.800  0.00  0.00           H
ATOM   2848 HD22 LEU   193     -10.840  42.040  44.450  0.00  0.00           H
ATOM   2849 HD23 LEU   193     -10.890  40.200  44.030  0.00  0.00           H
ATOM   2850  N   LEU   194     -13.840  36.970  47.130  0.00  0.00           N
ATOM   2851  CA  LEU   194     -14.350  35.660  47.160  0.00  0.00           C
ATOM   2852  C   LEU   194     -15.700  35.620  46.460  0.00  0.00           C
ATOM   2853  O   LEU   194     -16.390  36.640  46.330  0.00  0.00           O
ATOM   2854  CB  LEU   194     -14.710  35.010  48.560  0.00  0.00           C
ATOM   2855  CG  LEU   194     -13.550  35.250  49.650  0.00  0.00           C
ATOM   2856  CD1 LEU   194     -14.160  34.900  51.020  0.00  0.00           C
ATOM   2857  CD2 LEU   194     -12.380  34.310  49.360  0.00  0.00           C
ATOM   2858  HN  LEU   194     -14.270  37.690  47.670  0.00  0.00           H
ATOM   2859  HA  LEU   194     -13.660  34.990  46.680  0.00  0.00           H
ATOM   2860  HB1 LEU   194     -14.820  33.910  48.460  0.00  0.00           H
ATOM   2861  HB2 LEU   194     -15.630  35.480  48.950  0.00  0.00           H
ATOM   2862  HG  LEU   194     -13.150  36.280  49.550  0.00  0.00           H
ATOM   2863 HD11 LEU   194     -14.550  33.870  50.960  0.00  0.00           H
ATOM   2864 HD12 LEU   194     -13.420  35.010  51.840  0.00  0.00           H
ATOM   2865 HD13 LEU   194     -15.010  35.580  51.240  0.00  0.00           H
ATOM   2866 HD21 LEU   194     -11.630  34.340  50.170  0.00  0.00           H
ATOM   2867 HD22 LEU   194     -12.690  33.250  49.230  0.00  0.00           H
ATOM   2868 HD23 LEU   194     -12.020  34.600  48.350  0.00  0.00           H
ATOM   2869  N   GLU   195     -16.120  34.410  46.020  0.00  0.00           N
ATOM   2870  CA  GLU   195     -17.340  34.110  45.340  0.00  0.00           C
ATOM   2871  C   GLU   195     -17.770  35.180  44.340  0.00  0.00           C
ATOM   2872  O   GLU   195     -17.020  35.680  43.500  0.00  0.00           O
ATOM   2873  CB  GLU   195     -18.390  33.510  46.240  0.00  0.00           C
ATOM   2874  CG  GLU   195     -17.990  32.040  46.670  0.00  0.00           C
ATOM   2875  CD  GLU   195     -19.070  31.520  47.600  0.00  0.00           C
ATOM   2876  OE1 GLU   195     -20.230  31.180  47.190  0.00  0.00           O
ATOM   2877  OE2 GLU   195     -18.770  31.410  48.800  0.00  0.00           O
ATOM   2878  HN  GLU   195     -15.580  33.610  46.270  0.00  0.00           H
ATOM   2879  HA  GLU   195     -17.160  33.220  44.750  0.00  0.00           H
ATOM   2880  HB1 GLU   195     -19.420  33.450  45.830  0.00  0.00           H
ATOM   2881  HB2 GLU   195     -18.560  34.230  47.070  0.00  0.00           H
ATOM   2882  HG1 GLU   195     -16.990  32.090  47.160  0.00  0.00           H
ATOM   2883  HG2 GLU   195     -17.900  31.400  45.770  0.00  0.00           H
ATOM   2884  N   GLN   196     -19.070  35.620  44.440  0.00  0.00           N
ATOM   2885  CA  GLN   196     -19.570  36.570  43.430  0.00  0.00           C
ATOM   2886  C   GLN   196     -19.990  37.780  44.190  0.00  0.00           C
ATOM   2887  O   GLN   196     -21.100  37.830  44.740  0.00  0.00           O
ATOM   2888  CB  GLN   196     -20.850  36.140  42.680  0.00  0.00           C
ATOM   2889  CG  GLN   196     -20.840  34.820  41.810  0.00  0.00           C
ATOM   2890  CD  GLN   196     -20.470  33.550  42.570  0.00  0.00           C
ATOM   2891  NE2 GLN   196     -21.440  33.120  43.470  0.00  0.00           N
ATOM   2892  OE1 GLN   196     -19.390  32.990  42.550  0.00  0.00           O
ATOM   2893  HN  GLN   196     -19.640  35.280  45.180  0.00  0.00           H
ATOM   2894  HA  GLN   196     -18.810  36.770  42.690  0.00  0.00           H
ATOM   2895  HB1 GLN   196     -21.320  36.940  42.070  0.00  0.00           H
ATOM   2896  HB2 GLN   196     -21.640  35.850  43.410  0.00  0.00           H
ATOM   2897  HG1 GLN   196     -20.070  35.030  41.040  0.00  0.00           H
ATOM   2898  HG2 GLN   196     -21.810  34.690  41.270  0.00  0.00           H
ATOM   2899 HE21 GLN   196     -22.150  33.780  43.720  0.00  0.00           H
ATOM   2900 HE22 GLN   196     -21.220  32.240  43.910  0.00  0.00           H
ATOM   2901  N   GLN   197     -19.060  38.740  44.350  0.00  0.00           N
ATOM   2902  CA  GLN   197     -19.470  40.020  44.900  0.00  0.00           C
ATOM   2903  C   GLN   197     -18.920  41.220  44.110  0.00  0.00           C
ATOM   2904  O   GLN   197     -18.050  41.040  43.290  0.00  0.00           O
ATOM   2905  CB  GLN   197     -18.680  40.210  46.200  0.00  0.00           C
ATOM   2906  CG  GLN   197     -19.230  39.260  47.290  0.00  0.00           C
ATOM   2907  CD  GLN   197     -18.210  39.090  48.460  0.00  0.00           C
ATOM   2908  NE2 GLN   197     -17.370  38.090  48.460  0.00  0.00           N
ATOM   2909  OE1 GLN   197     -18.220  39.890  49.400  0.00  0.00           O
ATOM   2910  HN  GLN   197     -18.160  38.580  43.950  0.00  0.00           H
ATOM   2911  HA  GLN   197     -20.520  40.220  45.050  0.00  0.00           H
ATOM   2912  HB1 GLN   197     -18.610  41.240  46.620  0.00  0.00           H
ATOM   2913  HB2 GLN   197     -17.650  39.870  45.950  0.00  0.00           H
ATOM   2914  HG1 GLN   197     -19.500  38.270  46.870  0.00  0.00           H
ATOM   2915  HG2 GLN   197     -20.250  39.520  47.630  0.00  0.00           H
ATOM   2916 HE21 GLN   197     -17.220  37.510  47.660  0.00  0.00           H
ATOM   2917 HE22 GLN   197     -16.800  38.120  49.280  0.00  0.00           H
ATOM   2918  N   LYS   198     -19.490  42.370  44.300  0.00  0.00           N
ATOM   2919  CA  LYS   198     -18.940  43.600  43.620  0.00  0.00           C
ATOM   2920  C   LYS   198     -17.880  44.180  44.570  0.00  0.00           C
ATOM   2921  O   LYS   198     -18.210  44.750  45.610  0.00  0.00           O
ATOM   2922  CB  LYS   198     -20.000  44.610  43.210  0.00  0.00           C
ATOM   2923  CG  LYS   198     -21.160  43.960  42.370  0.00  0.00           C
ATOM   2924  CD  LYS   198     -20.770  43.190  41.100  0.00  0.00           C
ATOM   2925  CE  LYS   198     -20.350  44.100  39.920  0.00  0.00           C
ATOM   2926  NZ  LYS   198     -19.610  43.420  38.850  0.00  0.00           N
ATOM   2927  HN  LYS   198     -20.360  42.400  44.780  0.00  0.00           H
ATOM   2928  HA  LYS   198     -18.300  43.310  42.800  0.00  0.00           H
ATOM   2929  HB1 LYS   198     -19.600  45.470  42.640  0.00  0.00           H
ATOM   2930  HB2 LYS   198     -20.410  45.000  44.170  0.00  0.00           H
ATOM   2931  HG1 LYS   198     -21.890  44.760  42.110  0.00  0.00           H
ATOM   2932  HG2 LYS   198     -21.690  43.380  43.150  0.00  0.00           H
ATOM   2933  HD1 LYS   198     -20.020  42.400  41.340  0.00  0.00           H
ATOM   2934  HD2 LYS   198     -21.710  42.660  40.820  0.00  0.00           H
ATOM   2935  HE1 LYS   198     -19.650  44.860  40.320  0.00  0.00           H
ATOM   2936  HE2 LYS   198     -21.290  44.590  39.610  0.00  0.00           H
ATOM   2937  HZ1 LYS   198     -18.670  43.070  39.140  0.00  0.00           H
ATOM   2938  HZ2 LYS   198     -20.120  42.660  38.350  0.00  0.00           H
ATOM   2939  HZ3 LYS   198     -19.490  44.120  38.090  0.00  0.00           H
ATOM   2940  N   TYR   199     -16.590  44.070  44.190  0.00  0.00           N
ATOM   2941  CA  TYR   199     -15.520  44.570  44.990  0.00  0.00           C
ATOM   2942  C   TYR   199     -15.210  45.980  44.610  0.00  0.00           C
ATOM   2943  O   TYR   199     -15.440  46.520  43.560  0.00  0.00           O
ATOM   2944  CB  TYR   199     -14.200  43.620  44.840  0.00  0.00           C
ATOM   2945  CG  TYR   199     -13.920  43.090  43.450  0.00  0.00           C
ATOM   2946  CD1 TYR   199     -13.360  44.000  42.550  0.00  0.00           C
ATOM   2947  CD2 TYR   199     -14.390  41.860  42.970  0.00  0.00           C
ATOM   2948  CE1 TYR   199     -13.080  43.640  41.190  0.00  0.00           C
ATOM   2949  CE2 TYR   199     -14.320  41.600  41.590  0.00  0.00           C
ATOM   2950  CZ  TYR   199     -13.630  42.420  40.760  0.00  0.00           C
ATOM   2951  OH  TYR   199     -13.470  42.000  39.470  0.00  0.00           O
ATOM   2952  HN  TYR   199     -16.320  43.560  43.380  0.00  0.00           H
ATOM   2953  HA  TYR   199     -15.820  44.420  46.020  0.00  0.00           H
ATOM   2954  HB1 TYR   199     -14.340  42.670  45.410  0.00  0.00           H
ATOM   2955  HB2 TYR   199     -13.390  44.240  45.270  0.00  0.00           H
ATOM   2956  HD1 TYR   199     -13.070  44.970  42.930  0.00  0.00           H
ATOM   2957  HD2 TYR   199     -14.920  41.160  43.600  0.00  0.00           H
ATOM   2958  HE1 TYR   199     -12.430  44.300  40.630  0.00  0.00           H
ATOM   2959  HE2 TYR   199     -14.740  40.660  41.260  0.00  0.00           H
ATOM   2960  HH  TYR   199     -13.510  41.040  39.420  0.00  0.00           H
ATOM   2961  N   THR   200     -14.610  46.660  45.520  0.00  0.00           N
ATOM   2962  CA  THR   200     -14.160  48.040  45.420  0.00  0.00           C
ATOM   2963  C   THR   200     -13.040  48.160  44.420  0.00  0.00           C
ATOM   2964  O   THR   200     -12.330  47.200  44.160  0.00  0.00           O
ATOM   2965  CB  THR   200     -13.760  48.710  46.730  0.00  0.00           C
ATOM   2966  CG2 THR   200     -14.970  48.880  47.700  0.00  0.00           C
ATOM   2967  OG1 THR   200     -12.830  47.980  47.510  0.00  0.00           O
ATOM   2968  HN  THR   200     -14.370  46.260  46.400  0.00  0.00           H
ATOM   2969  HA  THR   200     -14.950  48.620  44.980  0.00  0.00           H
ATOM   2970  HB  THR   200     -13.260  49.690  46.580  0.00  0.00           H
ATOM   2971  HG1 THR   200     -13.410  47.260  47.780  0.00  0.00           H
ATOM   2972 HG21 THR   200     -14.690  49.380  48.650  0.00  0.00           H
ATOM   2973 HG22 THR   200     -15.810  49.450  47.250  0.00  0.00           H
ATOM   2974 HG23 THR   200     -15.290  47.840  47.890  0.00  0.00           H
ATOM   2975  N   VAL   201     -12.740  49.350  43.920  0.00  0.00           N
ATOM   2976  CA  VAL   201     -11.620  49.590  43.030  0.00  0.00           C
ATOM   2977  C   VAL   201     -10.320  49.800  43.680  0.00  0.00           C
ATOM   2978  O   VAL   201      -9.250  49.620  43.110  0.00  0.00           O
ATOM   2979  CB  VAL   201     -11.870  50.800  42.070  0.00  0.00           C
ATOM   2980  CG1 VAL   201     -12.980  50.460  41.030  0.00  0.00           C
ATOM   2981  CG2 VAL   201     -12.140  52.120  42.900  0.00  0.00           C
ATOM   2982  HN  VAL   201     -13.310  50.130  44.120  0.00  0.00           H
ATOM   2983  HA  VAL   201     -11.450  48.730  42.410  0.00  0.00           H
ATOM   2984  HB  VAL   201     -10.950  51.030  41.500  0.00  0.00           H
ATOM   2985 HG11 VAL   201     -12.620  49.630  40.370  0.00  0.00           H
ATOM   2986 HG12 VAL   201     -13.860  50.090  41.600  0.00  0.00           H
ATOM   2987 HG13 VAL   201     -13.240  51.340  40.410  0.00  0.00           H
ATOM   2988 HG21 VAL   201     -11.170  52.490  43.300  0.00  0.00           H
ATOM   2989 HG22 VAL   201     -12.490  52.980  42.290  0.00  0.00           H
ATOM   2990 HG23 VAL   201     -12.750  51.900  43.800  0.00  0.00           H
ATOM   2991  N   THR   202     -10.390  49.980  45.060  0.00  0.00           N
ATOM   2992  CA  THR   202      -9.280  50.240  46.030  0.00  0.00           C
ATOM   2993  C   THR   202      -8.950  48.960  46.780  0.00  0.00           C
ATOM   2994  O   THR   202      -8.020  48.960  47.630  0.00  0.00           O
ATOM   2995  CB  THR   202      -9.650  51.330  46.990  0.00  0.00           C
ATOM   2996  CG2 THR   202      -9.700  52.790  46.370  0.00  0.00           C
ATOM   2997  OG1 THR   202     -10.990  51.090  47.390  0.00  0.00           O
ATOM   2998  HN  THR   202     -11.270  49.930  45.530  0.00  0.00           H
ATOM   2999  HA  THR   202      -8.320  50.410  45.570  0.00  0.00           H
ATOM   3000  HB  THR   202      -9.100  51.380  47.950  0.00  0.00           H
ATOM   3001  HG1 THR   202     -10.760  50.850  48.290  0.00  0.00           H
ATOM   3002 HG21 THR   202     -10.630  52.780  45.780  0.00  0.00           H
ATOM   3003 HG22 THR   202      -9.800  53.510  47.220  0.00  0.00           H
ATOM   3004 HG23 THR   202      -8.790  52.920  45.750  0.00  0.00           H
ATOM   3005  N   VAL   203      -9.480  47.730  46.390  0.00  0.00           N
ATOM   3006  CA  VAL   203      -9.180  46.460  47.020  0.00  0.00           C
ATOM   3007  C   VAL   203      -7.760  46.150  47.220  0.00  0.00           C
ATOM   3008  O   VAL   203      -7.310  45.520  48.190  0.00  0.00           O
ATOM   3009  CB  VAL   203      -9.980  45.310  46.340  0.00  0.00           C
ATOM   3010  CG1 VAL   203      -9.570  45.210  44.940  0.00  0.00           C
ATOM   3011  CG2 VAL   203      -9.930  44.040  47.130  0.00  0.00           C
ATOM   3012  HN  VAL   203      -9.950  47.590  45.530  0.00  0.00           H
ATOM   3013  HA  VAL   203      -9.550  46.640  48.020  0.00  0.00           H
ATOM   3014  HB  VAL   203     -11.040  45.620  46.420  0.00  0.00           H
ATOM   3015 HG11 VAL   203      -9.760  46.200  44.480  0.00  0.00           H
ATOM   3016 HG12 VAL   203      -8.510  44.920  44.820  0.00  0.00           H
ATOM   3017 HG13 VAL   203     -10.170  44.440  44.410  0.00  0.00           H
ATOM   3018 HG21 VAL   203      -8.920  43.580  47.250  0.00  0.00           H
ATOM   3019 HG22 VAL   203     -10.340  44.310  48.130  0.00  0.00           H
ATOM   3020 HG23 VAL   203     -10.580  43.340  46.560  0.00  0.00           H
ATOM   3021  N   ASP   204      -6.870  46.610  46.320  0.00  0.00           N
ATOM   3022  CA  ASP   204      -5.400  46.220  46.310  0.00  0.00           C
ATOM   3023  C   ASP   204      -4.630  46.900  47.480  0.00  0.00           C
ATOM   3024  O   ASP   204      -3.520  46.530  47.890  0.00  0.00           O
ATOM   3025  CB  ASP   204      -4.640  46.680  45.040  0.00  0.00           C
ATOM   3026  CG  ASP   204      -5.010  45.860  43.810  0.00  0.00           C
ATOM   3027  OD1 ASP   204      -4.980  44.590  43.990  0.00  0.00           O
ATOM   3028  OD2 ASP   204      -5.170  46.470  42.730  0.00  0.00           O
ATOM   3029  HN  ASP   204      -7.080  47.220  45.560  0.00  0.00           H
ATOM   3030  HA  ASP   204      -5.270  45.180  46.590  0.00  0.00           H
ATOM   3031  HB1 ASP   204      -3.560  46.510  45.220  0.00  0.00           H
ATOM   3032  HB2 ASP   204      -4.870  47.740  44.830  0.00  0.00           H
ATOM   3033  N   TYR   205      -5.260  47.980  48.040  0.00  0.00           N
ATOM   3034  CA  TYR   205      -4.800  48.740  49.230  0.00  0.00           C
ATOM   3035  C   TYR   205      -4.650  47.810  50.470  0.00  0.00           C
ATOM   3036  O   TYR   205      -3.790  47.930  51.290  0.00  0.00           O
ATOM   3037  CB  TYR   205      -5.670  49.970  49.520  0.00  0.00           C
ATOM   3038  CG  TYR   205      -5.630  51.050  48.480  0.00  0.00           C
ATOM   3039  CD1 TYR   205      -4.710  51.120  47.390  0.00  0.00           C
ATOM   3040  CD2 TYR   205      -6.540  52.090  48.680  0.00  0.00           C
ATOM   3041  CE1 TYR   205      -4.720  52.200  46.540  0.00  0.00           C
ATOM   3042  CE2 TYR   205      -6.640  53.100  47.730  0.00  0.00           C
ATOM   3043  CZ  TYR   205      -5.690  53.260  46.720  0.00  0.00           C
ATOM   3044  OH  TYR   205      -5.900  54.320  45.830  0.00  0.00           O
ATOM   3045  HN  TYR   205      -6.110  48.420  47.770  0.00  0.00           H
ATOM   3046  HA  TYR   205      -3.760  48.980  49.060  0.00  0.00           H
ATOM   3047  HB1 TYR   205      -5.410  50.480  50.480  0.00  0.00           H
ATOM   3048  HB2 TYR   205      -6.690  49.550  49.620  0.00  0.00           H
ATOM   3049  HD1 TYR   205      -3.950  50.370  47.230  0.00  0.00           H
ATOM   3050  HD2 TYR   205      -7.370  52.070  49.380  0.00  0.00           H
ATOM   3051  HE1 TYR   205      -4.050  52.250  45.700  0.00  0.00           H
ATOM   3052  HE2 TYR   205      -7.460  53.800  47.820  0.00  0.00           H
ATOM   3053  HH  TYR   205      -6.810  54.590  45.760  0.00  0.00           H
ATOM   3054  N   TRP   206      -5.690  46.960  50.670  0.00  0.00           N
ATOM   3055  CA  TRP   206      -5.820  45.950  51.740  0.00  0.00           C
ATOM   3056  C   TRP   206      -4.660  44.950  51.480  0.00  0.00           C
ATOM   3057  O   TRP   206      -3.990  44.530  52.420  0.00  0.00           O
ATOM   3058  CB  TRP   206      -7.210  45.210  51.710  0.00  0.00           C
ATOM   3059  CG  TRP   206      -7.310  44.140  52.800  0.00  0.00           C
ATOM   3060  CD1 TRP   206      -6.980  42.860  52.590  0.00  0.00           C
ATOM   3061  CD2 TRP   206      -7.560  44.180  54.250  0.00  0.00           C
ATOM   3062  CE2 TRP   206      -7.420  42.870  54.800  0.00  0.00           C
ATOM   3063  CE3 TRP   206      -7.970  45.150  55.140  0.00  0.00           C
ATOM   3064  NE1 TRP   206      -6.980  42.140  53.780  0.00  0.00           N
ATOM   3065  CZ2 TRP   206      -7.720  42.530  56.120  0.00  0.00           C
ATOM   3066  CZ3 TRP   206      -8.260  44.860  56.510  0.00  0.00           C
ATOM   3067  CH2 TRP   206      -8.030  43.570  57.020  0.00  0.00           C
ATOM   3068  HN  TRP   206      -6.440  47.120  50.020  0.00  0.00           H
ATOM   3069  HA  TRP   206      -5.730  46.510  52.660  0.00  0.00           H
ATOM   3070  HB1 TRP   206      -7.210  44.750  50.700  0.00  0.00           H
ATOM   3071  HB2 TRP   206      -8.050  45.930  51.780  0.00  0.00           H
ATOM   3072  HD1 TRP   206      -6.910  42.300  51.660  0.00  0.00           H
ATOM   3073  HE1 TRP   206      -6.910  41.170  53.880  0.00  0.00           H
ATOM   3074  HE3 TRP   206      -8.120  46.140  54.750  0.00  0.00           H
ATOM   3075  HZ2 TRP   206      -7.610  41.510  56.450  0.00  0.00           H
ATOM   3076  HZ3 TRP   206      -8.470  45.720  57.130  0.00  0.00           H
ATOM   3077  HH2 TRP   206      -8.120  43.380  58.080  0.00  0.00           H
ATOM   3078  N   SER   207      -4.450  44.540  50.160  0.00  0.00           N
ATOM   3079  CA  SER   207      -3.440  43.630  49.730  0.00  0.00           C
ATOM   3080  C   SER   207      -2.070  44.120  50.080  0.00  0.00           C
ATOM   3081  O   SER   207      -1.280  43.540  50.780  0.00  0.00           O
ATOM   3082  CB  SER   207      -3.450  43.380  48.190  0.00  0.00           C
ATOM   3083  OG  SER   207      -4.710  43.070  47.620  0.00  0.00           O
ATOM   3084  HN  SER   207      -5.100  44.840  49.460  0.00  0.00           H
ATOM   3085  HA  SER   207      -3.570  42.700  50.250  0.00  0.00           H
ATOM   3086  HB1 SER   207      -2.740  42.570  47.940  0.00  0.00           H
ATOM   3087  HB2 SER   207      -3.090  44.260  47.610  0.00  0.00           H
ATOM   3088  HG1 SER   207      -4.500  42.810  46.720  0.00  0.00           H
ATOM   3089  N   PHE   208      -1.820  45.420  49.830  0.00  0.00           N
ATOM   3090  CA  PHE   208      -0.590  46.130  50.150  0.00  0.00           C
ATOM   3091  C   PHE   208      -0.460  46.450  51.690  0.00  0.00           C
ATOM   3092  O   PHE   208       0.610  46.330  52.220  0.00  0.00           O
ATOM   3093  CB  PHE   208      -0.580  47.450  49.300  0.00  0.00           C
ATOM   3094  CG  PHE   208       0.720  48.210  49.300  0.00  0.00           C
ATOM   3095  CD1 PHE   208       2.040  47.770  49.830  0.00  0.00           C
ATOM   3096  CD2 PHE   208       0.770  49.420  48.690  0.00  0.00           C
ATOM   3097  CE1 PHE   208       3.140  48.570  49.810  0.00  0.00           C
ATOM   3098  CE2 PHE   208       1.900  50.260  48.650  0.00  0.00           C
ATOM   3099  CZ  PHE   208       3.120  49.830  49.200  0.00  0.00           C
ATOM   3100  HN  PHE   208      -2.440  45.870  49.190  0.00  0.00           H
ATOM   3101  HA  PHE   208       0.230  45.480  49.890  0.00  0.00           H
ATOM   3102  HB1 PHE   208      -1.420  48.070  49.690  0.00  0.00           H
ATOM   3103  HB2 PHE   208      -0.750  47.170  48.240  0.00  0.00           H
ATOM   3104  HD1 PHE   208       2.100  46.780  50.250  0.00  0.00           H
ATOM   3105  HD2 PHE   208      -0.090  49.790  48.150  0.00  0.00           H
ATOM   3106  HE1 PHE   208       4.060  48.210  50.260  0.00  0.00           H
ATOM   3107  HE2 PHE   208       1.740  51.170  48.090  0.00  0.00           H
ATOM   3108  HZ  PHE   208       4.010  50.410  48.990  0.00  0.00           H
ATOM   3109  N   GLY   209      -1.580  46.900  52.330  0.00  0.00           N
ATOM   3110  CA  GLY   209      -1.670  47.100  53.810  0.00  0.00           C
ATOM   3111  C   GLY   209      -1.270  45.840  54.550  0.00  0.00           C
ATOM   3112  O   GLY   209      -0.520  45.840  55.500  0.00  0.00           O
ATOM   3113  HN  GLY   209      -2.430  47.080  51.840  0.00  0.00           H
ATOM   3114  HA1 GLY   209      -1.010  47.900  54.120  0.00  0.00           H
ATOM   3115  HA2 GLY   209      -2.710  47.190  54.080  0.00  0.00           H
ATOM   3116  N   THR   210      -1.770  44.650  54.140  0.00  0.00           N
ATOM   3117  CA  THR   210      -1.410  43.330  54.720  0.00  0.00           C
ATOM   3118  C   THR   210       0.040  42.960  54.580  0.00  0.00           C
ATOM   3119  O   THR   210       0.760  42.730  55.540  0.00  0.00           O
ATOM   3120  CB  THR   210      -2.370  42.210  54.430  0.00  0.00           C
ATOM   3121  CG2 THR   210      -3.720  42.430  55.050  0.00  0.00           C
ATOM   3122  OG1 THR   210      -2.640  42.230  53.050  0.00  0.00           O
ATOM   3123  HN  THR   210      -2.420  44.650  53.380  0.00  0.00           H
ATOM   3124  HA  THR   210      -1.460  43.440  55.800  0.00  0.00           H
ATOM   3125  HB  THR   210      -1.990  41.180  54.590  0.00  0.00           H
ATOM   3126  HG1 THR   210      -3.230  42.960  52.880  0.00  0.00           H
ATOM   3127 HG21 THR   210      -4.160  43.430  54.850  0.00  0.00           H
ATOM   3128 HG22 THR   210      -4.570  41.760  54.820  0.00  0.00           H
ATOM   3129 HG23 THR   210      -3.520  42.530  56.140  0.00  0.00           H
ATOM   3130  N   LEU   211       0.650  43.190  53.370  0.00  0.00           N
ATOM   3131  CA  LEU   211       2.150  43.150  53.200  0.00  0.00           C
ATOM   3132  C   LEU   211       2.910  44.220  54.000  0.00  0.00           C
ATOM   3133  O   LEU   211       3.990  43.890  54.440  0.00  0.00           O
ATOM   3134  CB  LEU   211       2.380  43.310  51.680  0.00  0.00           C
ATOM   3135  CG  LEU   211       3.830  43.220  51.170  0.00  0.00           C
ATOM   3136  CD1 LEU   211       3.910  42.470  49.880  0.00  0.00           C
ATOM   3137  CD2 LEU   211       4.350  44.600  50.890  0.00  0.00           C
ATOM   3138  HN  LEU   211       0.030  43.500  52.660  0.00  0.00           H
ATOM   3139  HA  LEU   211       2.370  42.130  53.470  0.00  0.00           H
ATOM   3140  HB1 LEU   211       1.870  44.200  51.230  0.00  0.00           H
ATOM   3141  HB2 LEU   211       1.960  42.430  51.150  0.00  0.00           H
ATOM   3142  HG  LEU   211       4.480  42.700  51.910  0.00  0.00           H
ATOM   3143 HD11 LEU   211       4.930  42.520  49.460  0.00  0.00           H
ATOM   3144 HD12 LEU   211       3.670  41.420  50.160  0.00  0.00           H
ATOM   3145 HD13 LEU   211       3.250  42.870  49.080  0.00  0.00           H
ATOM   3146 HD21 LEU   211       3.580  45.250  50.410  0.00  0.00           H
ATOM   3147 HD22 LEU   211       4.630  45.100  51.840  0.00  0.00           H
ATOM   3148 HD23 LEU   211       5.210  44.620  50.180  0.00  0.00           H
ATOM   3149  N   ALA   212       2.430  45.500  54.070  0.00  0.00           N
ATOM   3150  CA  ALA   212       3.140  46.600  54.720  0.00  0.00           C
ATOM   3151  C   ALA   212       3.230  46.470  56.220  0.00  0.00           C
ATOM   3152  O   ALA   212       4.260  46.680  56.840  0.00  0.00           O
ATOM   3153  CB  ALA   212       2.480  47.900  54.400  0.00  0.00           C
ATOM   3154  HN  ALA   212       1.640  45.830  53.570  0.00  0.00           H
ATOM   3155  HA  ALA   212       4.110  46.550  54.250  0.00  0.00           H
ATOM   3156  HB1 ALA   212       3.000  48.780  54.820  0.00  0.00           H
ATOM   3157  HB2 ALA   212       2.450  48.000  53.290  0.00  0.00           H
ATOM   3158  HB3 ALA   212       1.470  47.940  54.850  0.00  0.00           H
ATOM   3159  N   PHE   213       2.200  45.860  56.790  0.00  0.00           N
ATOM   3160  CA  PHE   213       2.300  45.470  58.200  0.00  0.00           C
ATOM   3161  C   PHE   213       3.090  44.240  58.470  0.00  0.00           C
ATOM   3162  O   PHE   213       3.830  44.170  59.480  0.00  0.00           O
ATOM   3163  CB  PHE   213       0.800  45.130  58.720  0.00  0.00           C
ATOM   3164  CG  PHE   213       0.800  44.760  60.220  0.00  0.00           C
ATOM   3165  CD1 PHE   213       0.580  45.770  61.200  0.00  0.00           C
ATOM   3166  CD2 PHE   213       0.970  43.450  60.650  0.00  0.00           C
ATOM   3167  CE1 PHE   213       0.520  45.530  62.560  0.00  0.00           C
ATOM   3168  CE2 PHE   213       0.970  43.210  62.030  0.00  0.00           C
ATOM   3169  CZ  PHE   213       0.750  44.220  63.010  0.00  0.00           C
ATOM   3170  HN  PHE   213       1.300  45.820  56.360  0.00  0.00           H
ATOM   3171  HA  PHE   213       2.680  46.300  58.780  0.00  0.00           H
ATOM   3172  HB1 PHE   213       0.330  44.320  58.130  0.00  0.00           H
ATOM   3173  HB2 PHE   213       0.110  45.990  58.600  0.00  0.00           H
ATOM   3174  HD1 PHE   213       0.540  46.780  60.840  0.00  0.00           H
ATOM   3175  HD2 PHE   213       1.280  42.680  59.960  0.00  0.00           H
ATOM   3176  HE1 PHE   213       0.440  46.290  63.330  0.00  0.00           H
ATOM   3177  HE2 PHE   213       0.970  42.180  62.350  0.00  0.00           H
ATOM   3178  HZ  PHE   213       0.560  44.030  64.060  0.00  0.00           H
ATOM   3179  N   GLU   214       3.130  43.290  57.600  0.00  0.00           N
ATOM   3180  CA  GLU   214       3.980  42.070  57.760  0.00  0.00           C
ATOM   3181  C   GLU   214       5.390  42.440  57.570  0.00  0.00           C
ATOM   3182  O   GLU   214       6.200  41.920  58.350  0.00  0.00           O
ATOM   3183  CB  GLU   214       3.550  40.910  56.780  0.00  0.00           C
ATOM   3184  CG  GLU   214       4.640  39.790  56.820  0.00  0.00           C
ATOM   3185  CD  GLU   214       4.210  38.450  56.310  0.00  0.00           C
ATOM   3186  OE1 GLU   214       3.070  38.380  55.820  0.00  0.00           O
ATOM   3187  OE2 GLU   214       4.990  37.480  56.410  0.00  0.00           O
ATOM   3188  HN  GLU   214       2.500  43.230  56.820  0.00  0.00           H
ATOM   3189  HA  GLU   214       3.800  41.870  58.810  0.00  0.00           H
ATOM   3190  HB1 GLU   214       3.530  41.260  55.730  0.00  0.00           H
ATOM   3191  HB2 GLU   214       2.510  40.620  57.050  0.00  0.00           H
ATOM   3192  HG1 GLU   214       4.980  39.570  57.860  0.00  0.00           H
ATOM   3193  HG2 GLU   214       5.490  40.110  56.180  0.00  0.00           H
ATOM   3194  N   CYS   215       5.760  43.320  56.580  0.00  0.00           N
ATOM   3195  CA  CYS   215       7.190  43.570  56.290  0.00  0.00           C
ATOM   3196  C   CYS   215       7.840  44.440  57.360  0.00  0.00           C
ATOM   3197  O   CYS   215       9.020  44.350  57.650  0.00  0.00           O
ATOM   3198  CB  CYS   215       7.360  44.120  54.920  0.00  0.00           C
ATOM   3199  SG  CYS   215       6.960  42.840  53.640  0.00  0.00           S
ATOM   3200  HN  CYS   215       5.090  43.690  55.940  0.00  0.00           H
ATOM   3201  HA  CYS   215       7.680  42.610  56.350  0.00  0.00           H
ATOM   3202  HB1 CYS   215       8.310  44.540  54.540  0.00  0.00           H
ATOM   3203  HB2 CYS   215       6.600  44.930  54.770  0.00  0.00           H
ATOM   3204  HG1 CYS   215       5.810  42.540  54.230  0.00  0.00           H
ATOM   3205  N   ILE   216       7.090  45.310  58.050  0.00  0.00           N
ATOM   3206  CA  ILE   216       7.530  46.180  59.120  0.00  0.00           C
ATOM   3207  C   ILE   216       7.470  45.430  60.460  0.00  0.00           C
ATOM   3208  O   ILE   216       8.200  45.800  61.430  0.00  0.00           O
ATOM   3209  CB  ILE   216       6.820  47.490  59.110  0.00  0.00           C
ATOM   3210  CG1 ILE   216       7.740  48.500  59.770  0.00  0.00           C
ATOM   3211  CG2 ILE   216       5.460  47.450  59.900  0.00  0.00           C
ATOM   3212  CD  ILE   216       7.410  49.980  59.500  0.00  0.00           C
ATOM   3213  HN  ILE   216       6.120  45.260  57.820  0.00  0.00           H
ATOM   3214  HA  ILE   216       8.580  46.230  58.870  0.00  0.00           H
ATOM   3215  HB  ILE   216       6.640  47.830  58.070  0.00  0.00           H
ATOM   3216 HG11 ILE   216       8.780  48.310  59.440  0.00  0.00           H
ATOM   3217 HG12 ILE   216       7.740  48.350  60.870  0.00  0.00           H
ATOM   3218 HG21 ILE   216       5.640  47.160  60.960  0.00  0.00           H
ATOM   3219 HG22 ILE   216       4.970  48.450  59.910  0.00  0.00           H
ATOM   3220 HG23 ILE   216       4.730  46.770  59.420  0.00  0.00           H
ATOM   3221  HD1 ILE   216       7.220  50.190  58.420  0.00  0.00           H
ATOM   3222  HD2 ILE   216       6.580  50.300  60.160  0.00  0.00           H
ATOM   3223  HD3 ILE   216       8.260  50.610  59.840  0.00  0.00           H
ATOM   3224  N   THR   217       6.590  44.350  60.650  0.00  0.00           N
ATOM   3225  CA  THR   217       6.520  43.640  61.910  0.00  0.00           C
ATOM   3226  C   THR   217       7.390  42.370  61.950  0.00  0.00           C
ATOM   3227  O   THR   217       7.980  42.050  62.950  0.00  0.00           O
ATOM   3228  CB  THR   217       5.140  43.360  62.460  0.00  0.00           C
ATOM   3229  CG2 THR   217       4.320  44.620  62.770  0.00  0.00           C
ATOM   3230  OG1 THR   217       4.290  42.540  61.630  0.00  0.00           O
ATOM   3231  HN  THR   217       5.920  44.160  59.940  0.00  0.00           H
ATOM   3232  HA  THR   217       6.970  44.230  62.700  0.00  0.00           H
ATOM   3233  HB  THR   217       5.260  42.720  63.360  0.00  0.00           H
ATOM   3234  HG1 THR   217       3.900  43.160  61.010  0.00  0.00           H
ATOM   3235 HG21 THR   217       3.910  45.030  61.820  0.00  0.00           H
ATOM   3236 HG22 THR   217       3.480  44.370  63.450  0.00  0.00           H
ATOM   3237 HG23 THR   217       4.860  45.430  63.310  0.00  0.00           H
ATOM   3238  N   GLY   218       7.580  41.630  60.830  0.00  0.00           N
ATOM   3239  CA  GLY   218       8.390  40.450  60.690  0.00  0.00           C
ATOM   3240  C   GLY   218       7.700  39.210  60.990  0.00  0.00           C
ATOM   3241  O   GLY   218       7.350  38.380  60.170  0.00  0.00           O
ATOM   3242  HN  GLY   218       7.170  41.970  59.980  0.00  0.00           H
ATOM   3243  HA1 GLY   218       8.660  40.450  59.650  0.00  0.00           H
ATOM   3244  HA2 GLY   218       9.280  40.460  61.300  0.00  0.00           H
ATOM   3245  N   PHE   219       7.330  39.010  62.310  0.00  0.00           N
ATOM   3246  CA  PHE   219       6.480  37.840  62.740  0.00  0.00           C
ATOM   3247  C   PHE   219       4.960  38.050  62.850  0.00  0.00           C
ATOM   3248  O   PHE   219       4.210  37.250  63.370  0.00  0.00           O
ATOM   3249  CB  PHE   219       7.040  37.180  64.010  0.00  0.00           C
ATOM   3250  CG  PHE   219       7.340  38.130  65.150  0.00  0.00           C
ATOM   3251  CD1 PHE   219       8.690  38.590  65.320  0.00  0.00           C
ATOM   3252  CD2 PHE   219       6.310  38.570  65.950  0.00  0.00           C
ATOM   3253  CE1 PHE   219       8.960  39.490  66.350  0.00  0.00           C
ATOM   3254  CE2 PHE   219       6.620  39.470  66.980  0.00  0.00           C
ATOM   3255  CZ  PHE   219       7.940  39.980  67.210  0.00  0.00           C
ATOM   3256  HN  PHE   219       7.780  39.520  63.030  0.00  0.00           H
ATOM   3257  HA  PHE   219       6.580  37.000  62.070  0.00  0.00           H
ATOM   3258  HB1 PHE   219       8.040  36.850  63.650  0.00  0.00           H
ATOM   3259  HB2 PHE   219       6.420  36.330  64.360  0.00  0.00           H
ATOM   3260  HD1 PHE   219       9.430  38.140  64.690  0.00  0.00           H
ATOM   3261  HD2 PHE   219       5.290  38.220  65.870  0.00  0.00           H
ATOM   3262  HE1 PHE   219       9.960  39.900  66.460  0.00  0.00           H
ATOM   3263  HE2 PHE   219       5.830  39.790  67.640  0.00  0.00           H
ATOM   3264  HZ  PHE   219       8.170  40.580  68.080  0.00  0.00           H
ATOM   3265  N   ARG   220       4.410  39.120  62.270  0.00  0.00           N
ATOM   3266  CA  ARG   220       3.020  39.530  62.080  0.00  0.00           C
ATOM   3267  C   ARG   220       2.010  39.270  63.230  0.00  0.00           C
ATOM   3268  O   ARG   220       1.220  38.300  63.100  0.00  0.00           O
ATOM   3269  CB  ARG   220       2.520  39.410  60.590  0.00  0.00           C
ATOM   3270  CG  ARG   220       2.530  38.060  59.910  0.00  0.00           C
ATOM   3271  CD  ARG   220       1.940  36.850  60.670  0.00  0.00           C
ATOM   3272  NE  ARG   220       0.490  36.980  60.770  0.00  0.00           N
ATOM   3273  CZ  ARG   220      -0.400  36.680  59.840  0.00  0.00           C
ATOM   3274  NH1 ARG   220      -0.230  36.240  58.690  0.00  0.00           N
ATOM   3275  NH2 ARG   220      -1.720  36.850  60.160  0.00  0.00           N
ATOM   3276  HN  ARG   220       4.990  39.640  61.650  0.00  0.00           H
ATOM   3277  HA  ARG   220       3.070  40.600  62.200  0.00  0.00           H
ATOM   3278  HB1 ARG   220       3.170  40.070  59.980  0.00  0.00           H
ATOM   3279  HB2 ARG   220       1.500  39.840  60.630  0.00  0.00           H
ATOM   3280  HG1 ARG   220       3.580  37.800  59.640  0.00  0.00           H
ATOM   3281  HG2 ARG   220       1.930  38.190  58.980  0.00  0.00           H
ATOM   3282  HD1 ARG   220       2.440  36.680  61.650  0.00  0.00           H
ATOM   3283  HD2 ARG   220       2.160  35.970  60.030  0.00  0.00           H
ATOM   3284  HE  ARG   220       0.130  37.440  61.580  0.00  0.00           H
ATOM   3285 HH11 ARG   220       0.690  36.160  58.300  0.00  0.00           H
ATOM   3286 HH12 ARG   220      -1.020  35.870  58.210  0.00  0.00           H
ATOM   3287 HH21 ARG   220      -2.020  37.440  60.910  0.00  0.00           H
ATOM   3288 HH22 ARG   220      -2.340  36.610  59.420  0.00  0.00           H
ATOM   3289  N   PRO   221       1.950  40.090  64.300  0.00  0.00           N
ATOM   3290  CA  PRO   221       0.890  39.950  65.320  0.00  0.00           C
ATOM   3291  C   PRO   221      -0.560  40.490  64.930  0.00  0.00           C
ATOM   3292  O   PRO   221      -1.140  41.200  65.710  0.00  0.00           O
ATOM   3293  CB  PRO   221       1.410  40.750  66.530  0.00  0.00           C
ATOM   3294  CG  PRO   221       2.810  40.700  66.360  0.00  0.00           C
ATOM   3295  CD  PRO   221       3.040  40.860  64.840  0.00  0.00           C
ATOM   3296  HA  PRO   221       0.830  38.940  65.700  0.00  0.00           H
ATOM   3297  HB1 PRO   221       0.900  40.240  67.380  0.00  0.00           H
ATOM   3298  HB2 PRO   221       1.050  41.800  66.510  0.00  0.00           H
ATOM   3299  HG1 PRO   221       3.160  39.660  66.540  0.00  0.00           H
ATOM   3300  HG2 PRO   221       3.350  41.400  67.030  0.00  0.00           H
ATOM   3301  HD1 PRO   221       4.040  40.430  64.600  0.00  0.00           H
ATOM   3302  HD2 PRO   221       3.040  41.890  64.420  0.00  0.00           H
ATOM   3303  N   PHE   222      -1.060  40.120  63.730  0.00  0.00           N
ATOM   3304  CA  PHE   222      -2.340  40.760  63.360  0.00  0.00           C
ATOM   3305  C   PHE   222      -3.130  39.620  62.660  0.00  0.00           C
ATOM   3306  O   PHE   222      -2.520  38.580  62.320  0.00  0.00           O
ATOM   3307  CB  PHE   222      -2.220  41.990  62.400  0.00  0.00           C
ATOM   3308  CG  PHE   222      -1.720  41.760  60.970  0.00  0.00           C
ATOM   3309  CD1 PHE   222      -1.000  40.620  60.470  0.00  0.00           C
ATOM   3310  CD2 PHE   222      -2.120  42.830  60.030  0.00  0.00           C
ATOM   3311  CE1 PHE   222      -0.640  40.620  59.130  0.00  0.00           C
ATOM   3312  CE2 PHE   222      -1.790  42.700  58.700  0.00  0.00           C
ATOM   3313  CZ  PHE   222      -1.120  41.630  58.220  0.00  0.00           C
ATOM   3314  HN  PHE   222      -0.600  39.490  63.110  0.00  0.00           H
ATOM   3315  HA  PHE   222      -2.990  41.000  64.190  0.00  0.00           H
ATOM   3316  HB1 PHE   222      -1.490  42.750  62.770  0.00  0.00           H
ATOM   3317  HB2 PHE   222      -3.160  42.580  62.340  0.00  0.00           H
ATOM   3318  HD1 PHE   222      -0.740  39.820  61.150  0.00  0.00           H
ATOM   3319  HD2 PHE   222      -2.480  43.790  60.360  0.00  0.00           H
ATOM   3320  HE1 PHE   222      -0.020  39.790  58.830  0.00  0.00           H
ATOM   3321  HE2 PHE   222      -2.040  43.520  58.040  0.00  0.00           H
ATOM   3322  HZ  PHE   222      -0.880  41.540  57.170  0.00  0.00           H
ATOM   3323  N   LEU   223      -4.500  39.810  62.370  0.00  0.00           N
ATOM   3324  CA  LEU   223      -5.170  38.770  61.560  0.00  0.00           C
ATOM   3325  C   LEU   223      -5.360  37.350  62.050  0.00  0.00           C
ATOM   3326  O   LEU   223      -4.670  36.460  61.480  0.00  0.00           O
ATOM   3327  CB  LEU   223      -4.730  38.700  60.060  0.00  0.00           C
ATOM   3328  CG  LEU   223      -4.800  40.060  59.340  0.00  0.00           C
ATOM   3329  CD1 LEU   223      -4.080  39.960  57.960  0.00  0.00           C
ATOM   3330  CD2 LEU   223      -6.280  40.550  59.240  0.00  0.00           C
ATOM   3331  HN  LEU   223      -4.870  40.740  62.480  0.00  0.00           H
ATOM   3332  HA  LEU   223      -6.190  39.120  61.560  0.00  0.00           H
ATOM   3333  HB1 LEU   223      -4.980  37.840  59.400  0.00  0.00           H
ATOM   3334  HB2 LEU   223      -3.650  38.450  60.160  0.00  0.00           H
ATOM   3335  HG  LEU   223      -4.240  40.840  59.900  0.00  0.00           H
ATOM   3336 HD11 LEU   223      -4.040  40.980  57.520  0.00  0.00           H
ATOM   3337 HD12 LEU   223      -3.050  39.540  57.950  0.00  0.00           H
ATOM   3338 HD13 LEU   223      -4.750  39.300  57.360  0.00  0.00           H
ATOM   3339 HD21 LEU   223      -6.310  41.550  58.760  0.00  0.00           H
ATOM   3340 HD22 LEU   223      -6.930  39.770  58.790  0.00  0.00           H
ATOM   3341 HD23 LEU   223      -6.610  40.740  60.280  0.00  0.00           H
ATOM   3342  N   PRO   224      -6.150  37.020  63.060  0.00  0.00           N
ATOM   3343  CA  PRO   224      -6.620  35.630  63.400  0.00  0.00           C
ATOM   3344  C   PRO   224      -7.080  34.670  62.270  0.00  0.00           C
ATOM   3345  O   PRO   224      -7.520  35.030  61.190  0.00  0.00           O
ATOM   3346  CB  PRO   224      -7.590  35.770  64.550  0.00  0.00           C
ATOM   3347  CG  PRO   224      -7.280  37.160  65.160  0.00  0.00           C
ATOM   3348  CD  PRO   224      -6.790  37.990  63.950  0.00  0.00           C
ATOM   3349  HA  PRO   224      -5.760  35.140  63.830  0.00  0.00           H
ATOM   3350  HB1 PRO   224      -7.480  34.950  65.300  0.00  0.00           H
ATOM   3351  HB2 PRO   224      -8.630  35.790  64.170  0.00  0.00           H
ATOM   3352  HG1 PRO   224      -6.410  36.940  65.810  0.00  0.00           H
ATOM   3353  HG2 PRO   224      -8.120  37.610  65.730  0.00  0.00           H
ATOM   3354  HD1 PRO   224      -6.170  38.820  64.350  0.00  0.00           H
ATOM   3355  HD2 PRO   224      -7.640  38.460  63.400  0.00  0.00           H
ATOM   3356  N   ASN   225      -7.040  33.370  62.530  0.00  0.00           N
ATOM   3357  CA  ASN   225      -7.400  32.350  61.600  0.00  0.00           C
ATOM   3358  C   ASN   225      -8.850  32.020  61.850  0.00  0.00           C
ATOM   3359  O   ASN   225      -9.190  31.060  62.570  0.00  0.00           O
ATOM   3360  CB  ASN   225      -6.460  31.130  61.750  0.00  0.00           C
ATOM   3361  CG  ASN   225      -5.030  31.490  61.240  0.00  0.00           C
ATOM   3362  ND2 ASN   225      -4.150  30.430  61.310  0.00  0.00           N
ATOM   3363  OD1 ASN   225      -4.700  32.620  60.810  0.00  0.00           O
ATOM   3364  HN  ASN   225      -6.590  33.010  63.350  0.00  0.00           H
ATOM   3365  HA  ASN   225      -7.280  32.580  60.560  0.00  0.00           H
ATOM   3366  HB1 ASN   225      -6.820  30.190  61.290  0.00  0.00           H
ATOM   3367  HB2 ASN   225      -6.330  30.860  62.820  0.00  0.00           H
ATOM   3368 HD21 ASN   225      -4.530  29.580  61.660  0.00  0.00           H
ATOM   3369 HD22 ASN   225      -3.360  30.390  60.700  0.00  0.00           H
ATOM   3370  N   TRP   226      -9.850  32.870  61.430  0.00  0.00           N
ATOM   3371  CA  TRP   226     -11.300  32.590  61.630  0.00  0.00           C
ATOM   3372  C   TRP   226     -11.830  31.360  60.840  0.00  0.00           C
ATOM   3373  O   TRP   226     -11.180  31.020  59.820  0.00  0.00           O
ATOM   3374  CB  TRP   226     -12.230  33.770  61.190  0.00  0.00           C
ATOM   3375  CG  TRP   226     -11.670  35.110  61.520  0.00  0.00           C
ATOM   3376  CD1 TRP   226     -11.240  36.060  60.660  0.00  0.00           C
ATOM   3377  CD2 TRP   226     -11.560  35.660  62.810  0.00  0.00           C
ATOM   3378  CE2 TRP   226     -11.210  37.030  62.700  0.00  0.00           C
ATOM   3379  CE3 TRP   226     -11.640  35.170  64.050  0.00  0.00           C
ATOM   3380  NE1 TRP   226     -11.040  37.250  61.380  0.00  0.00           N
ATOM   3381  CZ2 TRP   226     -10.880  37.780  63.770  0.00  0.00           C
ATOM   3382  CZ3 TRP   226     -11.500  35.990  65.210  0.00  0.00           C
ATOM   3383  CH2 TRP   226     -11.160  37.370  65.110  0.00  0.00           C
ATOM   3384  HN  TRP   226      -9.480  33.740  61.100  0.00  0.00           H
ATOM   3385  HA  TRP   226     -11.430  32.480  62.700  0.00  0.00           H
ATOM   3386  HB1 TRP   226     -13.280  33.760  61.570  0.00  0.00           H
ATOM   3387  HB2 TRP   226     -12.350  33.780  60.090  0.00  0.00           H
ATOM   3388  HD1 TRP   226     -11.300  36.030  59.580  0.00  0.00           H
ATOM   3389  HE1 TRP   226     -10.570  38.010  60.990  0.00  0.00           H
ATOM   3390  HE3 TRP   226     -11.900  34.130  64.210  0.00  0.00           H
ATOM   3391  HZ2 TRP   226     -10.520  38.790  63.650  0.00  0.00           H
ATOM   3392  HZ3 TRP   226     -11.750  35.560  66.170  0.00  0.00           H
ATOM   3393  HH2 TRP   226     -10.850  37.850  66.030  0.00  0.00           H
ATOM   3394  N   GLN   227     -12.880  30.670  61.290  0.00  0.00           N
ATOM   3395  CA  GLN   227     -13.430  29.460  60.590  0.00  0.00           C
ATOM   3396  C   GLN   227     -13.910  29.730  59.180  0.00  0.00           C
ATOM   3397  O   GLN   227     -14.300  30.870  59.010  0.00  0.00           O
ATOM   3398  CB  GLN   227     -14.490  28.850  61.490  0.00  0.00           C
ATOM   3399  CG  GLN   227     -14.110  28.690  62.940  0.00  0.00           C
ATOM   3400  CD  GLN   227     -13.110  27.520  63.070  0.00  0.00           C
ATOM   3401  NE2 GLN   227     -13.160  26.860  64.270  0.00  0.00           N
ATOM   3402  OE1 GLN   227     -12.280  27.210  62.220  0.00  0.00           O
ATOM   3403  HN  GLN   227     -13.360  30.920  62.130  0.00  0.00           H
ATOM   3404  HA  GLN   227     -12.580  28.820  60.450  0.00  0.00           H
ATOM   3405  HB1 GLN   227     -14.720  27.830  61.130  0.00  0.00           H
ATOM   3406  HB2 GLN   227     -15.370  29.530  61.570  0.00  0.00           H
ATOM   3407  HG1 GLN   227     -15.060  28.300  63.380  0.00  0.00           H
ATOM   3408  HG2 GLN   227     -13.690  29.610  63.390  0.00  0.00           H
ATOM   3409 HE21 GLN   227     -13.950  27.020  64.850  0.00  0.00           H
ATOM   3410 HE22 GLN   227     -12.380  26.270  64.490  0.00  0.00           H
ATOM   3411  N   PRO   228     -13.890  28.820  58.190  0.00  0.00           N
ATOM   3412  CA  PRO   228     -14.550  29.010  56.910  0.00  0.00           C
ATOM   3413  C   PRO   228     -15.900  29.670  56.860  0.00  0.00           C
ATOM   3414  O   PRO   228     -16.060  30.590  56.110  0.00  0.00           O
ATOM   3415  CB  PRO   228     -14.530  27.550  56.350  0.00  0.00           C
ATOM   3416  CG  PRO   228     -13.330  26.840  56.930  0.00  0.00           C
ATOM   3417  CD  PRO   228     -13.250  27.500  58.330  0.00  0.00           C
ATOM   3418  HA  PRO   228     -13.850  29.600  56.340  0.00  0.00           H
ATOM   3419  HB1 PRO   228     -14.610  27.370  55.260  0.00  0.00           H
ATOM   3420  HB2 PRO   228     -15.340  27.000  56.870  0.00  0.00           H
ATOM   3421  HG1 PRO   228     -12.350  27.000  56.430  0.00  0.00           H
ATOM   3422  HG2 PRO   228     -13.590  25.770  57.090  0.00  0.00           H
ATOM   3423  HD1 PRO   228     -12.160  27.610  58.530  0.00  0.00           H
ATOM   3424  HD2 PRO   228     -13.770  26.940  59.140  0.00  0.00           H
ATOM   3425  N   VAL   229     -16.840  29.190  57.730  0.00  0.00           N
ATOM   3426  CA  VAL   229     -18.200  29.670  57.640  0.00  0.00           C
ATOM   3427  C   VAL   229     -18.390  31.170  57.920  0.00  0.00           C
ATOM   3428  O   VAL   229     -19.250  31.790  57.280  0.00  0.00           O
ATOM   3429  CB  VAL   229     -18.970  28.710  58.540  0.00  0.00           C
ATOM   3430  CG1 VAL   229     -20.200  29.360  59.070  0.00  0.00           C
ATOM   3431  CG2 VAL   229     -19.370  27.470  57.690  0.00  0.00           C
ATOM   3432  HN  VAL   229     -16.730  28.500  58.440  0.00  0.00           H
ATOM   3433  HA  VAL   229     -18.620  29.570  56.640  0.00  0.00           H
ATOM   3434  HB  VAL   229     -18.370  28.350  59.410  0.00  0.00           H
ATOM   3435 HG11 VAL   229     -20.870  28.540  59.410  0.00  0.00           H
ATOM   3436 HG12 VAL   229     -20.070  30.070  59.910  0.00  0.00           H
ATOM   3437 HG13 VAL   229     -20.740  29.940  58.290  0.00  0.00           H
ATOM   3438 HG21 VAL   229     -18.530  26.910  57.220  0.00  0.00           H
ATOM   3439 HG22 VAL   229     -19.810  26.590  58.210  0.00  0.00           H
ATOM   3440 HG23 VAL   229     -20.010  27.810  56.850  0.00  0.00           H
ATOM   3441  N   GLN   230     -17.560  31.700  58.880  0.00  0.00           N
ATOM   3442  CA  GLN   230     -17.790  33.000  59.430  0.00  0.00           C
ATOM   3443  C   GLN   230     -16.820  34.040  58.910  0.00  0.00           C
ATOM   3444  O   GLN   230     -16.640  35.110  59.460  0.00  0.00           O
ATOM   3445  CB  GLN   230     -17.610  32.990  60.930  0.00  0.00           C
ATOM   3446  CG  GLN   230     -16.130  32.590  61.360  0.00  0.00           C
ATOM   3447  CD  GLN   230     -15.810  32.470  62.860  0.00  0.00           C
ATOM   3448  NE2 GLN   230     -16.750  32.510  63.790  0.00  0.00           N
ATOM   3449  OE1 GLN   230     -14.670  32.090  63.170  0.00  0.00           O
ATOM   3450  HN  GLN   230     -16.930  31.130  59.390  0.00  0.00           H
ATOM   3451  HA  GLN   230     -18.770  33.270  59.070  0.00  0.00           H
ATOM   3452  HB1 GLN   230     -18.320  32.240  61.350  0.00  0.00           H
ATOM   3453  HB2 GLN   230     -17.950  33.950  61.380  0.00  0.00           H
ATOM   3454  HG1 GLN   230     -15.390  33.350  61.040  0.00  0.00           H
ATOM   3455  HG2 GLN   230     -15.950  31.590  60.910  0.00  0.00           H
ATOM   3456 HE21 GLN   230     -17.690  32.540  63.460  0.00  0.00           H
ATOM   3457 HE22 GLN   230     -16.490  32.450  64.760  0.00  0.00           H
ATOM   3458  N   TRP   231     -16.060  33.650  57.830  0.00  0.00           N
ATOM   3459  CA  TRP   231     -14.950  34.430  57.390  0.00  0.00           C
ATOM   3460  C   TRP   231     -15.350  35.880  56.930  0.00  0.00           C
ATOM   3461  O   TRP   231     -14.610  36.820  57.230  0.00  0.00           O
ATOM   3462  CB  TRP   231     -14.200  33.520  56.310  0.00  0.00           C
ATOM   3463  CG  TRP   231     -12.860  34.030  55.760  0.00  0.00           C
ATOM   3464  CD1 TRP   231     -12.770  35.000  54.730  0.00  0.00           C
ATOM   3465  CD2 TRP   231     -11.610  34.080  56.470  0.00  0.00           C
ATOM   3466  CE2 TRP   231     -10.780  35.030  55.770  0.00  0.00           C
ATOM   3467  CE3 TRP   231     -11.170  33.390  57.630  0.00  0.00           C
ATOM   3468  NE1 TRP   231     -11.500  35.520  54.820  0.00  0.00           N
ATOM   3469  CZ2 TRP   231      -9.550  35.400  56.310  0.00  0.00           C
ATOM   3470  CZ3 TRP   231      -9.910  33.810  58.080  0.00  0.00           C
ATOM   3471  CH2 TRP   231      -9.100  34.690  57.420  0.00  0.00           C
ATOM   3472  HN  TRP   231     -15.960  32.690  57.590  0.00  0.00           H
ATOM   3473  HA  TRP   231     -14.260  34.540  58.210  0.00  0.00           H
ATOM   3474  HB1 TRP   231     -14.860  33.210  55.470  0.00  0.00           H
ATOM   3475  HB2 TRP   231     -14.020  32.590  56.890  0.00  0.00           H
ATOM   3476  HD1 TRP   231     -13.480  35.190  53.940  0.00  0.00           H
ATOM   3477  HE1 TRP   231     -11.080  36.140  54.200  0.00  0.00           H
ATOM   3478  HE3 TRP   231     -11.790  32.670  58.140  0.00  0.00           H
ATOM   3479  HZ2 TRP   231      -8.870  36.120  55.880  0.00  0.00           H
ATOM   3480  HZ3 TRP   231      -9.450  33.270  58.890  0.00  0.00           H
ATOM   3481  HH2 TRP   231      -8.150  34.970  57.840  0.00  0.00           H
ATOM   3482  N   HIS   232     -16.460  36.080  56.160  0.00  0.00           N
ATOM   3483  CA  HIS   232     -16.900  37.490  55.780  0.00  0.00           C
ATOM   3484  C   HIS   232     -17.170  38.350  56.980  0.00  0.00           C
ATOM   3485  O   HIS   232     -16.560  39.390  57.220  0.00  0.00           O
ATOM   3486  CB  HIS   232     -18.260  37.440  54.930  0.00  0.00           C
ATOM   3487  CG  HIS   232     -18.400  37.020  53.480  0.00  0.00           C
ATOM   3488  CD2 HIS   232     -19.510  36.830  52.710  0.00  0.00           C
ATOM   3489  ND1 HIS   232     -17.280  36.820  52.710  0.00  0.00           N
ATOM   3490  CE1 HIS   232     -17.730  36.490  51.520  0.00  0.00           C
ATOM   3491  NE2 HIS   232     -19.060  36.470  51.460  0.00  0.00           N
ATOM   3492  HN  HIS   232     -17.050  35.320  55.880  0.00  0.00           H
ATOM   3493  HA  HIS   232     -16.120  37.980  55.210  0.00  0.00           H
ATOM   3494  HB1 HIS   232     -18.590  38.490  54.830  0.00  0.00           H
ATOM   3495  HB2 HIS   232     -19.020  36.840  55.480  0.00  0.00           H
ATOM   3496  HD2 HIS   232     -20.580  36.820  52.910  0.00  0.00           H
ATOM   3497  HE1 HIS   232     -17.240  36.290  50.570  0.00  0.00           H
ATOM   3498  HE2 HIS   232     -19.670  36.310  50.680  0.00  0.00           H
ATOM   3499  N   SER   233     -17.970  37.890  57.950  0.00  0.00           N
ATOM   3500  CA  SER   233     -18.360  38.600  59.160  0.00  0.00           C
ATOM   3501  C   SER   233     -17.290  38.940  60.130  0.00  0.00           C
ATOM   3502  O   SER   233     -17.130  40.060  60.590  0.00  0.00           O
ATOM   3503  CB  SER   233     -19.560  37.830  59.930  0.00  0.00           C
ATOM   3504  OG  SER   233     -19.350  36.430  60.250  0.00  0.00           O
ATOM   3505  HN  SER   233     -18.410  37.010  57.800  0.00  0.00           H
ATOM   3506  HA  SER   233     -18.700  39.570  58.840  0.00  0.00           H
ATOM   3507  HB1 SER   233     -20.510  38.000  59.380  0.00  0.00           H
ATOM   3508  HB2 SER   233     -19.610  38.420  60.870  0.00  0.00           H
ATOM   3509  HG1 SER   233     -19.250  35.850  59.490  0.00  0.00           H
ATOM   3510  N   LYS   234     -16.350  38.010  60.350  0.00  0.00           N
ATOM   3511  CA  LYS   234     -15.250  38.310  61.200  0.00  0.00           C
ATOM   3512  C   LYS   234     -14.210  39.280  60.690  0.00  0.00           C
ATOM   3513  O   LYS   234     -13.840  40.250  61.280  0.00  0.00           O
ATOM   3514  CB  LYS   234     -14.540  37.030  61.760  0.00  0.00           C
ATOM   3515  CG  LYS   234     -15.290  36.210  62.850  0.00  0.00           C
ATOM   3516  CD  LYS   234     -15.410  36.990  64.220  0.00  0.00           C
ATOM   3517  CE  LYS   234     -16.310  36.220  65.230  0.00  0.00           C
ATOM   3518  NZ  LYS   234     -17.720  36.360  65.010  0.00  0.00           N
ATOM   3519  HN  LYS   234     -16.270  37.100  59.950  0.00  0.00           H
ATOM   3520  HA  LYS   234     -15.760  38.740  62.050  0.00  0.00           H
ATOM   3521  HB1 LYS   234     -13.560  37.330  62.170  0.00  0.00           H
ATOM   3522  HB2 LYS   234     -14.400  36.220  61.010  0.00  0.00           H
ATOM   3523  HG1 LYS   234     -14.770  35.230  62.870  0.00  0.00           H
ATOM   3524  HG2 LYS   234     -16.340  35.970  62.570  0.00  0.00           H
ATOM   3525  HD1 LYS   234     -14.410  37.180  64.670  0.00  0.00           H
ATOM   3526  HD2 LYS   234     -15.830  37.990  63.990  0.00  0.00           H
ATOM   3527  HE1 LYS   234     -16.060  36.640  66.230  0.00  0.00           H
ATOM   3528  HE2 LYS   234     -16.040  35.140  65.250  0.00  0.00           H
ATOM   3529  HZ1 LYS   234     -18.020  35.850  64.160  0.00  0.00           H
ATOM   3530  HZ2 LYS   234     -18.220  35.890  65.790  0.00  0.00           H
ATOM   3531  HZ3 LYS   234     -18.010  37.340  64.830  0.00  0.00           H
ATOM   3532  N   VAL   235     -13.780  39.170  59.460  0.00  0.00           N
ATOM   3533  CA  VAL   235     -12.920  40.220  58.790  0.00  0.00           C
ATOM   3534  C   VAL   235     -13.680  41.610  58.700  0.00  0.00           C
ATOM   3535  O   VAL   235     -13.050  42.670  58.990  0.00  0.00           O
ATOM   3536  CB  VAL   235     -12.370  39.730  57.510  0.00  0.00           C
ATOM   3537  CG1 VAL   235     -11.420  40.810  56.840  0.00  0.00           C
ATOM   3538  CG2 VAL   235     -11.630  38.320  57.670  0.00  0.00           C
ATOM   3539  HN  VAL   235     -14.060  38.380  58.910  0.00  0.00           H
ATOM   3540  HA  VAL   235     -12.090  40.460  59.440  0.00  0.00           H
ATOM   3541  HB  VAL   235     -13.240  39.500  56.860  0.00  0.00           H
ATOM   3542 HG11 VAL   235     -11.000  40.330  55.930  0.00  0.00           H
ATOM   3543 HG12 VAL   235     -11.980  41.700  56.450  0.00  0.00           H
ATOM   3544 HG13 VAL   235     -10.670  41.320  57.480  0.00  0.00           H
ATOM   3545 HG21 VAL   235     -10.760  38.340  58.370  0.00  0.00           H
ATOM   3546 HG22 VAL   235     -12.240  37.420  57.920  0.00  0.00           H
ATOM   3547 HG23 VAL   235     -11.190  38.030  56.690  0.00  0.00           H
ATOM   3548  N   ARG   236     -14.980  41.620  58.390  0.00  0.00           N
ATOM   3549  CA  ARG   236     -15.810  42.760  58.400  0.00  0.00           C
ATOM   3550  C   ARG   236     -15.990  43.380  59.740  0.00  0.00           C
ATOM   3551  O   ARG   236     -15.730  44.570  59.920  0.00  0.00           O
ATOM   3552  CB  ARG   236     -17.070  42.450  57.660  0.00  0.00           C
ATOM   3553  CG  ARG   236     -17.000  42.340  56.080  0.00  0.00           C
ATOM   3554  CD  ARG   236     -18.180  41.740  55.430  0.00  0.00           C
ATOM   3555  NE  ARG   236     -19.290  42.730  55.590  0.00  0.00           N
ATOM   3556  CZ  ARG   236     -19.450  43.810  54.790  0.00  0.00           C
ATOM   3557  NH1 ARG   236     -18.640  44.120  53.850  0.00  0.00           N
ATOM   3558  NH2 ARG   236     -20.310  44.700  55.140  0.00  0.00           N
ATOM   3559  HN  ARG   236     -15.360  40.790  57.980  0.00  0.00           H
ATOM   3560  HA  ARG   236     -15.280  43.470  57.780  0.00  0.00           H
ATOM   3561  HB1 ARG   236     -17.910  43.150  57.870  0.00  0.00           H
ATOM   3562  HB2 ARG   236     -17.430  41.500  58.110  0.00  0.00           H
ATOM   3563  HG1 ARG   236     -16.140  41.650  55.930  0.00  0.00           H
ATOM   3564  HG2 ARG   236     -16.620  43.320  55.730  0.00  0.00           H
ATOM   3565  HD1 ARG   236     -18.570  40.900  56.050  0.00  0.00           H
ATOM   3566  HD2 ARG   236     -17.980  41.410  54.390  0.00  0.00           H
ATOM   3567  HE  ARG   236     -19.920  42.660  56.360  0.00  0.00           H
ATOM   3568 HH11 ARG   236     -17.840  43.600  53.530  0.00  0.00           H
ATOM   3569 HH12 ARG   236     -18.780  44.980  53.370  0.00  0.00           H
ATOM   3570 HH21 ARG   236     -21.100  44.440  55.700  0.00  0.00           H
ATOM   3571 HH22 ARG   236     -20.460  45.530  54.610  0.00  0.00           H
ATOM   3572  N   GLN   237     -16.320  42.620  60.820  0.00  0.00           N
ATOM   3573  CA  GLN   237     -16.490  43.230  62.090  0.00  0.00           C
ATOM   3574  C   GLN   237     -15.250  43.640  62.870  0.00  0.00           C
ATOM   3575  O   GLN   237     -15.350  44.620  63.610  0.00  0.00           O
ATOM   3576  CB  GLN   237     -17.460  42.310  62.910  0.00  0.00           C
ATOM   3577  CG  GLN   237     -18.990  42.340  62.440  0.00  0.00           C
ATOM   3578  CD  GLN   237     -19.630  43.680  62.180  0.00  0.00           C
ATOM   3579  NE2 GLN   237     -19.730  44.090  60.900  0.00  0.00           N
ATOM   3580  OE1 GLN   237     -20.040  44.420  63.060  0.00  0.00           O
ATOM   3581  HN  GLN   237     -16.400  41.630  60.700  0.00  0.00           H
ATOM   3582  HA  GLN   237     -17.040  44.150  61.910  0.00  0.00           H
ATOM   3583  HB1 GLN   237     -17.560  42.700  63.940  0.00  0.00           H
ATOM   3584  HB2 GLN   237     -17.140  41.250  62.950  0.00  0.00           H
ATOM   3585  HG1 GLN   237     -19.560  41.850  63.250  0.00  0.00           H
ATOM   3586  HG2 GLN   237     -19.110  41.730  61.520  0.00  0.00           H
ATOM   3587 HE21 GLN   237     -19.520  43.420  60.180  0.00  0.00           H
ATOM   3588 HE22 GLN   237     -20.070  45.000  60.670  0.00  0.00           H
ATOM   3589  N   LYS   238     -14.150  42.970  62.690  0.00  0.00           N
ATOM   3590  CA  LYS   238     -12.920  43.190  63.430  0.00  0.00           C
ATOM   3591  C   LYS   238     -11.890  44.130  62.720  0.00  0.00           C
ATOM   3592  O   LYS   238     -10.780  44.340  63.210  0.00  0.00           O
ATOM   3593  CB  LYS   238     -12.190  41.880  63.870  0.00  0.00           C
ATOM   3594  CG  LYS   238     -13.190  40.800  64.440  0.00  0.00           C
ATOM   3595  CD  LYS   238     -13.790  41.380  65.760  0.00  0.00           C
ATOM   3596  CE  LYS   238     -14.630  40.390  66.630  0.00  0.00           C
ATOM   3597  NZ  LYS   238     -14.730  40.990  68.000  0.00  0.00           N
ATOM   3598  HN  LYS   238     -14.170  42.290  61.970  0.00  0.00           H
ATOM   3599  HA  LYS   238     -13.210  43.700  64.330  0.00  0.00           H
ATOM   3600  HB1 LYS   238     -11.400  42.240  64.570  0.00  0.00           H
ATOM   3601  HB2 LYS   238     -11.570  41.510  63.020  0.00  0.00           H
ATOM   3602  HG1 LYS   238     -12.590  39.900  64.700  0.00  0.00           H
ATOM   3603  HG2 LYS   238     -13.870  40.420  63.640  0.00  0.00           H
ATOM   3604  HD1 LYS   238     -12.900  41.780  66.280  0.00  0.00           H
ATOM   3605  HD2 LYS   238     -14.530  42.170  65.480  0.00  0.00           H
ATOM   3606  HE1 LYS   238     -13.950  39.510  66.680  0.00  0.00           H
ATOM   3607  HE2 LYS   238     -15.660  40.100  66.310  0.00  0.00           H
ATOM   3608  HZ1 LYS   238     -13.780  41.300  68.290  0.00  0.00           H
ATOM   3609  HZ2 LYS   238     -15.250  41.890  68.050  0.00  0.00           H
ATOM   3610  HZ3 LYS   238     -15.060  40.280  68.690  0.00  0.00           H
ATOM   3611  N   SER   239     -12.270  44.700  61.550  0.00  0.00           N
ATOM   3612  CA  SER   239     -11.400  45.620  60.730  0.00  0.00           C
ATOM   3613  C   SER   239     -11.170  46.990  61.310  0.00  0.00           C
ATOM   3614  O   SER   239     -12.040  47.520  62.000  0.00  0.00           O
ATOM   3615  CB  SER   239     -11.840  45.700  59.290  0.00  0.00           C
ATOM   3616  OG  SER   239     -13.220  45.980  59.160  0.00  0.00           O
ATOM   3617  HN  SER   239     -13.230  44.610  61.290  0.00  0.00           H
ATOM   3618  HA  SER   239     -10.400  45.210  60.760  0.00  0.00           H
ATOM   3619  HB1 SER   239     -11.670  44.690  58.840  0.00  0.00           H
ATOM   3620  HB2 SER   239     -11.310  46.320  58.530  0.00  0.00           H
ATOM   3621  HG1 SER   239     -13.670  45.260  59.620  0.00  0.00           H
ATOM   3622  N   GLU   240      -9.920  47.460  61.060  0.00  0.00           N
ATOM   3623  CA  GLU   240      -9.390  48.770  61.420  0.00  0.00           C
ATOM   3624  C   GLU   240      -9.030  48.830  62.890  0.00  0.00           C
ATOM   3625  O   GLU   240      -7.860  48.800  63.230  0.00  0.00           O
ATOM   3626  CB  GLU   240     -10.180  50.070  60.960  0.00  0.00           C
ATOM   3627  CG  GLU   240      -9.210  51.230  60.640  0.00  0.00           C
ATOM   3628  CD  GLU   240      -9.870  52.580  60.540  0.00  0.00           C
ATOM   3629  OE1 GLU   240     -10.880  52.700  59.750  0.00  0.00           O
ATOM   3630  OE2 GLU   240      -9.420  53.520  61.280  0.00  0.00           O
ATOM   3631  HN  GLU   240      -9.360  47.060  60.330  0.00  0.00           H
ATOM   3632  HA  GLU   240      -8.420  48.830  60.940  0.00  0.00           H
ATOM   3633  HB1 GLU   240     -10.960  50.320  61.700  0.00  0.00           H
ATOM   3634  HB2 GLU   240     -10.650  49.680  60.030  0.00  0.00           H
ATOM   3635  HG1 GLU   240      -8.740  51.160  59.640  0.00  0.00           H
ATOM   3636  HG2 GLU   240      -8.360  51.200  61.360  0.00  0.00           H
ATOM   3637  N   VAL   241     -10.070  48.940  63.710  0.00  0.00           N
ATOM   3638  CA  VAL   241      -9.950  49.300  65.100  0.00  0.00           C
ATOM   3639  C   VAL   241      -9.250  48.240  65.930  0.00  0.00           C
ATOM   3640  O   VAL   241      -8.600  48.590  66.920  0.00  0.00           O
ATOM   3641  CB  VAL   241     -11.320  49.780  65.670  0.00  0.00           C
ATOM   3642  CG1 VAL   241     -11.280  50.080  67.200  0.00  0.00           C
ATOM   3643  CG2 VAL   241     -11.620  51.090  64.860  0.00  0.00           C
ATOM   3644  HN  VAL   241     -10.990  48.950  63.330  0.00  0.00           H
ATOM   3645  HA  VAL   241      -9.340  50.190  65.190  0.00  0.00           H
ATOM   3646  HB  VAL   241     -12.060  49.000  65.410  0.00  0.00           H
ATOM   3647 HG11 VAL   241     -12.190  50.600  67.570  0.00  0.00           H
ATOM   3648 HG12 VAL   241     -11.230  49.110  67.730  0.00  0.00           H
ATOM   3649 HG13 VAL   241     -10.400  50.730  67.390  0.00  0.00           H
ATOM   3650 HG21 VAL   241     -10.770  51.800  64.820  0.00  0.00           H
ATOM   3651 HG22 VAL   241     -11.880  50.900  63.800  0.00  0.00           H
ATOM   3652 HG23 VAL   241     -12.500  51.580  65.340  0.00  0.00           H
ATOM   3653  N   ASP   242      -9.630  46.950  65.640  0.00  0.00           N
ATOM   3654  CA  ASP   242      -9.240  45.820  66.430  0.00  0.00           C
ATOM   3655  C   ASP   242      -8.250  44.930  65.640  0.00  0.00           C
ATOM   3656  O   ASP   242      -8.280  43.720  65.800  0.00  0.00           O
ATOM   3657  CB  ASP   242     -10.550  44.990  66.890  0.00  0.00           C
ATOM   3658  CG  ASP   242     -11.190  45.570  68.120  0.00  0.00           C
ATOM   3659  OD1 ASP   242     -10.730  46.540  68.770  0.00  0.00           O
ATOM   3660  OD2 ASP   242     -12.140  44.890  68.560  0.00  0.00           O
ATOM   3661  HN  ASP   242     -10.200  46.730  64.850  0.00  0.00           H
ATOM   3662  HA  ASP   242      -8.790  46.140  67.360  0.00  0.00           H
ATOM   3663  HB1 ASP   242     -10.210  44.050  67.390  0.00  0.00           H
ATOM   3664  HB2 ASP   242     -11.160  44.840  65.980  0.00  0.00           H
ATOM   3665  N   ILE   243      -7.450  45.510  64.740  0.00  0.00           N
ATOM   3666  CA  ILE   243      -6.520  44.770  63.840  0.00  0.00           C
ATOM   3667  C   ILE   243      -5.450  44.050  64.590  0.00  0.00           C
ATOM   3668  O   ILE   243      -5.130  42.870  64.360  0.00  0.00           O
ATOM   3669  CB  ILE   243      -5.870  45.670  62.770  0.00  0.00           C
ATOM   3670  CG1 ILE   243      -6.770  46.050  61.630  0.00  0.00           C
ATOM   3671  CG2 ILE   243      -4.470  45.250  62.280  0.00  0.00           C
ATOM   3672  CD  ILE   243      -6.880  45.040  60.530  0.00  0.00           C
ATOM   3673  HN  ILE   243      -7.620  46.470  64.520  0.00  0.00           H
ATOM   3674  HA  ILE   243      -7.110  43.980  63.400  0.00  0.00           H
ATOM   3675  HB  ILE   243      -5.790  46.600  63.380  0.00  0.00           H
ATOM   3676 HG11 ILE   243      -6.240  46.910  61.170  0.00  0.00           H
ATOM   3677 HG12 ILE   243      -7.730  46.480  61.980  0.00  0.00           H
ATOM   3678 HG21 ILE   243      -3.770  45.220  63.140  0.00  0.00           H
ATOM   3679 HG22 ILE   243      -4.510  44.190  61.960  0.00  0.00           H
ATOM   3680 HG23 ILE   243      -4.050  45.980  61.550  0.00  0.00           H
ATOM   3681  HD1 ILE   243      -5.850  44.700  60.300  0.00  0.00           H
ATOM   3682  HD2 ILE   243      -7.440  44.120  60.800  0.00  0.00           H
ATOM   3683  HD3 ILE   243      -7.240  45.430  59.560  0.00  0.00           H
ATOM   3684  N   VAL   244      -4.760  44.700  65.560  0.00  0.00           N
ATOM   3685  CA  VAL   244      -3.700  44.110  66.270  0.00  0.00           C
ATOM   3686  C   VAL   244      -4.320  43.310  67.460  0.00  0.00           C
ATOM   3687  O   VAL   244      -5.290  43.630  68.080  0.00  0.00           O
ATOM   3688  CB  VAL   244      -2.630  45.120  66.710  0.00  0.00           C
ATOM   3689  CG1 VAL   244      -1.450  44.450  67.480  0.00  0.00           C
ATOM   3690  CG2 VAL   244      -2.220  46.010  65.460  0.00  0.00           C
ATOM   3691  HN  VAL   244      -5.210  45.480  65.970  0.00  0.00           H
ATOM   3692  HA  VAL   244      -3.120  43.500  65.590  0.00  0.00           H
ATOM   3693  HB  VAL   244      -3.060  45.890  67.390  0.00  0.00           H
ATOM   3694 HG11 VAL   244      -1.750  44.040  68.470  0.00  0.00           H
ATOM   3695 HG12 VAL   244      -0.860  43.710  66.900  0.00  0.00           H
ATOM   3696 HG13 VAL   244      -0.780  45.280  67.790  0.00  0.00           H
ATOM   3697 HG21 VAL   244      -3.120  46.540  65.080  0.00  0.00           H
ATOM   3698 HG22 VAL   244      -1.430  46.780  65.610  0.00  0.00           H
ATOM   3699 HG23 VAL   244      -1.810  45.360  64.660  0.00  0.00           H
ATOM   3700  N   VAL   245      -3.740  42.120  67.700  0.00  0.00           N
ATOM   3701  CA  VAL   245      -4.280  41.060  68.590  0.00  0.00           C
ATOM   3702  C   VAL   245      -3.190  40.490  69.520  0.00  0.00           C
ATOM   3703  O   VAL   245      -2.020  40.160  69.100  0.00  0.00           O
ATOM   3704  CB  VAL   245      -4.860  39.890  67.720  0.00  0.00           C
ATOM   3705  CG1 VAL   245      -3.730  39.080  67.010  0.00  0.00           C
ATOM   3706  CG2 VAL   245      -5.670  38.940  68.640  0.00  0.00           C
ATOM   3707  HN  VAL   245      -2.790  41.920  67.470  0.00  0.00           H
ATOM   3708  HA  VAL   245      -5.060  41.470  69.210  0.00  0.00           H
ATOM   3709  HB  VAL   245      -5.650  40.340  67.080  0.00  0.00           H
ATOM   3710 HG11 VAL   245      -3.080  39.650  66.310  0.00  0.00           H
ATOM   3711 HG12 VAL   245      -3.130  38.530  67.770  0.00  0.00           H
ATOM   3712 HG13 VAL   245      -4.210  38.330  66.360  0.00  0.00           H
ATOM   3713 HG21 VAL   245      -6.390  38.320  68.060  0.00  0.00           H
ATOM   3714 HG22 VAL   245      -5.010  38.270  69.230  0.00  0.00           H
ATOM   3715 HG23 VAL   245      -6.330  39.550  69.290  0.00  0.00           H
ATOM   3716  N   SER   246      -3.450  40.500  70.810  0.00  0.00           N
ATOM   3717  CA  SER   246      -2.510  40.140  71.830  0.00  0.00           C
ATOM   3718  C   SER   246      -3.160  39.440  72.980  0.00  0.00           C
ATOM   3719  O   SER   246      -4.380  39.260  72.970  0.00  0.00           O
ATOM   3720  CB  SER   246      -1.730  41.380  72.330  0.00  0.00           C
ATOM   3721  OG  SER   246      -0.620  41.240  73.240  0.00  0.00           O
ATOM   3722  HN  SER   246      -4.350  40.790  71.120  0.00  0.00           H
ATOM   3723  HA  SER   246      -1.730  39.480  71.470  0.00  0.00           H
ATOM   3724  HB1 SER   246      -2.550  42.000  72.760  0.00  0.00           H
ATOM   3725  HB2 SER   246      -1.410  41.890  71.390  0.00  0.00           H
ATOM   3726  HG1 SER   246       0.180  40.960  72.790  0.00  0.00           H
ATOM   3727  N   GLU   247      -2.350  38.960  73.930  0.00  0.00           N
ATOM   3728  CA  GLU   247      -2.880  38.350  75.120  0.00  0.00           C
ATOM   3729  C   GLU   247      -1.890  38.620  76.160  0.00  0.00           C
ATOM   3730  O   GLU   247      -0.770  39.130  75.930  0.00  0.00           O
ATOM   3731  CB  GLU   247      -3.040  36.800  74.920  0.00  0.00           C
ATOM   3732  CG  GLU   247      -1.740  35.950  74.860  0.00  0.00           C
ATOM   3733  CD  GLU   247      -2.010  34.480  74.950  0.00  0.00           C
ATOM   3734  OE1 GLU   247      -1.440  33.790  75.830  0.00  0.00           O
ATOM   3735  OE2 GLU   247      -2.890  34.060  74.080  0.00  0.00           O
ATOM   3736  HN  GLU   247      -1.390  39.250  73.930  0.00  0.00           H
ATOM   3737  HA  GLU   247      -3.780  38.850  75.470  0.00  0.00           H
ATOM   3738  HB1 GLU   247      -3.640  36.680  73.990  0.00  0.00           H
ATOM   3739  HB2 GLU   247      -3.600  36.470  75.820  0.00  0.00           H
ATOM   3740  HG1 GLU   247      -0.970  36.100  75.650  0.00  0.00           H
ATOM   3741  HG2 GLU   247      -1.360  36.230  73.860  0.00  0.00           H
ATOM   3742  N   ASP   248      -2.340  38.500  77.420  0.00  0.00           N
ATOM   3743  CA  ASP   248      -1.850  38.780  78.710  0.00  0.00           C
ATOM   3744  C   ASP   248      -1.330  37.470  79.450  0.00  0.00           C
ATOM   3745  O   ASP   248      -1.820  36.390  79.240  0.00  0.00           O
ATOM   3746  CB  ASP   248      -3.010  39.450  79.500  0.00  0.00           C
ATOM   3747  CG  ASP   248      -3.100  40.920  79.200  0.00  0.00           C
ATOM   3748  OD1 ASP   248      -2.100  41.470  78.610  0.00  0.00           O
ATOM   3749  OD2 ASP   248      -4.080  41.520  79.630  0.00  0.00           O
ATOM   3750  HN  ASP   248      -3.240  38.070  77.470  0.00  0.00           H
ATOM   3751  HA  ASP   248      -1.040  39.460  78.520  0.00  0.00           H
ATOM   3752  HB1 ASP   248      -2.890  39.210  80.570  0.00  0.00           H
ATOM   3753  HB2 ASP   248      -3.970  38.990  79.180  0.00  0.00           H
ATOM   3754  N   LEU   249      -0.270  37.650  80.350  0.00  0.00           N
ATOM   3755  CA  LEU   249       0.390  36.540  81.070  0.00  0.00           C
ATOM   3756  C   LEU   249      -0.610  35.860  82.060  0.00  0.00           C
ATOM   3757  O   LEU   249      -0.660  34.610  82.180  0.00  0.00           O
ATOM   3758  CB  LEU   249       1.560  37.110  81.910  0.00  0.00           C
ATOM   3759  CG  LEU   249       2.540  38.070  81.140  0.00  0.00           C
ATOM   3760  CD1 LEU   249       3.530  38.680  82.070  0.00  0.00           C
ATOM   3761  CD2 LEU   249       3.170  37.160  80.060  0.00  0.00           C
ATOM   3762  HN  LEU   249       0.200  38.520  80.460  0.00  0.00           H
ATOM   3763  HA  LEU   249       0.660  35.780  80.350  0.00  0.00           H
ATOM   3764  HB1 LEU   249       2.130  36.250  82.340  0.00  0.00           H
ATOM   3765  HB2 LEU   249       1.090  37.590  82.790  0.00  0.00           H
ATOM   3766  HG  LEU   249       1.990  38.930  80.700  0.00  0.00           H
ATOM   3767 HD11 LEU   249       3.910  37.890  82.760  0.00  0.00           H
ATOM   3768 HD12 LEU   249       4.320  39.240  81.530  0.00  0.00           H
ATOM   3769 HD13 LEU   249       2.970  39.380  82.730  0.00  0.00           H
ATOM   3770 HD21 LEU   249       3.620  36.270  80.560  0.00  0.00           H
ATOM   3771 HD22 LEU   249       2.420  36.820  79.310  0.00  0.00           H
ATOM   3772 HD23 LEU   249       4.010  37.570  79.460  0.00  0.00           H
ATOM   3773  N   ASN   250      -1.450  36.680  82.750  0.00  0.00           N
ATOM   3774  CA  ASN   250      -2.370  36.240  83.780  0.00  0.00           C
ATOM   3775  C   ASN   250      -3.850  36.700  83.510  0.00  0.00           C
ATOM   3776  O   ASN   250      -4.690  36.460  84.390  0.00  0.00           O
ATOM   3777  CB  ASN   250      -1.830  36.750  85.110  0.00  0.00           C
ATOM   3778  CG  ASN   250      -0.440  36.180  85.360  0.00  0.00           C
ATOM   3779  ND2 ASN   250      -0.390  35.070  86.130  0.00  0.00           N
ATOM   3780  OD1 ASN   250       0.580  36.750  85.140  0.00  0.00           O
ATOM   3781  HN  ASN   250      -1.380  37.670  82.700  0.00  0.00           H
ATOM   3782  HA  ASN   250      -2.390  35.160  83.820  0.00  0.00           H
ATOM   3783  HB1 ASN   250      -2.570  36.500  85.900  0.00  0.00           H
ATOM   3784  HB2 ASN   250      -1.690  37.850  85.040  0.00  0.00           H
ATOM   3785 HD21 ASN   250      -1.250  34.610  86.340  0.00  0.00           H
ATOM   3786 HD22 ASN   250       0.460  34.780  86.580  0.00  0.00           H
ATOM   3787  N   GLY   251      -4.110  37.310  82.350  0.00  0.00           N
ATOM   3788  CA  GLY   251      -5.450  37.800  81.880  0.00  0.00           C
ATOM   3789  C   GLY   251      -6.010  36.950  80.770  0.00  0.00           C
ATOM   3790  O   GLY   251      -6.070  35.740  80.930  0.00  0.00           O
ATOM   3791  HN  GLY   251      -3.360  37.460  81.700  0.00  0.00           H
ATOM   3792  HA1 GLY   251      -6.180  37.640  82.660  0.00  0.00           H
ATOM   3793  HA2 GLY   251      -5.330  38.820  81.550  0.00  0.00           H
ATOM   3794  N   THR   252      -6.360  37.550  79.640  0.00  0.00           N
ATOM   3795  CA  THR   252      -6.880  36.830  78.530  0.00  0.00           C
ATOM   3796  C   THR   252      -6.570  37.600  77.260  0.00  0.00           C
ATOM   3797  O   THR   252      -5.700  38.460  77.250  0.00  0.00           O
ATOM   3798  CB  THR   252      -8.350  36.460  78.680  0.00  0.00           C
ATOM   3799  CG2 THR   252      -9.180  37.790  78.920  0.00  0.00           C
ATOM   3800  OG1 THR   252      -8.790  35.630  77.580  0.00  0.00           O
ATOM   3801  HN  THR   252      -6.280  38.540  79.560  0.00  0.00           H
ATOM   3802  HA  THR   252      -6.310  35.940  78.330  0.00  0.00           H
ATOM   3803  HB  THR   252      -8.490  35.810  79.570  0.00  0.00           H
ATOM   3804  HG1 THR   252      -8.170  34.900  77.590  0.00  0.00           H
ATOM   3805 HG21 THR   252      -9.260  38.300  77.940  0.00  0.00           H
ATOM   3806 HG22 THR   252     -10.170  37.520  79.360  0.00  0.00           H
ATOM   3807 HG23 THR   252      -8.720  38.480  79.650  0.00  0.00           H
ATOM   3808  N   VAL   253      -7.280  37.350  76.150  0.00  0.00           N
ATOM   3809  CA  VAL   253      -7.080  37.970  74.810  0.00  0.00           C
ATOM   3810  C   VAL   253      -7.470  39.440  74.820  0.00  0.00           C
ATOM   3811  O   VAL   253      -8.360  39.800  75.540  0.00  0.00           O
ATOM   3812  CB  VAL   253      -7.810  37.190  73.720  0.00  0.00           C
ATOM   3813  CG1 VAL   253      -9.360  37.260  73.830  0.00  0.00           C
ATOM   3814  CG2 VAL   253      -7.340  37.580  72.290  0.00  0.00           C
ATOM   3815  HN  VAL   253      -8.030  36.700  76.220  0.00  0.00           H
ATOM   3816  HA  VAL   253      -6.010  37.910  74.640  0.00  0.00           H
ATOM   3817  HB  VAL   253      -7.550  36.120  73.860  0.00  0.00           H
ATOM   3818 HG11 VAL   253      -9.750  38.140  73.270  0.00  0.00           H
ATOM   3819 HG12 VAL   253      -9.870  36.380  73.370  0.00  0.00           H
ATOM   3820 HG13 VAL   253      -9.540  37.350  74.920  0.00  0.00           H
ATOM   3821 HG21 VAL   253      -7.510  38.640  72.030  0.00  0.00           H
ATOM   3822 HG22 VAL   253      -6.290  37.270  72.110  0.00  0.00           H
ATOM   3823 HG23 VAL   253      -8.050  37.060  71.610  0.00  0.00           H
ATOM   3824  N   LYS   254      -6.820  40.270  73.990  0.00  0.00           N
ATOM   3825  CA  LYS   254      -7.220  41.630  73.750  0.00  0.00           C
ATOM   3826  C   LYS   254      -6.910  42.130  72.320  0.00  0.00           C
ATOM   3827  O   LYS   254      -6.330  41.470  71.430  0.00  0.00           O
ATOM   3828  CB  LYS   254      -6.570  42.550  74.800  0.00  0.00           C
ATOM   3829  CG  LYS   254      -5.070  42.450  75.220  0.00  0.00           C
ATOM   3830  CD  LYS   254      -4.720  43.410  76.410  0.00  0.00           C
ATOM   3831  CE  LYS   254      -5.730  43.250  77.540  0.00  0.00           C
ATOM   3832  NZ  LYS   254      -5.140  43.790  78.720  0.00  0.00           N
ATOM   3833  HN  LYS   254      -6.000  39.990  73.500  0.00  0.00           H
ATOM   3834  HA  LYS   254      -8.270  41.730  73.960  0.00  0.00           H
ATOM   3835  HB1 LYS   254      -7.100  42.360  75.760  0.00  0.00           H
ATOM   3836  HB2 LYS   254      -6.760  43.630  74.650  0.00  0.00           H
ATOM   3837  HG1 LYS   254      -4.420  42.710  74.360  0.00  0.00           H
ATOM   3838  HG2 LYS   254      -4.880  41.380  75.440  0.00  0.00           H
ATOM   3839  HD1 LYS   254      -3.700  43.080  76.720  0.00  0.00           H
ATOM   3840  HD2 LYS   254      -4.800  44.460  76.060  0.00  0.00           H
ATOM   3841  HE1 LYS   254      -5.730  42.140  77.550  0.00  0.00           H
ATOM   3842  HE2 LYS   254      -6.710  43.720  77.320  0.00  0.00           H
ATOM   3843  HZ1 LYS   254      -4.360  43.200  79.070  0.00  0.00           H
ATOM   3844  HZ2 LYS   254      -4.720  44.700  78.450  0.00  0.00           H
ATOM   3845  HZ3 LYS   254      -5.840  43.910  79.480  0.00  0.00           H
ATOM   3846  N   PHE   255      -7.320  43.400  72.020  0.00  0.00           N
ATOM   3847  CA  PHE   255      -7.090  43.970  70.710  0.00  0.00           C
ATOM   3848  C   PHE   255      -6.540  45.430  70.810  0.00  0.00           C
ATOM   3849  O   PHE   255      -6.610  46.060  71.870  0.00  0.00           O
ATOM   3850  CB  PHE   255      -8.360  43.830  69.880  0.00  0.00           C
ATOM   3851  CG  PHE   255      -8.850  42.460  69.550  0.00  0.00           C
ATOM   3852  CD1 PHE   255      -8.330  41.750  68.460  0.00  0.00           C
ATOM   3853  CD2 PHE   255      -9.800  41.860  70.390  0.00  0.00           C
ATOM   3854  CE1 PHE   255      -8.930  40.580  68.090  0.00  0.00           C
ATOM   3855  CE2 PHE   255     -10.360  40.590  70.040  0.00  0.00           C
ATOM   3856  CZ  PHE   255      -9.960  40.000  68.840  0.00  0.00           C
ATOM   3857  HN  PHE   255      -7.870  43.920  72.660  0.00  0.00           H
ATOM   3858  HA  PHE   255      -6.350  43.400  70.170  0.00  0.00           H
ATOM   3859  HB1 PHE   255      -8.340  44.390  68.920  0.00  0.00           H
ATOM   3860  HB2 PHE   255      -9.050  44.360  70.570  0.00  0.00           H
ATOM   3861  HD1 PHE   255      -7.580  42.200  67.840  0.00  0.00           H
ATOM   3862  HD2 PHE   255     -10.200  42.350  71.270  0.00  0.00           H
ATOM   3863  HE1 PHE   255      -8.620  40.060  67.200  0.00  0.00           H
ATOM   3864  HE2 PHE   255     -11.090  40.040  70.630  0.00  0.00           H
ATOM   3865  HZ  PHE   255     -10.500  39.120  68.520  0.00  0.00           H
ATOM   3866  N   SER   256      -6.100  46.010  69.690  0.00  0.00           N
ATOM   3867  CA  SER   256      -5.730  47.420  69.580  0.00  0.00           C
ATOM   3868  C   SER   256      -5.640  47.820  68.100  0.00  0.00           C
ATOM   3869  O   SER   256      -5.750  46.960  67.210  0.00  0.00           O
ATOM   3870  CB  SER   256      -4.460  47.800  70.390  0.00  0.00           C
ATOM   3871  OG  SER   256      -4.260  49.200  70.500  0.00  0.00           O
ATOM   3872  HN  SER   256      -6.000  45.430  68.890  0.00  0.00           H
ATOM   3873  HA  SER   256      -6.500  48.010  70.050  0.00  0.00           H
ATOM   3874  HB1 SER   256      -3.560  47.450  69.850  0.00  0.00           H
ATOM   3875  HB2 SER   256      -4.530  47.350  71.400  0.00  0.00           H
ATOM   3876  HG1 SER   256      -4.460  49.420  71.420  0.00  0.00           H
ATOM   3877  N   SER   257      -5.320  49.100  67.890  0.00  0.00           N
ATOM   3878  CA  SER   257      -4.940  49.700  66.580  0.00  0.00           C
ATOM   3879  C   SER   257      -3.460  50.020  66.690  0.00  0.00           C
ATOM   3880  O   SER   257      -2.860  50.220  65.640  0.00  0.00           O
ATOM   3881  CB  SER   257      -5.790  51.020  66.300  0.00  0.00           C
ATOM   3882  OG  SER   257      -5.760  51.940  67.350  0.00  0.00           O
ATOM   3883  HN  SER   257      -5.250  49.790  68.600  0.00  0.00           H
ATOM   3884  HA  SER   257      -5.140  48.960  65.820  0.00  0.00           H
ATOM   3885  HB1 SER   257      -6.860  50.770  66.090  0.00  0.00           H
ATOM   3886  HB2 SER   257      -5.410  51.500  65.370  0.00  0.00           H
ATOM   3887  HG1 SER   257      -6.410  51.580  67.970  0.00  0.00           H
ATOM   3888  N   SER   258      -2.860  49.980  67.930  0.00  0.00           N
ATOM   3889  CA  SER   258      -1.440  50.320  68.020  0.00  0.00           C
ATOM   3890  C   SER   258      -0.520  49.330  67.410  0.00  0.00           C
ATOM   3891  O   SER   258      -0.540  48.150  67.690  0.00  0.00           O
ATOM   3892  CB  SER   258      -1.030  50.450  69.510  0.00  0.00           C
ATOM   3893  OG  SER   258      -1.820  51.510  70.140  0.00  0.00           O
ATOM   3894  HN  SER   258      -3.300  49.830  68.810  0.00  0.00           H
ATOM   3895  HA  SER   258      -1.270  51.340  67.710  0.00  0.00           H
ATOM   3896  HB1 SER   258       0.040  50.720  69.660  0.00  0.00           H
ATOM   3897  HB2 SER   258      -1.200  49.480  70.030  0.00  0.00           H
ATOM   3898  HG1 SER   258      -1.500  52.320  69.740  0.00  0.00           H
ATOM   3899  N   LEU   259       0.450  49.770  66.560  0.00  0.00           N
ATOM   3900  CA  LEU   259       1.590  49.030  66.010  0.00  0.00           C
ATOM   3901  C   LEU   259       2.480  48.520  67.200  0.00  0.00           C
ATOM   3902  O   LEU   259       3.050  49.410  67.890  0.00  0.00           O
ATOM   3903  CB  LEU   259       2.400  49.940  65.100  0.00  0.00           C
ATOM   3904  CG  LEU   259       3.600  49.240  64.440  0.00  0.00           C
ATOM   3905  CD1 LEU   259       3.220  48.160  63.330  0.00  0.00           C
ATOM   3906  CD2 LEU   259       4.540  50.240  63.780  0.00  0.00           C
ATOM   3907  HN  LEU   259       0.420  50.740  66.350  0.00  0.00           H
ATOM   3908  HA  LEU   259       1.120  48.270  65.410  0.00  0.00           H
ATOM   3909  HB1 LEU   259       2.790  50.800  65.690  0.00  0.00           H
ATOM   3910  HB2 LEU   259       1.750  50.290  64.280  0.00  0.00           H
ATOM   3911  HG  LEU   259       4.080  48.660  65.260  0.00  0.00           H
ATOM   3912 HD11 LEU   259       4.100  47.490  63.210  0.00  0.00           H
ATOM   3913 HD12 LEU   259       2.350  47.560  63.650  0.00  0.00           H
ATOM   3914 HD13 LEU   259       3.020  48.610  62.340  0.00  0.00           H
ATOM   3915 HD21 LEU   259       4.970  50.830  64.620  0.00  0.00           H
ATOM   3916 HD22 LEU   259       5.370  49.650  63.340  0.00  0.00           H
ATOM   3917 HD23 LEU   259       4.050  50.800  62.960  0.00  0.00           H
ATOM   3918  N   PRO   260       2.690  47.210  67.420  0.00  0.00           N
ATOM   3919  CA  PRO   260       3.530  46.680  68.520  0.00  0.00           C
ATOM   3920  C   PRO   260       4.830  47.290  68.860  0.00  0.00           C
ATOM   3921  O   PRO   260       5.480  47.940  67.990  0.00  0.00           O
ATOM   3922  CB  PRO   260       3.700  45.230  68.120  0.00  0.00           C
ATOM   3923  CG  PRO   260       2.400  44.840  67.240  0.00  0.00           C
ATOM   3924  CD  PRO   260       2.100  46.150  66.550  0.00  0.00           C
ATOM   3925  HA  PRO   260       2.940  47.020  69.360  0.00  0.00           H
ATOM   3926  HB1 PRO   260       3.720  44.510  68.970  0.00  0.00           H
ATOM   3927  HB2 PRO   260       4.610  45.030  67.520  0.00  0.00           H
ATOM   3928  HG1 PRO   260       1.620  44.460  67.940  0.00  0.00           H
ATOM   3929  HG2 PRO   260       2.630  44.020  66.520  0.00  0.00           H
ATOM   3930  HD1 PRO   260       1.000  46.310  66.430  0.00  0.00           H
ATOM   3931  HD2 PRO   260       2.520  46.250  65.530  0.00  0.00           H
ATOM   3932  N   TYR   261       5.200  47.190  70.160  0.00  0.00           N
ATOM   3933  CA  TYR   261       6.300  48.030  70.620  0.00  0.00           C
ATOM   3934  C   TYR   261       7.680  47.870  69.900  0.00  0.00           C
ATOM   3935  O   TYR   261       8.210  48.920  69.590  0.00  0.00           O
ATOM   3936  CB  TYR   261       6.380  47.790  72.130  0.00  0.00           C
ATOM   3937  CG  TYR   261       7.490  48.600  72.830  0.00  0.00           C
ATOM   3938  CD1 TYR   261       7.400  49.950  73.190  0.00  0.00           C
ATOM   3939  CD2 TYR   261       8.760  47.990  73.080  0.00  0.00           C
ATOM   3940  CE1 TYR   261       8.390  50.710  73.770  0.00  0.00           C
ATOM   3941  CE2 TYR   261       9.780  48.690  73.720  0.00  0.00           C
ATOM   3942  CZ  TYR   261       9.630  50.070  74.090  0.00  0.00           C
ATOM   3943  OH  TYR   261      10.780  50.660  74.680  0.00  0.00           O
ATOM   3944  HN  TYR   261       4.660  46.600  70.760  0.00  0.00           H
ATOM   3945  HA  TYR   261       6.000  49.040  70.380  0.00  0.00           H
ATOM   3946  HB1 TYR   261       6.450  46.710  72.390  0.00  0.00           H
ATOM   3947  HB2 TYR   261       5.420  48.190  72.520  0.00  0.00           H
ATOM   3948  HD1 TYR   261       6.500  50.460  72.890  0.00  0.00           H
ATOM   3949  HD2 TYR   261       8.920  46.930  72.930  0.00  0.00           H
ATOM   3950  HE1 TYR   261       8.290  51.730  74.120  0.00  0.00           H
ATOM   3951  HE2 TYR   261      10.710  48.190  73.910  0.00  0.00           H
ATOM   3952  HH  TYR   261      11.450  49.980  74.780  0.00  0.00           H
ATOM   3953  N   PRO   262       8.280  46.650  69.520  0.00  0.00           N
ATOM   3954  CA  PRO   262       9.640  46.630  68.960  0.00  0.00           C
ATOM   3955  C   PRO   262       9.570  46.960  67.450  0.00  0.00           C
ATOM   3956  O   PRO   262      10.690  46.960  66.870  0.00  0.00           O
ATOM   3957  CB  PRO   262      10.100  45.180  69.080  0.00  0.00           C
ATOM   3958  CG  PRO   262       8.820  44.460  68.970  0.00  0.00           C
ATOM   3959  CD  PRO   262       7.820  45.280  69.780  0.00  0.00           C
ATOM   3960  HA  PRO   262      10.250  47.340  69.490  0.00  0.00           H
ATOM   3961  HB1 PRO   262      10.410  45.020  70.130  0.00  0.00           H
ATOM   3962  HB2 PRO   262      10.930  44.930  68.370  0.00  0.00           H
ATOM   3963  HG1 PRO   262       8.780  43.450  69.440  0.00  0.00           H
ATOM   3964  HG2 PRO   262       8.380  44.340  67.960  0.00  0.00           H
ATOM   3965  HD1 PRO   262       7.850  45.100  70.870  0.00  0.00           H
ATOM   3966  HD2 PRO   262       6.780  45.350  69.400  0.00  0.00           H
ATOM   3967  N   ASN   263       8.380  47.440  66.910  0.00  0.00           N
ATOM   3968  CA  ASN   263       8.280  47.840  65.560  0.00  0.00           C
ATOM   3969  C   ASN   263       8.170  49.370  65.510  0.00  0.00           C
ATOM   3970  O   ASN   263       8.770  50.080  64.660  0.00  0.00           O
ATOM   3971  CB  ASN   263       7.110  47.160  64.830  0.00  0.00           C
ATOM   3972  CG  ASN   263       7.400  45.680  64.940  0.00  0.00           C
ATOM   3973  ND2 ASN   263       8.640  45.320  64.640  0.00  0.00           N
ATOM   3974  OD1 ASN   263       6.590  44.940  65.500  0.00  0.00           O
ATOM   3975  HN  ASN   263       7.540  47.340  67.440  0.00  0.00           H
ATOM   3976  HA  ASN   263       9.180  47.670  64.990  0.00  0.00           H
ATOM   3977  HB1 ASN   263       7.120  47.410  63.750  0.00  0.00           H
ATOM   3978  HB2 ASN   263       6.170  47.450  65.340  0.00  0.00           H
ATOM   3979 HD21 ASN   263       8.810  44.360  64.850  0.00  0.00           H
ATOM   3980 HD22 ASN   263       9.430  45.910  64.470  0.00  0.00           H
ATOM   3981  N   ASN   264       7.440  49.990  66.480  0.00  0.00           N
ATOM   3982  CA  ASN   264       7.510  51.390  66.850  0.00  0.00           C
ATOM   3983  C   ASN   264       8.860  51.880  67.370  0.00  0.00           C
ATOM   3984  O   ASN   264       9.300  53.000  67.030  0.00  0.00           O
ATOM   3985  CB  ASN   264       6.370  51.490  68.020  0.00  0.00           C
ATOM   3986  CG  ASN   264       6.380  52.730  68.860  0.00  0.00           C
ATOM   3987  ND2 ASN   264       5.890  53.900  68.360  0.00  0.00           N
ATOM   3988  OD1 ASN   264       6.690  52.630  70.040  0.00  0.00           O
ATOM   3989  HN  ASN   264       6.980  49.400  67.140  0.00  0.00           H
ATOM   3990  HA  ASN   264       7.330  51.890  65.910  0.00  0.00           H
ATOM   3991  HB1 ASN   264       6.590  50.620  68.680  0.00  0.00           H
ATOM   3992  HB2 ASN   264       5.390  51.310  67.520  0.00  0.00           H
ATOM   3993 HD21 ASN   264       5.500  53.880  67.440  0.00  0.00           H
ATOM   3994 HD22 ASN   264       5.960  54.700  68.950  0.00  0.00           H
ATOM   3995  N   LEU   265       9.520  51.140  68.270  0.00  0.00           N
ATOM   3996  CA  LEU   265      10.740  51.380  68.850  0.00  0.00           C
ATOM   3997  C   LEU   265      11.880  52.150  68.040  0.00  0.00           C
ATOM   3998  O   LEU   265      12.520  51.590  67.110  0.00  0.00           O
ATOM   3999  CB  LEU   265      11.280  50.150  69.510  0.00  0.00           C
ATOM   4000  CG  LEU   265      12.690  50.300  70.160  0.00  0.00           C
ATOM   4001  CD1 LEU   265      12.570  51.120  71.470  0.00  0.00           C
ATOM   4002  CD2 LEU   265      13.210  48.940  70.500  0.00  0.00           C
ATOM   4003  HN  LEU   265       9.090  50.300  68.590  0.00  0.00           H
ATOM   4004  HA  LEU   265      10.540  52.040  69.690  0.00  0.00           H
ATOM   4005  HB1 LEU   265      11.500  49.320  68.810  0.00  0.00           H
ATOM   4006  HB2 LEU   265      10.570  49.690  70.230  0.00  0.00           H
ATOM   4007  HG  LEU   265      13.500  50.740  69.540  0.00  0.00           H
ATOM   4008 HD11 LEU   265      11.720  50.690  72.050  0.00  0.00           H
ATOM   4009 HD12 LEU   265      13.550  51.130  71.990  0.00  0.00           H
ATOM   4010 HD13 LEU   265      12.240  52.160  71.260  0.00  0.00           H
ATOM   4011 HD21 LEU   265      13.280  48.290  69.600  0.00  0.00           H
ATOM   4012 HD22 LEU   265      14.080  49.070  71.180  0.00  0.00           H
ATOM   4013 HD23 LEU   265      12.510  48.380  71.160  0.00  0.00           H
ATOM   4014  N   ASN   266      12.280  53.290  68.550  0.00  0.00           N
ATOM   4015  CA  ASN   266      13.260  54.190  67.940  0.00  0.00           C
ATOM   4016  C   ASN   266      13.260  54.490  66.400  0.00  0.00           C
ATOM   4017  O   ASN   266      14.270  54.640  65.750  0.00  0.00           O
ATOM   4018  CB  ASN   266      14.660  53.830  68.500  0.00  0.00           C
ATOM   4019  CG  ASN   266      14.680  53.760  70.040  0.00  0.00           C
ATOM   4020  ND2 ASN   266      14.470  54.930  70.670  0.00  0.00           N
ATOM   4021  OD1 ASN   266      14.920  52.730  70.630  0.00  0.00           O
ATOM   4022  HN  ASN   266      11.910  53.640  69.410  0.00  0.00           H
ATOM   4023  HA  ASN   266      13.100  55.190  68.300  0.00  0.00           H
ATOM   4024  HB1 ASN   266      15.490  54.460  68.120  0.00  0.00           H
ATOM   4025  HB2 ASN   266      14.820  52.740  68.350  0.00  0.00           H
ATOM   4026 HD21 ASN   266      14.400  55.810  70.200  0.00  0.00           H
ATOM   4027 HD22 ASN   266      14.830  54.950  71.610  0.00  0.00           H
ATOM   4028  N   SER   267      12.040  54.740  65.900  0.00  0.00           N
ATOM   4029  CA  SER   267      11.870  55.340  64.560  0.00  0.00           C
ATOM   4030  C   SER   267      10.710  56.300  64.440  0.00  0.00           C
ATOM   4031  O   SER   267       9.580  55.890  64.750  0.00  0.00           O
ATOM   4032  CB  SER   267      11.480  54.150  63.620  0.00  0.00           C
ATOM   4033  OG  SER   267      11.250  54.590  62.270  0.00  0.00           O
ATOM   4034  HN  SER   267      11.240  54.520  66.450  0.00  0.00           H
ATOM   4035  HA  SER   267      12.780  55.800  64.200  0.00  0.00           H
ATOM   4036  HB1 SER   267      10.600  53.530  63.890  0.00  0.00           H
ATOM   4037  HB2 SER   267      12.360  53.470  63.620  0.00  0.00           H
ATOM   4038  HG1 SER   267      12.070  55.030  62.020  0.00  0.00           H
ATOM   4039  N   VAL   268      10.800  57.570  64.030  0.00  0.00           N
ATOM   4040  CA  VAL   268       9.560  58.330  63.750  0.00  0.00           C
ATOM   4041  C   VAL   268       9.010  58.030  62.400  0.00  0.00           C
ATOM   4042  O   VAL   268       7.910  58.400  62.000  0.00  0.00           O
ATOM   4043  CB  VAL   268       9.790  59.790  64.060  0.00  0.00           C
ATOM   4044  CG1 VAL   268      10.050  59.950  65.610  0.00  0.00           C
ATOM   4045  CG2 VAL   268      11.020  60.450  63.280  0.00  0.00           C
ATOM   4046  HN  VAL   268      11.700  58.000  63.930  0.00  0.00           H
ATOM   4047  HA  VAL   268       8.830  58.020  64.480  0.00  0.00           H
ATOM   4048  HB  VAL   268       8.900  60.420  63.830  0.00  0.00           H
ATOM   4049 HG11 VAL   268       9.380  59.210  66.080  0.00  0.00           H
ATOM   4050 HG12 VAL   268      11.090  59.820  65.990  0.00  0.00           H
ATOM   4051 HG13 VAL   268       9.900  61.040  65.790  0.00  0.00           H
ATOM   4052 HG21 VAL   268      11.960  59.920  63.530  0.00  0.00           H
ATOM   4053 HG22 VAL   268      10.710  60.550  62.220  0.00  0.00           H
ATOM   4054 HG23 VAL   268      11.120  61.450  63.760  0.00  0.00           H
ATOM   4055  N   LEU   269       9.750  57.250  61.570  0.00  0.00           N
ATOM   4056  CA  LEU   269       9.190  56.600  60.400  0.00  0.00           C
ATOM   4057  C   LEU   269       8.100  55.630  60.610  0.00  0.00           C
ATOM   4058  O   LEU   269       7.000  55.880  60.030  0.00  0.00           O
ATOM   4059  CB  LEU   269      10.350  55.990  59.470  0.00  0.00           C
ATOM   4060  CG  LEU   269      11.080  57.030  58.640  0.00  0.00           C
ATOM   4061  CD1 LEU   269      12.120  56.250  57.880  0.00  0.00           C
ATOM   4062  CD2 LEU   269      10.190  57.860  57.750  0.00  0.00           C
ATOM   4063  HN  LEU   269      10.680  56.990  61.800  0.00  0.00           H
ATOM   4064  HA  LEU   269       8.660  57.430  59.960  0.00  0.00           H
ATOM   4065  HB1 LEU   269       9.830  55.350  58.720  0.00  0.00           H
ATOM   4066  HB2 LEU   269      11.060  55.290  59.960  0.00  0.00           H
ATOM   4067  HG  LEU   269      11.600  57.770  59.290  0.00  0.00           H
ATOM   4068 HD11 LEU   269      12.930  55.800  58.500  0.00  0.00           H
ATOM   4069 HD12 LEU   269      11.610  55.360  57.450  0.00  0.00           H
ATOM   4070 HD13 LEU   269      12.540  56.890  57.080  0.00  0.00           H
ATOM   4071 HD21 LEU   269       9.270  58.250  58.220  0.00  0.00           H
ATOM   4072 HD22 LEU   269      10.760  58.710  57.310  0.00  0.00           H
ATOM   4073 HD23 LEU   269       9.810  57.130  57.000  0.00  0.00           H
ATOM   4074  N   ALA   270       8.220  54.610  61.530  0.00  0.00           N
ATOM   4075  CA  ALA   270       7.130  53.700  61.890  0.00  0.00           C
ATOM   4076  C   ALA   270       5.940  54.350  62.550  0.00  0.00           C
ATOM   4077  O   ALA   270       4.850  53.850  62.320  0.00  0.00           O
ATOM   4078  CB  ALA   270       7.670  52.610  62.860  0.00  0.00           C
ATOM   4079  HN  ALA   270       9.080  54.560  62.040  0.00  0.00           H
ATOM   4080  HA  ALA   270       6.850  53.170  60.980  0.00  0.00           H
ATOM   4081  HB1 ALA   270       8.020  52.940  63.860  0.00  0.00           H
ATOM   4082  HB2 ALA   270       6.870  51.850  63.010  0.00  0.00           H
ATOM   4083  HB3 ALA   270       8.520  52.060  62.410  0.00  0.00           H
ATOM   4084  N   GLU   271       6.060  55.400  63.360  0.00  0.00           N
ATOM   4085  CA  GLU   271       4.920  56.220  63.880  0.00  0.00           C
ATOM   4086  C   GLU   271       4.110  56.910  62.780  0.00  0.00           C
ATOM   4087  O   GLU   271       2.890  56.930  62.770  0.00  0.00           O
ATOM   4088  CB  GLU   271       5.630  57.350  64.740  0.00  0.00           C
ATOM   4089  CG  GLU   271       6.280  56.850  66.030  0.00  0.00           C
ATOM   4090  CD  GLU   271       6.640  57.940  66.950  0.00  0.00           C
ATOM   4091  OE1 GLU   271       5.790  58.940  67.050  0.00  0.00           O
ATOM   4092  OE2 GLU   271       7.630  57.880  67.630  0.00  0.00           O
ATOM   4093  HN  GLU   271       6.970  55.740  63.560  0.00  0.00           H
ATOM   4094  HA  GLU   271       4.150  55.740  64.470  0.00  0.00           H
ATOM   4095  HB1 GLU   271       4.860  58.080  65.070  0.00  0.00           H
ATOM   4096  HB2 GLU   271       6.330  58.010  64.190  0.00  0.00           H
ATOM   4097  HG1 GLU   271       7.210  56.320  65.720  0.00  0.00           H
ATOM   4098  HG2 GLU   271       5.690  56.070  66.550  0.00  0.00           H
ATOM   4099  N   ARG   272       4.750  57.470  61.750  0.00  0.00           N
ATOM   4100  CA  ARG   272       4.020  57.950  60.540  0.00  0.00           C
ATOM   4101  C   ARG   272       3.380  56.850  59.750  0.00  0.00           C
ATOM   4102  O   ARG   272       2.220  56.820  59.320  0.00  0.00           O
ATOM   4103  CB  ARG   272       5.140  58.720  59.690  0.00  0.00           C
ATOM   4104  CG  ARG   272       5.470  60.120  60.270  0.00  0.00           C
ATOM   4105  CD  ARG   272       6.790  60.650  59.820  0.00  0.00           C
ATOM   4106  NE  ARG   272       7.220  61.750  60.770  0.00  0.00           N
ATOM   4107  CZ  ARG   272       8.480  62.260  60.810  0.00  0.00           C
ATOM   4108  NH1 ARG   272       9.350  62.030  59.910  0.00  0.00           N
ATOM   4109  NH2 ARG   272       8.980  62.850  61.890  0.00  0.00           N
ATOM   4110  HN  ARG   272       5.740  57.420  61.770  0.00  0.00           H
ATOM   4111  HA  ARG   272       3.210  58.630  60.800  0.00  0.00           H
ATOM   4112  HB1 ARG   272       4.860  58.910  58.630  0.00  0.00           H
ATOM   4113  HB2 ARG   272       6.060  58.110  59.670  0.00  0.00           H
ATOM   4114  HG1 ARG   272       5.480  60.040  61.380  0.00  0.00           H
ATOM   4115  HG2 ARG   272       4.710  60.900  60.060  0.00  0.00           H
ATOM   4116  HD1 ARG   272       6.530  60.960  58.780  0.00  0.00           H
ATOM   4117  HD2 ARG   272       7.580  59.870  59.780  0.00  0.00           H
ATOM   4118  HE  ARG   272       6.570  62.070  61.460  0.00  0.00           H
ATOM   4119 HH11 ARG   272       9.060  61.460  59.140  0.00  0.00           H
ATOM   4120 HH12 ARG   272      10.310  62.200  60.120  0.00  0.00           H
ATOM   4121 HH21 ARG   272       8.300  63.200  62.540  0.00  0.00           H
ATOM   4122 HH22 ARG   272       9.950  63.080  61.870  0.00  0.00           H
ATOM   4123  N   LEU   273       4.170  55.730  59.540  0.00  0.00           N
ATOM   4124  CA  LEU   273       3.740  54.530  58.900  0.00  0.00           C
ATOM   4125  C   LEU   273       2.570  53.810  59.620  0.00  0.00           C
ATOM   4126  O   LEU   273       1.590  53.480  58.990  0.00  0.00           O
ATOM   4127  CB  LEU   273       4.940  53.560  58.650  0.00  0.00           C
ATOM   4128  CG  LEU   273       5.780  54.070  57.500  0.00  0.00           C
ATOM   4129  CD1 LEU   273       7.060  53.270  57.440  0.00  0.00           C
ATOM   4130  CD2 LEU   273       4.950  53.920  56.130  0.00  0.00           C
ATOM   4131  HN  LEU   273       5.110  55.830  59.880  0.00  0.00           H
ATOM   4132  HA  LEU   273       3.280  54.780  57.960  0.00  0.00           H
ATOM   4133  HB1 LEU   273       4.500  52.550  58.500  0.00  0.00           H
ATOM   4134  HB2 LEU   273       5.480  53.640  59.620  0.00  0.00           H
ATOM   4135  HG  LEU   273       5.930  55.170  57.620  0.00  0.00           H
ATOM   4136 HD11 LEU   273       7.720  53.350  58.340  0.00  0.00           H
ATOM   4137 HD12 LEU   273       6.870  52.180  57.420  0.00  0.00           H
ATOM   4138 HD13 LEU   273       7.680  53.450  56.540  0.00  0.00           H
ATOM   4139 HD21 LEU   273       4.070  54.590  56.060  0.00  0.00           H
ATOM   4140 HD22 LEU   273       5.610  54.150  55.270  0.00  0.00           H
ATOM   4141 HD23 LEU   273       4.680  52.850  56.000  0.00  0.00           H
ATOM   4142  N   GLU   274       2.610  53.710  60.930  0.00  0.00           N
ATOM   4143  CA  GLU   274       1.430  53.420  61.750  0.00  0.00           C
ATOM   4144  C   GLU   274       0.180  54.220  61.460  0.00  0.00           C
ATOM   4145  O   GLU   274      -0.920  53.650  61.480  0.00  0.00           O
ATOM   4146  CB  GLU   274       1.750  53.280  63.300  0.00  0.00           C
ATOM   4147  CG  GLU   274       0.470  53.180  64.250  0.00  0.00           C
ATOM   4148  CD  GLU   274       0.750  53.110  65.700  0.00  0.00           C
ATOM   4149  OE1 GLU   274       1.940  53.240  66.140  0.00  0.00           O
ATOM   4150  OE2 GLU   274      -0.230  53.090  66.460  0.00  0.00           O
ATOM   4151  HN  GLU   274       3.460  53.930  61.410  0.00  0.00           H
ATOM   4152  HA  GLU   274       1.070  52.420  61.540  0.00  0.00           H
ATOM   4153  HB1 GLU   274       2.330  54.190  63.590  0.00  0.00           H
ATOM   4154  HB2 GLU   274       2.400  52.420  63.550  0.00  0.00           H
ATOM   4155  HG1 GLU   274      -0.130  52.320  63.900  0.00  0.00           H
ATOM   4156  HG2 GLU   274      -0.190  54.060  64.110  0.00  0.00           H
ATOM   4157  N   LYS   275       0.240  55.540  61.270  0.00  0.00           N
ATOM   4158  CA  LYS   275      -0.960  56.260  60.910  0.00  0.00           C
ATOM   4159  C   LYS   275      -1.530  55.900  59.540  0.00  0.00           C
ATOM   4160  O   LYS   275      -2.760  55.780  59.270  0.00  0.00           O
ATOM   4161  CB  LYS   275      -0.780  57.800  61.040  0.00  0.00           C
ATOM   4162  CG  LYS   275      -0.680  58.140  62.530  0.00  0.00           C
ATOM   4163  CD  LYS   275      -1.920  58.780  63.150  0.00  0.00           C
ATOM   4164  CE  LYS   275      -1.710  59.360  64.540  0.00  0.00           C
ATOM   4165  NZ  LYS   275      -1.320  58.240  65.410  0.00  0.00           N
ATOM   4166  HN  LYS   275       1.100  56.030  61.400  0.00  0.00           H
ATOM   4167  HA  LYS   275      -1.780  55.990  61.560  0.00  0.00           H
ATOM   4168  HB1 LYS   275      -1.720  58.340  60.790  0.00  0.00           H
ATOM   4169  HB2 LYS   275       0.000  58.060  60.310  0.00  0.00           H
ATOM   4170  HG1 LYS   275       0.120  58.920  62.520  0.00  0.00           H
ATOM   4171  HG2 LYS   275      -0.380  57.240  63.100  0.00  0.00           H
ATOM   4172  HD1 LYS   275      -2.380  59.470  62.410  0.00  0.00           H
ATOM   4173  HD2 LYS   275      -2.690  57.980  63.230  0.00  0.00           H
ATOM   4174  HE1 LYS   275      -2.570  59.870  65.030  0.00  0.00           H
ATOM   4175  HE2 LYS   275      -0.760  59.940  64.510  0.00  0.00           H
ATOM   4176  HZ1 LYS   275      -1.930  57.400  65.370  0.00  0.00           H
ATOM   4177  HZ2 LYS   275      -0.390  57.840  65.180  0.00  0.00           H
ATOM   4178  HZ3 LYS   275      -1.210  58.570  66.390  0.00  0.00           H
ATOM   4179  N   TRP   276      -0.620  55.710  58.530  0.00  0.00           N
ATOM   4180  CA  TRP   276      -0.940  55.300  57.220  0.00  0.00           C
ATOM   4181  C   TRP   276      -1.670  53.910  57.000  0.00  0.00           C
ATOM   4182  O   TRP   276      -2.660  53.770  56.330  0.00  0.00           O
ATOM   4183  CB  TRP   276       0.360  55.240  56.400  0.00  0.00           C
ATOM   4184  CG  TRP   276       0.290  54.900  54.970  0.00  0.00           C
ATOM   4185  CD1 TRP   276      -0.270  55.740  54.080  0.00  0.00           C
ATOM   4186  CD2 TRP   276       0.960  53.880  54.230  0.00  0.00           C
ATOM   4187  CE2 TRP   276       0.550  54.040  52.890  0.00  0.00           C
ATOM   4188  CE3 TRP   276       1.820  52.850  54.560  0.00  0.00           C
ATOM   4189  NE1 TRP   276      -0.190  55.230  52.840  0.00  0.00           N
ATOM   4190  CZ2 TRP   276       1.030  53.240  51.830  0.00  0.00           C
ATOM   4191  CZ3 TRP   276       2.400  52.130  53.550  0.00  0.00           C
ATOM   4192  CH2 TRP   276       1.990  52.240  52.210  0.00  0.00           C
ATOM   4193  HN  TRP   276       0.350  55.880  58.720  0.00  0.00           H
ATOM   4194  HA  TRP   276      -1.620  56.080  56.900  0.00  0.00           H
ATOM   4195  HB1 TRP   276       1.180  54.610  56.820  0.00  0.00           H
ATOM   4196  HB2 TRP   276       0.890  56.210  56.490  0.00  0.00           H
ATOM   4197  HD1 TRP   276      -0.970  56.510  54.380  0.00  0.00           H
ATOM   4198  HE1 TRP   276      -0.550  55.650  52.040  0.00  0.00           H
ATOM   4199  HE3 TRP   276       2.020  52.660  55.610  0.00  0.00           H
ATOM   4200  HZ2 TRP   276       0.680  53.400  50.820  0.00  0.00           H
ATOM   4201  HZ3 TRP   276       3.110  51.370  53.870  0.00  0.00           H
ATOM   4202  HH2 TRP   276       2.500  51.680  51.440  0.00  0.00           H
ATOM   4203  N   LEU   277      -1.160  52.860  57.740  0.00  0.00           N
ATOM   4204  CA  LEU   277      -1.800  51.590  57.870  0.00  0.00           C
ATOM   4205  C   LEU   277      -3.210  51.600  58.250  0.00  0.00           C
ATOM   4206  O   LEU   277      -3.960  50.800  57.760  0.00  0.00           O
ATOM   4207  CB  LEU   277      -0.910  50.680  58.840  0.00  0.00           C
ATOM   4208  CG  LEU   277       0.420  50.190  58.230  0.00  0.00           C
ATOM   4209  CD1 LEU   277       1.350  49.560  59.320  0.00  0.00           C
ATOM   4210  CD2 LEU   277       0.240  49.170  57.050  0.00  0.00           C
ATOM   4211  HN  LEU   277      -0.370  52.880  58.340  0.00  0.00           H
ATOM   4212  HA  LEU   277      -1.910  51.140  56.900  0.00  0.00           H
ATOM   4213  HB1 LEU   277      -1.490  49.780  59.140  0.00  0.00           H
ATOM   4214  HB2 LEU   277      -0.790  51.330  59.740  0.00  0.00           H
ATOM   4215  HG  LEU   277       0.950  51.060  57.800  0.00  0.00           H
ATOM   4216 HD11 LEU   277       1.340  50.180  60.240  0.00  0.00           H
ATOM   4217 HD12 LEU   277       1.140  48.470  59.430  0.00  0.00           H
ATOM   4218 HD13 LEU   277       2.360  49.610  58.860  0.00  0.00           H
ATOM   4219 HD21 LEU   277       1.230  48.720  56.800  0.00  0.00           H
ATOM   4220 HD22 LEU   277      -0.570  48.450  57.280  0.00  0.00           H
ATOM   4221 HD23 LEU   277      -0.050  49.640  56.090  0.00  0.00           H
ATOM   4222  N   GLN   278      -3.680  52.500  59.180  0.00  0.00           N
ATOM   4223  CA  GLN   278      -5.120  52.680  59.490  0.00  0.00           C
ATOM   4224  C   GLN   278      -6.040  53.030  58.310  0.00  0.00           C
ATOM   4225  O   GLN   278      -7.160  52.520  58.210  0.00  0.00           O
ATOM   4226  CB  GLN   278      -5.380  53.800  60.600  0.00  0.00           C
ATOM   4227  CG  GLN   278      -4.280  53.830  61.740  0.00  0.00           C
ATOM   4228  CD  GLN   278      -4.240  52.440  62.330  0.00  0.00           C
ATOM   4229  NE2 GLN   278      -3.070  51.910  62.620  0.00  0.00           N
ATOM   4230  OE1 GLN   278      -5.310  51.940  62.670  0.00  0.00           O
ATOM   4231  HN  GLN   278      -3.050  53.240  59.410  0.00  0.00           H
ATOM   4232  HA  GLN   278      -5.390  51.710  59.890  0.00  0.00           H
ATOM   4233  HB1 GLN   278      -6.400  53.820  61.040  0.00  0.00           H
ATOM   4234  HB2 GLN   278      -5.360  54.780  60.080  0.00  0.00           H
ATOM   4235  HG1 GLN   278      -4.670  54.590  62.450  0.00  0.00           H
ATOM   4236  HG2 GLN   278      -3.330  54.220  61.310  0.00  0.00           H
ATOM   4237 HE21 GLN   278      -2.260  52.490  62.480  0.00  0.00           H
ATOM   4238 HE22 GLN   278      -3.000  51.060  63.130  0.00  0.00           H
ATOM   4239  N   LEU   279      -5.490  53.840  57.370  0.00  0.00           N
ATOM   4240  CA  LEU   279      -6.100  54.040  56.030  0.00  0.00           C
ATOM   4241  C   LEU   279      -6.210  52.760  55.170  0.00  0.00           C
ATOM   4242  O   LEU   279      -7.290  52.380  54.730  0.00  0.00           O
ATOM   4243  CB  LEU   279      -5.400  55.150  55.310  0.00  0.00           C
ATOM   4244  CG  LEU   279      -4.950  56.460  56.000  0.00  0.00           C
ATOM   4245  CD1 LEU   279      -4.420  57.520  54.990  0.00  0.00           C
ATOM   4246  CD2 LEU   279      -6.150  57.010  56.750  0.00  0.00           C
ATOM   4247  HN  LEU   279      -4.530  54.080  57.440  0.00  0.00           H
ATOM   4248  HA  LEU   279      -7.040  54.500  56.260  0.00  0.00           H
ATOM   4249  HB1 LEU   279      -5.950  55.390  54.380  0.00  0.00           H
ATOM   4250  HB2 LEU   279      -4.440  54.760  54.890  0.00  0.00           H
ATOM   4251  HG  LEU   279      -4.110  56.270  56.700  0.00  0.00           H
ATOM   4252 HD11 LEU   279      -5.120  57.830  54.190  0.00  0.00           H
ATOM   4253 HD12 LEU   279      -4.020  58.410  55.530  0.00  0.00           H
ATOM   4254 HD13 LEU   279      -3.540  57.060  54.500  0.00  0.00           H
ATOM   4255 HD21 LEU   279      -5.890  57.980  57.220  0.00  0.00           H
ATOM   4256 HD22 LEU   279      -6.930  57.200  55.990  0.00  0.00           H
ATOM   4257 HD23 LEU   279      -6.480  56.290  57.540  0.00  0.00           H
ATOM   4258  N   MET   280      -5.150  51.980  55.010  0.00  0.00           N
ATOM   4259  CA  MET   280      -5.080  50.820  54.160  0.00  0.00           C
ATOM   4260  C   MET   280      -5.940  49.670  54.730  0.00  0.00           C
ATOM   4261  O   MET   280      -6.460  48.800  54.020  0.00  0.00           O
ATOM   4262  CB  MET   280      -3.630  50.210  54.100  0.00  0.00           C
ATOM   4263  CG  MET   280      -2.570  51.350  53.820  0.00  0.00           C
ATOM   4264  SD  MET   280      -0.940  50.860  53.410  0.00  0.00           S
ATOM   4265  CE  MET   280      -1.210  50.310  51.680  0.00  0.00           C
ATOM   4266  HN  MET   280      -4.310  52.370  55.390  0.00  0.00           H
ATOM   4267  HA  MET   280      -5.510  51.190  53.240  0.00  0.00           H
ATOM   4268  HB1 MET   280      -3.530  49.370  53.390  0.00  0.00           H
ATOM   4269  HB2 MET   280      -3.380  49.840  55.120  0.00  0.00           H
ATOM   4270  HG1 MET   280      -2.540  51.890  54.790  0.00  0.00           H
ATOM   4271  HG2 MET   280      -2.970  52.010  53.020  0.00  0.00           H
ATOM   4272  HE1 MET   280      -2.170  49.750  51.560  0.00  0.00           H
ATOM   4273  HE2 MET   280      -1.040  51.100  50.920  0.00  0.00           H
ATOM   4274  HE3 MET   280      -0.490  49.540  51.330  0.00  0.00           H
ATOM   4275  N   LEU   281      -6.120  49.610  56.070  0.00  0.00           N
ATOM   4276  CA  LEU   281      -6.710  48.450  56.770  0.00  0.00           C
ATOM   4277  C   LEU   281      -8.060  48.800  57.420  0.00  0.00           C
ATOM   4278  O   LEU   281      -8.560  48.020  58.260  0.00  0.00           O
ATOM   4279  CB  LEU   281      -5.560  47.990  57.800  0.00  0.00           C
ATOM   4280  CG  LEU   281      -4.380  47.210  57.150  0.00  0.00           C
ATOM   4281  CD1 LEU   281      -3.400  46.980  58.320  0.00  0.00           C
ATOM   4282  CD2 LEU   281      -4.720  45.940  56.360  0.00  0.00           C
ATOM   4283  HN  LEU   281      -5.820  50.290  56.730  0.00  0.00           H
ATOM   4284  HA  LEU   281      -6.770  47.580  56.130  0.00  0.00           H
ATOM   4285  HB1 LEU   281      -5.980  47.250  58.520  0.00  0.00           H
ATOM   4286  HB2 LEU   281      -5.100  48.790  58.420  0.00  0.00           H
ATOM   4287  HG  LEU   281      -3.960  47.920  56.390  0.00  0.00           H
ATOM   4288 HD11 LEU   281      -3.930  46.280  59.000  0.00  0.00           H
ATOM   4289 HD12 LEU   281      -2.530  46.510  57.800  0.00  0.00           H
ATOM   4290 HD13 LEU   281      -3.090  47.950  58.770  0.00  0.00           H
ATOM   4291 HD21 LEU   281      -5.430  45.360  56.980  0.00  0.00           H
ATOM   4292 HD22 LEU   281      -5.280  46.190  55.440  0.00  0.00           H
ATOM   4293 HD23 LEU   281      -3.800  45.420  56.010  0.00  0.00           H
ATOM   4294  N   MET   282      -8.610  49.920  56.850  0.00  0.00           N
ATOM   4295  CA  MET   282      -9.900  50.410  56.970  0.00  0.00           C
ATOM   4296  C   MET   282     -11.140  49.460  57.220  0.00  0.00           C
ATOM   4297  O   MET   282     -11.140  48.300  57.180  0.00  0.00           O
ATOM   4298  CB  MET   282     -10.220  51.310  55.760  0.00  0.00           C
ATOM   4299  CG  MET   282     -10.070  50.740  54.330  0.00  0.00           C
ATOM   4300  SD  MET   282     -11.250  49.540  53.720  0.00  0.00           S
ATOM   4301  CE  MET   282     -10.210  48.100  53.970  0.00  0.00           C
ATOM   4302  HN  MET   282      -7.930  50.380  56.290  0.00  0.00           H
ATOM   4303  HA  MET   282      -9.890  51.050  57.850  0.00  0.00           H
ATOM   4304  HB1 MET   282      -9.500  52.150  55.910  0.00  0.00           H
ATOM   4305  HB2 MET   282     -11.230  51.710  55.960  0.00  0.00           H
ATOM   4306  HG1 MET   282      -9.020  50.380  54.190  0.00  0.00           H
ATOM   4307  HG2 MET   282     -10.130  51.610  53.630  0.00  0.00           H
ATOM   4308  HE1 MET   282     -10.250  47.770  55.030  0.00  0.00           H
ATOM   4309  HE2 MET   282     -10.640  47.330  53.290  0.00  0.00           H
ATOM   4310  HE3 MET   282      -9.160  48.220  53.620  0.00  0.00           H
ATOM   4311  N   TRP   283     -12.220  50.070  57.540  0.00  0.00           N
ATOM   4312  CA  TRP   283     -13.570  49.570  57.850  0.00  0.00           C
ATOM   4313  C   TRP   283     -14.230  48.930  56.670  0.00  0.00           C
ATOM   4314  O   TRP   283     -14.890  49.570  55.820  0.00  0.00           O
ATOM   4315  CB  TRP   283     -14.530  50.580  58.520  0.00  0.00           C
ATOM   4316  CG  TRP   283     -15.790  50.020  59.050  0.00  0.00           C
ATOM   4317  CD1 TRP   283     -17.050  50.470  58.730  0.00  0.00           C
ATOM   4318  CD2 TRP   283     -15.960  49.110  60.190  0.00  0.00           C
ATOM   4319  CE2 TRP   283     -17.310  49.060  60.460  0.00  0.00           C
ATOM   4320  CE3 TRP   283     -15.120  48.280  60.970  0.00  0.00           C
ATOM   4321  NE1 TRP   283     -17.900  49.920  59.620  0.00  0.00           N
ATOM   4322  CZ2 TRP   283     -17.800  48.380  61.540  0.00  0.00           C
ATOM   4323  CZ3 TRP   283     -15.550  47.580  62.020  0.00  0.00           C
ATOM   4324  CH2 TRP   283     -16.910  47.530  62.260  0.00  0.00           C
ATOM   4325  HN  TRP   283     -12.210  51.070  57.450  0.00  0.00           H
ATOM   4326  HA  TRP   283     -13.320  48.860  58.620  0.00  0.00           H
ATOM   4327  HB1 TRP   283     -14.810  51.400  57.830  0.00  0.00           H
ATOM   4328  HB2 TRP   283     -13.930  51.030  59.350  0.00  0.00           H
ATOM   4329  HD1 TRP   283     -17.210  51.360  58.130  0.00  0.00           H
ATOM   4330  HE1 TRP   283     -18.870  50.070  59.670  0.00  0.00           H
ATOM   4331  HE3 TRP   283     -14.070  48.270  60.730  0.00  0.00           H
ATOM   4332  HZ2 TRP   283     -18.860  48.270  61.680  0.00  0.00           H
ATOM   4333  HZ3 TRP   283     -14.880  47.000  62.640  0.00  0.00           H
ATOM   4334  HH2 TRP   283     -17.270  46.810  62.980  0.00  0.00           H
ATOM   4335  N   HIS   284     -14.030  47.610  56.490  0.00  0.00           N
ATOM   4336  CA  HIS   284     -14.640  46.810  55.400  0.00  0.00           C
ATOM   4337  C   HIS   284     -16.130  47.050  55.180  0.00  0.00           C
ATOM   4338  O   HIS   284     -16.480  47.010  54.040  0.00  0.00           O
ATOM   4339  CB  HIS   284     -14.340  45.280  55.520  0.00  0.00           C
ATOM   4340  CG  HIS   284     -12.970  44.900  55.060  0.00  0.00           C
ATOM   4341  CD2 HIS   284     -11.870  44.460  55.710  0.00  0.00           C
ATOM   4342  ND1 HIS   284     -12.770  44.880  53.680  0.00  0.00           N
ATOM   4343  CE1 HIS   284     -11.500  44.510  53.560  0.00  0.00           C
ATOM   4344  NE2 HIS   284     -10.950  44.140  54.730  0.00  0.00           N
ATOM   4345  HN  HIS   284     -13.550  47.100  57.200  0.00  0.00           H
ATOM   4346  HA  HIS   284     -14.150  47.110  54.480  0.00  0.00           H
ATOM   4347  HB1 HIS   284     -15.050  44.610  54.980  0.00  0.00           H
ATOM   4348  HB2 HIS   284     -14.300  44.950  56.580  0.00  0.00           H
ATOM   4349  HD2 HIS   284     -11.640  44.380  56.760  0.00  0.00           H
ATOM   4350  HE1 HIS   284     -10.880  44.520  52.670  0.00  0.00           H
ATOM   4351  HE2 HIS   284     -10.030  43.810  54.960  0.00  0.00           H
ATOM   4352  N   PRO   285     -17.020  47.190  56.130  0.00  0.00           N
ATOM   4353  CA  PRO   285     -18.330  47.720  55.760  0.00  0.00           C
ATOM   4354  C   PRO   285     -18.430  49.180  55.190  0.00  0.00           C
ATOM   4355  O   PRO   285     -18.900  50.090  55.870  0.00  0.00           O
ATOM   4356  CB  PRO   285     -19.080  47.670  57.090  0.00  0.00           C
ATOM   4357  CG  PRO   285     -18.380  46.550  57.930  0.00  0.00           C
ATOM   4358  CD  PRO   285     -16.950  46.650  57.510  0.00  0.00           C
ATOM   4359  HA  PRO   285     -18.860  47.120  55.040  0.00  0.00           H
ATOM   4360  HB1 PRO   285     -20.140  47.450  56.840  0.00  0.00           H
ATOM   4361  HB2 PRO   285     -19.120  48.630  57.660  0.00  0.00           H
ATOM   4362  HG1 PRO   285     -18.830  45.580  57.640  0.00  0.00           H
ATOM   4363  HG2 PRO   285     -18.500  46.720  59.030  0.00  0.00           H
ATOM   4364  HD1 PRO   285     -16.220  45.810  57.560  0.00  0.00           H
ATOM   4365  HD2 PRO   285     -16.380  47.410  58.080  0.00  0.00           H
ATOM   4366  N   ARG   286     -17.910  49.350  53.970  0.00  0.00           N
ATOM   4367  CA  ARG   286     -17.860  50.570  53.200  0.00  0.00           C
ATOM   4368  C   ARG   286     -19.250  51.140  52.980  0.00  0.00           C
ATOM   4369  O   ARG   286     -20.170  50.380  52.610  0.00  0.00           O
ATOM   4370  CB  ARG   286     -17.260  50.290  51.750  0.00  0.00           C
ATOM   4371  CG  ARG   286     -15.890  49.650  51.750  0.00  0.00           C
ATOM   4372  CD  ARG   286     -14.730  50.720  52.020  0.00  0.00           C
ATOM   4373  NE  ARG   286     -14.430  51.040  53.500  0.00  0.00           N
ATOM   4374  CZ  ARG   286     -13.980  52.170  53.860  0.00  0.00           C
ATOM   4375  NH1 ARG   286     -13.270  52.990  53.150  0.00  0.00           N
ATOM   4376  NH2 ARG   286     -13.950  52.390  55.150  0.00  0.00           N
ATOM   4377  HN  ARG   286     -17.540  48.550  53.510  0.00  0.00           H
ATOM   4378  HA  ARG   286     -17.250  51.310  53.690  0.00  0.00           H
ATOM   4379  HB1 ARG   286     -17.120  51.250  51.210  0.00  0.00           H
ATOM   4380  HB2 ARG   286     -17.980  49.740  51.110  0.00  0.00           H
ATOM   4381  HG1 ARG   286     -15.780  49.240  50.730  0.00  0.00           H
ATOM   4382  HG2 ARG   286     -15.710  48.790  52.440  0.00  0.00           H
ATOM   4383  HD1 ARG   286     -15.060  51.620  51.470  0.00  0.00           H
ATOM   4384  HD2 ARG   286     -13.810  50.210  51.660  0.00  0.00           H
ATOM   4385  HE  ARG   286     -14.660  50.400  54.240  0.00  0.00           H
ATOM   4386 HH11 ARG   286     -13.060  52.760  52.200  0.00  0.00           H
ATOM   4387 HH12 ARG   286     -13.130  53.910  53.500  0.00  0.00           H
ATOM   4388 HH21 ARG   286     -14.280  51.610  55.680  0.00  0.00           H
ATOM   4389 HH22 ARG   286     -13.300  53.060  55.510  0.00  0.00           H
ATOM   4390  N   THR   290     -19.540  52.410  53.330  0.00  0.00           N
ATOM   4391  CA  THR   290     -18.730  53.450  53.920  0.00  0.00           C
ATOM   4392  C   THR   290     -17.660  54.020  53.040  0.00  0.00           C
ATOM   4393  O   THR   290     -16.620  53.460  52.840  0.00  0.00           O
ATOM   4394  CB  THR   290     -18.300  53.220  55.370  0.00  0.00           C
ATOM   4395  CG2 THR   290     -17.770  54.490  56.110  0.00  0.00           C
ATOM   4396  OG1 THR   290     -19.440  52.770  56.160  0.00  0.00           O
ATOM   4397  HN  THR   290     -20.440  52.700  53.010  0.00  0.00           H
ATOM   4398  HA  THR   290     -19.370  54.270  54.220  0.00  0.00           H
ATOM   4399  HB  THR   290     -17.500  52.450  55.390  0.00  0.00           H
ATOM   4400  HG1 THR   290     -19.210  51.870  56.370  0.00  0.00           H
ATOM   4401 HG21 THR   290     -17.510  54.250  57.160  0.00  0.00           H
ATOM   4402 HG22 THR   290     -16.900  54.940  55.590  0.00  0.00           H
ATOM   4403 HG23 THR   290     -18.590  55.240  56.050  0.00  0.00           H
ATOM   4404  N   ASP   291     -17.850  55.200  52.440  0.00  0.00           N
ATOM   4405  CA  ASP   291     -16.870  55.750  51.490  0.00  0.00           C
ATOM   4406  C   ASP   291     -15.730  56.360  52.300  0.00  0.00           C
ATOM   4407  O   ASP   291     -15.920  56.910  53.380  0.00  0.00           O
ATOM   4408  CB  ASP   291     -17.590  56.940  50.770  0.00  0.00           C
ATOM   4409  CG  ASP   291     -18.330  56.380  49.580  0.00  0.00           C
ATOM   4410  OD1 ASP   291     -17.610  55.740  48.770  0.00  0.00           O
ATOM   4411  OD2 ASP   291     -19.570  56.620  49.380  0.00  0.00           O
ATOM   4412  HN  ASP   291     -18.700  55.680  52.640  0.00  0.00           H
ATOM   4413  HA  ASP   291     -16.550  54.900  50.910  0.00  0.00           H
ATOM   4414  HB1 ASP   291     -16.850  57.660  50.360  0.00  0.00           H
ATOM   4415  HB2 ASP   291     -18.340  57.490  51.380  0.00  0.00           H
ATOM   4416  N   PRO   292     -14.510  56.250  51.770  0.00  0.00           N
ATOM   4417  CA  PRO   292     -13.370  56.830  52.400  0.00  0.00           C
ATOM   4418  C   PRO   292     -13.350  58.340  52.470  0.00  0.00           C
ATOM   4419  O   PRO   292     -13.730  58.960  51.460  0.00  0.00           O
ATOM   4420  CB  PRO   292     -12.180  56.210  51.650  0.00  0.00           C
ATOM   4421  CG  PRO   292     -12.700  56.000  50.240  0.00  0.00           C
ATOM   4422  CD  PRO   292     -14.160  55.580  50.530  0.00  0.00           C
ATOM   4423  HA  PRO   292     -13.240  56.480  53.420  0.00  0.00           H
ATOM   4424  HB1 PRO   292     -11.930  55.210  52.080  0.00  0.00           H
ATOM   4425  HB2 PRO   292     -11.320  56.900  51.760  0.00  0.00           H
ATOM   4426  HG1 PRO   292     -12.100  55.200  49.750  0.00  0.00           H
ATOM   4427  HG2 PRO   292     -12.650  56.840  49.520  0.00  0.00           H
ATOM   4428  HD1 PRO   292     -14.210  54.490  50.720  0.00  0.00           H
ATOM   4429  HD2 PRO   292     -14.740  56.010  49.690  0.00  0.00           H
ATOM   4430  N   THR   293     -12.990  58.970  53.640  0.00  0.00           N
ATOM   4431  CA  THR   293     -13.000  60.450  53.860  0.00  0.00           C
ATOM   4432  C   THR   293     -11.910  61.160  53.160  0.00  0.00           C
ATOM   4433  O   THR   293     -11.870  62.370  52.900  0.00  0.00           O
ATOM   4434  CB  THR   293     -12.990  60.880  55.340  0.00  0.00           C
ATOM   4435  CG2 THR   293     -14.310  60.820  56.130  0.00  0.00           C
ATOM   4436  OG1 THR   293     -12.080  60.060  56.110  0.00  0.00           O
ATOM   4437  HN  THR   293     -12.770  58.420  54.450  0.00  0.00           H
ATOM   4438  HA  THR   293     -13.910  60.950  53.530  0.00  0.00           H
ATOM   4439  HB  THR   293     -12.690  61.940  55.480  0.00  0.00           H
ATOM   4440  HG1 THR   293     -11.450  60.660  56.510  0.00  0.00           H
ATOM   4441 HG21 THR   293     -14.120  61.400  57.060  0.00  0.00           H
ATOM   4442 HG22 THR   293     -15.160  61.260  55.560  0.00  0.00           H
ATOM   4443 HG23 THR   293     -14.710  59.790  56.280  0.00  0.00           H
ATOM   4444  N   TYR   294     -10.890  60.400  52.710  0.00  0.00           N
ATOM   4445  CA  TYR   294      -9.720  60.710  51.910  0.00  0.00           C
ATOM   4446  C   TYR   294      -9.780  60.500  50.440  0.00  0.00           C
ATOM   4447  O   TYR   294      -8.790  60.650  49.760  0.00  0.00           O
ATOM   4448  CB  TYR   294      -8.450  59.920  52.510  0.00  0.00           C
ATOM   4449  CG  TYR   294      -8.770  58.540  52.980  0.00  0.00           C
ATOM   4450  CD1 TYR   294      -8.240  57.390  52.330  0.00  0.00           C
ATOM   4451  CD2 TYR   294      -9.420  58.360  54.170  0.00  0.00           C
ATOM   4452  CE1 TYR   294      -8.540  56.100  52.690  0.00  0.00           C
ATOM   4453  CE2 TYR   294      -9.710  57.060  54.620  0.00  0.00           C
ATOM   4454  CZ  TYR   294      -9.290  55.940  53.860  0.00  0.00           C
ATOM   4455  OH  TYR   294      -9.500  54.620  54.230  0.00  0.00           O
ATOM   4456  HN  TYR   294     -10.980  59.450  52.980  0.00  0.00           H
ATOM   4457  HA  TYR   294      -9.550  61.750  52.120  0.00  0.00           H
ATOM   4458  HB1 TYR   294      -8.130  60.540  53.380  0.00  0.00           H
ATOM   4459  HB2 TYR   294      -7.580  59.940  51.810  0.00  0.00           H
ATOM   4460  HD1 TYR   294      -7.740  57.650  51.400  0.00  0.00           H
ATOM   4461  HD2 TYR   294      -9.750  59.160  54.810  0.00  0.00           H
ATOM   4462  HE1 TYR   294      -8.180  55.270  52.110  0.00  0.00           H
ATOM   4463  HE2 TYR   294     -10.390  56.940  55.450  0.00  0.00           H
ATOM   4464  HH  TYR   294     -10.260  54.590  54.820  0.00  0.00           H
ATOM   4465  N   GLY   295     -11.020  60.090  49.980  0.00  0.00           N
ATOM   4466  CA  GLY   295     -11.230  59.670  48.590  0.00  0.00           C
ATOM   4467  C   GLY   295     -10.450  58.410  48.240  0.00  0.00           C
ATOM   4468  O   GLY   295      -9.730  57.900  49.170  0.00  0.00           O
ATOM   4469  HN  GLY   295     -11.720  59.910  50.660  0.00  0.00           H
ATOM   4470  HA1 GLY   295     -12.280  59.490  48.420  0.00  0.00           H
ATOM   4471  HA2 GLY   295     -11.000  60.540  47.980  0.00  0.00           H
ATOM   4472  N   PRO   296     -10.570  57.850  47.050  0.00  0.00           N
ATOM   4473  CA  PRO   296     -10.110  56.480  46.790  0.00  0.00           C
ATOM   4474  C   PRO   296      -8.810  56.660  46.150  0.00  0.00           C
ATOM   4475  O   PRO   296      -8.170  55.640  45.760  0.00  0.00           O
ATOM   4476  CB  PRO   296     -11.010  55.920  45.710  0.00  0.00           C
ATOM   4477  CG  PRO   296     -11.520  57.170  44.950  0.00  0.00           C
ATOM   4478  CD  PRO   296     -11.500  58.220  46.030  0.00  0.00           C
ATOM   4479  HA  PRO   296     -10.020  55.930  47.720  0.00  0.00           H
ATOM   4480  HB1 PRO   296     -11.820  55.290  46.140  0.00  0.00           H
ATOM   4481  HB2 PRO   296     -10.610  55.140  45.030  0.00  0.00           H
ATOM   4482  HG1 PRO   296     -12.520  56.960  44.500  0.00  0.00           H
ATOM   4483  HG2 PRO   296     -10.700  57.400  44.230  0.00  0.00           H
ATOM   4484  HD1 PRO   296     -12.490  58.330  46.510  0.00  0.00           H
ATOM   4485  HD2 PRO   296     -11.140  59.190  45.610  0.00  0.00           H
ATOM   4486  N   ASN   297      -8.280  57.890  46.100  0.00  0.00           N
ATOM   4487  CA  ASN   297      -6.990  58.150  45.550  0.00  0.00           C
ATOM   4488  C   ASN   297      -6.130  58.760  46.660  0.00  0.00           C
ATOM   4489  O   ASN   297      -5.110  59.480  46.450  0.00  0.00           O
ATOM   4490  CB  ASN   297      -7.100  59.230  44.450  0.00  0.00           C
ATOM   4491  CG  ASN   297      -8.050  58.760  43.310  0.00  0.00           C
ATOM   4492  ND2 ASN   297      -7.830  57.580  42.740  0.00  0.00           N
ATOM   4493  OD1 ASN   297      -8.970  59.550  42.940  0.00  0.00           O
ATOM   4494  HN  ASN   297      -8.840  58.630  46.470  0.00  0.00           H
ATOM   4495  HA  ASN   297      -6.530  57.210  45.280  0.00  0.00           H
ATOM   4496  HB1 ASN   297      -6.110  59.450  43.990  0.00  0.00           H
ATOM   4497  HB2 ASN   297      -7.610  60.120  44.870  0.00  0.00           H
ATOM   4498 HD21 ASN   297      -7.020  57.030  42.920  0.00  0.00           H
ATOM   4499 HD22 ASN   297      -8.410  57.350  41.960  0.00  0.00           H
ATOM   4500  N   GLY   298      -6.480  58.500  47.960  0.00  0.00           N
ATOM   4501  CA  GLY   298      -5.790  59.110  49.110  0.00  0.00           C
ATOM   4502  C   GLY   298      -4.560  58.320  49.610  0.00  0.00           C
ATOM   4503  O   GLY   298      -3.600  58.930  50.090  0.00  0.00           O
ATOM   4504  HN  GLY   298      -7.270  57.930  48.150  0.00  0.00           H
ATOM   4505  HA1 GLY   298      -5.440  60.120  48.920  0.00  0.00           H
ATOM   4506  HA2 GLY   298      -6.460  59.240  49.950  0.00  0.00           H
ATOM   4507  N   CYS   299      -4.610  56.970  49.500  0.00  0.00           N
ATOM   4508  CA  CYS   299      -3.630  56.100  50.130  0.00  0.00           C
ATOM   4509  C   CYS   299      -2.240  56.380  49.750  0.00  0.00           C
ATOM   4510  O   CYS   299      -1.320  56.530  50.590  0.00  0.00           O
ATOM   4511  CB  CYS   299      -4.010  54.660  49.560  0.00  0.00           C
ATOM   4512  SG  CYS   299      -3.010  53.260  50.170  0.00  0.00           S
ATOM   4513  HN  CYS   299      -5.480  56.670  49.130  0.00  0.00           H
ATOM   4514  HA  CYS   299      -3.740  56.110  51.200  0.00  0.00           H
ATOM   4515  HB1 CYS   299      -4.070  54.680  48.450  0.00  0.00           H
ATOM   4516  HB2 CYS   299      -5.040  54.620  49.970  0.00  0.00           H
ATOM   4517  HG1 CYS   299      -3.660  52.330  49.480  0.00  0.00           H
ATOM   4518  N   PHE   300      -1.960  56.540  48.470  0.00  0.00           N
ATOM   4519  CA  PHE   300      -0.610  56.780  48.020  0.00  0.00           C
ATOM   4520  C   PHE   300      -0.090  58.250  48.280  0.00  0.00           C
ATOM   4521  O   PHE   300       1.050  58.470  48.660  0.00  0.00           O
ATOM   4522  CB  PHE   300      -0.340  56.420  46.540  0.00  0.00           C
ATOM   4523  CG  PHE   300      -0.730  55.090  46.170  0.00  0.00           C
ATOM   4524  CD1 PHE   300      -0.630  54.110  47.180  0.00  0.00           C
ATOM   4525  CD2 PHE   300      -1.430  54.700  45.010  0.00  0.00           C
ATOM   4526  CE1 PHE   300      -1.000  52.780  46.960  0.00  0.00           C
ATOM   4527  CE2 PHE   300      -1.820  53.380  44.760  0.00  0.00           C
ATOM   4528  CZ  PHE   300      -1.540  52.430  45.730  0.00  0.00           C
ATOM   4529  HN  PHE   300      -2.670  56.350  47.800  0.00  0.00           H
ATOM   4530  HA  PHE   300       0.030  56.110  48.590  0.00  0.00           H
ATOM   4531  HB1 PHE   300       0.720  56.560  46.240  0.00  0.00           H
ATOM   4532  HB2 PHE   300      -1.020  57.100  45.990  0.00  0.00           H
ATOM   4533  HD1 PHE   300       0.020  54.290  48.030  0.00  0.00           H
ATOM   4534  HD2 PHE   300      -1.570  55.370  44.170  0.00  0.00           H
ATOM   4535  HE1 PHE   300      -1.130  52.060  47.760  0.00  0.00           H
ATOM   4536  HE2 PHE   300      -2.340  53.220  43.830  0.00  0.00           H
ATOM   4537  HZ  PHE   300      -1.850  51.400  45.640  0.00  0.00           H
ATOM   4538  N   LYS   301      -1.000  59.180  48.310  0.00  0.00           N
ATOM   4539  CA  LYS   301      -0.750  60.520  48.630  0.00  0.00           C
ATOM   4540  C   LYS   301      -0.440  60.880  50.110  0.00  0.00           C
ATOM   4541  O   LYS   301       0.230  61.930  50.310  0.00  0.00           O
ATOM   4542  CB  LYS   301      -2.010  61.370  48.210  0.00  0.00           C
ATOM   4543  CG  LYS   301      -2.040  61.760  46.770  0.00  0.00           C
ATOM   4544  CD  LYS   301      -0.760  62.290  46.100  0.00  0.00           C
ATOM   4545  CE  LYS   301      -0.140  63.580  46.810  0.00  0.00           C
ATOM   4546  NZ  LYS   301       1.320  63.910  46.420  0.00  0.00           N
ATOM   4547  HN  LYS   301      -1.920  58.850  48.110  0.00  0.00           H
ATOM   4548  HA  LYS   301       0.190  60.740  48.140  0.00  0.00           H
ATOM   4549  HB1 LYS   301      -1.940  62.270  48.850  0.00  0.00           H
ATOM   4550  HB2 LYS   301      -2.930  60.780  48.450  0.00  0.00           H
ATOM   4551  HG1 LYS   301      -2.820  62.540  46.660  0.00  0.00           H
ATOM   4552  HG2 LYS   301      -2.360  60.850  46.230  0.00  0.00           H
ATOM   4553  HD1 LYS   301      -0.060  61.430  46.090  0.00  0.00           H
ATOM   4554  HD2 LYS   301      -0.950  62.530  45.040  0.00  0.00           H
ATOM   4555  HE1 LYS   301      -0.150  63.470  47.910  0.00  0.00           H
ATOM   4556  HE2 LYS   301      -0.810  64.430  46.550  0.00  0.00           H
ATOM   4557  HZ1 LYS   301       1.810  63.000  46.270  0.00  0.00           H
ATOM   4558  HZ2 LYS   301       1.180  64.570  45.630  0.00  0.00           H
ATOM   4559  HZ3 LYS   301       1.660  64.420  47.260  0.00  0.00           H
ATOM   4560  N   ALA   302      -0.870  60.020  51.050  0.00  0.00           N
ATOM   4561  CA  ALA   302      -0.250  59.980  52.330  0.00  0.00           C
ATOM   4562  C   ALA   302       1.210  59.540  52.310  0.00  0.00           C
ATOM   4563  O   ALA   302       2.080  60.160  52.950  0.00  0.00           O
ATOM   4564  CB  ALA   302      -1.030  59.060  53.250  0.00  0.00           C
ATOM   4565  HN  ALA   302      -1.500  59.280  50.820  0.00  0.00           H
ATOM   4566  HA  ALA   302      -0.170  60.970  52.740  0.00  0.00           H
ATOM   4567  HB1 ALA   302      -1.240  58.080  52.760  0.00  0.00           H
ATOM   4568  HB2 ALA   302      -0.500  58.940  54.220  0.00  0.00           H
ATOM   4569  HB3 ALA   302      -1.980  59.540  53.560  0.00  0.00           H
ATOM   4570  N   LEU   303       1.590  58.490  51.520  0.00  0.00           N
ATOM   4571  CA  LEU   303       2.970  58.010  51.400  0.00  0.00           C
ATOM   4572  C   LEU   303       4.010  58.960  50.820  0.00  0.00           C
ATOM   4573  O   LEU   303       5.180  58.830  51.140  0.00  0.00           O
ATOM   4574  CB  LEU   303       2.960  56.600  50.800  0.00  0.00           C
ATOM   4575  CG  LEU   303       4.320  55.820  50.830  0.00  0.00           C
ATOM   4576  CD1 LEU   303       4.510  55.110  52.190  0.00  0.00           C
ATOM   4577  CD2 LEU   303       4.260  54.760  49.690  0.00  0.00           C
ATOM   4578  HN  LEU   303       1.000  57.950  50.920  0.00  0.00           H
ATOM   4579  HA  LEU   303       3.290  57.890  52.430  0.00  0.00           H
ATOM   4580  HB1 LEU   303       2.520  56.600  49.770  0.00  0.00           H
ATOM   4581  HB2 LEU   303       2.170  56.000  51.290  0.00  0.00           H
ATOM   4582  HG  LEU   303       5.210  56.430  50.580  0.00  0.00           H
ATOM   4583 HD11 LEU   303       4.330  55.750  53.080  0.00  0.00           H
ATOM   4584 HD12 LEU   303       3.700  54.350  52.210  0.00  0.00           H
ATOM   4585 HD13 LEU   303       5.550  54.720  52.280  0.00  0.00           H
ATOM   4586 HD21 LEU   303       3.280  54.250  49.730  0.00  0.00           H
ATOM   4587 HD22 LEU   303       4.300  55.210  48.670  0.00  0.00           H
ATOM   4588 HD23 LEU   303       5.120  54.060  49.660  0.00  0.00           H
ATOM   4589  N   ASP   304       3.660  59.860  49.870  0.00  0.00           N
ATOM   4590  CA  ASP   304       4.530  60.860  49.270  0.00  0.00           C
ATOM   4591  C   ASP   304       5.030  61.910  50.310  0.00  0.00           C
ATOM   4592  O   ASP   304       6.120  62.450  50.120  0.00  0.00           O
ATOM   4593  CB  ASP   304       3.790  61.670  48.130  0.00  0.00           C
ATOM   4594  CG  ASP   304       3.450  60.830  46.940  0.00  0.00           C
ATOM   4595  OD1 ASP   304       2.590  61.260  46.080  0.00  0.00           O
ATOM   4596  OD2 ASP   304       4.280  59.930  46.630  0.00  0.00           O
ATOM   4597  HN  ASP   304       2.710  59.970  49.620  0.00  0.00           H
ATOM   4598  HA  ASP   304       5.440  60.420  48.880  0.00  0.00           H
ATOM   4599  HB1 ASP   304       4.470  62.490  47.810  0.00  0.00           H
ATOM   4600  HB2 ASP   304       2.910  62.190  48.570  0.00  0.00           H
ATOM   4601  N   ASP   305       4.250  62.240  51.380  0.00  0.00           N
ATOM   4602  CA  ASP   305       4.630  63.030  52.450  0.00  0.00           C
ATOM   4603  C   ASP   305       5.330  62.250  53.470  0.00  0.00           C
ATOM   4604  O   ASP   305       6.150  62.860  54.190  0.00  0.00           O
ATOM   4605  CB  ASP   305       3.340  63.660  53.000  0.00  0.00           C
ATOM   4606  CG  ASP   305       2.760  64.750  52.090  0.00  0.00           C
ATOM   4607  OD1 ASP   305       3.370  64.930  51.000  0.00  0.00           O
ATOM   4608  OD2 ASP   305       1.780  65.410  52.590  0.00  0.00           O
ATOM   4609  HN  ASP   305       3.370  61.800  51.510  0.00  0.00           H
ATOM   4610  HA  ASP   305       5.370  63.690  52.040  0.00  0.00           H
ATOM   4611  HB1 ASP   305       3.550  64.270  53.910  0.00  0.00           H
ATOM   4612  HB2 ASP   305       2.510  62.930  53.100  0.00  0.00           H
ATOM   4613  N   ILE   306       5.200  60.880  53.580  0.00  0.00           N
ATOM   4614  CA  ILE   306       6.040  60.030  54.400  0.00  0.00           C
ATOM   4615  C   ILE   306       7.440  59.870  53.890  0.00  0.00           C
ATOM   4616  O   ILE   306       8.400  60.030  54.640  0.00  0.00           O
ATOM   4617  CB  ILE   306       5.390  58.730  54.710  0.00  0.00           C
ATOM   4618  CG1 ILE   306       4.140  58.900  55.560  0.00  0.00           C
ATOM   4619  CG2 ILE   306       6.440  57.720  55.280  0.00  0.00           C
ATOM   4620  CD  ILE   306       3.140  57.720  55.510  0.00  0.00           C
ATOM   4621  HN  ILE   306       4.550  60.410  52.980  0.00  0.00           H
ATOM   4622  HA  ILE   306       6.190  60.550  55.340  0.00  0.00           H
ATOM   4623  HB  ILE   306       4.980  58.260  53.790  0.00  0.00           H
ATOM   4624 HG11 ILE   306       3.630  59.840  55.290  0.00  0.00           H
ATOM   4625 HG12 ILE   306       4.590  59.040  56.570  0.00  0.00           H
ATOM   4626 HG21 ILE   306       5.850  56.820  55.560  0.00  0.00           H
ATOM   4627 HG22 ILE   306       7.140  57.350  54.490  0.00  0.00           H
ATOM   4628 HG23 ILE   306       6.940  58.130  56.180  0.00  0.00           H
ATOM   4629  HD1 ILE   306       3.650  56.760  55.250  0.00  0.00           H
ATOM   4630  HD2 ILE   306       2.870  57.550  56.570  0.00  0.00           H
ATOM   4631  HD3 ILE   306       2.200  57.920  54.970  0.00  0.00           H
ATOM   4632  N   LEU   307       7.610  59.750  52.550  0.00  0.00           N
ATOM   4633  CA  LEU   307       8.900  59.660  51.840  0.00  0.00           C
ATOM   4634  C   LEU   307       9.640  60.940  51.810  0.00  0.00           C
ATOM   4635  O   LEU   307      10.820  61.050  52.090  0.00  0.00           O
ATOM   4636  CB  LEU   307       8.640  59.110  50.400  0.00  0.00           C
ATOM   4637  CG  LEU   307       9.910  58.790  49.550  0.00  0.00           C
ATOM   4638  CD1 LEU   307      10.550  57.430  49.910  0.00  0.00           C
ATOM   4639  CD2 LEU   307       9.610  58.660  48.050  0.00  0.00           C
ATOM   4640  HN  LEU   307       6.760  59.740  52.020  0.00  0.00           H
ATOM   4641  HA  LEU   307       9.540  58.970  52.370  0.00  0.00           H
ATOM   4642  HB1 LEU   307       7.950  59.750  49.810  0.00  0.00           H
ATOM   4643  HB2 LEU   307       8.030  58.180  50.370  0.00  0.00           H
ATOM   4644  HG  LEU   307      10.690  59.560  49.710  0.00  0.00           H
ATOM   4645 HD11 LEU   307      11.200  57.120  49.070  0.00  0.00           H
ATOM   4646 HD12 LEU   307      11.230  57.500  50.780  0.00  0.00           H
ATOM   4647 HD13 LEU   307       9.790  56.620  50.000  0.00  0.00           H
ATOM   4648 HD21 LEU   307       9.190  59.630  47.690  0.00  0.00           H
ATOM   4649 HD22 LEU   307      10.570  58.590  47.510  0.00  0.00           H
ATOM   4650 HD23 LEU   307       9.030  57.740  47.830  0.00  0.00           H
ATOM   4651  N   ASN   308       8.950  62.120  51.540  0.00  0.00           N
ATOM   4652  CA  ASN   308       9.610  63.400  51.580  0.00  0.00           C
ATOM   4653  C   ASN   308       8.930  64.410  52.490  0.00  0.00           C
ATOM   4654  O   ASN   308       7.840  64.820  52.130  0.00  0.00           O
ATOM   4655  CB  ASN   308       9.640  64.010  50.210  0.00  0.00           C
ATOM   4656  CG  ASN   308      10.830  63.440  49.430  0.00  0.00           C
ATOM   4657  ND2 ASN   308      10.500  62.650  48.360  0.00  0.00           N
ATOM   4658  OD1 ASN   308      12.010  63.610  49.690  0.00  0.00           O
ATOM   4659  HN  ASN   308       7.970  62.160  51.400  0.00  0.00           H
ATOM   4660  HA  ASN   308      10.580  63.330  52.050  0.00  0.00           H
ATOM   4661  HB1 ASN   308       9.780  65.120  50.270  0.00  0.00           H
ATOM   4662  HB2 ASN   308       8.730  63.860  49.590  0.00  0.00           H
ATOM   4663 HD21 ASN   308       9.520  62.720  48.160  0.00  0.00           H
ATOM   4664 HD22 ASN   308      11.200  62.000  48.070  0.00  0.00           H
ATOM   4665  N   LEU   309       9.550  64.700  53.680  0.00  0.00           N
ATOM   4666  CA  LEU   309       8.890  65.590  54.640  0.00  0.00           C
ATOM   4667  C   LEU   309       8.450  66.950  54.160  0.00  0.00           C
ATOM   4668  O   LEU   309       9.070  67.720  53.420  0.00  0.00           O
ATOM   4669  CB  LEU   309       9.770  65.850  55.880  0.00  0.00           C
ATOM   4670  CG  LEU   309       9.930  64.650  56.820  0.00  0.00           C
ATOM   4671  CD1 LEU   309      11.060  63.720  56.400  0.00  0.00           C
ATOM   4672  CD2 LEU   309      10.350  65.160  58.170  0.00  0.00           C
ATOM   4673  HN  LEU   309      10.440  64.340  53.940  0.00  0.00           H
ATOM   4674  HA  LEU   309       7.950  65.120  54.890  0.00  0.00           H
ATOM   4675  HB1 LEU   309       9.600  66.700  56.580  0.00  0.00           H
ATOM   4676  HB2 LEU   309      10.810  65.990  55.510  0.00  0.00           H
ATOM   4677  HG  LEU   309       9.040  63.990  56.910  0.00  0.00           H
ATOM   4678 HD11 LEU   309      11.220  62.920  57.150  0.00  0.00           H
ATOM   4679 HD12 LEU   309      10.820  63.150  55.470  0.00  0.00           H
ATOM   4680 HD13 LEU   309      11.940  64.380  56.290  0.00  0.00           H
ATOM   4681 HD21 LEU   309      11.390  65.490  58.340  0.00  0.00           H
ATOM   4682 HD22 LEU   309       9.590  65.880  58.560  0.00  0.00           H
ATOM   4683 HD23 LEU   309      10.380  64.290  58.860  0.00  0.00           H
ATOM   4684  N   LYS   310       7.340  67.320  54.760  0.00  0.00           N
ATOM   4685  CA  LYS   310       6.700  68.580  54.400  0.00  0.00           C
ATOM   4686  C   LYS   310       6.780  69.550  55.570  0.00  0.00           C
ATOM   4687  CB  LYS   310       5.220  68.280  54.030  0.00  0.00           C
ATOM   4688  CG  LYS   310       5.060  67.350  52.770  0.00  0.00           C
ATOM   4689  CD  LYS   310       5.890  67.830  51.560  0.00  0.00           C
ATOM   4690  CE  LYS   310       5.400  67.280  50.180  0.00  0.00           C
ATOM   4691  NZ  LYS   310       5.740  65.870  50.060  0.00  0.00           N
ATOM   4692  OT1 LYS   310       6.990  70.770  55.320  0.00  0.00           O
ATOM   4693  OT2 LYS   310       6.450  69.290  56.800  0.00  0.00           O
ATOM   4694  HN  LYS   310       7.020  66.850  55.580  0.00  0.00           H
ATOM   4695  HA  LYS   310       7.250  69.080  53.610  0.00  0.00           H
ATOM   4696  HB1 LYS   310       4.780  69.270  53.790  0.00  0.00           H
ATOM   4697  HB2 LYS   310       4.740  67.720  54.870  0.00  0.00           H
ATOM   4698  HG1 LYS   310       3.970  67.390  52.570  0.00  0.00           H
ATOM   4699  HG2 LYS   310       5.320  66.290  52.980  0.00  0.00           H
ATOM   4700  HD1 LYS   310       5.780  68.930  51.610  0.00  0.00           H
ATOM   4701  HD2 LYS   310       6.950  67.530  51.630  0.00  0.00           H
ATOM   4702  HE1 LYS   310       5.890  67.840  49.350  0.00  0.00           H
ATOM   4703  HE2 LYS   310       4.300  67.390  50.090  0.00  0.00           H
ATOM   4704  HZ1 LYS   310       6.680  65.760  50.500  0.00  0.00           H
ATOM   4705  HZ2 LYS   310       5.000  65.290  50.520  0.00  0.00           H
ATOM   4706  HZ3 LYS   310       5.760  65.700  49.040  0.00  0.00           H
TER    4707      LYS   310
HETATM 4708  N   LIG     0       9.124  32.596  41.841  0.00  0.00           N
HETATM 4709  N   LIG     0       9.773  33.566  39.906  0.00  0.00           N
HETATM 4710  N   LIG     0      12.533  34.910  39.871  0.00  0.00           N
HETATM 4711  N   LIG     0      12.696  34.342  42.119  0.00  0.00           N
HETATM 4712  N   LIG     0      11.010  33.132  43.304  0.00  0.00           N
HETATM 4713  C   LIG     0       5.637  32.337  41.369  0.00  0.00           C
HETATM 4714  C   LIG     0       6.011  31.516  42.499  0.00  0.00           C
HETATM 4715  C   LIG     0       6.119  32.770  43.302  0.00  0.00           C
HETATM 4716  C   LIG     0       7.555  32.729  43.838  0.00  0.00           C
HETATM 4717  C   LIG     0       8.341  31.836  42.826  0.00  0.00           C
HETATM 4718  C   LIG     0       8.844  32.887  40.503  0.00  0.00           C
HETATM 4719  C   LIG     0      10.720  33.727  40.915  0.00  0.00           C
HETATM 4720  C   LIG     0      12.001  34.349  40.943  0.00  0.00           C
HETATM 4721  C   LIG     0      12.182  33.761  43.202  0.00  0.00           C
HETATM 4722  C   LIG     0      10.321  33.155  42.085  0.00  0.00           C
HETATM 4723  O   LIG     0       1.061  36.739  38.844  0.00  0.00           O
HETATM 4724  O   LIG     0      -0.508  35.216  40.059  0.00  0.00           O
HETATM 4725  O   LIG     0      -0.319  35.124  37.595  0.00  0.00           O
HETATM 4726  O   LIG     0       0.704  32.293  40.499  0.00  0.00           O
HETATM 4727  O   LIG     0       1.357  31.782  38.133  0.00  0.00           O
HETATM 4728  O   LIG     0       1.420  34.247  39.025  0.00  0.00           O
HETATM 4729  O   LIG     0       4.968  33.155  38.479  0.00  0.00           O
HETATM 4730  O   LIG     0       4.395  30.717  38.922  0.00  0.00           O
HETATM 4731  O   LIG     0       2.871  32.603  39.859  0.00  0.00           O
HETATM 4732  O   LIG     0       5.091  32.449  40.250  0.00  0.00           O
HETATM 4733  O   LIG     0       7.329  31.111  42.073  0.00  0.00           O
HETATM 4734  O   LIG     0       5.095  32.982  44.252  0.00  0.00           O
HETATM 4735  O   LIG     0       7.541  32.122  45.112  0.00  0.00           O
HETATM 4736  P   LIG     0       0.355  35.423  38.870  0.00  0.00           P
HETATM 4737  P   LIG     0       1.303  32.681  39.270  0.00  0.00           P
HETATM 4738  P   LIG     0       4.190  32.147  39.153  0.00  0.00           P
CONECT  209  208  210  226
CONECT  208  207  209  211  216
CONECT  211  208  212  213  217
CONECT  214  212  223  224  225
CONECT  212  211  214  218  219
CONECT  213  211  220  221  222
CONECT  216  208
CONECT  217  211
CONECT  223  214
CONECT  224  214
CONECT  225  214
CONECT  218  212
CONECT  219  212
CONECT  220  213
CONECT  221  213
CONECT  222  213
CONECT  215  207
CONECT  207  193  208  215
CONECT  210  209
CONECT  392  391  393  409
CONECT  391  390  392  394  399
CONECT  394  391  395  396  400
CONECT  397  395  406  407  408
CONECT  395  394  397  401  402
CONECT  396  394  403  404  405
CONECT  399  391
CONECT  400  394
CONECT  406  397
CONECT  407  397
CONECT  408  397
CONECT  401  395
CONECT  402  395
CONECT  403  396
CONECT  404  396
CONECT  405  396
CONECT  398  390
CONECT  390  375  391  398
CONECT  393  392
CONECT  421  420  422  438
CONECT  420  419  421  423  428
CONECT  423  420  424  425  429
CONECT  426  424  435  436  437
CONECT  424  423  426  430  431
CONECT  425  423  432  433  434
CONECT  428  420
CONECT  429  423
CONECT  435  426
CONECT  436  426
CONECT  437  426
CONECT  430  424
CONECT  431  424
CONECT  432  425
CONECT  433  425
CONECT  434  425
CONECT  427  419
CONECT  419  411  420  427
CONECT  422  421
CONECT  747  746  748  764
CONECT  746  745  747  749  754
CONECT  749  746  750  751  755
CONECT  752  750  761  762  763
CONECT  750  749  752  756  757
CONECT  751  749  758  759  760
CONECT  754  746
CONECT  755  749
CONECT  761  752
CONECT  762  752
CONECT  763  752
CONECT  756  750
CONECT  757  750
CONECT  758  751
CONECT  759  751
CONECT  760  751
CONECT  753  745
CONECT  745  732  746  753
CONECT  748  747
CONECT  783  782  784  800
CONECT  782  781  783  785  790
CONECT  785  782  786  787  791
CONECT  788  786  797  798  799
CONECT  786  785  788  792  793
CONECT  787  785  794  795  796
CONECT  790  782
CONECT  791  785
CONECT  797  788
CONECT  798  788
CONECT  799  788
CONECT  792  786
CONECT  793  786
CONECT  794  787
CONECT  795  787
CONECT  796  787
CONECT  789  781
CONECT  781  766  782  789
CONECT  784  783
CONECT 1679 1678 1680 1696
CONECT 1678 1677 1679 1681 1686
CONECT 1681 1678 1682 1683 1687
CONECT 1684 1682 1693 1694 1695
CONECT 1682 1681 1684 1688 1689
CONECT 1683 1681 1690 1691 1692
CONECT 1686 1678
CONECT 1687 1681
CONECT 1693 1684
CONECT 1694 1684
CONECT 1695 1684
CONECT 1688 1682
CONECT 1689 1682
CONECT 1690 1683
CONECT 1691 1683
CONECT 1692 1683
CONECT 1685 1677
CONECT 1677 1669 1678 1685
CONECT 1680 1679
CONECT 1792 1791 1793 1809
CONECT 1791 1790 1792 1794 1799
CONECT 1794 1791 1795 1796 1800
CONECT 1797 1795 1806 1807 1808
CONECT 1795 1794 1797 1801 1802
CONECT 1796 1794 1803 1804 1805
CONECT 1799 1791
CONECT 1800 1794
CONECT 1806 1797
CONECT 1807 1797
CONECT 1808 1797
CONECT 1801 1795
CONECT 1802 1795
CONECT 1803 1796
CONECT 1804 1796
CONECT 1805 1796
CONECT 1798 1790
CONECT 1790 1780 1791 1798
CONECT 1793 1792
CONECT 1995 1994 1996 2012
CONECT 1994 1993 1995 1997 2002
CONECT 1997 1994 1998 1999 2003
CONECT 2000 1998 2009 2010 2011
CONECT 1998 1997 2000 2004 2005
CONECT 1999 1997 2006 2007 2008
CONECT 2002 1994
CONECT 2003 1997
CONECT 2009 2000
CONECT 2010 2000
CONECT 2011 2000
CONECT 2004 1998
CONECT 2005 1998
CONECT 2006 1999
CONECT 2007 1999
CONECT 2008 1999
CONECT 2001 1993
CONECT 1993 1971 1994 2001
CONECT 1996 1995
CONECT 2014 2013 2015 2031
CONECT 2013 2012 2014 2016 2021
CONECT 2016 2013 2017 2018 2022
CONECT 2019 2017 2028 2029 2030
CONECT 2017 2016 2019 2023 2024
CONECT 2018 2016 2025 2026 2027
CONECT 2021 2013
CONECT 2022 2016
CONECT 2028 2019
CONECT 2029 2019
CONECT 2030 2019
CONECT 2023 2017
CONECT 2024 2017
CONECT 2025 2018
CONECT 2026 2018
CONECT 2027 2018
CONECT 2020 2012
CONECT 2012 1995 2013 2020
CONECT 2015 2014
CONECT 2170 2169 2171 2187
CONECT 2169 2168 2170 2172 2177
CONECT 2172 2169 2173 2174 2178
CONECT 2175 2173 2184 2185 2186
CONECT 2173 2172 2175 2179 2180
CONECT 2174 2172 2181 2182 2183
CONECT 2177 2169
CONECT 2178 2172
CONECT 2184 2175
CONECT 2185 2175
CONECT 2186 2175
CONECT 2179 2173
CONECT 2180 2173
CONECT 2181 2174
CONECT 2182 2174
CONECT 2183 2174
CONECT 2176 2168
CONECT 2168 2156 2169 2176
CONECT 2171 2170
CONECT 2340 2339 2341 2357
CONECT 2339 2338 2340 2342 2347
CONECT 2342 2339 2343 2344 2348
CONECT 2345 2343 2354 2355 2356
CONECT 2343 2342 2345 2349 2350
CONECT 2344 2342 2351 2352 2353
CONECT 2347 2339
CONECT 2348 2342
CONECT 2354 2345
CONECT 2355 2345
CONECT 2356 2345
CONECT 2349 2343
CONECT 2350 2343
CONECT 2351 2344
CONECT 2352 2344
CONECT 2353 2344
CONECT 2346 2338
CONECT 2338 2321 2339 2346
CONECT 2341 2340
CONECT 2398 2397 2399 2415
CONECT 2397 2396 2398 2400 2405
CONECT 2400 2397 2401 2402 2406
CONECT 2403 2401 2412 2413 2414
CONECT 2401 2400 2403 2407 2408
CONECT 2402 2400 2409 2410 2411
CONECT 2405 2397
CONECT 2406 2400
CONECT 2412 2403
CONECT 2413 2403
CONECT 2414 2403
CONECT 2407 2401
CONECT 2408 2401
CONECT 2409 2402
CONECT 2410 2402
CONECT 2411 2402
CONECT 2404 2396
CONECT 2396 2376 2397 2404
CONECT 2399 2398
CONECT 2417 2416 2418 2434
CONECT 2416 2415 2417 2419 2424
CONECT 2419 2416 2420 2421 2425
CONECT 2422 2420 2431 2432 2433
CONECT 2420 2419 2422 2426 2427
CONECT 2421 2419 2428 2429 2430
CONECT 2424 2416
CONECT 2425 2419
CONECT 2431 2422
CONECT 2432 2422
CONECT 2433 2422
CONECT 2426 2420
CONECT 2427 2420
CONECT 2428 2421
CONECT 2429 2421
CONECT 2430 2421
CONECT 2423 2415
CONECT 2415 2398 2416 2423
CONECT 2418 2417
CONECT 2590 2589 2591 2595
CONECT 2597 2596 2598 2605
CONECT 2596 2595 2597 2599
CONECT 2599 2596 2600
CONECT 2595 2590 2596
CONECT 2598 2597
CONECT 2602 2601
CONECT 2603 2601
CONECT 2604 2601
CONECT 2600 2599 2601
CONECT 2601 2600 2602 2603 2604
CONECT 2605 2597 2606 2613
CONECT 2637 2636 2638 2649
CONECT 2651 2650 2652 2659
CONECT 2650 2649 2651 2653
CONECT 2653 2650 2654
CONECT 2649 2637 2650
CONECT 2652 2651
CONECT 2656 2655
CONECT 2657 2655
CONECT 2658 2655
CONECT 2654 2653 2655
CONECT 2655 2654 2656 2657 2658
CONECT 2659 2651 2660 2670
CONECT 3207 3206 3208 3224
CONECT 3206 3205 3207 3209 3214
CONECT 3209 3206 3210 3211 3215
CONECT 3212 3210 3221 3222 3223
CONECT 3210 3209 3212 3216 3217
CONECT 3211 3209 3218 3219 3220
CONECT 3214 3206
CONECT 3215 3209
CONECT 3221 3212
CONECT 3222 3212
CONECT 3223 3212
CONECT 3216 3210
CONECT 3217 3210
CONECT 3218 3211
CONECT 3219 3211
CONECT 3220 3211
CONECT 3213 3205
CONECT 3205 3196 3206 3213
CONECT 3208 3207
CONECT 3667 3666 3668 3684
CONECT 3666 3665 3667 3669 3674
CONECT 3669 3666 3670 3671 3675
CONECT 3672 3670 3681 3682 3683
CONECT 3670 3669 3672 3676 3677
CONECT 3671 3669 3678 3679 3680
CONECT 3674 3666
CONECT 3675 3669
CONECT 3681 3672
CONECT 3682 3672
CONECT 3683 3672
CONECT 3676 3670
CONECT 3677 3670
CONECT 3678 3671
CONECT 3679 3671
CONECT 3680 3671
CONECT 3673 3665
CONECT 3665 3655 3666 3673
CONECT 3668 3667
CONECT 4615 4614 4616 4632
CONECT 4614 4613 4615 4617 4622
CONECT 4617 4614 4618 4619 4623
CONECT 4620 4618 4629 4630 4631
CONECT 4618 4617 4620 4624 4625
CONECT 4619 4617 4626 4627 4628
CONECT 4622 4614
CONECT 4623 4617
CONECT 4629 4620
CONECT 4630 4620
CONECT 4631 4620
CONECT 4624 4618
CONECT 4625 4618
CONECT 4626 4619
CONECT 4627 4619
CONECT 4628 4619
CONECT 4621 4613
CONECT 4613 4603 4614 4621
CONECT 4616 4615
CONECT 4686 4685 4692 4693
CONECT 4685 4684 4686 4687 4695
CONECT 4687 4685 4688 4696 4697
CONECT 4689 4688 4690 4700 4701
CONECT 4690 4689 4691 4702 4703
CONECT 4688 4687 4689 4698 4699
CONECT 4695 4685
CONECT 4696 4687
CONECT 4697 4687
CONECT 4700 4689
CONECT 4701 4689
CONECT 4702 4690
CONECT 4703 4690
CONECT 4698 4688
CONECT 4699 4688
CONECT 4694 4684
CONECT 4704 4691
CONECT 4705 4691
CONECT 4706 4691
CONECT 4684 4667 4685 4694
CONECT 4691 4690 4704 4705 4706
CONECT 4692 4686
CONECT 4693 4686
CONECT 4713 4714 4732
CONECT 4714 4713 4715 4733
CONECT 4715 4714 4716 4734
CONECT 4716 4715 4717 4735
CONECT 4717 4708 4716 4733
CONECT 4718 4708 4709
CONECT 4719 4709 4720 4722
CONECT 4720 4710 4711 4719
CONECT 4721 4711 4712
CONECT 4722 4708 4712 4719
CONECT 4708 4717 4718 4722
CONECT 4709 4718 4719
CONECT 4710 4720
CONECT 4711 4720 4721
CONECT 4712 4721 4722
CONECT 4723 4736
CONECT 4724 4736
CONECT 4725 4736
CONECT 4726 4737
CONECT 4727 4737
CONECT 4728 4736 4737
CONECT 4729 4738
CONECT 4730 4738
CONECT 4731 4737 4738
CONECT 4732 4713 4738
CONECT 4733 4714 4717
CONECT 4734 4715
CONECT 4735 4716
CONECT 4736 4723 4724 4725 4728
CONECT 4737 4726 4727 4728 4731
CONECT 4738 4729 4730 4731 4732
END
