# Supplementary material for: Dual-specific autophosphorylation of kinase IKK2 enables phosphorylation of substrate IκBα through a phosphoenzyme intermediate
Source: eLife. 2025 Jun 30;13:RP98009. doi: 10.7554/eLife.98009 (PMC12208667; doi:10.7554/eLife.98009)
Supplement: Figure 4—source data 1. [file elife-98009-fig4-data1.zip › Source pdbs /pIKK2-0ns.pdb]

HEADER    TRANSFERASE                             09-MAR-12   4E3C              
TITLE     X-RAY CRYSTAL STRUCTURE OF HUMAN IKK2 IN AN ACTIVE CONFORMATION       
COMPND    MOL_ID: 1;                                                            
COMPND   2 MOLECULE: INHIBITOR OF NUCLEAR FACTOR KAPPA-B KINASE SUBUNIT BETA;   
COMPND   3 CHAIN: A, B, C, D, E, F;                                             
COMPND   4 FRAGMENT: UNP RESIDUES 11-669;                                       
COMPND   5 SYNONYM: I-KAPPA-B-KINASE BETA, IKK-B, IKK-BETA, IKBKB, I-KAPPA-B    
COMPND   6 KINASE 2, IKK2, NUCLEAR FACTOR NF-KAPPA-B INHIBITOR KINASE BETA,     
COMPND   7 NFKBIKB;                                                             
COMPND   8 EC: 2.7.11.10;                                                       
COMPND   9 ENGINEERED: YES;                                                     
COMPND  10 MUTATION: YES                                                        
SOURCE    MOL_ID: 1;                                                            
SOURCE   2 ORGANISM_SCIENTIFIC: HOMO SAPIENS;                                   
SOURCE   3 ORGANISM_COMMON: HUMAN;                                              
SOURCE   4 ORGANISM_TAXID: 9606;                                                
SOURCE   5 GENE: IKBKB, IKKB;                                                   
SOURCE   6 EXPRESSION_SYSTEM: SPODOPTERA FRUGIPERDA;                            
SOURCE   7 EXPRESSION_SYSTEM_COMMON: FALL ARMYWORM;                             
SOURCE   8 EXPRESSION_SYSTEM_TAXID: 7108;                                       
SOURCE   9 EXPRESSION_SYSTEM_STRAIN: SF9;                                       
SOURCE  10 EXPRESSION_SYSTEM_VECTOR_TYPE: BACULOVIRUS;                          
SOURCE  11 EXPRESSION_SYSTEM_PLASMID: PFASTBAC HTB                              
KEYWDS    KANASE, AUTO-PHOSPHORYLATION, NEMO BINDING, TRANSFERASE               
EXPDTA    X-RAY DIFFRACTION                                                     
AUTHOR    S.POLLEY,D.B.HUANG,A.V.HAUENSTEIN,G.GHOSH,T.HUXFORD                   
REVDAT   1   19-JUN-13 4E3C    0                                                
JRNL        AUTH   S.POLLEY,D.B.HUANG,A.V.HAUENSTEIN,A.J.FUSCO,X.ZHONG,D.VU,    
JRNL        AUTH 2 A.HOFFMANN,I.V.VERMA,G.GHOSH,T.HUAFORD                       
JRNL        TITL   X-RAY CRYSTAL STRUCTURE OF HUMAN IKK2 IN AN ACTIVE           
JRNL        TITL 2 CONFORMATION                                                 
JRNL        REF    PLOS.BIOL.                                 2013              
JRNL        REFN                                                                
REMARK   2                                                                      
REMARK   2 RESOLUTION.    3.98 ANGSTROMS.                                       
REMARK   3                                                                      
REMARK   3 REFINEMENT.                                                          
REMARK   3   PROGRAM     : CNS 1.3                                              
REMARK   3   AUTHORS     : BRUNGER,ADAMS,CLORE,DELANO,GROS,GROSSE-              
REMARK   3               : KUNSTLEVE,JIANG,KUSZEWSKI,NILGES,PANNU,              
REMARK   3               : READ,RICE,SIMONSON,WARREN                            
REMARK   3                                                                      
REMARK   3  REFINEMENT TARGET : ENGH & HUBER                                    
REMARK   3                                                                      
REMARK   3  DATA USED IN REFINEMENT.                                            
REMARK   3   RESOLUTION RANGE HIGH (ANGSTROMS) : 3.98                           
REMARK   3   RESOLUTION RANGE LOW  (ANGSTROMS) : 29.84                          
REMARK   3   DATA CUTOFF            (SIGMA(F)) : 1.000                          
REMARK   3   DATA CUTOFF HIGH         (ABS(F)) : 27933.470                      
REMARK   3   DATA CUTOFF LOW          (ABS(F)) : 0.0000                         
REMARK   3   COMPLETENESS (WORKING+TEST)   (%) : 81.0                           
REMARK   3   NUMBER OF REFLECTIONS             : 53076                          
REMARK   3                                                                      
REMARK   3  FIT TO DATA USED IN REFINEMENT.                                     
REMARK   3   CROSS-VALIDATION METHOD          : THROUGHOUT                      
REMARK   3   FREE R VALUE TEST SET SELECTION  : RANDOM                          
REMARK   3   R VALUE            (WORKING SET) : 0.267                           
REMARK   3   FREE R VALUE                     : 0.299                           
REMARK   3   FREE R VALUE TEST SET SIZE   (%) : 3.800                           
REMARK   3   FREE R VALUE TEST SET COUNT      : 2032                            
REMARK   3   ESTIMATED ERROR OF FREE R VALUE  : 0.007                           
REMARK   3                                                                      
REMARK   3  FIT IN THE HIGHEST RESOLUTION BIN.                                  
REMARK   3   TOTAL NUMBER OF BINS USED           : 6                            
REMARK   3   BIN RESOLUTION RANGE HIGH       (A) : 3.98                         
REMARK   3   BIN RESOLUTION RANGE LOW        (A) : 4.23                         
REMARK   3   BIN COMPLETENESS (WORKING+TEST) (%) : 67.30                        
REMARK   3   REFLECTIONS IN BIN    (WORKING SET) : 6951                         
REMARK   3   BIN R VALUE           (WORKING SET) : 0.3760                       
REMARK   3   BIN FREE R VALUE                    : 0.3930                       
REMARK   3   BIN FREE R VALUE TEST SET SIZE  (%) : 3.40                         
REMARK   3   BIN FREE R VALUE TEST SET COUNT     : 246                          
REMARK   3   ESTIMATED ERROR OF BIN FREE R VALUE : 0.025                        
REMARK   3                                                                      
REMARK   3  NUMBER OF NON-HYDROGEN ATOMS USED IN REFINEMENT.                    
REMARK   3   PROTEIN ATOMS            : 30416                                   
REMARK   3   NUCLEIC ACID ATOMS       : 0                                       
REMARK   3   HETEROGEN ATOMS          : 0                                       
REMARK   3   SOLVENT ATOMS            : 0                                       
REMARK   3                                                                      
REMARK   3  B VALUES.                                                           
REMARK   3   FROM WILSON PLOT           (A**2) : NULL                           
REMARK   3   MEAN B VALUE      (OVERALL, A**2) : 140.40                         
REMARK   3   OVERALL ANISOTROPIC B VALUE.                                       
REMARK   3    B11 (A**2) : 1.27000                                              
REMARK   3    B22 (A**2) : 1.27000                                              
REMARK   3    B33 (A**2) : -2.54000                                             
REMARK   3    B12 (A**2) : 0.00000                                              
REMARK   3    B13 (A**2) : 0.00000                                              
REMARK   3    B23 (A**2) : 0.00000                                              
REMARK   3                                                                      
REMARK   3  ESTIMATED COORDINATE ERROR.                                         
REMARK   3   ESD FROM LUZZATI PLOT        (A) : 0.59                            
REMARK   3   ESD FROM SIGMAA              (A) : 1.05                            
REMARK   3   LOW RESOLUTION CUTOFF        (A) : 5.00                            
REMARK   3                                                                      
REMARK   3  CROSS-VALIDATED ESTIMATED COORDINATE ERROR.                         
REMARK   3   ESD FROM C-V LUZZATI PLOT    (A) : 0.67                            
REMARK   3   ESD FROM C-V SIGMAA          (A) : 1.04                            
REMARK   3                                                                      
REMARK   3  RMS DEVIATIONS FROM IDEAL VALUES.                                   
REMARK   3   BOND LENGTHS                 (A) : 0.009                           
REMARK   3   BOND ANGLES            (DEGREES) : 1.10                            
REMARK   3   DIHEDRAL ANGLES        (DEGREES) : 22.30                           
REMARK   3   IMPROPER ANGLES        (DEGREES) : 0.74                            
REMARK   3                                                                      
REMARK   3  ISOTROPIC THERMAL MODEL : RESTRAINED                                
REMARK   3                                                                      
REMARK   3  ISOTROPIC THERMAL FACTOR RESTRAINTS.    RMS    SIGMA                
REMARK   3   MAIN-CHAIN BOND              (A**2) : NULL  ; NULL                 
REMARK   3   MAIN-CHAIN ANGLE             (A**2) : NULL  ; NULL                 
REMARK   3   SIDE-CHAIN BOND              (A**2) : NULL  ; NULL                 
REMARK   3   SIDE-CHAIN ANGLE             (A**2) : NULL  ; NULL                 
REMARK   3                                                                      
REMARK   3  BULK SOLVENT MODELING.                                              
REMARK   3   METHOD USED : FLAT MODEL                                           
REMARK   3   KSOL        : 0.30                                                 
REMARK   3   BSOL        : 93.53                                                
REMARK   3                                                                      
REMARK   3  NCS MODEL : NONE                                                    
REMARK   3                                                                      
REMARK   3  NCS RESTRAINTS.                         RMS   SIGMA/WEIGHT          
REMARK   3   GROUP  1  POSITIONAL            (A) : NULL  ; NULL                 
REMARK   3   GROUP  1  B-FACTOR           (A**2) : NULL  ; NULL                 
REMARK   3                                                                      
REMARK   3  PARAMETER FILE  1  : PROTEIN_REP.PARAM                              
REMARK   3  PARAMETER FILE  2  : DNA-RNA_REP.PARAM                              
REMARK   3  PARAMETER FILE  3  : WATER_REP.PARAM                                
REMARK   3  PARAMETER FILE  4  : ION.PARAM                                      
REMARK   3  PARAMETER FILE  5  : CARBOHYDRATE.PARAM                             
REMARK   3  PARAMETER FILE  6  : NULL                                           
REMARK   3  TOPOLOGY FILE  1   : PROTEIN.TOP                                    
REMARK   3  TOPOLOGY FILE  2   : DNA-RNA.TOP                                    
REMARK   3  TOPOLOGY FILE  3   : WATER.TOP                                      
REMARK   3  TOPOLOGY FILE  4   : ION.TOP                                        
REMARK   3  TOPOLOGY FILE  5   : CARBOHYDRATE.TOP                               
REMARK   3  TOPOLOGY FILE  6   : NULL                                           
REMARK   3                                                                      
REMARK   3  OTHER REFINEMENT REMARKS: BULK SOLVENT MODEL USED                   
REMARK   4                                                                      
REMARK   4 4E3C COMPLIES WITH FORMAT V. 3.30, 13-JUL-11                         
REMARK 100                                                                      
REMARK 100 THIS ENTRY HAS BEEN PROCESSED BY RCSB ON 12-MAR-12.                  
REMARK 100 THE RCSB ID CODE IS RCSB071116.                                      
REMARK 200                                                                      
REMARK 200 EXPERIMENTAL DETAILS                                                 
REMARK 200  EXPERIMENT TYPE                : X-RAY DIFFRACTION                  
REMARK 200  DATE OF DATA COLLECTION        : 01-JAN-11                          
REMARK 200  TEMPERATURE           (KELVIN) : 97.0                               
REMARK 200  PH                             : 6.5                                
REMARK 200  NUMBER OF CRYSTALS USED        : 1                                  
REMARK 200                                                                      
REMARK 200  SYNCHROTRON              (Y/N) : Y                                  
REMARK 200  RADIATION SOURCE               : APS                                
REMARK 200  BEAMLINE                       : 19-ID                              
REMARK 200  X-RAY GENERATOR MODEL          : NULL                               
REMARK 200  MONOCHROMATIC OR LAUE    (M/L) : M                                  
REMARK 200  WAVELENGTH OR RANGE        (A) : 1.0                                
REMARK 200  MONOCHROMATOR                  : GRAPHITE                           
REMARK 200  OPTICS                         : NULL                               
REMARK 200                                                                      
REMARK 200  DETECTOR TYPE                  : CCD                                
REMARK 200  DETECTOR MANUFACTURER          : AGILENT ATLAS CCD                  
REMARK 200  INTENSITY-INTEGRATION SOFTWARE : HKL-2000                           
REMARK 200  DATA SCALING SOFTWARE          : HKL-2000                           
REMARK 200                                                                      
REMARK 200  NUMBER OF UNIQUE REFLECTIONS   : 53076                              
REMARK 200  RESOLUTION RANGE HIGH      (A) : 3.980                              
REMARK 200  RESOLUTION RANGE LOW       (A) : 30.000                             
REMARK 200  REJECTION CRITERIA  (SIGMA(I)) : 1.000                              
REMARK 200                                                                      
REMARK 200 OVERALL.                                                             
REMARK 200  COMPLETENESS FOR RANGE     (%) : 81.0                               
REMARK 200  DATA REDUNDANCY                : 4.000                              
REMARK 200  R MERGE                    (I) : 0.13900                            
REMARK 200  R SYM                      (I) : 0.13900                            
REMARK 200  <I/SIGMA(I)> FOR THE DATA SET  : 6.4000                             
REMARK 200                                                                      
REMARK 200 IN THE HIGHEST RESOLUTION SHELL.                                     
REMARK 200  HIGHEST RESOLUTION SHELL, RANGE HIGH (A) : 3.98                     
REMARK 200  HIGHEST RESOLUTION SHELL, RANGE LOW  (A) : 4.12                     
REMARK 200  COMPLETENESS FOR SHELL     (%) : 97.9                               
REMARK 200  DATA REDUNDANCY IN SHELL       : 4.00                               
REMARK 200  R MERGE FOR SHELL          (I) : 0.72900                            
REMARK 200  R SYM FOR SHELL            (I) : 0.73000                            
REMARK 200  <I/SIGMA(I)> FOR SHELL         : 2.500                              
REMARK 200                                                                      
REMARK 200 DIFFRACTION PROTOCOL: SINGLE WAVELENGTH                              
REMARK 200 METHOD USED TO DETERMINE THE STRUCTURE: MOLECULAR REPLACEMENT        
REMARK 200 SOFTWARE USED: MOLREP                                                
REMARK 200 STARTING MODEL: PDB ENTRY 3QA8                                       
REMARK 200                                                                      
REMARK 200 REMARK: NULL                                                         
REMARK 280                                                                      
REMARK 280 CRYSTAL                                                              
REMARK 280 SOLVENT CONTENT, VS   (%): 69.36                                     
REMARK 280 MATTHEWS COEFFICIENT, VM (ANGSTROMS**3/DA): 4.01                     
REMARK 280                                                                      
REMARK 280 CRYSTALLIZATION CONDITIONS: 1.2M SODIUM MALONATE, 250MM AMMONIUM     
REMARK 280  ACETATE, 10MM DTT, PH 6.5, VAPOR DIFFUSION, HANGING DROP,           
REMARK 280  TEMPERATURE 291K                                                    
REMARK 290                                                                      
REMARK 290 CRYSTALLOGRAPHIC SYMMETRY                                            
REMARK 290 SYMMETRY OPERATORS FOR SPACE GROUP: P 41 2 2                         
REMARK 290                                                                      
REMARK 290      SYMOP   SYMMETRY                                                
REMARK 290     NNNMMM   OPERATOR                                                
REMARK 290       1555   X,Y,Z                                                   
REMARK 290       2555   -X,-Y,Z+1/2                                             
REMARK 290       3555   -Y,X,Z+1/4                                              
REMARK 290       4555   Y,-X,Z+3/4                                              
REMARK 290       5555   -X,Y,-Z                                                 
REMARK 290       6555   X,-Y,-Z+1/2                                             
REMARK 290       7555   Y,X,-Z+3/4                                              
REMARK 290       8555   -Y,-X,-Z+1/4                                            
REMARK 290                                                                      
REMARK 290     WHERE NNN -> OPERATOR NUMBER                                     
REMARK 290           MMM -> TRANSLATION VECTOR                                  
REMARK 290                                                                      
REMARK 290 CRYSTALLOGRAPHIC SYMMETRY TRANSFORMATIONS                            
REMARK 290 THE FOLLOWING TRANSFORMATIONS OPERATE ON THE ATOM/HETATM             
REMARK 290 RECORDS IN THIS ENTRY TO PRODUCE CRYSTALLOGRAPHICALLY                
REMARK 290 RELATED MOLECULES.                                                   
REMARK 290   SMTRY1   1  1.000000  0.000000  0.000000        0.00000            
REMARK 290   SMTRY2   1  0.000000  1.000000  0.000000        0.00000            
REMARK 290   SMTRY3   1  0.000000  0.000000  1.000000        0.00000            
REMARK 290   SMTRY1   2 -1.000000  0.000000  0.000000        0.00000            
REMARK 290   SMTRY2   2  0.000000 -1.000000  0.000000        0.00000            
REMARK 290   SMTRY3   2  0.000000  0.000000  1.000000      254.78000            
REMARK 290   SMTRY1   3  0.000000 -1.000000  0.000000        0.00000            
REMARK 290   SMTRY2   3  1.000000  0.000000  0.000000        0.00000            
REMARK 290   SMTRY3   3  0.000000  0.000000  1.000000      127.39000            
REMARK 290   SMTRY1   4  0.000000  1.000000  0.000000        0.00000            
REMARK 290   SMTRY2   4 -1.000000  0.000000  0.000000        0.00000            
REMARK 290   SMTRY3   4  0.000000  0.000000  1.000000      382.17000            
REMARK 290   SMTRY1   5 -1.000000  0.000000  0.000000        0.00000            
REMARK 290   SMTRY2   5  0.000000  1.000000  0.000000        0.00000            
REMARK 290   SMTRY3   5  0.000000  0.000000 -1.000000        0.00000            
REMARK 290   SMTRY1   6  1.000000  0.000000  0.000000        0.00000            
REMARK 290   SMTRY2   6  0.000000 -1.000000  0.000000        0.00000            
REMARK 290   SMTRY3   6  0.000000  0.000000 -1.000000      254.78000            
REMARK 290   SMTRY1   7  0.000000  1.000000  0.000000        0.00000            
REMARK 290   SMTRY2   7  1.000000  0.000000  0.000000        0.00000            
REMARK 290   SMTRY3   7  0.000000  0.000000 -1.000000      382.17000            
REMARK 290   SMTRY1   8  0.000000 -1.000000  0.000000        0.00000            
REMARK 290   SMTRY2   8 -1.000000  0.000000  0.000000        0.00000            
REMARK 290   SMTRY3   8  0.000000  0.000000 -1.000000      127.39000            
REMARK 290                                                                      
REMARK 290 REMARK: NULL                                                         
REMARK 300                                                                      
REMARK 300 BIOMOLECULE: 1, 2, 3                                                 
REMARK 300 SEE REMARK 350 FOR THE AUTHOR PROVIDED AND/OR PROGRAM                
REMARK 300 GENERATED ASSEMBLY INFORMATION FOR THE STRUCTURE IN                  
REMARK 300 THIS ENTRY. THE REMARK MAY ALSO PROVIDE INFORMATION ON               
REMARK 300 BURIED SURFACE AREA.                                                 
REMARK 350                                                                      
REMARK 350 COORDINATES FOR A COMPLETE MULTIMER REPRESENTING THE KNOWN           
REMARK 350 BIOLOGICALLY SIGNIFICANT OLIGOMERIZATION STATE OF THE                
REMARK 350 MOLECULE CAN BE GENERATED BY APPLYING BIOMT TRANSFORMATIONS          
REMARK 350 GIVEN BELOW.  BOTH NON-CRYSTALLOGRAPHIC AND                          
REMARK 350 CRYSTALLOGRAPHIC OPERATIONS ARE GIVEN.                               
REMARK 350                                                                      
REMARK 350 BIOMOLECULE: 1                                                       
REMARK 350 AUTHOR DETERMINED BIOLOGICAL UNIT: DIMERIC                           
REMARK 350 SOFTWARE DETERMINED QUATERNARY STRUCTURE: DIMERIC                    
REMARK 350 SOFTWARE USED: PISA                                                  
REMARK 350 TOTAL BURIED SURFACE AREA: 2210 ANGSTROM**2                          
REMARK 350 SURFACE AREA OF THE COMPLEX: 65060 ANGSTROM**2                       
REMARK 350 CHANGE IN SOLVENT FREE ENERGY: -18.0 KCAL/MOL                        
REMARK 350 APPLY THE FOLLOWING TO CHAINS: A, F                                  
REMARK 350   BIOMT1   1  1.000000  0.000000  0.000000        0.00000            
REMARK 350   BIOMT2   1  0.000000  1.000000  0.000000        0.00000            
REMARK 350   BIOMT3   1  0.000000  0.000000  1.000000        0.00000            
REMARK 350                                                                      
REMARK 350 BIOMOLECULE: 2                                                       
REMARK 350 AUTHOR DETERMINED BIOLOGICAL UNIT: DIMERIC                           
REMARK 350 SOFTWARE DETERMINED QUATERNARY STRUCTURE: DIMERIC                    
REMARK 350 SOFTWARE USED: PISA                                                  
REMARK 350 TOTAL BURIED SURFACE AREA: 3070 ANGSTROM**2                          
REMARK 350 SURFACE AREA OF THE COMPLEX: 63580 ANGSTROM**2                       
REMARK 350 CHANGE IN SOLVENT FREE ENERGY: -20.0 KCAL/MOL                        
REMARK 350 APPLY THE FOLLOWING TO CHAINS: B, C                                  
REMARK 350   BIOMT1   1  1.000000  0.000000  0.000000        0.00000            
REMARK 350   BIOMT2   1  0.000000  1.000000  0.000000        0.00000            
REMARK 350   BIOMT3   1  0.000000  0.000000  1.000000        0.00000            
REMARK 350                                                                      
REMARK 350 BIOMOLECULE: 3                                                       
REMARK 350 AUTHOR DETERMINED BIOLOGICAL UNIT: DIMERIC                           
REMARK 350 SOFTWARE DETERMINED QUATERNARY STRUCTURE: DIMERIC                    
REMARK 350 SOFTWARE USED: PISA                                                  
REMARK 350 TOTAL BURIED SURFACE AREA: 2590 ANGSTROM**2                          
REMARK 350 SURFACE AREA OF THE COMPLEX: 64490 ANGSTROM**2                       
REMARK 350 CHANGE IN SOLVENT FREE ENERGY: -20.0 KCAL/MOL                        
REMARK 350 APPLY THE FOLLOWING TO CHAINS: D, E                                  
REMARK 350   BIOMT1   1  1.000000  0.000000  0.000000        0.00000            
REMARK 350   BIOMT2   1  0.000000  1.000000  0.000000        0.00000            
REMARK 350   BIOMT3   1  0.000000  0.000000  1.000000        0.00000            
REMARK 465                                                                      
REMARK 465 MISSING RESIDUES                                                     
REMARK 465 THE FOLLOWING RESIDUES WERE NOT LOCATED IN THE                       
REMARK 465 EXPERIMENT. (M=MODEL NUMBER; RES=RESIDUE NAME; C=CHAIN               
REMARK 465 IDENTIFIER; SSSEQ=SEQUENCE NUMBER; I=INSERTION CODE.)                
REMARK 465                                                                      
REMARK 465   M RES C SSSEQI                                                     
REMARK 465     ASN A     1                                                      
REMARK 465     LEU A     2                                                      
REMARK 465     TYR A     3                                                      
REMARK 465     PHE A     4                                                      
REMARK 465     GLN A     5                                                      
REMARK 465     GLY A     6                                                      
REMARK 465     ALA A     7                                                      
REMARK 465     MET A     8                                                      
REMARK 465     GLY A     9                                                      
REMARK 465     SER A    10                                                      
REMARK 465     THR A    11                                                      
REMARK 465     CYS A    12                                                      
REMARK 465     GLY A    13                                                      
REMARK 465     ALA A    14                                                      
REMARK 465     TRP A    15                                                      
REMARK 465     GLN A   287                                                      
REMARK 465     ARG A   288                                                      
REMARK 465     GLY A   289                                                      
REMARK 465     GLY A   374                                                      
REMARK 465     LYS A   375                                                      
REMARK 465     LEU A   376                                                      
REMARK 465     ASN A   377                                                      
REMARK 465     GLU A   378                                                      
REMARK 465     GLY A   379                                                      
REMARK 465     HIS A   380                                                      
REMARK 465     THR A   381                                                      
REMARK 465     LEU A   382                                                      
REMARK 465     ILE A   395                                                      
REMARK 465     THR A   396                                                      
REMARK 465     TYR A   397                                                      
REMARK 465     GLU A   398                                                      
REMARK 465     THR A   399                                                      
REMARK 465     GLN A   400                                                      
REMARK 465     PRO A   551                                                      
REMARK 465     MET A   552                                                      
REMARK 465     GLY A   553                                                      
REMARK 465     ARG A   554                                                      
REMARK 465     LYS A   555                                                      
REMARK 465     GLN A   556                                                      
REMARK 465     GLY A   557                                                      
REMARK 465     GLY A   558                                                      
REMARK 465     ARG A   666                                                      
REMARK 465     GLY A   667                                                      
REMARK 465     PRO A   668                                                      
REMARK 465     VAL A   669                                                      
REMARK 465     ASN B     1                                                      
REMARK 465     LEU B     2                                                      
REMARK 465     TYR B     3                                                      
REMARK 465     PHE B     4                                                      
REMARK 465     GLN B     5                                                      
REMARK 465     GLY B     6                                                      
REMARK 465     ALA B     7                                                      
REMARK 465     MET B     8                                                      
REMARK 465     GLY B     9                                                      
REMARK 465     SER B    10                                                      
REMARK 465     THR B    11                                                      
REMARK 465     CYS B    12                                                      
REMARK 465     GLY B    13                                                      
REMARK 465     ALA B    14                                                      
REMARK 465     TRP B    15                                                      
REMARK 465     GLN B   287                                                      
REMARK 465     ARG B   288                                                      
REMARK 465     GLY B   289                                                      
REMARK 465     GLY B   374                                                      
REMARK 465     LYS B   375                                                      
REMARK 465     LEU B   376                                                      
REMARK 465     ASN B   377                                                      
REMARK 465     GLU B   378                                                      
REMARK 465     GLY B   379                                                      
REMARK 465     HIS B   380                                                      
REMARK 465     THR B   381                                                      
REMARK 465     LEU B   382                                                      
REMARK 465     ILE B   395                                                      
REMARK 465     THR B   396                                                      
REMARK 465     TYR B   397                                                      
REMARK 465     GLU B   398                                                      
REMARK 465     THR B   399                                                      
REMARK 465     GLN B   400                                                      
REMARK 465     ARG B   666                                                      
REMARK 465     GLY B   667                                                      
REMARK 465     PRO B   668                                                      
REMARK 465     VAL B   669                                                      
REMARK 465     ASN C     1                                                      
REMARK 465     LEU C     2                                                      
REMARK 465     TYR C     3                                                      
REMARK 465     PHE C     4                                                      
REMARK 465     GLN C     5                                                      
REMARK 465     GLY C     6                                                      
REMARK 465     ALA C     7                                                      
REMARK 465     MET C     8                                                      
REMARK 465     GLY C     9                                                      
REMARK 465     SER C    10                                                      
REMARK 465     THR C    11                                                      
REMARK 465     CYS C    12                                                      
REMARK 465     GLY C    13                                                      
REMARK 465     ALA C    14                                                      
REMARK 465     TRP C    15                                                      
REMARK 465     GLN C   287                                                      
REMARK 465     ARG C   288                                                      
REMARK 465     GLY C   289                                                      
REMARK 465     GLY C   374                                                      
REMARK 465     LYS C   375                                                      
REMARK 465     LEU C   376                                                      
REMARK 465     ASN C   377                                                      
REMARK 465     GLU C   378                                                      
REMARK 465     GLY C   379                                                      
REMARK 465     HIS C   380                                                      
REMARK 465     THR C   381                                                      
REMARK 465     LEU C   382                                                      
REMARK 465     ILE C   395                                                      
REMARK 465     THR C   396                                                      
REMARK 465     TYR C   397                                                      
REMARK 465     GLU C   398                                                      
REMARK 465     THR C   399                                                      
REMARK 465     GLN C   400                                                      
REMARK 465     PRO C   551                                                      
REMARK 465     MET C   552                                                      
REMARK 465     GLY C   553                                                      
REMARK 465     ARG C   554                                                      
REMARK 465     LYS C   555                                                      
REMARK 465     GLN C   556                                                      
REMARK 465     GLY C   557                                                      
REMARK 465     GLY C   558                                                      
REMARK 465     ARG C   666                                                      
REMARK 465     GLY C   667                                                      
REMARK 465     PRO C   668                                                      
REMARK 465     VAL C   669                                                      
REMARK 465     ASN D     1                                                      
REMARK 465     LEU D     2                                                      
REMARK 465     TYR D     3                                                      
REMARK 465     PHE D     4                                                      
REMARK 465     GLN D     5                                                      
REMARK 465     GLY D     6                                                      
REMARK 465     ALA D     7                                                      
REMARK 465     MET D     8                                                      
REMARK 465     GLY D     9                                                      
REMARK 465     SER D    10                                                      
REMARK 465     THR D    11                                                      
REMARK 465     CYS D    12                                                      
REMARK 465     GLY D    13                                                      
REMARK 465     ALA D    14                                                      
REMARK 465     TRP D    15                                                      
REMARK 465     GLN D   287                                                      
REMARK 465     ARG D   288                                                      
REMARK 465     GLY D   289                                                      
REMARK 465     GLY D   374                                                      
REMARK 465     LYS D   375                                                      
REMARK 465     LEU D   376                                                      
REMARK 465     ASN D   377                                                      
REMARK 465     GLU D   378                                                      
REMARK 465     GLY D   379                                                      
REMARK 465     HIS D   380                                                      
REMARK 465     THR D   381                                                      
REMARK 465     LEU D   382                                                      
REMARK 465     ILE D   395                                                      
REMARK 465     THR D   396                                                      
REMARK 465     TYR D   397                                                      
REMARK 465     GLU D   398                                                      
REMARK 465     THR D   399                                                      
REMARK 465     GLN D   400                                                      
REMARK 465     PRO D   551                                                      
REMARK 465     MET D   552                                                      
REMARK 465     GLY D   553                                                      
REMARK 465     ARG D   554                                                      
REMARK 465     LYS D   555                                                      
REMARK 465     GLN D   556                                                      
REMARK 465     GLY D   557                                                      
REMARK 465     GLY D   558                                                      
REMARK 465     ARG D   666                                                      
REMARK 465     GLY D   667                                                      
REMARK 465     PRO D   668                                                      
REMARK 465     VAL D   669                                                      
REMARK 465     ASN E     1                                                      
REMARK 465     LEU E     2                                                      
REMARK 465     TYR E     3                                                      
REMARK 465     PHE E     4                                                      
REMARK 465     GLN E     5                                                      
REMARK 465     GLY E     6                                                      
REMARK 465     ALA E     7                                                      
REMARK 465     MET E     8                                                      
REMARK 465     GLY E     9                                                      
REMARK 465     SER E    10                                                      
REMARK 465     THR E    11                                                      
REMARK 465     CYS E    12                                                      
REMARK 465     GLY E    13                                                      
REMARK 465     ALA E    14                                                      
REMARK 465     TRP E    15                                                      
REMARK 465     GLN E   287                                                      
REMARK 465     ARG E   288                                                      
REMARK 465     GLY E   289                                                      
REMARK 465     GLY E   374                                                      
REMARK 465     LYS E   375                                                      
REMARK 465     LEU E   376                                                      
REMARK 465     ASN E   377                                                      
REMARK 465     GLU E   378                                                      
REMARK 465     GLY E   379                                                      
REMARK 465     HIS E   380                                                      
REMARK 465     THR E   381                                                      
REMARK 465     LEU E   382                                                      
REMARK 465     ILE E   395                                                      
REMARK 465     THR E   396                                                      
REMARK 465     TYR E   397                                                      
REMARK 465     GLU E   398                                                      
REMARK 465     THR E   399                                                      
REMARK 465     GLN E   400                                                      
REMARK 465     PRO E   551                                                      
REMARK 465     MET E   552                                                      
REMARK 465     GLY E   553                                                      
REMARK 465     ARG E   554                                                      
REMARK 465     LYS E   555                                                      
REMARK 465     GLN E   556                                                      
REMARK 465     GLY E   557                                                      
REMARK 465     GLY E   558                                                      
REMARK 465     ARG E   666                                                      
REMARK 465     GLY E   667                                                      
REMARK 465     PRO E   668                                                      
REMARK 465     VAL E   669                                                      
REMARK 465     ASN F     1                                                      
REMARK 465     LEU F     2                                                      
REMARK 465     TYR F     3                                                      
REMARK 465     PHE F     4                                                      
REMARK 465     GLN F     5                                                      
REMARK 465     GLY F     6                                                      
REMARK 465     ALA F     7                                                      
REMARK 465     MET F     8                                                      
REMARK 465     GLY F     9                                                      
REMARK 465     SER F    10                                                      
REMARK 465     THR F    11                                                      
REMARK 465     CYS F    12                                                      
REMARK 465     GLY F    13                                                      
REMARK 465     ALA F    14                                                      
REMARK 465     TRP F    15                                                      
REMARK 465     GLN F   287                                                      
REMARK 465     ARG F   288                                                      
REMARK 465     GLY F   289                                                      
REMARK 465     GLY F   374                                                      
REMARK 465     LYS F   375                                                      
REMARK 465     LEU F   376                                                      
REMARK 465     ASN F   377                                                      
REMARK 465     GLU F   378                                                      
REMARK 465     GLY F   379                                                      
REMARK 465     HIS F   380                                                      
REMARK 465     THR F   381                                                      
REMARK 465     LEU F   382                                                      
REMARK 465     ILE F   395                                                      
REMARK 465     THR F   396                                                      
REMARK 465     TYR F   397                                                      
REMARK 465     GLU F   398                                                      
REMARK 465     THR F   399                                                      
REMARK 465     GLN F   400                                                      
REMARK 465     PRO F   551                                                      
REMARK 465     MET F   552                                                      
REMARK 465     GLY F   553                                                      
REMARK 465     ARG F   554                                                      
REMARK 465     LYS F   555                                                      
REMARK 465     GLN F   556                                                      
REMARK 465     GLY F   557                                                      
REMARK 465     GLY F   558                                                      
REMARK 465     ARG F   666                                                      
REMARK 465     GLY F   667                                                      
REMARK 465     PRO F   668                                                      
REMARK 465     VAL F   669                                                      
REMARK 470                                                                      
REMARK 470 MISSING ATOM                                                         
REMARK 470 THE FOLLOWING RESIDUES HAVE MISSING ATOMS (M=MODEL NUMBER;           
REMARK 470 RES=RESIDUE NAME; C=CHAIN IDENTIFIER; SSEQ=SEQUENCE NUMBER;          
REMARK 470 I=INSERTION CODE):                                                   
REMARK 470   M RES CSSEQI  ATOMS                                                
REMARK 470     ASP A 291    CG   OD1  OD2                                       
REMARK 470     ASP B 291    CG   OD1  OD2                                       
REMARK 470     ASP C 291    CG   OD1  OD2                                       
REMARK 470     ASP D 291    CG   OD1  OD2                                       
REMARK 470     ASP E 291    CG   OD1  OD2                                       
REMARK 470     ASP F 291    CG   OD1  OD2                                       
REMARK 500                                                                      
REMARK 500 GEOMETRY AND STEREOCHEMISTRY                                         
REMARK 500 SUBTOPIC: CLOSE CONTACTS IN SAME ASYMMETRIC UNIT                     
REMARK 500                                                                      
REMARK 500 THE FOLLOWING ATOMS ARE IN CLOSE CONTACT.                            
REMARK 500                                                                      
REMARK 500  ATM1  RES C  SSEQI   ATM2  RES C  SSEQI           DISTANCE          
REMARK 500   O    TRP A   655     OE1  GLN F   500              2.16            
REMARK 500                                                                      
REMARK 500 REMARK: NULL                                                         
REMARK 500                                                                      
REMARK 500 GEOMETRY AND STEREOCHEMISTRY                                         
REMARK 500 SUBTOPIC: COVALENT BOND ANGLES                                       
REMARK 500                                                                      
REMARK 500 THE STEREOCHEMICAL PARAMETERS OF THE FOLLOWING RESIDUES              
REMARK 500 HAVE VALUES WHICH DEVIATE FROM EXPECTED VALUES BY MORE               
REMARK 500 THAN 6*RMSD (M=MODEL NUMBER; RES=RESIDUE NAME; C=CHAIN               
REMARK 500 IDENTIFIER; SSEQ=SEQUENCE NUMBER; I=INSERTION CODE).                 
REMARK 500                                                                      
REMARK 500 STANDARD TABLE:                                                      
REMARK 500 FORMAT: (10X,I3,1X,A3,1X,A1,I4,A1,3(1X,A4,2X),12X,F5.1)              
REMARK 500                                                                      
REMARK 500 EXPECTED VALUES PROTEIN: ENGH AND HUBER, 1999                        
REMARK 500 EXPECTED VALUES NUCLEIC ACID: CLOWNEY ET AL 1996                     
REMARK 500                                                                      
REMARK 500  M RES CSSEQI ATM1   ATM2   ATM3                                     
REMARK 500    PRO A  92   C   -  N   -  CA  ANGL. DEV. =  11.3 DEGREES          
REMARK 500    ALA A 422   N   -  CA  -  C   ANGL. DEV. = -17.1 DEGREES          
REMARK 500    GLN A 500   CA  -  C   -  N   ANGL. DEV. = -16.0 DEGREES          
REMARK 500    ARG B 144   CD  -  NE  -  CZ  ANGL. DEV. =  12.1 DEGREES          
REMARK 500    ARG B 144   NE  -  CZ  -  NH1 ANGL. DEV. = -10.5 DEGREES          
REMARK 500    ARG B 144   NE  -  CZ  -  NH2 ANGL. DEV. =  10.0 DEGREES          
REMARK 500    PRO C 578   C   -  N   -  CA  ANGL. DEV. =  11.3 DEGREES          
REMARK 500    ARG D 118   CD  -  NE  -  CZ  ANGL. DEV. =  13.8 DEGREES          
REMARK 500    ARG D 118   NE  -  CZ  -  NH1 ANGL. DEV. = -10.9 DEGREES          
REMARK 500    ARG D 118   NE  -  CZ  -  NH2 ANGL. DEV. =  10.9 DEGREES          
REMARK 500    CYS F 299   CA  -  CB  -  SG  ANGL. DEV. =   7.1 DEGREES          
REMARK 500                                                                      
REMARK 500 REMARK: NULL                                                         
REMARK 500                                                                      
REMARK 500 GEOMETRY AND STEREOCHEMISTRY                                         
REMARK 500 SUBTOPIC: TORSION ANGLES                                             
REMARK 500                                                                      
REMARK 500 TORSION ANGLES OUTSIDE THE EXPECTED RAMACHANDRAN REGIONS:            
REMARK 500 (M=MODEL NUMBER; RES=RESIDUE NAME; C=CHAIN IDENTIFIER;               
REMARK 500 SSEQ=SEQUENCE NUMBER; I=INSERTION CODE).                             
REMARK 500                                                                      
REMARK 500 STANDARD TABLE:                                                      
REMARK 500 FORMAT:(10X,I3,1X,A3,1X,A1,I4,A1,4X,F7.2,3X,F7.2)                    
REMARK 500                                                                      
REMARK 500 EXPECTED VALUES: GJ KLEYWEGT AND TA JONES (1996). PHI/PSI-           
REMARK 500 CHOLOGY: RAMACHANDRAN REVISITED. STRUCTURE 4, 1395 - 1400            
REMARK 500                                                                      
REMARK 500  M RES CSSEQI        PSI       PHI                                   
REMARK 500    MET A  17      123.88     55.42                                   
REMARK 500    LYS A  18     -133.13   -152.73                                   
REMARK 500    GLU A  19     -145.70    -87.19                                   
REMARK 500    LEU A  21      -73.72    -49.90                                   
REMARK 500    THR A  23      159.87    -49.38                                   
REMARK 500    ASN A  28      109.37   -164.29                                   
REMARK 500    ASN A  34       92.17    -48.22                                   
REMARK 500    GLN A  35      -87.30     10.27                                   
REMARK 500    GLU A  36     -135.18    -76.27                                   
REMARK 500    THR A  37      -82.40     46.93                                   
REMARK 500    GLU A  49      117.16    -39.08                                   
REMARK 500    LEU A  50     -162.36   -105.35                                   
REMARK 500    SER A  51      163.79    -48.45                                   
REMARK 500    LEU A  68       98.92     43.78                                   
REMARK 500    PRO A  71      168.67    -49.42                                   
REMARK 500    ASN A  72       -1.13     68.70                                   
REMARK 500    MET A  83       93.03    -37.95                                   
REMARK 500    GLN A  84       54.75   -117.66                                   
REMARK 500    ASN A  85     -143.43   -146.04                                   
REMARK 500    ALA A  87      112.40   -171.16                                   
REMARK 500    PRO A  92     -178.42    -43.19                                   
REMARK 500    LEU A 104      -47.51    -21.50                                   
REMARK 500    CYS A 114     -178.04    -57.91                                   
REMARK 500    CYS A 115       22.23     46.61                                   
REMARK 500    ARG A 118       33.06    -92.93                                   
REMARK 500    ARG A 140       40.34     76.14                                   
REMARK 500    ARG A 144      -70.59     66.88                                   
REMARK 500    LEU A 146       64.63   -119.16                                   
REMARK 500    PRO A 148       -7.88    -52.57                                   
REMARK 500    LEU A 153       61.27   -103.55                                   
REMARK 500    GLU A 157      -86.05    -61.76                                   
REMARK 500    GLN A 158      -85.65    -92.37                                   
REMARK 500    ARG A 159     -154.86    -72.90                                   
REMARK 500    ILE A 165     -152.86   -102.88                                   
REMARK 500    ASP A 166      129.81    -13.03                                   
REMARK 500    ALA A 170     -178.70    -57.22                                   
REMARK 500    GLN A 175       59.78   -103.02                                   
REMARK 500    CYS A 179       91.84   -162.86                                   
REMARK 500    GLU A 181      120.29   -178.56                                   
REMARK 500    PHE A 182      -94.60    -50.60                                   
REMARK 500    VAL A 183      176.72     54.47                                   
REMARK 500    LEU A 186      -31.91     71.19                                   
REMARK 500    GLN A 187      -58.21    -19.53                                   
REMARK 500    TYR A 188     -142.44    -69.46                                   
REMARK 500    LEU A 189      112.51     60.77                                   
REMARK 500    GLU A 192       -9.28    -58.59                                   
REMARK 500    LEU A 194       66.09    -65.75                                   
REMARK 500    GLN A 196     -162.08    -73.57                                   
REMARK 500    GLN A 197     -148.67    -68.85                                   
REMARK 500    LYS A 198     -177.86    -59.90                                   
REMARK 500                                                                      
REMARK 500 THIS ENTRY HAS     863 RAMACHANDRAN OUTLIERS.                        
REMARK 500                                                                      
REMARK 500 REMARK: NULL                                                         
REMARK 500                                                                      
REMARK 500 GEOMETRY AND STEREOCHEMISTRY                                         
REMARK 500 SUBTOPIC: CHIRAL CENTERS                                             
REMARK 500                                                                      
REMARK 500 UNEXPECTED CONFIGURATION OF THE FOLLOWING CHIRAL                     
REMARK 500 CENTER(S) USING IMPROPER CA--C--CB--N CHIRALITY                      
REMARK 500 FOR AMINO ACIDS AND C1'--O4'--N1(N9)--C2' FOR                        
REMARK 500 NUCLEIC ACIDS OR EQUIVALENT ANGLE                                    
REMARK 500 M=MODEL NUMBER; RES=RESIDUE NAME; C=CHAIN                            
REMARK 500 IDENTIFIER; SSEQ=SEQUENCE NUMBER; I=INSERTION CODE                   
REMARK 500                                                                      
REMARK 500 STANDARD TABLE:                                                      
REMARK 500 FORMAT: (10X,I3,1X,A3,1X,A1,I4,A1,6X,F5.1,6X,A1,10X,A1,3X,A16)       
REMARK 500                                                                      
REMARK 500  M RES CSSEQI    IMPROPER   EXPECTED   FOUND DETAILS                 
REMARK 500    GLN A 500        21.9      L          L   OUTSIDE RANGE           
REMARK 500                                                                      
REMARK 500 REMARK: NULL                                                         
DBREF  4E3C A   11   669  UNP    O14920   IKKB_HUMAN      11    669             
DBREF  4E3C B   11   669  UNP    O14920   IKKB_HUMAN      11    669             
DBREF  4E3C C   11   669  UNP    O14920   IKKB_HUMAN      11    669             
DBREF  4E3C D   11   669  UNP    O14920   IKKB_HUMAN      11    669             
DBREF  4E3C E   11   669  UNP    O14920   IKKB_HUMAN      11    669             
DBREF  4E3C F   11   669  UNP    O14920   IKKB_HUMAN      11    669             
SEQADV 4E3C ASN A    1  UNP  O14920              EXPRESSION TAG                 
SEQADV 4E3C LEU A    2  UNP  O14920              EXPRESSION TAG                 
SEQADV 4E3C TYR A    3  UNP  O14920              EXPRESSION TAG                 
SEQADV 4E3C PHE A    4  UNP  O14920              EXPRESSION TAG                 
SEQADV 4E3C GLN A    5  UNP  O14920              EXPRESSION TAG                 
SEQADV 4E3C GLY A    6  UNP  O14920              EXPRESSION TAG                 
SEQADV 4E3C ALA A    7  UNP  O14920              EXPRESSION TAG                 
SEQADV 4E3C MET A    8  UNP  O14920              EXPRESSION TAG                 
SEQADV 4E3C GLY A    9  UNP  O14920              EXPRESSION TAG                 
SEQADV 4E3C SER A   10  UNP  O14920              EXPRESSION TAG                 
SEQADV 4E3C GLU A  177  UNP  O14920    SER   177 ENGINEERED MUTATION            
SEQADV 4E3C GLU A  181  UNP  O14920    SER   181 ENGINEERED MUTATION            
SEQADV 4E3C ASN B    1  UNP  O14920              EXPRESSION TAG                 
SEQADV 4E3C LEU B    2  UNP  O14920              EXPRESSION TAG                 
SEQADV 4E3C TYR B    3  UNP  O14920              EXPRESSION TAG                 
SEQADV 4E3C PHE B    4  UNP  O14920              EXPRESSION TAG                 
SEQADV 4E3C GLN B    5  UNP  O14920              EXPRESSION TAG                 
SEQADV 4E3C GLY B    6  UNP  O14920              EXPRESSION TAG                 
SEQADV 4E3C ALA B    7  UNP  O14920              EXPRESSION TAG                 
SEQADV 4E3C MET B    8  UNP  O14920              EXPRESSION TAG                 
SEQADV 4E3C GLY B    9  UNP  O14920              EXPRESSION TAG                 
SEQADV 4E3C SER B   10  UNP  O14920              EXPRESSION TAG                 
SEQADV 4E3C GLU B  177  UNP  O14920    SER   177 ENGINEERED MUTATION            
SEQADV 4E3C GLU B  181  UNP  O14920    SER   181 ENGINEERED MUTATION            
SEQADV 4E3C ASN C    1  UNP  O14920              EXPRESSION TAG                 
SEQADV 4E3C LEU C    2  UNP  O14920              EXPRESSION TAG                 
SEQADV 4E3C TYR C    3  UNP  O14920              EXPRESSION TAG                 
SEQADV 4E3C PHE C    4  UNP  O14920              EXPRESSION TAG                 
SEQADV 4E3C GLN C    5  UNP  O14920              EXPRESSION TAG                 
SEQADV 4E3C GLY C    6  UNP  O14920              EXPRESSION TAG                 
SEQADV 4E3C ALA C    7  UNP  O14920              EXPRESSION TAG                 
SEQADV 4E3C MET C    8  UNP  O14920              EXPRESSION TAG                 
SEQADV 4E3C GLY C    9  UNP  O14920              EXPRESSION TAG                 
SEQADV 4E3C SER C   10  UNP  O14920              EXPRESSION TAG                 
SEQADV 4E3C GLU C  177  UNP  O14920    SER   177 ENGINEERED MUTATION            
SEQADV 4E3C GLU C  181  UNP  O14920    SER   181 ENGINEERED MUTATION            
SEQADV 4E3C ASN D    1  UNP  O14920              EXPRESSION TAG                 
SEQADV 4E3C LEU D    2  UNP  O14920              EXPRESSION TAG                 
SEQADV 4E3C TYR D    3  UNP  O14920              EXPRESSION TAG                 
SEQADV 4E3C PHE D    4  UNP  O14920              EXPRESSION TAG                 
SEQADV 4E3C GLN D    5  UNP  O14920              EXPRESSION TAG                 
SEQADV 4E3C GLY D    6  UNP  O14920              EXPRESSION TAG                 
SEQADV 4E3C ALA D    7  UNP  O14920              EXPRESSION TAG                 
SEQADV 4E3C MET D    8  UNP  O14920              EXPRESSION TAG                 
SEQADV 4E3C GLY D    9  UNP  O14920              EXPRESSION TAG                 
SEQADV 4E3C SER D   10  UNP  O14920              EXPRESSION TAG                 
SEQADV 4E3C GLU D  177  UNP  O14920    SER   177 ENGINEERED MUTATION            
SEQADV 4E3C GLU D  181  UNP  O14920    SER   181 ENGINEERED MUTATION            
SEQADV 4E3C ASN E    1  UNP  O14920              EXPRESSION TAG                 
SEQADV 4E3C LEU E    2  UNP  O14920              EXPRESSION TAG                 
SEQADV 4E3C TYR E    3  UNP  O14920              EXPRESSION TAG                 
SEQADV 4E3C PHE E    4  UNP  O14920              EXPRESSION TAG                 
SEQADV 4E3C GLN E    5  UNP  O14920              EXPRESSION TAG                 
SEQADV 4E3C GLY E    6  UNP  O14920              EXPRESSION TAG                 
SEQADV 4E3C ALA E    7  UNP  O14920              EXPRESSION TAG                 
SEQADV 4E3C MET E    8  UNP  O14920              EXPRESSION TAG                 
SEQADV 4E3C GLY E    9  UNP  O14920              EXPRESSION TAG                 
SEQADV 4E3C SER E   10  UNP  O14920              EXPRESSION TAG                 
SEQADV 4E3C GLU E  177  UNP  O14920    SER   177 ENGINEERED MUTATION            
SEQADV 4E3C GLU E  181  UNP  O14920    SER   181 ENGINEERED MUTATION            
SEQADV 4E3C ASN F    1  UNP  O14920              EXPRESSION TAG                 
SEQADV 4E3C LEU F    2  UNP  O14920              EXPRESSION TAG                 
SEQADV 4E3C TYR F    3  UNP  O14920              EXPRESSION TAG                 
SEQADV 4E3C PHE F    4  UNP  O14920              EXPRESSION TAG                 
SEQADV 4E3C GLN F    5  UNP  O14920              EXPRESSION TAG                 
SEQADV 4E3C GLY F    6  UNP  O14920              EXPRESSION TAG                 
SEQADV 4E3C ALA F    7  UNP  O14920              EXPRESSION TAG                 
SEQADV 4E3C MET F    8  UNP  O14920              EXPRESSION TAG                 
SEQADV 4E3C GLY F    9  UNP  O14920              EXPRESSION TAG                 
SEQADV 4E3C SER F   10  UNP  O14920              EXPRESSION TAG                 
SEQADV 4E3C GLU F  177  UNP  O14920    SER   177 ENGINEERED MUTATION            
SEQADV 4E3C GLU F  181  UNP  O14920    SER   181 ENGINEERED MUTATION            
SEQRES   1 A  669  ASN LEU TYR PHE GLN GLY ALA MET GLY SER THR CYS GLY          
SEQRES   2 A  669  ALA TRP GLU MET LYS GLU ARG LEU GLY THR GLY GLY PHE          
SEQRES   3 A  669  GLY ASN VAL ILE ARG TRP HIS ASN GLN GLU THR GLY GLU          
SEQRES   4 A  669  GLN ILE ALA ILE LYS GLN CYS ARG GLN GLU LEU SER PRO          
SEQRES   5 A  669  ARG ASN ARG GLU ARG TRP CYS LEU GLU ILE GLN ILE MET          
SEQRES   6 A  669  ARG ARG LEU THR HIS PRO ASN VAL VAL ALA ALA ARG ASP          
SEQRES   7 A  669  VAL PRO GLU GLY MET GLN ASN LEU ALA PRO ASN ASP LEU          
SEQRES   8 A  669  PRO LEU LEU ALA MET GLU TYR CYS GLN GLY GLY ASP LEU          
SEQRES   9 A  669  ARG LYS TYR LEU ASN GLN PHE GLU ASN CYS CYS GLY LEU          
SEQRES  10 A  669  ARG GLU GLY ALA ILE LEU THR LEU LEU SER ASP ILE ALA          
SEQRES  11 A  669  SER ALA LEU ARG TYR LEU HIS GLU ASN ARG ILE ILE HIS          
SEQRES  12 A  669  ARG ASP LEU LYS PRO GLU ASN ILE VAL LEU GLN GLN GLY          
SEQRES  13 A  669  GLU GLN ARG LEU ILE HIS LYS ILE ILE ASP LEU GLY TYR          
SEQRES  14 A  669  ALA LYS GLU LEU ASP GLN GLY GLU LEU CYS THR GLU PHE          
SEQRES  15 A  669  VAL GLY THR LEU GLN TYR LEU ALA PRO GLU LEU LEU GLU          
SEQRES  16 A  669  GLN GLN LYS TYR THR VAL THR VAL ASP TYR TRP SER PHE          
SEQRES  17 A  669  GLY THR LEU ALA PHE GLU CYS ILE THR GLY PHE ARG PRO          
SEQRES  18 A  669  PHE LEU PRO ASN TRP GLN PRO VAL GLN TRP HIS SER LYS          
SEQRES  19 A  669  VAL ARG GLN LYS SER GLU VAL ASP ILE VAL VAL SER GLU          
SEQRES  20 A  669  ASP LEU ASN GLY THR VAL LYS PHE SER SER SER LEU PRO          
SEQRES  21 A  669  TYR PRO ASN ASN LEU ASN SER VAL LEU ALA GLU ARG LEU          
SEQRES  22 A  669  GLU LYS TRP LEU GLN LEU MET LEU MET TRP HIS PRO ARG          
SEQRES  23 A  669  GLN ARG GLY THR ASP PRO THR TYR GLY PRO ASN GLY CYS          
SEQRES  24 A  669  PHE LYS ALA LEU ASP ASP ILE LEU ASN LEU LYS LEU VAL          
SEQRES  25 A  669  HIS ILE LEU ASN MET VAL THR GLY THR ILE HIS THR TYR          
SEQRES  26 A  669  PRO VAL THR GLU ASP GLU SER LEU GLN SER LEU LYS ALA          
SEQRES  27 A  669  ARG ILE GLN GLN ASP THR GLY ILE PRO GLU GLU ASP GLN          
SEQRES  28 A  669  GLU LEU LEU GLN GLU ALA GLY LEU ALA LEU ILE PRO ASP          
SEQRES  29 A  669  LYS PRO ALA THR GLN CYS ILE SER ASP GLY LYS LEU ASN          
SEQRES  30 A  669  GLU GLY HIS THR LEU ASP MET ASP LEU VAL PHE LEU PHE          
SEQRES  31 A  669  ASP ASN SER LYS ILE THR TYR GLU THR GLN ILE SER PRO          
SEQRES  32 A  669  ARG PRO GLN PRO GLU SER VAL SER CYS ILE LEU GLN GLU          
SEQRES  33 A  669  PRO LYS ARG ASN LEU ALA PHE PHE GLN LEU ARG LYS VAL          
SEQRES  34 A  669  TRP GLY GLN VAL TRP HIS SER ILE GLN THR LEU LYS GLU          
SEQRES  35 A  669  ASP CYS ASN ARG LEU GLN GLN GLY GLN ARG ALA ALA MET          
SEQRES  36 A  669  MET ASN LEU LEU ARG ASN ASN SER CYS LEU SER LYS MET          
SEQRES  37 A  669  LYS ASN SER MET ALA SER MET SER GLN GLN LEU LYS ALA          
SEQRES  38 A  669  LYS LEU ASP PHE PHE LYS THR SER ILE GLN ILE ASP LEU          
SEQRES  39 A  669  GLU LYS TYR SER GLU GLN THR GLU PHE GLY ILE THR SER          
SEQRES  40 A  669  ASP LYS LEU LEU LEU ALA TRP ARG GLU MET GLU GLN ALA          
SEQRES  41 A  669  VAL GLU LEU CYS GLY ARG GLU ASN GLU VAL LYS LEU LEU          
SEQRES  42 A  669  VAL GLU ARG MET MET ALA LEU GLN THR ASP ILE VAL ASP          
SEQRES  43 A  669  LEU GLN ARG SER PRO MET GLY ARG LYS GLN GLY GLY THR          
SEQRES  44 A  669  LEU ASP ASP LEU GLU GLU GLN ALA ARG GLU LEU TYR ARG          
SEQRES  45 A  669  ARG LEU ARG GLU LYS PRO ARG ASP GLN ARG THR GLU GLY          
SEQRES  46 A  669  ASP SER GLN GLU MET VAL ARG LEU LEU LEU GLN ALA ILE          
SEQRES  47 A  669  GLN SER PHE GLU LYS LYS VAL ARG VAL ILE TYR THR GLN          
SEQRES  48 A  669  LEU SER LYS THR VAL VAL CYS LYS GLN LYS ALA LEU GLU          
SEQRES  49 A  669  LEU LEU PRO LYS VAL GLU GLU VAL VAL SER LEU MET ASN          
SEQRES  50 A  669  GLU ASP GLU LYS THR VAL VAL ARG LEU GLN GLU LYS ARG          
SEQRES  51 A  669  GLN LYS GLU LEU TRP ASN LEU LEU LYS ILE ALA CYS SER          
SEQRES  52 A  669  LYS VAL ARG GLY PRO VAL                                      
SEQRES   1 B  669  ASN LEU TYR PHE GLN GLY ALA MET GLY SER THR CYS GLY          
SEQRES   2 B  669  ALA TRP GLU MET LYS GLU ARG LEU GLY THR GLY GLY PHE          
SEQRES   3 B  669  GLY ASN VAL ILE ARG TRP HIS ASN GLN GLU THR GLY GLU          
SEQRES   4 B  669  GLN ILE ALA ILE LYS GLN CYS ARG GLN GLU LEU SER PRO          
SEQRES   5 B  669  ARG ASN ARG GLU ARG TRP CYS LEU GLU ILE GLN ILE MET          
SEQRES   6 B  669  ARG ARG LEU THR HIS PRO ASN VAL VAL ALA ALA ARG ASP          
SEQRES   7 B  669  VAL PRO GLU GLY MET GLN ASN LEU ALA PRO ASN ASP LEU          
SEQRES   8 B  669  PRO LEU LEU ALA MET GLU TYR CYS GLN GLY GLY ASP LEU          
SEQRES   9 B  669  ARG LYS TYR LEU ASN GLN PHE GLU ASN CYS CYS GLY LEU          
SEQRES  10 B  669  ARG GLU GLY ALA ILE LEU THR LEU LEU SER ASP ILE ALA          
SEQRES  11 B  669  SER ALA LEU ARG TYR LEU HIS GLU ASN ARG ILE ILE HIS          
SEQRES  12 B  669  ARG ASP LEU LYS PRO GLU ASN ILE VAL LEU GLN GLN GLY          
SEQRES  13 B  669  GLU GLN ARG LEU ILE HIS LYS ILE ILE ASP LEU GLY TYR          
SEQRES  14 B  669  ALA LYS GLU LEU ASP GLN GLY GLU LEU CYS THR GLU PHE          
SEQRES  15 B  669  VAL GLY THR LEU GLN TYR LEU ALA PRO GLU LEU LEU GLU          
SEQRES  16 B  669  GLN GLN LYS TYR THR VAL THR VAL ASP TYR TRP SER PHE          
SEQRES  17 B  669  GLY THR LEU ALA PHE GLU CYS ILE THR GLY PHE ARG PRO          
SEQRES  18 B  669  PHE LEU PRO ASN TRP GLN PRO VAL GLN TRP HIS SER LYS          
SEQRES  19 B  669  VAL ARG GLN LYS SER GLU VAL ASP ILE VAL VAL SER GLU          
SEQRES  20 B  669  ASP LEU ASN GLY THR VAL LYS PHE SER SER SER LEU PRO          
SEQRES  21 B  669  TYR PRO ASN ASN LEU ASN SER VAL LEU ALA GLU ARG LEU          
SEQRES  22 B  669  GLU LYS TRP LEU GLN LEU MET LEU MET TRP HIS PRO ARG          
SEQRES  23 B  669  GLN ARG GLY THR ASP PRO THR TYR GLY PRO ASN GLY CYS          
SEQRES  24 B  669  PHE LYS ALA LEU ASP ASP ILE LEU ASN LEU LYS LEU VAL          
SEQRES  25 B  669  HIS ILE LEU ASN MET VAL THR GLY THR ILE HIS THR TYR          
SEQRES  26 B  669  PRO VAL THR GLU ASP GLU SER LEU GLN SER LEU LYS ALA          
SEQRES  27 B  669  ARG ILE GLN GLN ASP THR GLY ILE PRO GLU GLU ASP GLN          
SEQRES  28 B  669  GLU LEU LEU GLN GLU ALA GLY LEU ALA LEU ILE PRO ASP          
SEQRES  29 B  669  LYS PRO ALA THR GLN CYS ILE SER ASP GLY LYS LEU ASN          
SEQRES  30 B  669  GLU GLY HIS THR LEU ASP MET ASP LEU VAL PHE LEU PHE          
SEQRES  31 B  669  ASP ASN SER LYS ILE THR TYR GLU THR GLN ILE SER PRO          
SEQRES  32 B  669  ARG PRO GLN PRO GLU SER VAL SER CYS ILE LEU GLN GLU          
SEQRES  33 B  669  PRO LYS ARG ASN LEU ALA PHE PHE GLN LEU ARG LYS VAL          
SEQRES  34 B  669  TRP GLY GLN VAL TRP HIS SER ILE GLN THR LEU LYS GLU          
SEQRES  35 B  669  ASP CYS ASN ARG LEU GLN GLN GLY GLN ARG ALA ALA MET          
SEQRES  36 B  669  MET ASN LEU LEU ARG ASN ASN SER CYS LEU SER LYS MET          
SEQRES  37 B  669  LYS ASN SER MET ALA SER MET SER GLN GLN LEU LYS ALA          
SEQRES  38 B  669  LYS LEU ASP PHE PHE LYS THR SER ILE GLN ILE ASP LEU          
SEQRES  39 B  669  GLU LYS TYR SER GLU GLN THR GLU PHE GLY ILE THR SER          
SEQRES  40 B  669  ASP LYS LEU LEU LEU ALA TRP ARG GLU MET GLU GLN ALA          
SEQRES  41 B  669  VAL GLU LEU CYS GLY ARG GLU ASN GLU VAL LYS LEU LEU          
SEQRES  42 B  669  VAL GLU ARG MET MET ALA LEU GLN THR ASP ILE VAL ASP          
SEQRES  43 B  669  LEU GLN ARG SER PRO MET GLY ARG LYS GLN GLY GLY THR          
SEQRES  44 B  669  LEU ASP ASP LEU GLU GLU GLN ALA ARG GLU LEU TYR ARG          
SEQRES  45 B  669  ARG LEU ARG GLU LYS PRO ARG ASP GLN ARG THR GLU GLY          
SEQRES  46 B  669  ASP SER GLN GLU MET VAL ARG LEU LEU LEU GLN ALA ILE          
SEQRES  47 B  669  GLN SER PHE GLU LYS LYS VAL ARG VAL ILE TYR THR GLN          
SEQRES  48 B  669  LEU SER LYS THR VAL VAL CYS LYS GLN LYS ALA LEU GLU          
SEQRES  49 B  669  LEU LEU PRO LYS VAL GLU GLU VAL VAL SER LEU MET ASN          
SEQRES  50 B  669  GLU ASP GLU LYS THR VAL VAL ARG LEU GLN GLU LYS ARG          
SEQRES  51 B  669  GLN LYS GLU LEU TRP ASN LEU LEU LYS ILE ALA CYS SER          
SEQRES  52 B  669  LYS VAL ARG GLY PRO VAL                                      
SEQRES   1 C  669  ASN LEU TYR PHE GLN GLY ALA MET GLY SER THR CYS GLY          
SEQRES   2 C  669  ALA TRP GLU MET LYS GLU ARG LEU GLY THR GLY GLY PHE          
SEQRES   3 C  669  GLY ASN VAL ILE ARG TRP HIS ASN GLN GLU THR GLY GLU          
SEQRES   4 C  669  GLN ILE ALA ILE LYS GLN CYS ARG GLN GLU LEU SER PRO          
SEQRES   5 C  669  ARG ASN ARG GLU ARG TRP CYS LEU GLU ILE GLN ILE MET          
SEQRES   6 C  669  ARG ARG LEU THR HIS PRO ASN VAL VAL ALA ALA ARG ASP          
SEQRES   7 C  669  VAL PRO GLU GLY MET GLN ASN LEU ALA PRO ASN ASP LEU          
SEQRES   8 C  669  PRO LEU LEU ALA MET GLU TYR CYS GLN GLY GLY ASP LEU          
SEQRES   9 C  669  ARG LYS TYR LEU ASN GLN PHE GLU ASN CYS CYS GLY LEU          
SEQRES  10 C  669  ARG GLU GLY ALA ILE LEU THR LEU LEU SER ASP ILE ALA          
SEQRES  11 C  669  SER ALA LEU ARG TYR LEU HIS GLU ASN ARG ILE ILE HIS          
SEQRES  12 C  669  ARG ASP LEU LYS PRO GLU ASN ILE VAL LEU GLN GLN GLY          
SEQRES  13 C  669  GLU GLN ARG LEU ILE HIS LYS ILE ILE ASP LEU GLY TYR          
SEQRES  14 C  669  ALA LYS GLU LEU ASP GLN GLY GLU LEU CYS THR GLU PHE          
SEQRES  15 C  669  VAL GLY THR LEU GLN TYR LEU ALA PRO GLU LEU LEU GLU          
SEQRES  16 C  669  GLN GLN LYS TYR THR VAL THR VAL ASP TYR TRP SER PHE          
SEQRES  17 C  669  GLY THR LEU ALA PHE GLU CYS ILE THR GLY PHE ARG PRO          
SEQRES  18 C  669  PHE LEU PRO ASN TRP GLN PRO VAL GLN TRP HIS SER LYS          
SEQRES  19 C  669  VAL ARG GLN LYS SER GLU VAL ASP ILE VAL VAL SER GLU          
SEQRES  20 C  669  ASP LEU ASN GLY THR VAL LYS PHE SER SER SER LEU PRO          
SEQRES  21 C  669  TYR PRO ASN ASN LEU ASN SER VAL LEU ALA GLU ARG LEU          
SEQRES  22 C  669  GLU LYS TRP LEU GLN LEU MET LEU MET TRP HIS PRO ARG          
SEQRES  23 C  669  GLN ARG GLY THR ASP PRO THR TYR GLY PRO ASN GLY CYS          
SEQRES  24 C  669  PHE LYS ALA LEU ASP ASP ILE LEU ASN LEU LYS LEU VAL          
SEQRES  25 C  669  HIS ILE LEU ASN MET VAL THR GLY THR ILE HIS THR TYR          
SEQRES  26 C  669  PRO VAL THR GLU ASP GLU SER LEU GLN SER LEU LYS ALA          
SEQRES  27 C  669  ARG ILE GLN GLN ASP THR GLY ILE PRO GLU GLU ASP GLN          
SEQRES  28 C  669  GLU LEU LEU GLN GLU ALA GLY LEU ALA LEU ILE PRO ASP          
SEQRES  29 C  669  LYS PRO ALA THR GLN CYS ILE SER ASP GLY LYS LEU ASN          
SEQRES  30 C  669  GLU GLY HIS THR LEU ASP MET ASP LEU VAL PHE LEU PHE          
SEQRES  31 C  669  ASP ASN SER LYS ILE THR TYR GLU THR GLN ILE SER PRO          
SEQRES  32 C  669  ARG PRO GLN PRO GLU SER VAL SER CYS ILE LEU GLN GLU          
SEQRES  33 C  669  PRO LYS ARG ASN LEU ALA PHE PHE GLN LEU ARG LYS VAL          
SEQRES  34 C  669  TRP GLY GLN VAL TRP HIS SER ILE GLN THR LEU LYS GLU          
SEQRES  35 C  669  ASP CYS ASN ARG LEU GLN GLN GLY GLN ARG ALA ALA MET          
SEQRES  36 C  669  MET ASN LEU LEU ARG ASN ASN SER CYS LEU SER LYS MET          
SEQRES  37 C  669  LYS ASN SER MET ALA SER MET SER GLN GLN LEU LYS ALA          
SEQRES  38 C  669  LYS LEU ASP PHE PHE LYS THR SER ILE GLN ILE ASP LEU          
SEQRES  39 C  669  GLU LYS TYR SER GLU GLN THR GLU PHE GLY ILE THR SER          
SEQRES  40 C  669  ASP LYS LEU LEU LEU ALA TRP ARG GLU MET GLU GLN ALA          
SEQRES  41 C  669  VAL GLU LEU CYS GLY ARG GLU ASN GLU VAL LYS LEU LEU          
SEQRES  42 C  669  VAL GLU ARG MET MET ALA LEU GLN THR ASP ILE VAL ASP          
SEQRES  43 C  669  LEU GLN ARG SER PRO MET GLY ARG LYS GLN GLY GLY THR          
SEQRES  44 C  669  LEU ASP ASP LEU GLU GLU GLN ALA ARG GLU LEU TYR ARG          
SEQRES  45 C  669  ARG LEU ARG GLU LYS PRO ARG ASP GLN ARG THR GLU GLY          
SEQRES  46 C  669  ASP SER GLN GLU MET VAL ARG LEU LEU LEU GLN ALA ILE          
SEQRES  47 C  669  GLN SER PHE GLU LYS LYS VAL ARG VAL ILE TYR THR GLN          
SEQRES  48 C  669  LEU SER LYS THR VAL VAL CYS LYS GLN LYS ALA LEU GLU          
SEQRES  49 C  669  LEU LEU PRO LYS VAL GLU GLU VAL VAL SER LEU MET ASN          
SEQRES  50 C  669  GLU ASP GLU LYS THR VAL VAL ARG LEU GLN GLU LYS ARG          
SEQRES  51 C  669  GLN LYS GLU LEU TRP ASN LEU LEU LYS ILE ALA CYS SER          
SEQRES  52 C  669  LYS VAL ARG GLY PRO VAL                                      
SEQRES   1 D  669  ASN LEU TYR PHE GLN GLY ALA MET GLY SER THR CYS GLY          
SEQRES   2 D  669  ALA TRP GLU MET LYS GLU ARG LEU GLY THR GLY GLY PHE          
SEQRES   3 D  669  GLY ASN VAL ILE ARG TRP HIS ASN GLN GLU THR GLY GLU          
SEQRES   4 D  669  GLN ILE ALA ILE LYS GLN CYS ARG GLN GLU LEU SER PRO          
SEQRES   5 D  669  ARG ASN ARG GLU ARG TRP CYS LEU GLU ILE GLN ILE MET          
SEQRES   6 D  669  ARG ARG LEU THR HIS PRO ASN VAL VAL ALA ALA ARG ASP          
SEQRES   7 D  669  VAL PRO GLU GLY MET GLN ASN LEU ALA PRO ASN ASP LEU          
SEQRES   8 D  669  PRO LEU LEU ALA MET GLU TYR CYS GLN GLY GLY ASP LEU          
SEQRES   9 D  669  ARG LYS TYR LEU ASN GLN PHE GLU ASN CYS CYS GLY LEU          
SEQRES  10 D  669  ARG GLU GLY ALA ILE LEU THR LEU LEU SER ASP ILE ALA          
SEQRES  11 D  669  SER ALA LEU ARG TYR LEU HIS GLU ASN ARG ILE ILE HIS          
SEQRES  12 D  669  ARG ASP LEU LYS PRO GLU ASN ILE VAL LEU GLN GLN GLY          
SEQRES  13 D  669  GLU GLN ARG LEU ILE HIS LYS ILE ILE ASP LEU GLY TYR          
SEQRES  14 D  669  ALA LYS GLU LEU ASP GLN GLY GLU LEU CYS THR GLU PHE          
SEQRES  15 D  669  VAL GLY THR LEU GLN TYR LEU ALA PRO GLU LEU LEU GLU          
SEQRES  16 D  669  GLN GLN LYS TYR THR VAL THR VAL ASP TYR TRP SER PHE          
SEQRES  17 D  669  GLY THR LEU ALA PHE GLU CYS ILE THR GLY PHE ARG PRO          
SEQRES  18 D  669  PHE LEU PRO ASN TRP GLN PRO VAL GLN TRP HIS SER LYS          
SEQRES  19 D  669  VAL ARG GLN LYS SER GLU VAL ASP ILE VAL VAL SER GLU          
SEQRES  20 D  669  ASP LEU ASN GLY THR VAL LYS PHE SER SER SER LEU PRO          
SEQRES  21 D  669  TYR PRO ASN ASN LEU ASN SER VAL LEU ALA GLU ARG LEU          
SEQRES  22 D  669  GLU LYS TRP LEU GLN LEU MET LEU MET TRP HIS PRO ARG          
SEQRES  23 D  669  GLN ARG GLY THR ASP PRO THR TYR GLY PRO ASN GLY CYS          
SEQRES  24 D  669  PHE LYS ALA LEU ASP ASP ILE LEU ASN LEU LYS LEU VAL          
SEQRES  25 D  669  HIS ILE LEU ASN MET VAL THR GLY THR ILE HIS THR TYR          
SEQRES  26 D  669  PRO VAL THR GLU ASP GLU SER LEU GLN SER LEU LYS ALA          
SEQRES  27 D  669  ARG ILE GLN GLN ASP THR GLY ILE PRO GLU GLU ASP GLN          
SEQRES  28 D  669  GLU LEU LEU GLN GLU ALA GLY LEU ALA LEU ILE PRO ASP          
SEQRES  29 D  669  LYS PRO ALA THR GLN CYS ILE SER ASP GLY LYS LEU ASN          
SEQRES  30 D  669  GLU GLY HIS THR LEU ASP MET ASP LEU VAL PHE LEU PHE          
SEQRES  31 D  669  ASP ASN SER LYS ILE THR TYR GLU THR GLN ILE SER PRO          
SEQRES  32 D  669  ARG PRO GLN PRO GLU SER VAL SER CYS ILE LEU GLN GLU          
SEQRES  33 D  669  PRO LYS ARG ASN LEU ALA PHE PHE GLN LEU ARG LYS VAL          
SEQRES  34 D  669  TRP GLY GLN VAL TRP HIS SER ILE GLN THR LEU LYS GLU          
SEQRES  35 D  669  ASP CYS ASN ARG LEU GLN GLN GLY GLN ARG ALA ALA MET          
SEQRES  36 D  669  MET ASN LEU LEU ARG ASN ASN SER CYS LEU SER LYS MET          
SEQRES  37 D  669  LYS ASN SER MET ALA SER MET SER GLN GLN LEU LYS ALA          
SEQRES  38 D  669  LYS LEU ASP PHE PHE LYS THR SER ILE GLN ILE ASP LEU          
SEQRES  39 D  669  GLU LYS TYR SER GLU GLN THR GLU PHE GLY ILE THR SER          
SEQRES  40 D  669  ASP LYS LEU LEU LEU ALA TRP ARG GLU MET GLU GLN ALA          
SEQRES  41 D  669  VAL GLU LEU CYS GLY ARG GLU ASN GLU VAL LYS LEU LEU          
SEQRES  42 D  669  VAL GLU ARG MET MET ALA LEU GLN THR ASP ILE VAL ASP          
SEQRES  43 D  669  LEU GLN ARG SER PRO MET GLY ARG LYS GLN GLY GLY THR          
SEQRES  44 D  669  LEU ASP ASP LEU GLU GLU GLN ALA ARG GLU LEU TYR ARG          
SEQRES  45 D  669  ARG LEU ARG GLU LYS PRO ARG ASP GLN ARG THR GLU GLY          
SEQRES  46 D  669  ASP SER GLN GLU MET VAL ARG LEU LEU LEU GLN ALA ILE          
SEQRES  47 D  669  GLN SER PHE GLU LYS LYS VAL ARG VAL ILE TYR THR GLN          
SEQRES  48 D  669  LEU SER LYS THR VAL VAL CYS LYS GLN LYS ALA LEU GLU          
SEQRES  49 D  669  LEU LEU PRO LYS VAL GLU GLU VAL VAL SER LEU MET ASN          
SEQRES  50 D  669  GLU ASP GLU LYS THR VAL VAL ARG LEU GLN GLU LYS ARG          
SEQRES  51 D  669  GLN LYS GLU LEU TRP ASN LEU LEU LYS ILE ALA CYS SER          
SEQRES  52 D  669  LYS VAL ARG GLY PRO VAL                                      
SEQRES   1 E  669  ASN LEU TYR PHE GLN GLY ALA MET GLY SER THR CYS GLY          
SEQRES   2 E  669  ALA TRP GLU MET LYS GLU ARG LEU GLY THR GLY GLY PHE          
SEQRES   3 E  669  GLY ASN VAL ILE ARG TRP HIS ASN GLN GLU THR GLY GLU          
SEQRES   4 E  669  GLN ILE ALA ILE LYS GLN CYS ARG GLN GLU LEU SER PRO          
SEQRES   5 E  669  ARG ASN ARG GLU ARG TRP CYS LEU GLU ILE GLN ILE MET          
SEQRES   6 E  669  ARG ARG LEU THR HIS PRO ASN VAL VAL ALA ALA ARG ASP          
SEQRES   7 E  669  VAL PRO GLU GLY MET GLN ASN LEU ALA PRO ASN ASP LEU          
SEQRES   8 E  669  PRO LEU LEU ALA MET GLU TYR CYS GLN GLY GLY ASP LEU          
SEQRES   9 E  669  ARG LYS TYR LEU ASN GLN PHE GLU ASN CYS CYS GLY LEU          
SEQRES  10 E  669  ARG GLU GLY ALA ILE LEU THR LEU LEU SER ASP ILE ALA          
SEQRES  11 E  669  SER ALA LEU ARG TYR LEU HIS GLU ASN ARG ILE ILE HIS          
SEQRES  12 E  669  ARG ASP LEU LYS PRO GLU ASN ILE VAL LEU GLN GLN GLY          
SEQRES  13 E  669  GLU GLN ARG LEU ILE HIS LYS ILE ILE ASP LEU GLY TYR          
SEQRES  14 E  669  ALA LYS GLU LEU ASP GLN GLY GLU LEU CYS THR GLU PHE          
SEQRES  15 E  669  VAL GLY THR LEU GLN TYR LEU ALA PRO GLU LEU LEU GLU          
SEQRES  16 E  669  GLN GLN LYS TYR THR VAL THR VAL ASP TYR TRP SER PHE          
SEQRES  17 E  669  GLY THR LEU ALA PHE GLU CYS ILE THR GLY PHE ARG PRO          
SEQRES  18 E  669  PHE LEU PRO ASN TRP GLN PRO VAL GLN TRP HIS SER LYS          
SEQRES  19 E  669  VAL ARG GLN LYS SER GLU VAL ASP ILE VAL VAL SER GLU          
SEQRES  20 E  669  ASP LEU ASN GLY THR VAL LYS PHE SER SER SER LEU PRO          
SEQRES  21 E  669  TYR PRO ASN ASN LEU ASN SER VAL LEU ALA GLU ARG LEU          
SEQRES  22 E  669  GLU LYS TRP LEU GLN LEU MET LEU MET TRP HIS PRO ARG          
SEQRES  23 E  669  GLN ARG GLY THR ASP PRO THR TYR GLY PRO ASN GLY CYS          
SEQRES  24 E  669  PHE LYS ALA LEU ASP ASP ILE LEU ASN LEU LYS LEU VAL          
SEQRES  25 E  669  HIS ILE LEU ASN MET VAL THR GLY THR ILE HIS THR TYR          
SEQRES  26 E  669  PRO VAL THR GLU ASP GLU SER LEU GLN SER LEU LYS ALA          
SEQRES  27 E  669  ARG ILE GLN GLN ASP THR GLY ILE PRO GLU GLU ASP GLN          
SEQRES  28 E  669  GLU LEU LEU GLN GLU ALA GLY LEU ALA LEU ILE PRO ASP          
SEQRES  29 E  669  LYS PRO ALA THR GLN CYS ILE SER ASP GLY LYS LEU ASN          
SEQRES  30 E  669  GLU GLY HIS THR LEU ASP MET ASP LEU VAL PHE LEU PHE          
SEQRES  31 E  669  ASP ASN SER LYS ILE THR TYR GLU THR GLN ILE SER PRO          
SEQRES  32 E  669  ARG PRO GLN PRO GLU SER VAL SER CYS ILE LEU GLN GLU          
SEQRES  33 E  669  PRO LYS ARG ASN LEU ALA PHE PHE GLN LEU ARG LYS VAL          
SEQRES  34 E  669  TRP GLY GLN VAL TRP HIS SER ILE GLN THR LEU LYS GLU          
SEQRES  35 E  669  ASP CYS ASN ARG LEU GLN GLN GLY GLN ARG ALA ALA MET          
SEQRES  36 E  669  MET ASN LEU LEU ARG ASN ASN SER CYS LEU SER LYS MET          
SEQRES  37 E  669  LYS ASN SER MET ALA SER MET SER GLN GLN LEU LYS ALA          
SEQRES  38 E  669  LYS LEU ASP PHE PHE LYS THR SER ILE GLN ILE ASP LEU          
SEQRES  39 E  669  GLU LYS TYR SER GLU GLN THR GLU PHE GLY ILE THR SER          
SEQRES  40 E  669  ASP LYS LEU LEU LEU ALA TRP ARG GLU MET GLU GLN ALA          
SEQRES  41 E  669  VAL GLU LEU CYS GLY ARG GLU ASN GLU VAL LYS LEU LEU          
SEQRES  42 E  669  VAL GLU ARG MET MET ALA LEU GLN THR ASP ILE VAL ASP          
SEQRES  43 E  669  LEU GLN ARG SER PRO MET GLY ARG LYS GLN GLY GLY THR          
SEQRES  44 E  669  LEU ASP ASP LEU GLU GLU GLN ALA ARG GLU LEU TYR ARG          
SEQRES  45 E  669  ARG LEU ARG GLU LYS PRO ARG ASP GLN ARG THR GLU GLY          
SEQRES  46 E  669  ASP SER GLN GLU MET VAL ARG LEU LEU LEU GLN ALA ILE          
SEQRES  47 E  669  GLN SER PHE GLU LYS LYS VAL ARG VAL ILE TYR THR GLN          
SEQRES  48 E  669  LEU SER LYS THR VAL VAL CYS LYS GLN LYS ALA LEU GLU          
SEQRES  49 E  669  LEU LEU PRO LYS VAL GLU GLU VAL VAL SER LEU MET ASN          
SEQRES  50 E  669  GLU ASP GLU LYS THR VAL VAL ARG LEU GLN GLU LYS ARG          
SEQRES  51 E  669  GLN LYS GLU LEU TRP ASN LEU LEU LYS ILE ALA CYS SER          
SEQRES  52 E  669  LYS VAL ARG GLY PRO VAL                                      
SEQRES   1 F  669  ASN LEU TYR PHE GLN GLY ALA MET GLY SER THR CYS GLY          
SEQRES   2 F  669  ALA TRP GLU MET LYS GLU ARG LEU GLY THR GLY GLY PHE          
SEQRES   3 F  669  GLY ASN VAL ILE ARG TRP HIS ASN GLN GLU THR GLY GLU          
SEQRES   4 F  669  GLN ILE ALA ILE LYS GLN CYS ARG GLN GLU LEU SER PRO          
SEQRES   5 F  669  ARG ASN ARG GLU ARG TRP CYS LEU GLU ILE GLN ILE MET          
SEQRES   6 F  669  ARG ARG LEU THR HIS PRO ASN VAL VAL ALA ALA ARG ASP          
SEQRES   7 F  669  VAL PRO GLU GLY MET GLN ASN LEU ALA PRO ASN ASP LEU          
SEQRES   8 F  669  PRO LEU LEU ALA MET GLU TYR CYS GLN GLY GLY ASP LEU          
SEQRES   9 F  669  ARG LYS TYR LEU ASN GLN PHE GLU ASN CYS CYS GLY LEU          
SEQRES  10 F  669  ARG GLU GLY ALA ILE LEU THR LEU LEU SER ASP ILE ALA          
SEQRES  11 F  669  SER ALA LEU ARG TYR LEU HIS GLU ASN ARG ILE ILE HIS          
SEQRES  12 F  669  ARG ASP LEU LYS PRO GLU ASN ILE VAL LEU GLN GLN GLY          
SEQRES  13 F  669  GLU GLN ARG LEU ILE HIS LYS ILE ILE ASP LEU GLY TYR          
SEQRES  14 F  669  ALA LYS GLU LEU ASP GLN GLY GLU LEU CYS THR GLU PHE          
SEQRES  15 F  669  VAL GLY THR LEU GLN TYR LEU ALA PRO GLU LEU LEU GLU          
SEQRES  16 F  669  GLN GLN LYS TYR THR VAL THR VAL ASP TYR TRP SER PHE          
SEQRES  17 F  669  GLY THR LEU ALA PHE GLU CYS ILE THR GLY PHE ARG PRO          
SEQRES  18 F  669  PHE LEU PRO ASN TRP GLN PRO VAL GLN TRP HIS SER LYS          
SEQRES  19 F  669  VAL ARG GLN LYS SER GLU VAL ASP ILE VAL VAL SER GLU          
SEQRES  20 F  669  ASP LEU ASN GLY THR VAL LYS PHE SER SER SER LEU PRO          
SEQRES  21 F  669  TYR PRO ASN ASN LEU ASN SER VAL LEU ALA GLU ARG LEU          
SEQRES  22 F  669  GLU LYS TRP LEU GLN LEU MET LEU MET TRP HIS PRO ARG          
SEQRES  23 F  669  GLN ARG GLY THR ASP PRO THR TYR GLY PRO ASN GLY CYS          
SEQRES  24 F  669  PHE LYS ALA LEU ASP ASP ILE LEU ASN LEU LYS LEU VAL          
SEQRES  25 F  669  HIS ILE LEU ASN MET VAL THR GLY THR ILE HIS THR TYR          
SEQRES  26 F  669  PRO VAL THR GLU ASP GLU SER LEU GLN SER LEU LYS ALA          
SEQRES  27 F  669  ARG ILE GLN GLN ASP THR GLY ILE PRO GLU GLU ASP GLN          
SEQRES  28 F  669  GLU LEU LEU GLN GLU ALA GLY LEU ALA LEU ILE PRO ASP          
SEQRES  29 F  669  LYS PRO ALA THR GLN CYS ILE SER ASP GLY LYS LEU ASN          
SEQRES  30 F  669  GLU GLY HIS THR LEU ASP MET ASP LEU VAL PHE LEU PHE          
SEQRES  31 F  669  ASP ASN SER LYS ILE THR TYR GLU THR GLN ILE SER PRO          
SEQRES  32 F  669  ARG PRO GLN PRO GLU SER VAL SER CYS ILE LEU GLN GLU          
SEQRES  33 F  669  PRO LYS ARG ASN LEU ALA PHE PHE GLN LEU ARG LYS VAL          
SEQRES  34 F  669  TRP GLY GLN VAL TRP HIS SER ILE GLN THR LEU LYS GLU          
SEQRES  35 F  669  ASP CYS ASN ARG LEU GLN GLN GLY GLN ARG ALA ALA MET          
SEQRES  36 F  669  MET ASN LEU LEU ARG ASN ASN SER CYS LEU SER LYS MET          
SEQRES  37 F  669  LYS ASN SER MET ALA SER MET SER GLN GLN LEU LYS ALA          
SEQRES  38 F  669  LYS LEU ASP PHE PHE LYS THR SER ILE GLN ILE ASP LEU          
SEQRES  39 F  669  GLU LYS TYR SER GLU GLN THR GLU PHE GLY ILE THR SER          
SEQRES  40 F  669  ASP LYS LEU LEU LEU ALA TRP ARG GLU MET GLU GLN ALA          
SEQRES  41 F  669  VAL GLU LEU CYS GLY ARG GLU ASN GLU VAL LYS LEU LEU          
SEQRES  42 F  669  VAL GLU ARG MET MET ALA LEU GLN THR ASP ILE VAL ASP          
SEQRES  43 F  669  LEU GLN ARG SER PRO MET GLY ARG LYS GLN GLY GLY THR          
SEQRES  44 F  669  LEU ASP ASP LEU GLU GLU GLN ALA ARG GLU LEU TYR ARG          
SEQRES  45 F  669  ARG LEU ARG GLU LYS PRO ARG ASP GLN ARG THR GLU GLY          
SEQRES  46 F  669  ASP SER GLN GLU MET VAL ARG LEU LEU LEU GLN ALA ILE          
SEQRES  47 F  669  GLN SER PHE GLU LYS LYS VAL ARG VAL ILE TYR THR GLN          
SEQRES  48 F  669  LEU SER LYS THR VAL VAL CYS LYS GLN LYS ALA LEU GLU          
SEQRES  49 F  669  LEU LEU PRO LYS VAL GLU GLU VAL VAL SER LEU MET ASN          
SEQRES  50 F  669  GLU ASP GLU LYS THR VAL VAL ARG LEU GLN GLU LYS ARG          
SEQRES  51 F  669  GLN LYS GLU LEU TRP ASN LEU LEU LYS ILE ALA CYS SER          
SEQRES  52 F  669  LYS VAL ARG GLY PRO VAL                                      
HELIX    1   1 SER D   51  ARG D   66  1                                  16
HELIX    2   2 ASP D  103  ASN D  109  1                                   7
HELIX    3   3 GLY D  120  GLU D  138  1                                  19
HELIX    4   4 LYS D  147  GLU D  149  1                                   3
HELIX    5   5 ALA D  190  LEU D  194  1                                   5
HELIX    6   6 VAL D  201  THR D  217  1                                  17
HELIX    7   7 PRO D  228  GLN D  237  1                                  10
HELIX    8   8 ASN D  266  MET D  280  1                                  15
HELIX    9   9 ASN D  297  ASN D  308  1                                  12
SHEET    1   1 1 GLY D  27  HIS D  33  0
SHEET    2   2 1 GLN D  40  CYS D  46  0
SHEET    3   3 1 LEU D  94  GLU D  97  0
SHEET    4   4 1 ILE D 141  ILE D 142  0
SHEET    5   5 1 ILE D 151  VAL D 152  0
SHEET    6   6 1 LYS D 163  ILE D 164  0
SHEET    7   7 1 LYS D 171  GLU D 172  0
SSBOND   1 CYS E  114    CYS E  115                          1555   1555  2.05  
SSBOND   2 CYS F  114    CYS F  115                          1555   1555  2.05  
CRYST1  170.810  170.810  509.560  90.00  90.00  90.00 P 41 2 2     48          
ORIGX1      1.000000  0.000000  0.000000        0.00000                         
ORIGX2      0.000000  1.000000  0.000000        0.00000                         
ORIGX3      0.000000  0.000000  1.000000        0.00000                         
SCALE1      0.005854  0.000000  0.000000        0.00000                         
SCALE2      0.000000  0.005854  0.000000        0.00000                         
SCALE3      0.000000  0.000000  0.001962        0.00000                         
ATOM      1  N   GLU D  16     -17.589  23.595-129.450  1.00147.41           N
ATOM      2  CA  GLU D  16     -16.500  24.594-129.385  1.00147.41           C
ATOM      3  C   GLU D  16     -16.949  25.972-128.848  1.00147.41           C
ATOM      4  O   GLU D  16     -16.157  26.897-128.871  1.00147.41           O
ATOM      5  CB  GLU D  16     -15.787  24.767-130.747  1.00130.81           C
ATOM      6  CG  GLU D  16     -15.802  23.595-131.753  1.00130.81           C
ATOM      7  CD  GLU D  16     -17.208  23.335-132.343  1.00130.81           C
ATOM      8  OE1 GLU D  16     -17.799  24.378-132.691  1.00130.81           O
ATOM      9  OE2 GLU D  16     -17.869  22.456-131.745  1.00130.81           O
ATOM     10  HA  GLU D  16     -15.742  24.228-128.696  1.00  0.00           H
ATOM     11  HB2 GLU D  16     -14.748  25.003-130.528  1.00  0.00           H
ATOM     12  HB3 GLU D  16     -16.210  25.637-131.247  1.00  0.00           H
ATOM     13  HG2 GLU D  16     -15.126  23.839-132.570  1.00  0.00           H
ATOM     14  HG3 GLU D  16     -15.402  22.702-131.285  1.00  0.00           H
ATOM     15  H1  GLU D  16     -17.214  22.721-129.830  1.00  0.00           H
ATOM     16  H2  GLU D  16     -18.012  23.399-128.559  1.00  0.00           H
ATOM     17  H3  GLU D  16     -18.263  23.845-130.168  1.00  0.00           H
ATOM     18  N   MET D  17     -18.192  26.168-128.364  1.00177.28           N
ATOM     19  CA  MET D  17     -18.682  27.489-127.899  1.00177.28           C
ATOM     20  C   MET D  17     -20.051  27.389-127.192  1.00177.28           C
ATOM     21  O   MET D  17     -21.107  27.267-127.825  1.00177.28           O
ATOM     22  CB  MET D  17     -18.776  28.482-129.080  1.00207.26           C
ATOM     23  CG  MET D  17     -19.510  27.931-130.312  1.00207.26           C
ATOM     24  SD  MET D  17     -20.149  29.211-131.416  1.00207.26           S
ATOM     25  CE  MET D  17     -19.104  28.867-132.852  1.00207.26           C
ATOM     26  H   MET D  17     -18.845  25.408-128.321  1.00  0.00           H
ATOM     27  HA  MET D  17     -17.964  27.899-127.184  1.00  0.00           H
ATOM     28  HB2 MET D  17     -19.284  29.381-128.730  1.00  0.00           H
ATOM     29  HB3 MET D  17     -17.775  28.786-129.387  1.00  0.00           H
ATOM     30  HG2 MET D  17     -18.831  27.278-130.861  1.00  0.00           H
ATOM     31  HG3 MET D  17     -20.357  27.323-130.010  1.00  0.00           H
ATOM     32  HE1 MET D  17     -19.321  29.588-133.639  1.00  0.00           H
ATOM     33  HE2 MET D  17     -19.308  27.859-133.215  1.00  0.00           H
ATOM     34  HE3 MET D  17     -18.055  28.941-132.565  1.00  0.00           H
ATOM     35  N   LYS D  18     -20.046  27.253-125.867  1.00181.17           N
ATOM     36  CA  LYS D  18     -21.260  26.993-125.078  1.00181.17           C
ATOM     37  C   LYS D  18     -21.393  27.956-123.887  1.00181.17           C
ATOM     38  O   LYS D  18     -20.936  29.100-123.916  1.00181.17           O
ATOM     39  CB  LYS D  18     -21.296  25.479-124.718  1.00156.89           C
ATOM     40  CG  LYS D  18     -22.323  24.660-125.508  1.00156.89           C
ATOM     41  CD  LYS D  18     -21.869  24.244-126.916  1.00156.89           C
ATOM     42  CE  LYS D  18     -23.028  24.166-127.919  1.00156.89           C
ATOM     43  NZ  LYS D  18     -23.796  25.440-127.970  1.00156.89           N
ATOM     44  H   LYS D  18     -19.153  27.191-125.387  1.00  0.00           H
ATOM     45  HA  LYS D  18     -22.144  27.223-125.669  1.00  0.00           H
ATOM     46  HB2 LYS D  18     -20.319  25.019-124.835  1.00  0.00           H
ATOM     47  HB3 LYS D  18     -21.561  25.356-123.677  1.00  0.00           H
ATOM     48  HG2 LYS D  18     -23.237  25.236-125.558  1.00  0.00           H
ATOM     49  HG3 LYS D  18     -22.547  23.753-124.952  1.00  0.00           H
ATOM     50  HD2 LYS D  18     -21.126  24.939-127.292  1.00  0.00           H
ATOM     51  HD3 LYS D  18     -21.379  23.271-126.852  1.00  0.00           H
ATOM     52  HE2 LYS D  18     -23.684  23.338-127.642  1.00  0.00           H
ATOM     53  HE3 LYS D  18     -22.609  23.951-128.904  1.00  0.00           H
ATOM     54  HZ1 LYS D  18     -24.393  25.476-128.787  1.00  0.00           H
ATOM     55  HZ2 LYS D  18     -24.373  25.533-127.137  1.00  0.00           H
ATOM     56  HZ3 LYS D  18     -23.157  26.234-127.991  1.00  0.00           H
ATOM     57  N   GLU D  19     -22.212  27.544-122.933  1.00180.40           N
ATOM     58  CA  GLU D  19     -22.334  28.078-121.586  1.00180.40           C
ATOM     59  C   GLU D  19     -20.983  28.074-120.850  1.00180.40           C
ATOM     60  O   GLU D  19     -19.905  27.938-121.430  1.00180.40           O
ATOM     61  CB  GLU D  19     -23.375  27.253-120.789  1.00218.76           C
ATOM     62  CG  GLU D  19     -24.647  26.830-121.549  1.00218.76           C
ATOM     63  CD  GLU D  19     -24.438  25.706-122.595  1.00218.76           C
ATOM     64  OE1 GLU D  19     -23.661  24.751-122.327  1.00218.76           O
ATOM     65  OE2 GLU D  19     -24.654  26.014-123.787  1.00218.76           O
ATOM     66  H   GLU D  19     -22.656  26.648-123.096  1.00  0.00           H
ATOM     67  HA  GLU D  19     -22.678  29.112-121.643  1.00  0.00           H
ATOM     68  HB2 GLU D  19     -22.896  26.363-120.379  1.00  0.00           H
ATOM     69  HB3 GLU D  19     -23.687  27.868-119.942  1.00  0.00           H
ATOM     70  HG2 GLU D  19     -25.376  26.489-120.813  1.00  0.00           H
ATOM     71  HG3 GLU D  19     -25.064  27.722-122.024  1.00  0.00           H
ATOM     72  N   ARG D  20     -21.035  28.318-119.550  1.00188.88           N
ATOM     73  CA  ARG D  20     -19.894  28.594-118.693  1.00188.88           C
ATOM     74  C   ARG D  20     -20.048  27.683-117.491  1.00188.88           C
ATOM     75  O   ARG D  20     -21.160  27.569-116.994  1.00188.88           O
ATOM     76  CB  ARG D  20     -19.935  30.061-118.248  1.00172.62           C
ATOM     77  CG  ARG D  20     -20.560  31.086-119.214  1.00172.62           C
ATOM     78  CD  ARG D  20     -19.737  31.356-120.480  1.00172.62           C
ATOM     79  NE  ARG D  20     -20.545  32.053-121.499  1.00172.62           N
ATOM     80  CZ  ARG D  20     -21.022  33.284-121.416  1.00172.62           C
ATOM     81  NH1 ARG D  20     -20.757  34.078-120.411  1.00172.62           N
ATOM     82  NH2 ARG D  20     -21.811  33.740-122.347  1.00172.62           N
ATOM     83  H   ARG D  20     -21.936  28.285-119.084  1.00  0.00           H
ATOM     84  HA  ARG D  20     -18.952  28.384-119.199  1.00  0.00           H
ATOM     85  HB2 ARG D  20     -20.518  30.114-117.327  1.00  0.00           H
ATOM     86  HB3 ARG D  20     -18.924  30.369-118.001  1.00  0.00           H
ATOM     87  HG2 ARG D  20     -21.565  30.766-119.490  1.00  0.00           H
ATOM     88  HG3 ARG D  20     -20.688  32.026-118.683  1.00  0.00           H
ATOM     89  HD2 ARG D  20     -19.385  30.410-120.895  1.00  0.00           H
ATOM     90  HD3 ARG D  20     -18.861  31.955-120.225  1.00  0.00           H
ATOM     91  HE  ARG D  20     -20.779  31.509-122.318  1.00  0.00           H
ATOM     92 HH11 ARG D  20     -20.224  33.709-119.638  1.00  0.00           H
ATOM     93 HH12 ARG D  20     -21.254  34.941-120.292  1.00  0.00           H
ATOM     94 HH21 ARG D  20     -22.060  33.147-123.120  1.00  0.00           H
ATOM     95 HH22 ARG D  20     -22.175  34.673-122.290  1.00  0.00           H
ATOM     96  N   LEU D  21     -18.978  27.008-117.086  1.00139.72           N
ATOM     97  CA  LEU D  21     -19.024  26.136-115.918  1.00139.72           C
ATOM     98  C   LEU D  21     -19.328  26.978-114.661  1.00139.72           C
ATOM     99  O   LEU D  21     -20.401  26.849-114.095  1.00139.72           O
ATOM    100  CB  LEU D  21     -17.709  25.321-115.902  1.00 56.87           C
ATOM    101  CG  LEU D  21     -17.703  24.025-115.067  1.00 56.87           C
ATOM    102  CD1 LEU D  21     -18.675  22.972-115.571  1.00 56.87           C
ATOM    103  CD2 LEU D  21     -16.310  23.388-115.120  1.00 56.87           C
ATOM    104  H   LEU D  21     -18.114  27.099-117.591  1.00  0.00           H
ATOM    105  HA  LEU D  21     -19.867  25.457-116.036  1.00  0.00           H
ATOM    106  HB2 LEU D  21     -17.471  25.034-116.928  1.00  0.00           H
ATOM    107  HB3 LEU D  21     -16.903  25.970-115.558  1.00  0.00           H
ATOM    108  HG  LEU D  21     -17.962  24.240-114.038  1.00  0.00           H
ATOM    109 HD11 LEU D  21     -19.685  23.366-115.659  1.00  0.00           H
ATOM    110 HD12 LEU D  21     -18.704  22.175-114.834  1.00  0.00           H
ATOM    111 HD13 LEU D  21     -18.340  22.566-116.517  1.00  0.00           H
ATOM    112 HD21 LEU D  21     -16.308  22.437-114.587  1.00  0.00           H
ATOM    113 HD22 LEU D  21     -15.580  24.030-114.636  1.00  0.00           H
ATOM    114 HD23 LEU D  21     -15.996  23.218-116.150  1.00  0.00           H
ATOM    115  N   GLY D  22     -18.476  27.963-114.355  1.00115.83           N
ATOM    116  CA  GLY D  22     -18.607  28.914-113.239  1.00115.83           C
ATOM    117  C   GLY D  22     -18.108  30.301-113.649  1.00115.83           C
ATOM    118  O   GLY D  22     -16.943  30.612-113.463  1.00115.83           O
ATOM    119  H   GLY D  22     -17.606  27.987-114.855  1.00  0.00           H
ATOM    120  HA2 GLY D  22     -18.009  28.576-112.393  1.00  0.00           H
ATOM    121  HA3 GLY D  22     -19.644  28.988-112.909  1.00  0.00           H
ATOM    122  N   THR D  23     -18.852  30.963-114.536  1.00161.24           N
ATOM    123  CA  THR D  23     -18.493  32.277-115.117  1.00161.24           C
ATOM    124  C   THR D  23     -18.250  33.370-114.076  1.00161.24           C
ATOM    125  O   THR D  23     -18.873  33.384-113.019  1.00161.24           O
ATOM    126  CB  THR D  23     -19.572  32.713-116.117  1.00137.08           C
ATOM    127  OG1 THR D  23     -19.458  34.017-116.659  1.00137.08           O
ATOM    128  CG2 THR D  23     -20.996  32.529-115.582  1.00137.08           C
ATOM    129  H   THR D  23     -19.778  30.596-114.701  1.00  0.00           H
ATOM    130  HA  THR D  23     -17.562  32.156-115.667  1.00  0.00           H
ATOM    131  HB  THR D  23     -19.449  32.067-116.962  1.00  0.00           H
ATOM    132  HG1 THR D  23     -18.553  34.185-116.954  1.00  0.00           H
ATOM    133 HG21 THR D  23     -21.709  33.089-116.187  1.00  0.00           H
ATOM    134 HG22 THR D  23     -21.055  32.876-114.549  1.00  0.00           H
ATOM    135 HG23 THR D  23     -21.274  31.475-115.605  1.00  0.00           H
ATOM    136  N   GLY D  24     -17.458  34.375-114.469  1.00 99.75           N
ATOM    137  CA  GLY D  24     -17.005  35.450-113.589  1.00 99.75           C
ATOM    138  C   GLY D  24     -15.578  35.176-113.132  1.00 99.75           C
ATOM    139  O   GLY D  24     -14.746  34.770-113.951  1.00 99.75           O
ATOM    140  H   GLY D  24     -16.907  34.241-115.301  1.00  0.00           H
ATOM    141  HA2 GLY D  24     -17.660  35.539-112.723  1.00  0.00           H
ATOM    142  HA3 GLY D  24     -17.013  36.395-114.125  1.00  0.00           H
ATOM    143  N   GLY D  25     -15.317  35.357-111.839  1.00132.66           N
ATOM    144  CA  GLY D  25     -13.995  35.149-111.265  1.00132.66           C
ATOM    145  C   GLY D  25     -13.042  36.251-111.698  1.00132.66           C
ATOM    146  O   GLY D  25     -13.177  37.375-111.255  1.00132.66           O
ATOM    147  H   GLY D  25     -16.006  35.811-111.250  1.00  0.00           H
ATOM    148  HA2 GLY D  25     -14.057  35.178-110.182  1.00  0.00           H
ATOM    149  HA3 GLY D  25     -13.610  34.180-111.570  1.00  0.00           H
ATOM    150  N   PHE D  26     -12.100  35.929-112.586  1.00119.43           N
ATOM    151  CA  PHE D  26     -11.168  36.921-113.151  1.00119.43           C
ATOM    152  C   PHE D  26     -11.322  37.096-114.676  1.00119.43           C
ATOM    153  O   PHE D  26     -11.011  38.133-115.263  1.00119.43           O
ATOM    154  CB  PHE D  26      -9.739  36.484-112.784  1.00141.33           C
ATOM    155  CG  PHE D  26      -8.659  37.555-112.734  1.00141.33           C
ATOM    156  CD1 PHE D  26      -7.356  37.162-112.372  1.00141.33           C
ATOM    157  CD2 PHE D  26      -8.921  38.920-112.986  1.00141.33           C
ATOM    158  CE1 PHE D  26      -6.327  38.114-112.269  1.00141.33           C
ATOM    159  CE2 PHE D  26      -7.896  39.873-112.876  1.00141.33           C
ATOM    160  CZ  PHE D  26      -6.599  39.471-112.516  1.00141.33           C
ATOM    161  H   PHE D  26     -12.037  34.965-112.858  1.00  0.00           H
ATOM    162  HA  PHE D  26     -11.374  37.886-112.686  1.00  0.00           H
ATOM    163  HB2 PHE D  26      -9.760  36.022-111.795  1.00  0.00           H
ATOM    164  HB3 PHE D  26      -9.423  35.710-113.487  1.00  0.00           H
ATOM    165  HD1 PHE D  26      -7.153  36.122-112.148  1.00  0.00           H
ATOM    166  HD2 PHE D  26      -9.912  39.264-113.246  1.00  0.00           H
ATOM    167  HE1 PHE D  26      -5.336  37.803-111.970  1.00  0.00           H
ATOM    168  HE2 PHE D  26      -8.122  40.914-113.053  1.00  0.00           H
ATOM    169  HZ  PHE D  26      -5.815  40.202-112.412  1.00  0.00           H
ATOM    170  N   GLY D  27     -11.729  36.024-115.359  1.00141.11           N
ATOM    171  CA  GLY D  27     -11.858  35.969-116.811  1.00141.11           C
ATOM    172  C   GLY D  27     -13.274  35.596-117.224  1.00141.11           C
ATOM    173  O   GLY D  27     -14.258  36.260-116.890  1.00141.11           O
ATOM    174  H   GLY D  27     -12.058  35.241-114.817  1.00  0.00           H
ATOM    175  HA2 GLY D  27     -11.153  35.236-117.204  1.00  0.00           H
ATOM    176  HA3 GLY D  27     -11.617  36.931-117.256  1.00  0.00           H
ATOM    177  N   ASN D  28     -13.377  34.570-118.060  1.00147.13           N
ATOM    178  CA  ASN D  28     -14.651  33.990-118.444  1.00147.13           C
ATOM    179  C   ASN D  28     -14.440  32.545-118.913  1.00147.13           C
ATOM    180  O   ASN D  28     -13.939  32.320-120.014  1.00147.13           O
ATOM    181  CB  ASN D  28     -15.277  34.892-119.530  1.00138.11           C
ATOM    182  CG  ASN D  28     -16.784  34.981-119.410  1.00138.11           C
ATOM    183  OD1 ASN D  28     -17.371  35.030-118.339  1.00138.11           O
ATOM    184  ND2 ASN D  28     -17.476  35.057-120.521  1.00138.11           N
ATOM    185  H   ASN D  28     -12.529  34.198-118.477  1.00  0.00           H
ATOM    186  HA  ASN D  28     -15.289  33.979-117.559  1.00  0.00           H
ATOM    187  HB2 ASN D  28     -14.894  35.909-119.447  1.00  0.00           H
ATOM    188  HB3 ASN D  28     -14.998  34.533-120.520  1.00  0.00           H
ATOM    189 HD21 ASN D  28     -16.995  35.025-121.402  1.00  0.00           H
ATOM    190 HD22 ASN D  28     -18.446  35.282-120.430  1.00  0.00           H
ATOM    191  N   VAL D  29     -14.816  31.567-118.081  1.00121.26           N
ATOM    192  CA  VAL D  29     -14.836  30.145-118.471  1.00121.26           C
ATOM    193  C   VAL D  29     -15.903  29.907-119.544  1.00121.26           C
ATOM    194  O   VAL D  29     -16.987  30.488-119.485  1.00121.26           O
ATOM    195  CB  VAL D  29     -15.030  29.194-117.268  1.00148.37           C
ATOM    196  CG1 VAL D  29     -13.905  29.296-116.234  1.00148.37           C
ATOM    197  CG2 VAL D  29     -16.346  29.405-116.530  1.00148.37           C
ATOM    198  H   VAL D  29     -15.146  31.809-117.157  1.00  0.00           H
ATOM    199  HA  VAL D  29     -13.873  29.899-118.907  1.00  0.00           H
ATOM    200  HB  VAL D  29     -15.037  28.171-117.644  1.00  0.00           H
ATOM    201 HG21 VAL D  29     -17.190  29.254-117.193  1.00  0.00           H
ATOM    202 HG22 VAL D  29     -16.368  30.404-116.100  1.00  0.00           H
ATOM    203 HG23 VAL D  29     -16.395  28.684-115.721  1.00  0.00           H
ATOM    204 HG11 VAL D  29     -14.240  28.997-115.239  1.00  0.00           H
ATOM    205 HG12 VAL D  29     -13.092  28.631-116.514  1.00  0.00           H
ATOM    206 HG13 VAL D  29     -13.547  30.321-116.149  1.00  0.00           H
ATOM    207  N   ILE D  30     -15.640  29.021-120.504  1.00135.74           N
ATOM    208  CA  ILE D  30     -16.557  28.688-121.603  1.00135.74           C
ATOM    209  C   ILE D  30     -16.427  27.198-121.916  1.00135.74           C
ATOM    210  O   ILE D  30     -15.329  26.714-122.191  1.00135.74           O
ATOM    211  CB  ILE D  30     -16.305  29.534-122.881  1.00111.70           C
ATOM    212  CG1 ILE D  30     -16.062  31.038-122.612  1.00111.70           C
ATOM    213  CG2 ILE D  30     -17.509  29.357-123.830  1.00111.70           C
ATOM    214  CD1 ILE D  30     -15.548  31.821-123.826  1.00111.70           C
ATOM    215  H   ILE D  30     -14.683  28.689-120.584  1.00  0.00           H
ATOM    216  HA  ILE D  30     -17.576  28.879-121.269  1.00  0.00           H
ATOM    217  HB  ILE D  30     -15.414  29.143-123.376  1.00  0.00           H
ATOM    218 HG12 ILE D  30     -15.290  31.146-121.855  1.00  0.00           H
ATOM    219 HG13 ILE D  30     -16.976  31.501-122.239  1.00  0.00           H
ATOM    220 HD11 ILE D  30     -15.344  32.846-123.520  1.00  0.00           H
ATOM    221 HD12 ILE D  30     -16.286  31.838-124.626  1.00  0.00           H
ATOM    222 HD13 ILE D  30     -14.622  31.372-124.189  1.00  0.00           H
ATOM    223 HG21 ILE D  30     -17.351  29.896-124.762  1.00  0.00           H
ATOM    224 HG22 ILE D  30     -18.414  29.736-123.352  1.00  0.00           H
ATOM    225 HG23 ILE D  30     -17.655  28.307-124.075  1.00  0.00           H
ATOM    226  N   ARG D  31     -17.550  26.473-121.931  1.00143.64           N
ATOM    227  CA  ARG D  31     -17.619  25.075-122.374  1.00143.64           C
ATOM    228  C   ARG D  31     -17.276  25.000-123.860  1.00143.64           C
ATOM    229  O   ARG D  31     -17.953  25.588-124.706  1.00143.64           O
ATOM    230  CB  ARG D  31     -19.009  24.509-122.044  1.00125.11           C
ATOM    231  CG  ARG D  31     -19.283  23.092-122.590  1.00125.11           C
ATOM    232  CD  ARG D  31     -20.754  22.731-122.344  1.00125.11           C
ATOM    233  NE  ARG D  31     -21.164  21.486-123.015  1.00125.11           N
ATOM    234  CZ  ARG D  31     -22.411  21.179-123.331  1.00125.11           C
ATOM    235  NH1 ARG D  31     -23.420  21.990-123.150  1.00125.11           N
ATOM    236  NH2 ARG D  31     -22.673  20.033-123.888  1.00125.11           N
ATOM    237  H   ARG D  31     -18.423  26.964-121.757  1.00  0.00           H
ATOM    238  HA  ARG D  31     -16.872  24.493-121.830  1.00  0.00           H
ATOM    239  HB2 ARG D  31     -19.130  24.493-120.960  1.00  0.00           H
ATOM    240  HB3 ARG D  31     -19.752  25.196-122.443  1.00  0.00           H
ATOM    241  HG2 ARG D  31     -19.092  23.060-123.663  1.00  0.00           H
ATOM    242  HG3 ARG D  31     -18.635  22.370-122.091  1.00  0.00           H
ATOM    243  HD2 ARG D  31     -20.932  22.647-121.274  1.00  0.00           H
ATOM    244  HD3 ARG D  31     -21.377  23.544-122.705  1.00  0.00           H
ATOM    245  HE  ARG D  31     -20.452  20.787-123.184  1.00  0.00           H
ATOM    246 HH11 ARG D  31     -24.350  21.713-123.381  1.00  0.00           H
ATOM    247 HH12 ARG D  31     -23.288  22.928-122.751  1.00  0.00           H
ATOM    248 HH21 ARG D  31     -21.928  19.339-123.967  1.00  0.00           H
ATOM    249 HH22 ARG D  31     -23.603  19.760-124.127  1.00  0.00           H
ATOM    250  N   TRP D  32     -16.276  24.199-124.180  1.00146.40           N
ATOM    251  CA  TRP D  32     -15.928  23.768-125.521  1.00146.40           C
ATOM    252  C   TRP D  32     -16.245  22.267-125.685  1.00146.40           C
ATOM    253  O   TRP D  32     -16.632  21.557-124.753  1.00146.40           O
ATOM    254  CB  TRP D  32     -14.475  24.166-125.840  1.00161.62           C
ATOM    255  CG  TRP D  32     -14.247  25.591-126.286  1.00161.62           C
ATOM    256  CD1 TRP D  32     -14.991  26.685-125.982  1.00161.62           C
ATOM    257  CD2 TRP D  32     -13.141  26.109-127.099  1.00161.62           C
ATOM    258  NE1 TRP D  32     -14.468  27.806-126.598  1.00161.62           N
ATOM    259  CE2 TRP D  32     -13.329  27.511-127.307  1.00161.62           C
ATOM    260  CE3 TRP D  32     -11.998  25.531-127.691  1.00161.62           C
ATOM    261  CZ2 TRP D  32     -12.461  28.291-128.085  1.00161.62           C
ATOM    262  CZ3 TRP D  32     -11.103  26.309-128.449  1.00161.62           C
ATOM    263  CH2 TRP D  32     -11.332  27.681-128.655  1.00161.62           C
ATOM    264  H   TRP D  32     -15.823  23.704-123.418  1.00  0.00           H
ATOM    265  HA  TRP D  32     -16.551  24.293-126.237  1.00  0.00           H
ATOM    266  HB2 TRP D  32     -13.856  23.977-124.962  1.00  0.00           H
ATOM    267  HB3 TRP D  32     -14.094  23.521-126.633  1.00  0.00           H
ATOM    268  HD1 TRP D  32     -15.876  26.691-125.368  1.00  0.00           H
ATOM    269  HE3 TRP D  32     -11.801  24.478-127.554  1.00  0.00           H
ATOM    270  HZ2 TRP D  32     -12.647  29.344-128.232  1.00  0.00           H
ATOM    271  HZ3 TRP D  32     -10.230  25.843-128.880  1.00  0.00           H
ATOM    272  HH2 TRP D  32     -10.632  28.261-129.244  1.00  0.00           H
ATOM    273  HE1 TRP D  32     -14.919  28.708-126.613  1.00  0.00           H
ATOM    274  N   HIS D  33     -16.391  21.887-126.947  1.00158.37           N
ATOM    275  CA  HIS D  33     -16.718  20.539-127.408  1.00158.37           C
ATOM    276  C   HIS D  33     -15.897  20.396-128.689  1.00158.37           C
ATOM    277  O   HIS D  33     -16.119  21.234-129.559  1.00158.37           O
ATOM    278  CB  HIS D  33     -18.233  20.399-127.687  1.00131.06           C
ATOM    279  CG  HIS D  33     -18.616  18.997-128.098  1.00131.06           C
ATOM    280  ND1 HIS D  33     -17.813  18.189-128.886  1.00131.06           N
ATOM    281  CD2 HIS D  33     -19.797  18.345-127.866  1.00131.06           C
ATOM    282  CE1 HIS D  33     -18.490  17.060-129.110  1.00131.06           C
ATOM    283  NE2 HIS D  33     -19.686  17.119-128.497  1.00131.06           N
ATOM    284  H   HIS D  33     -15.944  22.464-127.648  1.00  0.00           H
ATOM    285  HA  HIS D  33     -16.405  19.777-126.700  1.00  0.00           H
ATOM    286  HB2 HIS D  33     -18.800  20.678-126.803  1.00  0.00           H
ATOM    287  HB3 HIS D  33     -18.531  21.070-128.497  1.00  0.00           H
ATOM    288  HD2 HIS D  33     -20.655  18.718-127.330  1.00  0.00           H
ATOM    289  HE1 HIS D  33     -18.119  16.234-129.709  1.00  0.00           H
ATOM    290  HE2 HIS D  33     -20.373  16.380-128.525  1.00  0.00           H
ATOM    291  N   ASN D  34     -14.709  19.799-128.595  1.00158.20           N
ATOM    292  CA  ASN D  34     -13.772  19.673-129.721  1.00158.20           C
ATOM    293  C   ASN D  34     -14.395  18.853-130.875  1.00158.20           C
ATOM    294  O   ASN D  34     -14.176  17.653-130.943  1.00158.20           O
ATOM    295  CB  ASN D  34     -12.476  19.012-129.202  1.00 94.03           C
ATOM    296  CG  ASN D  34     -11.375  19.981-128.836  1.00 94.03           C
ATOM    297  OD1 ASN D  34     -11.590  21.135-128.490  1.00 94.03           O
ATOM    298  ND2 ASN D  34     -10.148  19.583-129.079  1.00 94.03           N
ATOM    299  H   ASN D  34     -14.492  19.285-127.752  1.00  0.00           H
ATOM    300  HA  ASN D  34     -13.535  20.662-130.121  1.00  0.00           H
ATOM    301  HB2 ASN D  34     -12.680  18.359-128.353  1.00  0.00           H
ATOM    302  HB3 ASN D  34     -12.071  18.370-129.983  1.00  0.00           H
ATOM    303 HD21 ASN D  34     -10.002  18.591-129.220  1.00  0.00           H
ATOM    304 HD22 ASN D  34      -9.406  20.209-128.850  1.00  0.00           H
ATOM    305  N   GLN D  35     -15.102  19.513-131.801  1.00163.58           N
ATOM    306  CA  GLN D  35     -15.816  18.976-132.978  1.00163.58           C
ATOM    307  C   GLN D  35     -16.258  17.495-132.905  1.00163.58           C
ATOM    308  O   GLN D  35     -17.449  17.224-132.763  1.00163.58           O
ATOM    309  CB  GLN D  35     -15.054  19.256-134.292  1.00131.03           C
ATOM    310  CG  GLN D  35     -14.884  20.743-134.642  1.00131.03           C
ATOM    311  CD  GLN D  35     -13.589  21.339-134.097  1.00131.03           C
ATOM    312  OE1 GLN D  35     -13.437  21.607-132.919  1.00131.03           O
ATOM    313  NE2 GLN D  35     -12.621  21.628-134.940  1.00131.03           N
ATOM    314  H   GLN D  35     -15.123  20.518-131.695  1.00  0.00           H
ATOM    315  HA  GLN D  35     -16.751  19.533-133.035  1.00  0.00           H
ATOM    316  HB2 GLN D  35     -15.633  18.804-135.100  1.00  0.00           H
ATOM    317  HB3 GLN D  35     -14.077  18.772-134.277  1.00  0.00           H
ATOM    318  HG2 GLN D  35     -14.874  20.834-135.729  1.00  0.00           H
ATOM    319  HG3 GLN D  35     -15.734  21.318-134.274  1.00  0.00           H
ATOM    320 HE21 GLN D  35     -11.825  22.092-134.538  1.00  0.00           H
ATOM    321 HE22 GLN D  35     -12.717  21.445-135.919  1.00  0.00           H
ATOM    322  N   GLU D  36     -15.342  16.581-133.255  1.00179.84           N
ATOM    323  CA  GLU D  36     -15.512  15.124-133.158  1.00179.84           C
ATOM    324  C   GLU D  36     -15.293  14.657-131.698  1.00179.84           C
ATOM    325  O   GLU D  36     -15.724  15.346-130.779  1.00179.84           O
ATOM    326  CB  GLU D  36     -14.567  14.477-134.201  1.00167.78           C
ATOM    327  CG  GLU D  36     -14.783  12.984-134.507  1.00167.78           C
ATOM    328  CD  GLU D  36     -16.257  12.571-134.443  1.00167.78           C
ATOM    329  OE1 GLU D  36     -17.024  13.086-135.286  1.00167.78           O
ATOM    330  OE2 GLU D  36     -16.625  12.027-133.380  1.00167.78           O
ATOM    331  H   GLU D  36     -14.392  16.913-133.265  1.00  0.00           H
ATOM    332  HA  GLU D  36     -16.543  14.883-133.420  1.00  0.00           H
ATOM    333  HB2 GLU D  36     -14.697  15.014-135.142  1.00  0.00           H
ATOM    334  HB3 GLU D  36     -13.530  14.625-133.892  1.00  0.00           H
ATOM    335  HG2 GLU D  36     -14.207  12.386-133.798  1.00  0.00           H
ATOM    336  HG3 GLU D  36     -14.381  12.765-135.498  1.00  0.00           H
ATOM    337  N   THR D  37     -14.519  13.591-131.442  1.00138.29           N
ATOM    338  CA  THR D  37     -14.138  13.034-130.118  1.00138.29           C
ATOM    339  C   THR D  37     -15.295  12.783-129.132  1.00138.29           C
ATOM    340  O   THR D  37     -15.497  11.653-128.695  1.00138.29           O
ATOM    341  CB  THR D  37     -13.016  13.826-129.409  1.00127.35           C
ATOM    342  OG1 THR D  37     -13.040  15.215-129.669  1.00127.35           O
ATOM    343  CG2 THR D  37     -11.618  13.333-129.766  1.00127.35           C
ATOM    344  H   THR D  37     -14.202  13.077-132.247  1.00  0.00           H
ATOM    345  HA  THR D  37     -13.735  12.043-130.311  1.00  0.00           H
ATOM    346  HB  THR D  37     -13.128  13.685-128.335  1.00  0.00           H
ATOM    347  HG1 THR D  37     -13.883  15.485-130.059  1.00  0.00           H
ATOM    348 HG21 THR D  37     -10.879  13.922-129.213  1.00  0.00           H
ATOM    349 HG22 THR D  37     -11.510  12.288-129.481  1.00  0.00           H
ATOM    350 HG23 THR D  37     -11.437  13.448-130.836  1.00  0.00           H
ATOM    351  N   GLY D  38     -15.906  13.855-128.625  1.00130.85           N
ATOM    352  CA  GLY D  38     -16.990  13.894-127.647  1.00130.85           C
ATOM    353  C   GLY D  38     -16.584  14.560-126.331  1.00130.85           C
ATOM    354  O   GLY D  38     -17.441  14.845-125.495  1.00130.85           O
ATOM    355  H   GLY D  38     -15.683  14.733-129.087  1.00  0.00           H
ATOM    356  HA2 GLY D  38     -17.333  12.882-127.434  1.00  0.00           H
ATOM    357  HA3 GLY D  38     -17.812  14.461-128.076  1.00  0.00           H
ATOM    358  N   GLU D  39     -15.292  14.860-126.158  1.00150.04           N
ATOM    359  CA  GLU D  39     -14.759  15.507-124.962  1.00150.04           C
ATOM    360  C   GLU D  39     -15.360  16.902-124.735  1.00150.04           C
ATOM    361  O   GLU D  39     -15.403  17.781-125.602  1.00150.04           O
ATOM    362  CB  GLU D  39     -13.221  15.528-124.954  1.00156.16           C
ATOM    363  CG  GLU D  39     -12.583  16.168-126.202  1.00156.16           C
ATOM    364  CD  GLU D  39     -11.063  16.383-126.089  1.00156.16           C
ATOM    365  OE1 GLU D  39     -10.461  16.818-127.096  1.00156.16           O
ATOM    366  OE2 GLU D  39     -10.586  16.525-124.941  1.00156.16           O
ATOM    367  H   GLU D  39     -14.652  14.663-126.913  1.00  0.00           H
ATOM    368  HA  GLU D  39     -15.064  14.893-124.113  1.00  0.00           H
ATOM    369  HB2 GLU D  39     -12.862  14.502-124.860  1.00  0.00           H
ATOM    370  HB3 GLU D  39     -12.914  16.072-124.060  1.00  0.00           H
ATOM    371  HG2 GLU D  39     -12.792  15.525-127.052  1.00  0.00           H
ATOM    372  HG3 GLU D  39     -13.044  17.137-126.379  1.00  0.00           H
ATOM    373  N   GLN D  40     -15.812  17.115-123.503  1.00144.98           N
ATOM    374  CA  GLN D  40     -16.275  18.404-123.033  1.00144.98           C
ATOM    375  C   GLN D  40     -15.120  19.071-122.283  1.00144.98           C
ATOM    376  O   GLN D  40     -14.704  18.602-121.225  1.00144.98           O
ATOM    377  CB  GLN D  40     -17.535  18.219-122.175  1.00143.47           C
ATOM    378  CG  GLN D  40     -18.722  17.510-122.857  1.00143.47           C
ATOM    379  CD  GLN D  40     -19.500  18.351-123.867  1.00143.47           C
ATOM    380  OE1 GLN D  40     -20.695  18.184-124.053  1.00143.47           O
ATOM    381  NE2 GLN D  40     -19.011  19.478-124.342  1.00143.47           N
ATOM    382  H   GLN D  40     -15.678  16.390-122.814  1.00  0.00           H
ATOM    383  HA  GLN D  40     -16.516  19.032-123.887  1.00  0.00           H
ATOM    384  HB2 GLN D  40     -17.861  19.203-121.842  1.00  0.00           H
ATOM    385  HB3 GLN D  40     -17.263  17.626-121.300  1.00  0.00           H
ATOM    386  HG2 GLN D  40     -18.381  16.609-123.363  1.00  0.00           H
ATOM    387  HG3 GLN D  40     -19.420  17.202-122.081  1.00  0.00           H
ATOM    388 HE21 GLN D  40     -19.401  19.737-125.226  1.00  0.00           H
ATOM    389 HE22 GLN D  40     -18.029  19.674-124.192  1.00  0.00           H
ATOM    390  N   ILE D  41     -14.553  20.112-122.887  1.00120.98           N
ATOM    391  CA  ILE D  41     -13.462  20.905-122.306  1.00120.98           C
ATOM    392  C   ILE D  41     -14.055  22.224-121.792  1.00120.98           C
ATOM    393  O   ILE D  41     -15.145  22.626-122.208  1.00120.98           O
ATOM    394  CB  ILE D  41     -12.291  21.094-123.313  1.00148.66           C
ATOM    395  CG1 ILE D  41     -11.919  19.794-124.075  1.00148.66           C
ATOM    396  CG2 ILE D  41     -11.048  21.640-122.573  1.00148.66           C
ATOM    397  CD1 ILE D  41     -10.995  20.038-125.277  1.00148.66           C
ATOM    398  H   ILE D  41     -14.969  20.445-123.747  1.00  0.00           H
ATOM    399  HA  ILE D  41     -13.066  20.373-121.441  1.00  0.00           H
ATOM    400  HB  ILE D  41     -12.600  21.829-124.058  1.00  0.00           H
ATOM    401 HG12 ILE D  41     -11.456  19.081-123.392  1.00  0.00           H
ATOM    402 HG13 ILE D  41     -12.814  19.328-124.487  1.00  0.00           H
ATOM    403 HG21 ILE D  41     -10.145  21.545-123.174  1.00  0.00           H
ATOM    404 HG22 ILE D  41     -10.889  21.089-121.644  1.00  0.00           H
ATOM    405 HG23 ILE D  41     -11.166  22.697-122.348  1.00  0.00           H
ATOM    406 HD11 ILE D  41     -11.437  20.785-125.932  1.00  0.00           H
ATOM    407 HD12 ILE D  41     -10.874  19.113-125.835  1.00  0.00           H
ATOM    408 HD13 ILE D  41     -10.011  20.376-124.963  1.00  0.00           H
ATOM    409  N   ALA D  42     -13.347  22.947-120.937  1.00115.31           N
ATOM    410  CA  ALA D  42     -13.703  24.297-120.525  1.00115.31           C
ATOM    411  C   ALA D  42     -12.452  25.190-120.557  1.00115.31           C
ATOM    412  O   ALA D  42     -11.410  24.801-120.034  1.00115.31           O
ATOM    413  CB  ALA D  42     -14.382  24.202-119.154  1.00 79.79           C
ATOM    414  H   ALA D  42     -12.499  22.550-120.539  1.00  0.00           H
ATOM    415  HA  ALA D  42     -14.421  24.712-121.227  1.00  0.00           H
ATOM    416  HB1 ALA D  42     -14.640  25.193-118.785  1.00  0.00           H
ATOM    417  HB2 ALA D  42     -13.713  23.710-118.447  1.00  0.00           H
ATOM    418  HB3 ALA D  42     -15.286  23.597-119.237  1.00  0.00           H
ATOM    419  N   ILE D  43     -12.514  26.331-121.256  1.00108.53           N
ATOM    420  CA  ILE D  43     -11.400  27.293-121.347  1.00108.53           C
ATOM    421  C   ILE D  43     -11.807  28.612-120.686  1.00108.53           C
ATOM    422  O   ILE D  43     -12.874  29.145-120.993  1.00108.53           O
ATOM    423  CB  ILE D  43     -10.897  27.523-122.794  1.00137.11           C
ATOM    424  CG1 ILE D  43     -10.427  26.245-123.527  1.00137.11           C
ATOM    425  CG2 ILE D  43      -9.717  28.513-122.780  1.00137.11           C
ATOM    426  CD1 ILE D  43     -11.583  25.389-124.054  1.00137.11           C
ATOM    427  H   ILE D  43     -13.385  26.570-121.720  1.00  0.00           H
ATOM    428  HA  ILE D  43     -10.560  26.893-120.788  1.00  0.00           H
ATOM    429  HB  ILE D  43     -11.694  27.985-123.379  1.00  0.00           H
ATOM    430 HG12 ILE D  43      -9.788  25.645-122.879  1.00  0.00           H
ATOM    431 HG13 ILE D  43      -9.840  26.534-124.400  1.00  0.00           H
ATOM    432 HG21 ILE D  43      -9.275  28.591-123.774  1.00  0.00           H
ATOM    433 HG22 ILE D  43      -8.952  28.179-122.076  1.00  0.00           H
ATOM    434 HG23 ILE D  43     -10.056  29.511-122.501  1.00  0.00           H
ATOM    435 HD11 ILE D  43     -11.263  24.854-124.948  1.00  0.00           H
ATOM    436 HD12 ILE D  43     -11.892  24.664-123.305  1.00  0.00           H
ATOM    437 HD13 ILE D  43     -12.430  26.027-124.305  1.00  0.00           H
ATOM    438  N   LYS D  44     -10.943  29.172-119.836  1.00125.87           N
ATOM    439  CA  LYS D  44     -11.067  30.508-119.241  1.00125.87           C
ATOM    440  C   LYS D  44     -10.147  31.486-119.966  1.00125.87           C
ATOM    441  O   LYS D  44      -8.953  31.550-119.692  1.00125.87           O
ATOM    442  CB  LYS D  44     -10.788  30.413-117.732  1.00116.20           C
ATOM    443  CG  LYS D  44     -11.090  31.706-116.952  1.00116.20           C
ATOM    444  CD  LYS D  44     -10.854  31.473-115.457  1.00116.20           C
ATOM    445  CE  LYS D  44     -11.002  32.742-114.612  1.00116.20           C
ATOM    446  NZ  LYS D  44     -10.692  32.443-113.196  1.00116.20           N
ATOM    447  H   LYS D  44     -10.085  28.657-119.647  1.00  0.00           H
ATOM    448  HA  LYS D  44     -12.082  30.869-119.369  1.00  0.00           H
ATOM    449  HB2 LYS D  44     -11.387  29.605-117.325  1.00  0.00           H
ATOM    450  HB3 LYS D  44      -9.749  30.137-117.576  1.00  0.00           H
ATOM    451  HG2 LYS D  44     -10.428  32.500-117.298  1.00  0.00           H
ATOM    452  HG3 LYS D  44     -12.124  32.005-117.111  1.00  0.00           H
ATOM    453  HD2 LYS D  44      -9.845  31.107-115.339  1.00  0.00           H
ATOM    454  HD3 LYS D  44     -11.531  30.704-115.081  1.00  0.00           H
ATOM    455  HE2 LYS D  44     -12.031  33.105-114.683  1.00  0.00           H
ATOM    456  HE3 LYS D  44     -10.297  33.495-114.967  1.00  0.00           H
ATOM    457  HZ1 LYS D  44     -10.158  31.582-113.138  1.00  0.00           H
ATOM    458  HZ2 LYS D  44     -10.032  33.110-112.774  1.00  0.00           H
ATOM    459  HZ3 LYS D  44     -11.542  32.337-112.635  1.00  0.00           H
ATOM    460  N   GLN D  45     -10.702  32.181-120.956  1.00171.51           N
ATOM    461  CA  GLN D  45     -10.067  33.364-121.545  1.00171.51           C
ATOM    462  C   GLN D  45     -10.222  34.569-120.597  1.00171.51           C
ATOM    463  O   GLN D  45     -11.262  34.716-119.946  1.00171.51           O
ATOM    464  CB  GLN D  45     -10.632  33.627-122.958  1.00182.41           C
ATOM    465  CG  GLN D  45     -12.169  33.621-123.060  1.00182.41           C
ATOM    466  CD  GLN D  45     -12.676  34.264-124.349  1.00182.41           C
ATOM    467  OE1 GLN D  45     -12.184  34.047-125.440  1.00182.41           O
ATOM    468  NE2 GLN D  45     -13.767  34.997-124.297  1.00182.41           N
ATOM    469  H   GLN D  45     -11.692  32.054-121.107  1.00  0.00           H
ATOM    470  HA  GLN D  45      -8.998  33.178-121.652  1.00  0.00           H
ATOM    471  HB2 GLN D  45     -10.247  32.867-123.639  1.00  0.00           H
ATOM    472  HB3 GLN D  45     -10.259  34.594-123.300  1.00  0.00           H
ATOM    473  HG2 GLN D  45     -12.530  32.592-123.028  1.00  0.00           H
ATOM    474  HG3 GLN D  45     -12.592  34.157-122.212  1.00  0.00           H
ATOM    475 HE21 GLN D  45     -14.011  35.442-125.164  1.00  0.00           H
ATOM    476 HE22 GLN D  45     -14.140  35.260-123.409  1.00  0.00           H
ATOM    477  N   CYS D  46      -9.206  35.432-120.504  1.00177.01           N
ATOM    478  CA  CYS D  46      -9.295  36.693-119.758  1.00177.01           C
ATOM    479  C   CYS D  46     -10.414  37.592-120.327  1.00177.01           C
ATOM    480  O   CYS D  46     -10.671  37.575-121.530  1.00177.01           O
ATOM    481  CB  CYS D  46      -7.944  37.428-119.800  1.00133.82           C
ATOM    482  SG  CYS D  46      -6.581  36.385-119.217  1.00133.82           S
ATOM    483  H   CYS D  46      -8.350  35.249-121.009  1.00  0.00           H
ATOM    484  HA  CYS D  46      -9.529  36.463-118.717  1.00  0.00           H
ATOM    485  HB2 CYS D  46      -7.996  38.305-119.155  1.00  0.00           H
ATOM    486  HB3 CYS D  46      -7.729  37.749-120.821  1.00  0.00           H
ATOM    487  HG  CYS D  46      -6.178  35.907-120.418  1.00  0.00           H
ATOM    488  N   ARG D  47     -11.039  38.444-119.495  1.00207.68           N
ATOM    489  CA  ARG D  47     -12.065  39.410-119.950  1.00207.68           C
ATOM    490  C   ARG D  47     -11.527  40.362-121.018  1.00207.68           C
ATOM    491  O   ARG D  47     -12.142  40.532-122.065  1.00207.68           O
ATOM    492  CB  ARG D  47     -12.577  40.242-118.759  1.00199.92           C
ATOM    493  CG  ARG D  47     -13.542  39.496-117.838  1.00199.92           C
ATOM    494  CD  ARG D  47     -14.931  39.329-118.469  1.00199.92           C
ATOM    495  NE  ARG D  47     -15.882  38.714-117.525  1.00199.92           N
ATOM    496  CZ  ARG D  47     -16.361  39.237-116.402  1.00199.92           C
ATOM    497  NH1 ARG D  47     -16.072  40.435-115.976  1.00199.92           N
ATOM    498  NH2 ARG D  47     -17.187  38.545-115.679  1.00199.92           N
ATOM    499  H   ARG D  47     -10.786  38.430-118.515  1.00  0.00           H
ATOM    500  HA  ARG D  47     -12.884  38.875-120.428  1.00  0.00           H
ATOM    501  HB2 ARG D  47     -11.723  40.572-118.164  1.00  0.00           H
ATOM    502  HB3 ARG D  47     -13.080  41.137-119.131  1.00  0.00           H
ATOM    503  HG2 ARG D  47     -13.628  40.072-116.918  1.00  0.00           H
ATOM    504  HG3 ARG D  47     -13.131  38.522-117.588  1.00  0.00           H
ATOM    505  HD2 ARG D  47     -14.841  38.687-119.349  1.00  0.00           H
ATOM    506  HD3 ARG D  47     -15.308  40.299-118.801  1.00  0.00           H
ATOM    507  HE  ARG D  47     -15.993  37.714-117.604  1.00  0.00           H
ATOM    508 HH11 ARG D  47     -15.335  40.938-116.427  1.00  0.00           H
ATOM    509 HH12 ARG D  47     -16.246  40.670-115.002  1.00  0.00           H
ATOM    510 HH21 ARG D  47     -17.376  37.591-115.915  1.00  0.00           H
ATOM    511 HH22 ARG D  47     -17.436  38.912-114.773  1.00  0.00           H
ATOM    512  N   GLN D  48     -10.461  41.066-120.657  1.00204.84           N
ATOM    513  CA  GLN D  48      -9.710  42.007-121.473  1.00204.84           C
ATOM    514  C   GLN D  48      -8.369  42.235-120.752  1.00204.84           C
ATOM    515  O   GLN D  48      -8.305  42.169-119.525  1.00204.84           O
ATOM    516  CB  GLN D  48     -10.513  43.315-121.647  1.00219.79           C
ATOM    517  CG  GLN D  48     -10.177  44.083-122.935  1.00219.79           C
ATOM    518  CD  GLN D  48      -8.817  44.763-122.881  1.00219.79           C
ATOM    519  OE1 GLN D  48      -8.584  45.639-122.073  1.00219.79           O
ATOM    520  NE2 GLN D  48      -7.879  44.393-123.727  1.00219.79           N
ATOM    521  H   GLN D  48     -10.088  40.902-119.733  1.00  0.00           H
ATOM    522  HA  GLN D  48      -9.527  41.555-122.448  1.00  0.00           H
ATOM    523  HB2 GLN D  48     -10.371  43.959-120.776  1.00  0.00           H
ATOM    524  HB3 GLN D  48     -11.575  43.077-121.699  1.00  0.00           H
ATOM    525  HG2 GLN D  48     -10.235  43.411-123.791  1.00  0.00           H
ATOM    526  HG3 GLN D  48     -10.925  44.865-123.074  1.00  0.00           H
ATOM    527 HE21 GLN D  48      -8.042  43.714-124.447  1.00  0.00           H
ATOM    528 HE22 GLN D  48      -6.977  44.820-123.575  1.00  0.00           H
ATOM    529  N   GLU D  49      -7.277  42.329-121.502  1.00209.99           N
ATOM    530  CA  GLU D  49      -5.917  42.518-120.986  1.00209.99           C
ATOM    531  C   GLU D  49      -5.778  43.771-120.114  1.00209.99           C
ATOM    532  O   GLU D  49      -5.777  44.898-120.606  1.00209.99           O
ATOM    533  CB  GLU D  49      -4.939  42.616-122.151  1.00259.28           C
ATOM    534  CG  GLU D  49      -5.066  41.355-122.987  1.00259.28           C
ATOM    535  CD  GLU D  49      -3.987  41.235-124.050  1.00259.28           C
ATOM    536  OE1 GLU D  49      -2.844  41.627-123.724  1.00259.28           O
ATOM    537  OE2 GLU D  49      -4.246  40.379-124.916  1.00259.28           O
ATOM    538  H   GLU D  49      -7.364  42.234-122.501  1.00  0.00           H
ATOM    539  HA  GLU D  49      -5.645  41.649-120.384  1.00  0.00           H
ATOM    540  HB2 GLU D  49      -5.168  43.483-122.769  1.00  0.00           H
ATOM    541  HB3 GLU D  49      -3.933  42.712-121.741  1.00  0.00           H
ATOM    542  HG2 GLU D  49      -5.005  40.501-122.324  1.00  0.00           H
ATOM    543  HG3 GLU D  49      -6.034  41.336-123.479  1.00  0.00           H
ATOM    544  N   LEU D  50      -5.537  43.562-118.818  1.00167.54           N
ATOM    545  CA  LEU D  50      -5.329  44.646-117.861  1.00167.54           C
ATOM    546  C   LEU D  50      -3.837  44.980-117.665  1.00167.54           C
ATOM    547  O   LEU D  50      -2.948  44.495-118.364  1.00167.54           O
ATOM    548  CB  LEU D  50      -6.062  44.284-116.552  1.00169.52           C
ATOM    549  CG  LEU D  50      -7.588  44.100-116.666  1.00169.52           C
ATOM    550  CD1 LEU D  50      -8.150  43.871-115.263  1.00169.52           C
ATOM    551  CD2 LEU D  50      -8.293  45.319-117.267  1.00169.52           C
ATOM    552  H   LEU D  50      -5.561  42.613-118.480  1.00  0.00           H
ATOM    553  HA  LEU D  50      -5.782  45.552-118.263  1.00  0.00           H
ATOM    554  HB2 LEU D  50      -5.887  45.069-115.819  1.00  0.00           H
ATOM    555  HB3 LEU D  50      -5.640  43.355-116.173  1.00  0.00           H
ATOM    556  HG  LEU D  50      -7.806  43.223-117.268  1.00  0.00           H
ATOM    557 HD21 LEU D  50      -9.371  45.164-117.239  1.00  0.00           H
ATOM    558 HD22 LEU D  50      -8.043  46.221-116.711  1.00  0.00           H
ATOM    559 HD23 LEU D  50      -8.006  45.436-118.313  1.00  0.00           H
ATOM    560 HD11 LEU D  50      -9.228  43.712-115.323  1.00  0.00           H
ATOM    561 HD12 LEU D  50      -7.702  42.979-114.825  1.00  0.00           H
ATOM    562 HD13 LEU D  50      -7.958  44.732-114.624  1.00  0.00           H
ATOM    563  N   SER D  51      -3.567  45.798-116.644  1.00182.88           N
ATOM    564  CA  SER D  51      -2.234  46.160-116.146  1.00182.88           C
ATOM    565  C   SER D  51      -1.283  44.951-116.034  1.00182.88           C
ATOM    566  O   SER D  51      -1.725  43.855-115.679  1.00182.88           O
ATOM    567  CB  SER D  51      -2.401  46.845-114.781  1.00156.59           C
ATOM    568  OG  SER D  51      -3.009  45.971-113.847  1.00156.59           O
ATOM    569  H   SER D  51      -4.356  46.114-116.108  1.00  0.00           H
ATOM    570  HA  SER D  51      -1.803  46.873-116.848  1.00  0.00           H
ATOM    571  HB2 SER D  51      -1.432  47.151-114.391  1.00  0.00           H
ATOM    572  HB3 SER D  51      -3.026  47.731-114.901  1.00  0.00           H
ATOM    573  HG  SER D  51      -3.196  46.450-113.032  1.00  0.00           H
ATOM    574  N   PRO D  52       0.047  45.148-116.160  1.00178.23           N
ATOM    575  CA  PRO D  52       1.024  44.052-116.175  1.00178.23           C
ATOM    576  C   PRO D  52       0.961  43.174-114.918  1.00178.23           C
ATOM    577  O   PRO D  52       0.972  41.955-115.045  1.00178.23           O
ATOM    578  CB  PRO D  52       2.393  44.732-116.317  1.00158.36           C
ATOM    579  CG  PRO D  52       2.156  46.118-115.718  1.00158.36           C
ATOM    580  CD  PRO D  52       0.747  46.424-116.218  1.00158.36           C
ATOM    581  HA  PRO D  52       0.851  43.412-117.042  1.00  0.00           H
ATOM    582  HB2 PRO D  52       3.185  44.192-115.795  1.00  0.00           H
ATOM    583  HB3 PRO D  52       2.642  44.837-117.374  1.00  0.00           H
ATOM    584  HG2 PRO D  52       2.884  46.851-116.066  1.00  0.00           H
ATOM    585  HG3 PRO D  52       2.160  46.058-114.628  1.00  0.00           H
ATOM    586  HD2 PRO D  52       0.289  47.180-115.582  1.00  0.00           H
ATOM    587  HD3 PRO D  52       0.786  46.775-117.251  1.00  0.00           H
ATOM    588  N   ARG D  53       0.628  43.768-113.761  1.00183.64           N
ATOM    589  CA  ARG D  53       0.384  43.049-112.503  1.00183.64           C
ATOM    590  C   ARG D  53      -0.832  42.127-112.568  1.00183.64           C
ATOM    591  O   ARG D  53      -0.800  41.060-111.987  1.00183.64           O
ATOM    592  CB  ARG D  53       0.228  44.054-111.350  1.00187.89           C
ATOM    593  CG  ARG D  53       0.356  43.382-109.966  1.00187.89           C
ATOM    594  CD  ARG D  53      -0.864  43.580-109.048  1.00187.89           C
ATOM    595  NE  ARG D  53      -2.046  42.781-109.441  1.00187.89           N
ATOM    596  CZ  ARG D  53      -3.194  42.710-108.773  1.00187.89           C
ATOM    597  NH1 ARG D  53      -3.431  43.422-107.707  1.00187.89           N
ATOM    598  NH2 ARG D  53      -4.158  41.928-109.149  1.00187.89           N
ATOM    599  H   ARG D  53       0.552  44.771-113.763  1.00  0.00           H
ATOM    600  HA  ARG D  53       1.249  42.405-112.298  1.00  0.00           H
ATOM    601  HB2 ARG D  53      -0.732  44.567-111.440  1.00  0.00           H
ATOM    602  HB3 ARG D  53       1.015  44.806-111.434  1.00  0.00           H
ATOM    603  HG2 ARG D  53       0.568  42.316-110.065  1.00  0.00           H
ATOM    604  HG3 ARG D  53       1.220  43.826-109.468  1.00  0.00           H
ATOM    605  HD2 ARG D  53      -1.123  44.641-109.029  1.00  0.00           H
ATOM    606  HD3 ARG D  53      -0.565  43.283-108.040  1.00  0.00           H
ATOM    607  HE  ARG D  53      -1.909  42.080-110.158  1.00  0.00           H
ATOM    608 HH11 ARG D  53      -2.732  44.042-107.358  1.00  0.00           H
ATOM    609 HH12 ARG D  53      -4.306  43.305-107.219  1.00  0.00           H
ATOM    610 HH21 ARG D  53      -4.173  41.534-110.079  1.00  0.00           H
ATOM    611 HH22 ARG D  53      -5.019  41.890-108.635  1.00  0.00           H
ATOM    612  N   ASN D  54      -1.948  42.540-113.171  1.00173.45           N
ATOM    613  CA  ASN D  54      -3.102  41.647-113.348  1.00173.45           C
ATOM    614  C   ASN D  54      -2.805  40.494-114.313  1.00173.45           C
ATOM    615  O   ASN D  54      -3.287  39.388-114.104  1.00173.45           O
ATOM    616  CB  ASN D  54      -4.309  42.457-113.838  1.00171.90           C
ATOM    617  CG  ASN D  54      -5.021  43.173-112.710  1.00171.90           C
ATOM    618  OD1 ASN D  54      -5.188  42.646-111.628  1.00171.90           O
ATOM    619  ND2 ASN D  54      -5.328  44.436-112.863  1.00171.90           N
ATOM    620  H   ASN D  54      -1.918  43.393-113.712  1.00  0.00           H
ATOM    621  HA  ASN D  54      -3.353  41.177-112.395  1.00  0.00           H
ATOM    622  HB2 ASN D  54      -3.990  43.168-114.597  1.00  0.00           H
ATOM    623  HB3 ASN D  54      -5.035  41.780-114.288  1.00  0.00           H
ATOM    624 HD21 ASN D  54      -5.077  44.908-113.712  1.00  0.00           H
ATOM    625 HD22 ASN D  54      -5.909  44.840-112.148  1.00  0.00           H
ATOM    626  N   ARG D  55      -1.957  40.720-115.319  1.00154.24           N
ATOM    627  CA  ARG D  55      -1.549  39.665-116.256  1.00154.24           C
ATOM    628  C   ARG D  55      -0.581  38.657-115.632  1.00154.24           C
ATOM    629  O   ARG D  55      -0.770  37.459-115.787  1.00154.24           O
ATOM    630  CB  ARG D  55      -0.932  40.287-117.507  1.00202.59           C
ATOM    631  CG  ARG D  55      -1.816  41.353-118.178  1.00202.59           C
ATOM    632  CD  ARG D  55      -1.455  41.666-119.639  1.00202.59           C
ATOM    633  NE  ARG D  55      -0.003  41.810-119.903  1.00202.59           N
ATOM    634  CZ  ARG D  55       0.871  40.869-120.238  1.00202.59           C
ATOM    635  NH1 ARG D  55       0.589  39.599-120.286  1.00202.59           N
ATOM    636  NH2 ARG D  55       2.108  41.183-120.490  1.00202.59           N
ATOM    637  H   ARG D  55      -1.597  41.658-115.444  1.00  0.00           H
ATOM    638  HA  ARG D  55      -2.431  39.088-116.544  1.00  0.00           H
ATOM    639  HB2 ARG D  55       0.033  40.732-117.261  1.00  0.00           H
ATOM    640  HB3 ARG D  55      -0.764  39.463-118.189  1.00  0.00           H
ATOM    641  HG2 ARG D  55      -1.739  42.271-117.605  1.00  0.00           H
ATOM    642  HG3 ARG D  55      -2.859  41.029-118.151  1.00  0.00           H
ATOM    643  HD2 ARG D  55      -1.885  40.903-120.276  1.00  0.00           H
ATOM    644  HD3 ARG D  55      -1.955  42.598-119.915  1.00  0.00           H
ATOM    645  HE  ARG D  55       0.312  42.756-120.007  1.00  0.00           H
ATOM    646 HH11 ARG D  55      -0.376  39.324-120.220  1.00  0.00           H
ATOM    647 HH12 ARG D  55       1.250  38.941-120.657  1.00  0.00           H
ATOM    648 HH21 ARG D  55       2.357  42.143-120.616  1.00  0.00           H
ATOM    649 HH22 ARG D  55       2.725  40.462-120.818  1.00  0.00           H
ATOM    650  N   GLU D  56       0.389  39.145-114.865  1.00158.81           N
ATOM    651  CA  GLU D  56       1.330  38.348-114.067  1.00158.81           C
ATOM    652  C   GLU D  56       0.616  37.508-112.989  1.00158.81           C
ATOM    653  O   GLU D  56       0.727  36.283-113.017  1.00158.81           O
ATOM    654  CB  GLU D  56       2.363  39.340-113.505  1.00219.62           C
ATOM    655  CG  GLU D  56       3.371  38.794-112.483  1.00219.62           C
ATOM    656  CD  GLU D  56       3.094  39.377-111.077  1.00219.62           C
ATOM    657  OE1 GLU D  56       3.146  40.628-110.963  1.00219.62           O
ATOM    658  OE2 GLU D  56       2.465  38.667-110.262  1.00219.62           O
ATOM    659  H   GLU D  56       0.492  40.151-114.828  1.00  0.00           H
ATOM    660  HA  GLU D  56       1.850  37.644-114.715  1.00  0.00           H
ATOM    661  HB2 GLU D  56       1.819  40.174-113.059  1.00  0.00           H
ATOM    662  HB3 GLU D  56       2.921  39.748-114.350  1.00  0.00           H
ATOM    663  HG2 GLU D  56       4.372  39.097-112.801  1.00  0.00           H
ATOM    664  HG3 GLU D  56       3.358  37.703-112.485  1.00  0.00           H
ATOM    665  N   ARG D  57      -0.403  38.096-112.347  1.00162.95           N
ATOM    666  CA  ARG D  57      -1.372  37.386-111.493  1.00162.95           C
ATOM    667  C   ARG D  57      -2.185  36.323-112.219  1.00162.95           C
ATOM    668  O   ARG D  57      -2.385  35.234-111.699  1.00162.95           O
ATOM    669  CB  ARG D  57      -2.352  38.404-110.921  1.00167.20           C
ATOM    670  CG  ARG D  57      -1.732  39.265-109.830  1.00167.20           C
ATOM    671  CD  ARG D  57      -1.592  38.507-108.528  1.00167.20           C
ATOM    672  NE  ARG D  57      -1.672  39.422-107.391  1.00167.20           N
ATOM    673  CZ  ARG D  57      -0.748  40.236-106.950  1.00167.20           C
ATOM    674  NH1 ARG D  57       0.357  40.471-107.611  1.00167.20           N
ATOM    675  NH2 ARG D  57      -0.991  40.890-105.849  1.00167.20           N
ATOM    676  H   ARG D  57      -0.458  39.108-112.389  1.00  0.00           H
ATOM    677  HA  ARG D  57      -0.844  36.876-110.686  1.00  0.00           H
ATOM    678  HB2 ARG D  57      -3.218  37.880-110.522  1.00  0.00           H
ATOM    679  HB3 ARG D  57      -2.710  39.053-111.715  1.00  0.00           H
ATOM    680  HG2 ARG D  57      -2.394  40.110-109.684  1.00  0.00           H
ATOM    681  HG3 ARG D  57      -0.744  39.617-110.113  1.00  0.00           H
ATOM    682  HD2 ARG D  57      -2.424  37.809-108.431  1.00  0.00           H
ATOM    683  HD3 ARG D  57      -0.669  37.928-108.514  1.00  0.00           H
ATOM    684  HE  ARG D  57      -2.284  39.019-106.670  1.00  0.00           H
ATOM    685 HH11 ARG D  57       0.565  39.836-108.376  1.00  0.00           H
ATOM    686 HH12 ARG D  57       1.139  40.897-107.164  1.00  0.00           H
ATOM    687 HH21 ARG D  57      -0.274  41.418-105.402  1.00  0.00           H
ATOM    688 HH22 ARG D  57      -1.814  40.589-105.345  1.00  0.00           H
ATOM    689  N   TRP D  58      -2.685  36.611-113.413  1.00132.57           N
ATOM    690  CA  TRP D  58      -3.465  35.618-114.145  1.00132.57           C
ATOM    691  C   TRP D  58      -2.600  34.444-114.646  1.00132.57           C
ATOM    692  O   TRP D  58      -3.001  33.290-114.510  1.00132.57           O
ATOM    693  CB  TRP D  58      -4.247  36.303-115.261  1.00143.24           C
ATOM    694  CG  TRP D  58      -5.185  35.345-115.902  1.00143.24           C
ATOM    695  CD1 TRP D  58      -6.402  35.004-115.425  1.00143.24           C
ATOM    696  CD2 TRP D  58      -4.895  34.412-116.977  1.00143.24           C
ATOM    697  NE1 TRP D  58      -6.892  33.924-116.133  1.00143.24           N
ATOM    698  CE2 TRP D  58      -6.010  33.535-117.120  1.00143.24           C
ATOM    699  CE3 TRP D  58      -3.781  34.204-117.816  1.00143.24           C
ATOM    700  CZ2 TRP D  58      -6.034  32.515-118.077  1.00143.24           C
ATOM    701  CZ3 TRP D  58      -3.798  33.186-118.782  1.00143.24           C
ATOM    702  CH2 TRP D  58      -4.919  32.347-118.911  1.00143.24           C
ATOM    703  H   TRP D  58      -2.579  37.543-113.788  1.00  0.00           H
ATOM    704  HA  TRP D  58      -4.200  35.187-113.462  1.00  0.00           H
ATOM    705  HB2 TRP D  58      -4.814  37.143-114.855  1.00  0.00           H
ATOM    706  HB3 TRP D  58      -3.547  36.684-116.010  1.00  0.00           H
ATOM    707  HD1 TRP D  58      -6.862  35.434-114.544  1.00  0.00           H
ATOM    708  HE3 TRP D  58      -2.912  34.840-117.717  1.00  0.00           H
ATOM    709  HZ2 TRP D  58      -6.902  31.886-118.173  1.00  0.00           H
ATOM    710  HZ3 TRP D  58      -2.951  33.061-119.437  1.00  0.00           H
ATOM    711  HH2 TRP D  58      -4.922  31.580-119.663  1.00  0.00           H
ATOM    712  HE1 TRP D  58      -7.644  33.339-115.778  1.00  0.00           H
ATOM    713  N   CYS D  59      -1.328  34.704-114.973  1.00132.07           N
ATOM    714  CA  CYS D  59      -0.307  33.673-115.192  1.00132.07           C
ATOM    715  C   CYS D  59      -0.004  32.821-113.943  1.00132.07           C
ATOM    716  O   CYS D  59       0.394  31.664-114.087  1.00132.07           O
ATOM    717  CB  CYS D  59       0.979  34.323-115.712  1.00186.64           C
ATOM    718  SG  CYS D  59       0.814  34.712-117.479  1.00186.64           S
ATOM    719  H   CYS D  59      -1.039  35.674-115.029  1.00  0.00           H
ATOM    720  HA  CYS D  59      -0.666  32.990-115.958  1.00  0.00           H
ATOM    721  HB2 CYS D  59       1.196  35.227-115.145  1.00  0.00           H
ATOM    722  HB3 CYS D  59       1.803  33.621-115.573  1.00  0.00           H
ATOM    723  HG  CYS D  59       2.127  34.858-117.703  1.00  0.00           H
ATOM    724  N   LEU D  60      -0.262  33.336-112.739  1.00134.17           N
ATOM    725  CA  LEU D  60      -0.290  32.547-111.511  1.00134.17           C
ATOM    726  C   LEU D  60      -1.550  31.664-111.419  1.00134.17           C
ATOM    727  O   LEU D  60      -1.389  30.459-111.268  1.00134.17           O
ATOM    728  CB  LEU D  60      -0.080  33.486-110.310  1.00136.27           C
ATOM    729  CG  LEU D  60      -0.515  32.898-108.963  1.00136.27           C
ATOM    730  CD1 LEU D  60       0.459  31.802-108.550  1.00136.27           C
ATOM    731  CD2 LEU D  60      -0.593  34.014-107.926  1.00136.27           C
ATOM    732  H   LEU D  60      -0.552  34.304-112.682  1.00  0.00           H
ATOM    733  HA  LEU D  60       0.559  31.863-111.528  1.00  0.00           H
ATOM    734  HB2 LEU D  60       0.975  33.765-110.264  1.00  0.00           H
ATOM    735  HB3 LEU D  60      -0.626  34.407-110.454  1.00  0.00           H
ATOM    736  HG  LEU D  60      -1.512  32.469-109.030  1.00  0.00           H
ATOM    737 HD21 LEU D  60      -1.370  34.723-108.213  1.00  0.00           H
ATOM    738 HD22 LEU D  60      -0.862  33.602-106.955  1.00  0.00           H
ATOM    739 HD23 LEU D  60       0.356  34.546-107.858  1.00  0.00           H
ATOM    740 HD11 LEU D  60       0.430  30.980-109.266  1.00  0.00           H
ATOM    741 HD12 LEU D  60       0.151  31.435-107.578  1.00  0.00           H
ATOM    742 HD13 LEU D  60       1.473  32.199-108.508  1.00  0.00           H
ATOM    743  N   GLU D  61      -2.771  32.187-111.625  1.00117.61           N
ATOM    744  CA  GLU D  61      -4.029  31.392-111.589  1.00117.61           C
ATOM    745  C   GLU D  61      -3.918  30.110-112.427  1.00117.61           C
ATOM    746  O   GLU D  61      -4.074  29.000-111.914  1.00117.61           O
ATOM    747  CB  GLU D  61      -5.224  32.226-112.106  1.00130.02           C
ATOM    748  CG  GLU D  61      -6.570  31.486-112.149  1.00130.02           C
ATOM    749  CD  GLU D  61      -7.610  32.295-112.938  1.00130.02           C
ATOM    750  OE1 GLU D  61      -8.294  33.158-112.343  1.00130.02           O
ATOM    751  OE2 GLU D  61      -8.018  31.826-114.024  1.00130.02           O
ATOM    752  H   GLU D  61      -2.837  33.194-111.733  1.00  0.00           H
ATOM    753  HA  GLU D  61      -4.229  31.092-110.558  1.00  0.00           H
ATOM    754  HB2 GLU D  61      -5.352  33.103-111.493  1.00  0.00           H
ATOM    755  HB3 GLU D  61      -5.002  32.570-113.113  1.00  0.00           H
ATOM    756  HG2 GLU D  61      -6.928  31.303-111.134  1.00  0.00           H
ATOM    757  HG3 GLU D  61      -6.443  30.522-112.640  1.00  0.00           H
ATOM    758  N   ILE D  62      -3.489  30.257-113.683  1.00132.82           N
ATOM    759  CA  ILE D  62      -3.288  29.134-114.607  1.00132.82           C
ATOM    760  C   ILE D  62      -2.203  28.150-114.130  1.00132.82           C
ATOM    761  O   ILE D  62      -2.383  26.936-114.251  1.00132.82           O
ATOM    762  CB  ILE D  62      -3.045  29.662-116.043  1.00121.14           C
ATOM    763  CG1 ILE D  62      -2.942  28.508-117.063  1.00121.14           C
ATOM    764  CG2 ILE D  62      -1.791  30.541-116.120  1.00121.14           C
ATOM    765  CD1 ILE D  62      -2.769  28.965-118.517  1.00121.14           C
ATOM    766  H   ILE D  62      -3.334  31.205-114.015  1.00  0.00           H
ATOM    767  HA  ILE D  62      -4.221  28.582-114.608  1.00  0.00           H
ATOM    768  HB  ILE D  62      -3.901  30.283-116.313  1.00  0.00           H
ATOM    769 HG12 ILE D  62      -3.850  27.910-117.004  1.00  0.00           H
ATOM    770 HG13 ILE D  62      -2.097  27.867-116.810  1.00  0.00           H
ATOM    771 HD11 ILE D  62      -2.815  28.098-119.174  1.00  0.00           H
ATOM    772 HD12 ILE D  62      -3.559  29.665-118.785  1.00  0.00           H
ATOM    773 HD13 ILE D  62      -1.798  29.443-118.651  1.00  0.00           H
ATOM    774 HG21 ILE D  62      -1.761  31.083-117.065  1.00  0.00           H
ATOM    775 HG22 ILE D  62      -1.831  31.280-115.330  1.00  0.00           H
ATOM    776 HG23 ILE D  62      -0.884  29.949-115.998  1.00  0.00           H
ATOM    777  N   GLN D  63      -1.130  28.646-113.503  1.00128.08           N
ATOM    778  CA  GLN D  63      -0.064  27.837-112.904  1.00128.08           C
ATOM    779  C   GLN D  63      -0.512  27.081-111.641  1.00128.08           C
ATOM    780  O   GLN D  63       0.038  26.015-111.356  1.00128.08           O
ATOM    781  CB  GLN D  63       1.140  28.751-112.608  1.00154.17           C
ATOM    782  CG  GLN D  63       2.372  28.023-112.042  1.00154.17           C
ATOM    783  CD  GLN D  63       2.599  28.302-110.558  1.00154.17           C
ATOM    784  OE1 GLN D  63       3.172  29.299-110.161  1.00154.17           O
ATOM    785  NE2 GLN D  63       2.321  27.358-109.686  1.00154.17           N
ATOM    786  H   GLN D  63      -1.099  29.646-113.341  1.00  0.00           H
ATOM    787  HA  GLN D  63       0.246  27.090-113.635  1.00  0.00           H
ATOM    788  HB2 GLN D  63       0.845  29.533-111.910  1.00  0.00           H
ATOM    789  HB3 GLN D  63       1.433  29.234-113.540  1.00  0.00           H
ATOM    790  HG2 GLN D  63       2.299  26.949-112.216  1.00  0.00           H
ATOM    791  HG3 GLN D  63       3.253  28.374-112.579  1.00  0.00           H
ATOM    792 HE21 GLN D  63       1.862  26.518-110.000  1.00  0.00           H
ATOM    793 HE22 GLN D  63       2.616  27.535-108.743  1.00  0.00           H
ATOM    794  N   ILE D  64      -1.499  27.593-110.896  1.00130.57           N
ATOM    795  CA  ILE D  64      -2.122  26.866-109.782  1.00130.57           C
ATOM    796  C   ILE D  64      -2.953  25.703-110.295  1.00130.57           C
ATOM    797  O   ILE D  64      -2.637  24.577-109.946  1.00130.57           O
ATOM    798  CB  ILE D  64      -2.963  27.773-108.856  1.00 98.64           C
ATOM    799  CG1 ILE D  64      -2.142  28.944-108.284  1.00 98.64           C
ATOM    800  CG2 ILE D  64      -3.574  26.943-107.706  1.00 98.64           C
ATOM    801  CD1 ILE D  64      -0.857  28.503-107.590  1.00 98.64           C
ATOM    802  H   ILE D  64      -1.862  28.512-111.141  1.00  0.00           H
ATOM    803  HA  ILE D  64      -1.333  26.414-109.185  1.00  0.00           H
ATOM    804  HB  ILE D  64      -3.788  28.196-109.428  1.00  0.00           H
ATOM    805 HG12 ILE D  64      -2.754  29.497-107.570  1.00  0.00           H
ATOM    806 HG13 ILE D  64      -1.881  29.632-109.078  1.00  0.00           H
ATOM    807 HG21 ILE D  64      -4.313  26.237-108.089  1.00  0.00           H
ATOM    808 HG22 ILE D  64      -2.805  26.378-107.178  1.00  0.00           H
ATOM    809 HG23 ILE D  64      -4.076  27.602-106.996  1.00  0.00           H
ATOM    810 HD11 ILE D  64      -0.165  28.043-108.294  1.00  0.00           H
ATOM    811 HD12 ILE D  64      -0.368  29.360-107.137  1.00  0.00           H
ATOM    812 HD13 ILE D  64      -1.121  27.794-106.811  1.00  0.00           H
ATOM    813  N   MET D  65      -3.839  25.914-111.272  1.00136.47           N
ATOM    814  CA  MET D  65      -4.709  24.825-111.743  1.00136.47           C
ATOM    815  C   MET D  65      -3.904  23.633-112.286  1.00136.47           C
ATOM    816  O   MET D  65      -4.248  22.478-112.050  1.00136.47           O
ATOM    817  CB  MET D  65      -5.677  25.327-112.822  1.00128.07           C
ATOM    818  CG  MET D  65      -6.444  26.588-112.456  1.00128.07           C
ATOM    819  SD  MET D  65      -7.315  26.549-110.875  1.00128.07           S
ATOM    820  CE  MET D  65      -7.633  28.321-110.746  1.00128.07           C
ATOM    821  H   MET D  65      -4.034  26.872-111.546  1.00  0.00           H
ATOM    822  HA  MET D  65      -5.296  24.462-110.895  1.00  0.00           H
ATOM    823  HB2 MET D  65      -5.118  25.520-113.739  1.00  0.00           H
ATOM    824  HB3 MET D  65      -6.422  24.559-113.014  1.00  0.00           H
ATOM    825  HG2 MET D  65      -7.177  26.767-113.235  1.00  0.00           H
ATOM    826  HG3 MET D  65      -5.749  27.420-112.456  1.00  0.00           H
ATOM    827  HE1 MET D  65      -6.875  28.869-111.298  1.00  0.00           H
ATOM    828  HE2 MET D  65      -8.618  28.552-111.153  1.00  0.00           H
ATOM    829  HE3 MET D  65      -7.575  28.619-109.701  1.00  0.00           H
ATOM    830  N   ARG D  66      -2.786  23.907-112.975  1.00151.20           N
ATOM    831  CA  ARG D  66      -1.866  22.893-113.529  1.00151.20           C
ATOM    832  C   ARG D  66      -1.250  21.935-112.496  1.00151.20           C
ATOM    833  O   ARG D  66      -0.651  20.944-112.909  1.00151.20           O
ATOM    834  CB  ARG D  66      -0.730  23.612-114.281  1.00166.41           C
ATOM    835  CG  ARG D  66      -1.150  24.207-115.631  1.00166.41           C
ATOM    836  CD  ARG D  66      -1.424  23.116-116.680  1.00166.41           C
ATOM    837  NE  ARG D  66      -1.894  23.679-117.957  1.00166.41           N
ATOM    838  CZ  ARG D  66      -3.090  24.178-118.212  1.00166.41           C
ATOM    839  NH1 ARG D  66      -4.021  24.290-117.304  1.00166.41           N
ATOM    840  NH2 ARG D  66      -3.346  24.652-119.395  1.00166.41           N
ATOM    841  H   ARG D  66      -2.551  24.887-113.085  1.00  0.00           H
ATOM    842  HA  ARG D  66      -2.421  22.242-114.203  1.00  0.00           H
ATOM    843  HB2 ARG D  66      -0.344  24.412-113.647  1.00  0.00           H
ATOM    844  HB3 ARG D  66       0.090  22.915-114.462  1.00  0.00           H
ATOM    845  HG2 ARG D  66      -0.346  24.850-115.992  1.00  0.00           H
ATOM    846  HG3 ARG D  66      -2.041  24.815-115.497  1.00  0.00           H
ATOM    847  HD2 ARG D  66      -0.496  22.566-116.858  1.00  0.00           H
ATOM    848  HD3 ARG D  66      -2.161  22.404-116.307  1.00  0.00           H
ATOM    849  HE  ARG D  66      -1.319  23.473-118.756  1.00  0.00           H
ATOM    850 HH11 ARG D  66      -3.802  23.950-116.384  1.00  0.00           H
ATOM    851 HH12 ARG D  66      -4.987  24.354-117.586  1.00  0.00           H
ATOM    852 HH21 ARG D  66      -4.228  25.083-119.572  1.00  0.00           H
ATOM    853 HH22 ARG D  66      -2.637  24.622-120.100  1.00  0.00           H
ATOM    854  N   ARG D  67      -1.295  22.246-111.196  1.00142.21           N
ATOM    855  CA  ARG D  67      -0.685  21.455-110.114  1.00142.21           C
ATOM    856  C   ARG D  67      -1.682  21.222-108.987  1.00142.21           C
ATOM    857  O   ARG D  67      -2.413  22.129-108.635  1.00142.21           O
ATOM    858  CB  ARG D  67       0.626  22.117-109.636  1.00116.36           C
ATOM    859  CG  ARG D  67       0.542  23.569-109.099  1.00116.36           C
ATOM    860  CD  ARG D  67       0.362  23.699-107.572  1.00116.36           C
ATOM    861  NE  ARG D  67       0.481  25.104-107.114  1.00116.36           N
ATOM    862  CZ  ARG D  67       0.726  25.549-105.887  1.00116.36           C
ATOM    863  NH1 ARG D  67       0.962  26.808-105.695  1.00116.36           N
ATOM    864  NH2 ARG D  67       0.795  24.777-104.843  1.00116.36           N
ATOM    865  H   ARG D  67      -1.868  23.041-110.919  1.00  0.00           H
ATOM    866  HA  ARG D  67      -0.438  20.473-110.518  1.00  0.00           H
ATOM    867  HB2 ARG D  67       1.302  22.126-110.492  1.00  0.00           H
ATOM    868  HB3 ARG D  67       1.086  21.484-108.877  1.00  0.00           H
ATOM    869  HG2 ARG D  67      -0.259  24.102-109.602  1.00  0.00           H
ATOM    870  HG3 ARG D  67       1.473  24.070-109.371  1.00  0.00           H
ATOM    871  HD2 ARG D  67      -0.617  23.308-107.293  1.00  0.00           H
ATOM    872  HD3 ARG D  67       1.136  23.100-107.090  1.00  0.00           H
ATOM    873  HE  ARG D  67       0.386  25.816-107.818  1.00  0.00           H
ATOM    874 HH11 ARG D  67       0.514  27.497-106.271  1.00  0.00           H
ATOM    875 HH12 ARG D  67       1.098  27.206-104.754  1.00  0.00           H
ATOM    876 HH21 ARG D  67       0.526  23.819-104.932  1.00  0.00           H
ATOM    877 HH22 ARG D  67       0.822  25.214-103.934  1.00  0.00           H
ATOM    878  N   LEU D  68      -1.515  20.112-108.264  1.00171.10           N
ATOM    879  CA  LEU D  68      -2.315  19.773-107.075  1.00171.10           C
ATOM    880  C   LEU D  68      -3.828  19.817-107.357  1.00171.10           C
ATOM    881  O   LEU D  68      -4.516  20.796-107.083  1.00171.10           O
ATOM    882  CB  LEU D  68      -1.915  20.672-105.887  1.00183.96           C
ATOM    883  CG  LEU D  68      -0.469  20.470-105.406  1.00183.96           C
ATOM    884  CD1 LEU D  68      -0.020  21.649-104.543  1.00183.96           C
ATOM    885  CD2 LEU D  68      -0.327  19.171-104.608  1.00183.96           C
ATOM    886  H   LEU D  68      -0.833  19.447-108.585  1.00  0.00           H
ATOM    887  HA  LEU D  68      -2.084  18.745-106.801  1.00  0.00           H
ATOM    888  HB2 LEU D  68      -2.057  21.709-106.189  1.00  0.00           H
ATOM    889  HB3 LEU D  68      -2.591  20.496-105.052  1.00  0.00           H
ATOM    890  HG  LEU D  68       0.197  20.427-106.268  1.00  0.00           H
ATOM    891 HD21 LEU D  68       0.679  19.093-104.199  1.00  0.00           H
ATOM    892 HD22 LEU D  68      -1.038  19.174-103.779  1.00  0.00           H
ATOM    893 HD23 LEU D  68      -0.527  18.310-105.241  1.00  0.00           H
ATOM    894 HD11 LEU D  68      -0.185  21.427-103.493  1.00  0.00           H
ATOM    895 HD12 LEU D  68      -0.604  22.533-104.786  1.00  0.00           H
ATOM    896 HD13 LEU D  68       1.045  21.823-104.689  1.00  0.00           H
ATOM    897  N   THR D  69      -4.368  18.688-107.808  1.00137.93           N
ATOM    898  CA  THR D  69      -5.795  18.515-108.102  1.00137.93           C
ATOM    899  C   THR D  69      -6.288  17.174-107.565  1.00137.93           C
ATOM    900  O   THR D  69      -5.590  16.164-107.669  1.00137.93           O
ATOM    901  CB  THR D  69      -6.064  18.618-109.611  1.00134.14           C
ATOM    902  OG1 THR D  69      -5.249  17.705-110.318  1.00134.14           O
ATOM    903  CG2 THR D  69      -5.800  20.025-110.147  1.00134.14           C
ATOM    904  H   THR D  69      -3.767  17.899-107.984  1.00  0.00           H
ATOM    905  HA  THR D  69      -6.365  19.301-107.607  1.00  0.00           H
ATOM    906  HB  THR D  69      -7.108  18.370-109.799  1.00  0.00           H
ATOM    907 HG21 THR D  69      -5.990  20.056-111.218  1.00  0.00           H
ATOM    908 HG22 THR D  69      -4.765  20.319-109.974  1.00  0.00           H
ATOM    909 HG23 THR D  69      -6.456  20.738-109.646  1.00  0.00           H
ATOM    910  HG1 THR D  69      -5.355  16.838-109.914  1.00  0.00           H
ATOM    911  N   HIS D  70      -7.534  17.138-107.097  1.00132.91           N
ATOM    912  CA  HIS D  70      -8.248  15.930-106.669  1.00132.91           C
ATOM    913  C   HIS D  70      -9.760  16.132-106.931  1.00132.91           C
ATOM    914  O   HIS D  70     -10.130  17.205-107.407  1.00132.91           O
ATOM    915  CB  HIS D  70      -7.887  15.612-105.196  1.00114.45           C
ATOM    916  CG  HIS D  70      -8.771  16.238-104.145  1.00114.45           C
ATOM    917  ND1 HIS D  70      -8.958  17.580-103.943  1.00114.45           N
ATOM    918  CD2 HIS D  70      -9.632  15.584-103.296  1.00114.45           C
ATOM    919  CE1 HIS D  70      -9.919  17.722-103.021  1.00114.45           C
ATOM    920  NE2 HIS D  70     -10.361  16.533-102.572  1.00114.45           N
ATOM    921  H   HIS D  70      -8.104  17.971-107.179  1.00  0.00           H
ATOM    922  HA  HIS D  70      -7.913  15.097-107.287  1.00  0.00           H
ATOM    923  HB2 HIS D  70      -7.924  14.532-105.061  1.00  0.00           H
ATOM    924  HB3 HIS D  70      -6.857  15.913-105.000  1.00  0.00           H
ATOM    925  HD2 HIS D  70      -9.767  14.515-103.235  1.00  0.00           H
ATOM    926  HE1 HIS D  70     -10.339  18.670-102.756  1.00  0.00           H
ATOM    927  HD1 HIS D  70      -8.519  18.336-104.446  1.00  0.00           H
ATOM    928  N   PRO D  71     -10.641  15.134-106.704  1.00117.58           N
ATOM    929  CA  PRO D  71     -12.097  15.315-106.752  1.00117.58           C
ATOM    930  C   PRO D  71     -12.596  16.477-105.881  1.00117.58           C
ATOM    931  O   PRO D  71     -11.830  17.107-105.167  1.00117.58           O
ATOM    932  CB  PRO D  71     -12.687  13.976-106.298  1.00119.82           C
ATOM    933  CG  PRO D  71     -11.608  12.977-106.713  1.00119.82           C
ATOM    934  CD  PRO D  71     -10.321  13.746-106.426  1.00119.82           C
ATOM    935  HA  PRO D  71     -12.384  15.508-107.785  1.00  0.00           H
ATOM    936  HB2 PRO D  71     -12.794  13.965-105.211  1.00  0.00           H
ATOM    937  HB3 PRO D  71     -13.642  13.766-106.779  1.00  0.00           H
ATOM    938  HG2 PRO D  71     -11.685  12.774-107.783  1.00  0.00           H
ATOM    939  HG3 PRO D  71     -11.665  12.053-106.137  1.00  0.00           H
ATOM    940  HD2 PRO D  71      -9.512  13.387-107.062  1.00  0.00           H
ATOM    941  HD3 PRO D  71     -10.060  13.637-105.374  1.00  0.00           H
ATOM    942  N   ASN D  72     -13.874  16.845-105.989  1.00124.11           N
ATOM    943  CA  ASN D  72     -14.424  18.030-105.303  1.00124.11           C
ATOM    944  C   ASN D  72     -13.786  19.372-105.730  1.00124.11           C
ATOM    945  O   ASN D  72     -14.270  20.430-105.361  1.00124.11           O
ATOM    946  CB  ASN D  72     -14.401  17.849-103.775  1.00125.24           C
ATOM    947  CG  ASN D  72     -14.644  16.422-103.331  1.00125.24           C
ATOM    948  OD1 ASN D  72     -15.533  15.751-103.825  1.00125.24           O
ATOM    949  ND2 ASN D  72     -13.644  15.803-102.749  1.00125.24           N
ATOM    950  H   ASN D  72     -14.534  16.214-106.411  1.00  0.00           H
ATOM    951  HA  ASN D  72     -15.475  18.080-105.578  1.00  0.00           H
ATOM    952  HB2 ASN D  72     -13.432  18.172-103.400  1.00  0.00           H
ATOM    953  HB3 ASN D  72     -15.161  18.489-103.326  1.00  0.00           H
ATOM    954 HD21 ASN D  72     -12.777  16.293-102.578  1.00  0.00           H
ATOM    955 HD22 ASN D  72     -13.807  14.853-102.480  1.00  0.00           H
ATOM    956  N   VAL D  73     -12.858  19.355-106.684  1.00109.26           N
ATOM    957  CA  VAL D  73     -12.194  20.512-107.284  1.00109.26           C
ATOM    958  C   VAL D  73     -11.949  20.162-108.759  1.00109.26           C
ATOM    959  O   VAL D  73     -11.701  18.998-109.084  1.00109.26           O
ATOM    960  CB  VAL D  73     -10.892  20.822-106.505  1.00 85.44           C
ATOM    961  CG1 VAL D  73     -10.127  22.021-107.070  1.00 85.44           C
ATOM    962  CG2 VAL D  73     -11.168  21.124-105.022  1.00 85.44           C
ATOM    963  H   VAL D  73     -12.446  18.462-106.919  1.00  0.00           H
ATOM    964  HA  VAL D  73     -12.838  21.388-107.238  1.00  0.00           H
ATOM    965  HB  VAL D  73     -10.235  19.951-106.548  1.00  0.00           H
ATOM    966 HG21 VAL D  73     -11.581  20.248-104.522  1.00  0.00           H
ATOM    967 HG22 VAL D  73     -10.246  21.383-104.506  1.00  0.00           H
ATOM    968 HG23 VAL D  73     -11.876  21.951-104.934  1.00  0.00           H
ATOM    969 HG11 VAL D  73      -9.795  21.814-108.087  1.00  0.00           H
ATOM    970 HG12 VAL D  73      -9.244  22.216-106.458  1.00  0.00           H
ATOM    971 HG13 VAL D  73     -10.760  22.910-107.065  1.00  0.00           H
ATOM    972  N   VAL D  74     -12.259  21.076-109.681  1.00105.35           N
ATOM    973  CA  VAL D  74     -12.002  20.888-111.118  1.00105.35           C
ATOM    974  C   VAL D  74     -10.512  20.624-111.352  1.00105.35           C
ATOM    975  O   VAL D  74      -9.666  21.425-110.952  1.00105.35           O
ATOM    976  CB  VAL D  74     -12.472  22.135-111.892  1.00 85.59           C
ATOM    977  CG1 VAL D  74     -11.837  22.308-113.273  1.00 85.59           C
ATOM    978  CG2 VAL D  74     -13.990  22.107-112.110  1.00 85.59           C
ATOM    979  H   VAL D  74     -12.628  21.976-109.383  1.00  0.00           H
ATOM    980  HA  VAL D  74     -12.556  20.021-111.477  1.00  0.00           H
ATOM    981  HB  VAL D  74     -12.221  23.021-111.309  1.00  0.00           H
ATOM    982 HG21 VAL D  74     -14.228  21.519-112.995  1.00  0.00           H
ATOM    983 HG22 VAL D  74     -14.357  23.122-112.253  1.00  0.00           H
ATOM    984 HG23 VAL D  74     -14.494  21.670-111.248  1.00  0.00           H
ATOM    985 HG11 VAL D  74     -12.262  23.179-113.758  1.00  0.00           H
ATOM    986 HG12 VAL D  74     -12.027  21.433-113.890  1.00  0.00           H
ATOM    987 HG13 VAL D  74     -10.762  22.465-113.185  1.00  0.00           H
ATOM    988  N   ALA D  75     -10.183  19.580-112.112  1.00102.66           N
ATOM    989  CA  ALA D  75      -8.825  19.358-112.597  1.00102.66           C
ATOM    990  C   ALA D  75      -8.535  20.177-113.871  1.00102.66           C
ATOM    991  O   ALA D  75      -9.288  20.145-114.854  1.00102.66           O
ATOM    992  CB  ALA D  75      -8.596  17.854-112.774  1.00128.43           C
ATOM    993  H   ALA D  75     -10.917  18.935-112.405  1.00  0.00           H
ATOM    994  HA  ALA D  75      -8.136  19.698-111.826  1.00  0.00           H
ATOM    995  HB1 ALA D  75      -7.555  17.672-113.044  1.00  0.00           H
ATOM    996  HB2 ALA D  75      -8.813  17.345-111.834  1.00  0.00           H
ATOM    997  HB3 ALA D  75      -9.252  17.463-113.553  1.00  0.00           H
ATOM    998  N   ALA D  76      -7.399  20.878-113.902  1.00138.56           N
ATOM    999  CA  ALA D  76      -6.958  21.540-115.124  1.00138.56           C
ATOM   1000  C   ALA D  76      -6.618  20.518-116.208  1.00138.56           C
ATOM   1001  O   ALA D  76      -6.006  19.480-115.962  1.00138.56           O
ATOM   1002  CB  ALA D  76      -5.799  22.494-114.866  1.00147.54           C
ATOM   1003  H   ALA D  76      -6.792  20.885-113.094  1.00  0.00           H
ATOM   1004  HA  ALA D  76      -7.789  22.149-115.472  1.00  0.00           H
ATOM   1005  HB1 ALA D  76      -4.847  22.038-115.140  1.00  0.00           H
ATOM   1006  HB2 ALA D  76      -5.953  23.419-115.423  1.00  0.00           H
ATOM   1007  HB3 ALA D  76      -5.799  22.719-113.813  1.00  0.00           H
ATOM   1008  N   ARG D  77      -6.961  20.879-117.437  1.00147.10           N
ATOM   1009  CA  ARG D  77      -6.703  20.112-118.645  1.00147.10           C
ATOM   1010  C   ARG D  77      -5.631  20.842-119.437  1.00147.10           C
ATOM   1011  O   ARG D  77      -5.493  22.063-119.339  1.00147.10           O
ATOM   1012  CB  ARG D  77      -8.019  19.923-119.431  1.00136.49           C
ATOM   1013  CG  ARG D  77      -8.340  18.454-119.734  1.00136.49           C
ATOM   1014  CD  ARG D  77      -7.344  17.796-120.699  1.00136.49           C
ATOM   1015  NE  ARG D  77      -7.363  18.436-122.032  1.00136.49           N
ATOM   1016  CZ  ARG D  77      -8.196  18.127-123.007  1.00136.49           C
ATOM   1017  NH1 ARG D  77      -9.149  17.266-122.828  1.00136.49           N
ATOM   1018  NH2 ARG D  77      -8.103  18.674-124.178  1.00136.49           N
ATOM   1019  H   ARG D  77      -7.291  21.830-117.559  1.00  0.00           H
ATOM   1020  HA  ARG D  77      -6.295  19.141-118.359  1.00  0.00           H
ATOM   1021  HB2 ARG D  77      -7.998  20.501-120.356  1.00  0.00           H
ATOM   1022  HB3 ARG D  77      -8.851  20.298-118.843  1.00  0.00           H
ATOM   1023  HG2 ARG D  77      -8.351  17.893-118.797  1.00  0.00           H
ATOM   1024  HG3 ARG D  77      -9.342  18.400-120.163  1.00  0.00           H
ATOM   1025  HD2 ARG D  77      -7.603  16.739-120.795  1.00  0.00           H
ATOM   1026  HD3 ARG D  77      -6.341  17.830-120.278  1.00  0.00           H
ATOM   1027  HE  ARG D  77      -6.716  19.197-122.222  1.00  0.00           H
ATOM   1028 HH11 ARG D  77      -9.235  16.769-121.971  1.00  0.00           H
ATOM   1029 HH12 ARG D  77      -9.729  16.998-123.630  1.00  0.00           H
ATOM   1030 HH21 ARG D  77      -7.362  19.331-124.364  1.00  0.00           H
ATOM   1031 HH22 ARG D  77      -8.711  18.321-124.910  1.00  0.00           H
ATOM   1032  N   ASP D  78      -5.009  20.121-120.351  1.00144.15           N
ATOM   1033  CA  ASP D  78      -4.168  20.743-121.356  1.00144.15           C
ATOM   1034  C   ASP D  78      -5.000  21.429-122.437  1.00144.15           C
ATOM   1035  O   ASP D  78      -6.123  21.015-122.761  1.00144.15           O
ATOM   1036  CB  ASP D  78      -3.147  19.737-121.883  1.00143.14           C
ATOM   1037  CG  ASP D  78      -2.061  19.440-120.833  1.00143.14           C
ATOM   1038  OD1 ASP D  78      -1.298  18.482-121.070  1.00143.14           O
ATOM   1039  OD2 ASP D  78      -1.921  20.251-119.887  1.00143.14           O
ATOM   1040  H   ASP D  78      -5.128  19.124-120.369  1.00  0.00           H
ATOM   1041  HA  ASP D  78      -3.608  21.539-120.867  1.00  0.00           H
ATOM   1042  HB2 ASP D  78      -3.659  18.818-122.169  1.00  0.00           H
ATOM   1043  HB3 ASP D  78      -2.666  20.151-122.766  1.00  0.00           H
ATOM   1044  N   VAL D  79      -4.469  22.575-122.874  1.00137.40           N
ATOM   1045  CA  VAL D  79      -5.020  23.439-123.928  1.00137.40           C
ATOM   1046  C   VAL D  79      -5.364  22.622-125.186  1.00137.40           C
ATOM   1047  O   VAL D  79      -4.668  21.650-125.477  1.00137.40           O
ATOM   1048  CB  VAL D  79      -4.046  24.593-124.261  1.00143.05           C
ATOM   1049  CG1 VAL D  79      -3.900  25.547-123.067  1.00143.05           C
ATOM   1050  CG2 VAL D  79      -2.638  24.125-124.661  1.00143.05           C
ATOM   1051  H   VAL D  79      -3.538  22.790-122.554  1.00  0.00           H
ATOM   1052  HA  VAL D  79      -5.930  23.883-123.543  1.00  0.00           H
ATOM   1053  HB  VAL D  79      -4.463  25.167-125.088  1.00  0.00           H
ATOM   1054 HG11 VAL D  79      -3.260  26.386-123.342  1.00  0.00           H
ATOM   1055 HG12 VAL D  79      -3.458  25.034-122.216  1.00  0.00           H
ATOM   1056 HG13 VAL D  79      -4.877  25.941-122.789  1.00  0.00           H
ATOM   1057 HG21 VAL D  79      -2.007  24.987-124.876  1.00  0.00           H
ATOM   1058 HG22 VAL D  79      -2.695  23.511-125.560  1.00  0.00           H
ATOM   1059 HG23 VAL D  79      -2.176  23.541-123.866  1.00  0.00           H
ATOM   1060  N   PRO D  80      -6.455  22.942-125.909  1.00152.38           N
ATOM   1061  CA  PRO D  80      -6.812  22.225-127.133  1.00152.38           C
ATOM   1062  C   PRO D  80      -5.682  22.230-128.174  1.00152.38           C
ATOM   1063  O   PRO D  80      -5.037  23.257-128.364  1.00152.38           O
ATOM   1064  CB  PRO D  80      -8.065  22.923-127.671  1.00156.00           C
ATOM   1065  CG  PRO D  80      -8.704  23.505-126.413  1.00156.00           C
ATOM   1066  CD  PRO D  80      -7.491  23.912-125.579  1.00156.00           C
ATOM   1067  HA  PRO D  80      -7.054  21.196-126.865  1.00  0.00           H
ATOM   1068  HB2 PRO D  80      -7.780  23.740-128.337  1.00  0.00           H
ATOM   1069  HB3 PRO D  80      -8.730  22.226-128.181  1.00  0.00           H
ATOM   1070  HG2 PRO D  80      -9.342  24.359-126.641  1.00  0.00           H
ATOM   1071  HG3 PRO D  80      -9.266  22.728-125.892  1.00  0.00           H
ATOM   1072  HD2 PRO D  80      -7.158  24.911-125.867  1.00  0.00           H
ATOM   1073  HD3 PRO D  80      -7.757  23.886-124.523  1.00  0.00           H
ATOM   1074  N   GLU D  81      -5.582  21.142-128.944  1.00202.97           N
ATOM   1075  CA  GLU D  81      -4.515  20.901-129.931  1.00202.97           C
ATOM   1076  C   GLU D  81      -4.416  22.002-131.015  1.00202.97           C
ATOM   1077  O   GLU D  81      -3.487  22.805-131.023  1.00202.97           O
ATOM   1078  CB  GLU D  81      -4.753  19.502-130.543  1.00246.56           C
ATOM   1079  CG  GLU D  81      -3.666  19.033-131.524  1.00246.56           C
ATOM   1080  CD  GLU D  81      -2.392  18.547-130.818  1.00246.56           C
ATOM   1081  OE1 GLU D  81      -2.533  17.719-129.891  1.00246.56           O
ATOM   1082  OE2 GLU D  81      -1.298  18.882-131.321  1.00246.56           O
ATOM   1083  H   GLU D  81      -6.117  20.335-128.670  1.00  0.00           H
ATOM   1084  HA  GLU D  81      -3.555  20.880-129.408  1.00  0.00           H
ATOM   1085  HB2 GLU D  81      -5.703  19.518-131.080  1.00  0.00           H
ATOM   1086  HB3 GLU D  81      -4.866  18.769-129.742  1.00  0.00           H
ATOM   1087  HG2 GLU D  81      -4.074  18.204-132.107  1.00  0.00           H
ATOM   1088  HG3 GLU D  81      -3.434  19.834-132.227  1.00  0.00           H
ATOM   1089  N   GLY D  82      -5.378  22.040-131.948  1.00188.72           N
ATOM   1090  CA  GLY D  82      -5.337  22.929-133.115  1.00188.72           C
ATOM   1091  C   GLY D  82      -5.820  24.355-132.820  1.00188.72           C
ATOM   1092  O   GLY D  82      -5.069  25.328-132.905  1.00188.72           O
ATOM   1093  H   GLY D  82      -6.059  21.300-131.922  1.00  0.00           H
ATOM   1094  HA2 GLY D  82      -4.317  22.987-133.489  1.00  0.00           H
ATOM   1095  HA3 GLY D  82      -5.964  22.510-133.897  1.00  0.00           H
ATOM   1096  N   MET D  83      -7.141  24.507-132.652  1.00184.62           N
ATOM   1097  CA  MET D  83      -7.790  25.792-132.348  1.00184.62           C
ATOM   1098  C   MET D  83      -7.377  26.310-130.955  1.00184.62           C
ATOM   1099  O   MET D  83      -8.093  26.114-129.981  1.00184.62           O
ATOM   1100  CB  MET D  83      -9.320  25.650-132.493  1.00109.70           C
ATOM   1101  CG  MET D  83      -9.753  25.383-133.945  1.00109.70           C
ATOM   1102  SD  MET D  83     -11.533  25.121-134.203  1.00109.70           S
ATOM   1103  CE  MET D  83     -12.164  26.824-134.240  1.00109.70           C
ATOM   1104  H   MET D  83      -7.718  23.679-132.669  1.00  0.00           H
ATOM   1105  HA  MET D  83      -7.454  26.522-133.079  1.00  0.00           H
ATOM   1106  HB2 MET D  83      -9.799  26.565-132.145  1.00  0.00           H
ATOM   1107  HB3 MET D  83      -9.670  24.829-131.863  1.00  0.00           H
ATOM   1108  HG2 MET D  83      -9.246  24.485-134.294  1.00  0.00           H
ATOM   1109  HG3 MET D  83      -9.428  26.210-134.576  1.00  0.00           H
ATOM   1110  HE1 MET D  83     -13.247  26.805-134.362  1.00  0.00           H
ATOM   1111  HE2 MET D  83     -11.723  27.359-135.081  1.00  0.00           H
ATOM   1112  HE3 MET D  83     -11.920  27.336-133.310  1.00  0.00           H
ATOM   1113  N   GLN D  84      -6.228  26.991-130.877  1.00190.35           N
ATOM   1114  CA  GLN D  84      -5.631  27.513-129.638  1.00190.35           C
ATOM   1115  C   GLN D  84      -5.629  29.058-129.591  1.00190.35           C
ATOM   1116  O   GLN D  84      -6.617  29.643-129.152  1.00190.35           O
ATOM   1117  CB  GLN D  84      -4.264  26.828-129.436  1.00143.18           C
ATOM   1118  CG  GLN D  84      -3.590  27.103-128.081  1.00143.18           C
ATOM   1119  CD  GLN D  84      -2.878  28.447-128.006  1.00143.18           C
ATOM   1120  OE1 GLN D  84      -3.335  29.372-127.364  1.00143.18           O
ATOM   1121  NE2 GLN D  84      -1.875  28.684-128.824  1.00143.18           N
ATOM   1122  H   GLN D  84      -5.629  26.939-131.693  1.00  0.00           H
ATOM   1123  HA  GLN D  84      -6.256  27.200-128.800  1.00  0.00           H
ATOM   1124  HB2 GLN D  84      -4.430  25.750-129.497  1.00  0.00           H
ATOM   1125  HB3 GLN D  84      -3.593  27.096-130.253  1.00  0.00           H
ATOM   1126  HG2 GLN D  84      -2.844  26.326-127.911  1.00  0.00           H
ATOM   1127  HG3 GLN D  84      -4.329  27.039-127.282  1.00  0.00           H
ATOM   1128 HE21 GLN D  84      -1.470  27.945-129.371  1.00  0.00           H
ATOM   1129 HE22 GLN D  84      -1.458  29.599-128.745  1.00  0.00           H
ATOM   1130  N   ASN D  85      -4.666  29.738-130.238  1.00172.48           N
ATOM   1131  CA  ASN D  85      -4.540  31.214-130.212  1.00172.48           C
ATOM   1132  C   ASN D  85      -5.529  31.940-131.152  1.00172.48           C
ATOM   1133  O   ASN D  85      -5.240  33.006-131.681  1.00172.48           O
ATOM   1134  CB  ASN D  85      -3.080  31.635-130.489  1.00168.25           C
ATOM   1135  CG  ASN D  85      -2.624  32.970-129.896  1.00168.25           C
ATOM   1136  OD1 ASN D  85      -1.452  33.281-129.996  1.00168.25           O
ATOM   1137  ND2 ASN D  85      -3.418  33.699-129.139  1.00168.25           N
ATOM   1138  H   ASN D  85      -3.891  29.214-130.613  1.00  0.00           H
ATOM   1139  HA  ASN D  85      -4.788  31.519-129.193  1.00  0.00           H
ATOM   1140  HB2 ASN D  85      -2.408  30.892-130.076  1.00  0.00           H
ATOM   1141  HB3 ASN D  85      -2.914  31.677-131.565  1.00  0.00           H
ATOM   1142 HD21 ASN D  85      -4.412  33.578-129.124  1.00  0.00           H
ATOM   1143 HD22 ASN D  85      -3.021  34.525-128.710  1.00  0.00           H
ATOM   1144  N   LEU D  86      -6.698  31.350-131.400  1.00193.92           N
ATOM   1145  CA  LEU D  86      -7.805  31.983-132.126  1.00193.92           C
ATOM   1146  C   LEU D  86      -8.500  33.072-131.283  1.00193.92           C
ATOM   1147  O   LEU D  86      -9.405  33.749-131.767  1.00193.92           O
ATOM   1148  CB  LEU D  86      -8.801  30.895-132.567  1.00 85.87           C
ATOM   1149  CG  LEU D  86      -8.359  30.073-133.793  1.00 85.87           C
ATOM   1150  CD1 LEU D  86      -7.102  29.233-133.559  1.00 85.87           C
ATOM   1151  CD2 LEU D  86      -9.502  29.129-134.160  1.00 85.87           C
ATOM   1152  H   LEU D  86      -6.896  30.505-130.878  1.00  0.00           H
ATOM   1153  HA  LEU D  86      -7.411  32.483-133.013  1.00  0.00           H
ATOM   1154  HB2 LEU D  86      -9.740  31.385-132.828  1.00  0.00           H
ATOM   1155  HB3 LEU D  86      -9.002  30.230-131.725  1.00  0.00           H
ATOM   1156  HG  LEU D  86      -8.181  30.740-134.635  1.00  0.00           H
ATOM   1157 HD21 LEU D  86      -9.220  28.513-135.012  1.00  0.00           H
ATOM   1158 HD22 LEU D  86      -9.741  28.497-133.307  1.00  0.00           H
ATOM   1159 HD23 LEU D  86     -10.383  29.713-134.426  1.00  0.00           H
ATOM   1160 HD11 LEU D  86      -6.978  28.496-134.352  1.00  0.00           H
ATOM   1161 HD12 LEU D  86      -6.224  29.879-133.564  1.00  0.00           H
ATOM   1162 HD13 LEU D  86      -7.175  28.737-132.596  1.00  0.00           H
ATOM   1163  N   ALA D  87      -8.099  33.226-130.018  1.00203.58           N
ATOM   1164  CA  ALA D  87      -8.441  34.375-129.198  1.00203.58           C
ATOM   1165  C   ALA D  87      -7.511  35.560-129.540  1.00203.58           C
ATOM   1166  O   ALA D  87      -6.297  35.363-129.538  1.00203.58           O
ATOM   1167  CB  ALA D  87      -8.326  33.966-127.723  1.00139.90           C
ATOM   1168  H   ALA D  87      -7.304  32.683-129.724  1.00  0.00           H
ATOM   1169  HA  ALA D  87      -9.476  34.637-129.405  1.00  0.00           H
ATOM   1170  HB1 ALA D  87      -8.654  34.786-127.084  1.00  0.00           H
ATOM   1171  HB2 ALA D  87      -7.290  33.718-127.480  1.00  0.00           H
ATOM   1172  HB3 ALA D  87      -8.954  33.095-127.531  1.00  0.00           H
ATOM   1173  N   PRO D  88      -8.018  36.808-129.599  1.00207.79           N
ATOM   1174  CA  PRO D  88      -7.210  38.033-129.738  1.00207.79           C
ATOM   1175  C   PRO D  88      -6.373  38.382-128.490  1.00207.79           C
ATOM   1176  O   PRO D  88      -5.893  39.506-128.380  1.00207.79           O
ATOM   1177  CB  PRO D  88      -8.235  39.139-130.033  1.00164.39           C
ATOM   1178  CG  PRO D  88      -9.458  38.664-129.252  1.00164.39           C
ATOM   1179  CD  PRO D  88      -9.426  37.159-129.498  1.00164.39           C
ATOM   1180  HA  PRO D  88      -6.522  37.934-130.578  1.00  0.00           H
ATOM   1181  HB2 PRO D  88      -8.460  39.156-131.099  1.00  0.00           H
ATOM   1182  HB3 PRO D  88      -7.911  40.127-129.704  1.00  0.00           H
ATOM   1183  HG2 PRO D  88     -10.379  39.118-129.615  1.00  0.00           H
ATOM   1184  HG3 PRO D  88      -9.318  38.863-128.187  1.00  0.00           H
ATOM   1185  HD2 PRO D  88      -9.914  36.639-128.674  1.00  0.00           H
ATOM   1186  HD3 PRO D  88      -9.920  36.927-130.443  1.00  0.00           H
ATOM   1187  N   ASN D  89      -6.392  37.522-127.470  1.00207.02           N
ATOM   1188  CA  ASN D  89      -5.601  37.684-126.264  1.00207.02           C
ATOM   1189  C   ASN D  89      -4.120  37.351-126.567  1.00207.02           C
ATOM   1190  O   ASN D  89      -3.821  36.223-126.951  1.00207.02           O
ATOM   1191  CB  ASN D  89      -6.226  36.764-125.188  1.00183.65           C
ATOM   1192  CG  ASN D  89      -5.823  37.059-123.752  1.00183.65           C
ATOM   1193  OD1 ASN D  89      -6.278  36.416-122.817  1.00183.65           O
ATOM   1194  ND2 ASN D  89      -5.132  38.137-123.480  1.00183.65           N
ATOM   1195  H   ASN D  89      -6.722  36.592-127.666  1.00  0.00           H
ATOM   1196  HA  ASN D  89      -5.680  38.724-125.949  1.00  0.00           H
ATOM   1197  HB2 ASN D  89      -5.958  35.729-125.401  1.00  0.00           H
ATOM   1198  HB3 ASN D  89      -7.310  36.852-125.222  1.00  0.00           H
ATOM   1199 HD21 ASN D  89      -4.799  38.788-124.199  1.00  0.00           H
ATOM   1200 HD22 ASN D  89      -4.855  38.266-122.530  1.00  0.00           H
ATOM   1201  N   ASP D  90      -3.198  38.256-126.232  1.00212.12           N
ATOM   1202  CA  ASP D  90      -1.732  38.078-126.221  1.00212.12           C
ATOM   1203  C   ASP D  90      -1.240  37.157-125.071  1.00212.12           C
ATOM   1204  O   ASP D  90      -0.049  37.071-124.776  1.00212.12           O
ATOM   1205  CB  ASP D  90      -1.089  39.480-126.125  1.00187.99           C
ATOM   1206  CG  ASP D  90       0.402  39.507-126.508  1.00187.99           C
ATOM   1207  OD1 ASP D  90       0.668  39.300-127.717  1.00187.99           O
ATOM   1208  OD2 ASP D  90       1.205  40.044-125.701  1.00187.99           O
ATOM   1209  H   ASP D  90      -3.528  39.176-125.933  1.00  0.00           H
ATOM   1210  HA  ASP D  90      -1.431  37.625-127.167  1.00  0.00           H
ATOM   1211  HB2 ASP D  90      -1.615  40.158-126.797  1.00  0.00           H
ATOM   1212  HB3 ASP D  90      -1.211  39.863-125.114  1.00  0.00           H
ATOM   1213  N   LEU D  91      -2.165  36.577-124.294  1.00206.80           N
ATOM   1214  CA  LEU D  91      -1.886  35.794-123.088  1.00206.80           C
ATOM   1215  C   LEU D  91      -2.266  34.315-123.272  1.00206.80           C
ATOM   1216  O   LEU D  91      -3.057  33.984-124.157  1.00206.80           O
ATOM   1217  CB  LEU D  91      -2.580  36.400-121.849  1.00152.89           C
ATOM   1218  CG  LEU D  91      -1.910  37.670-121.310  1.00152.89           C
ATOM   1219  CD1 LEU D  91      -2.264  38.942-122.075  1.00152.89           C
ATOM   1220  CD2 LEU D  91      -2.317  37.871-119.843  1.00152.89           C
ATOM   1221  H   LEU D  91      -3.117  36.603-124.626  1.00  0.00           H
ATOM   1222  HA  LEU D  91      -0.813  35.825-122.916  1.00  0.00           H
ATOM   1223  HB2 LEU D  91      -3.632  36.578-122.049  1.00  0.00           H
ATOM   1224  HB3 LEU D  91      -2.551  35.660-121.050  1.00  0.00           H
ATOM   1225  HG  LEU D  91      -0.831  37.540-121.345  1.00  0.00           H
ATOM   1226 HD11 LEU D  91      -2.229  38.789-123.149  1.00  0.00           H
ATOM   1227 HD12 LEU D  91      -3.259  39.287-121.812  1.00  0.00           H
ATOM   1228 HD13 LEU D  91      -1.538  39.728-121.901  1.00  0.00           H
ATOM   1229 HD21 LEU D  91      -3.292  37.416-119.653  1.00  0.00           H
ATOM   1230 HD22 LEU D  91      -2.411  38.922-119.596  1.00  0.00           H
ATOM   1231 HD23 LEU D  91      -1.586  37.393-119.188  1.00  0.00           H
ATOM   1232  N   PRO D  92      -1.767  33.424-122.388  1.00163.74           N
ATOM   1233  CA  PRO D  92      -2.154  32.016-122.380  1.00163.74           C
ATOM   1234  C   PRO D  92      -3.665  31.790-122.191  1.00163.74           C
ATOM   1235  O   PRO D  92      -4.425  32.700-121.873  1.00163.74           O
ATOM   1236  CB  PRO D  92      -1.321  31.371-121.262  1.00162.75           C
ATOM   1237  CG  PRO D  92      -0.107  32.289-121.136  1.00162.75           C
ATOM   1238  CD  PRO D  92      -0.702  33.661-121.420  1.00162.75           C
ATOM   1239  HA  PRO D  92      -1.862  31.585-123.337  1.00  0.00           H
ATOM   1240  HB2 PRO D  92      -1.873  31.376-120.322  1.00  0.00           H
ATOM   1241  HB3 PRO D  92      -1.027  30.353-121.517  1.00  0.00           H
ATOM   1242  HG2 PRO D  92       0.344  32.244-120.144  1.00  0.00           H
ATOM   1243  HG3 PRO D  92       0.624  32.046-121.909  1.00  0.00           H
ATOM   1244  HD2 PRO D  92       0.074  34.319-121.813  1.00  0.00           H
ATOM   1245  HD3 PRO D  92      -1.115  34.078-120.500  1.00  0.00           H
ATOM   1246  N   LEU D  93      -4.077  30.520-122.218  1.00144.30           N
ATOM   1247  CA  LEU D  93      -5.459  30.096-121.984  1.00144.30           C
ATOM   1248  C   LEU D  93      -5.517  28.988-120.930  1.00144.30           C
ATOM   1249  O   LEU D  93      -4.861  27.951-121.053  1.00144.30           O
ATOM   1250  CB  LEU D  93      -6.089  29.650-123.314  1.00138.73           C
ATOM   1251  CG  LEU D  93      -6.433  30.803-124.277  1.00138.73           C
ATOM   1252  CD1 LEU D  93      -6.907  30.211-125.604  1.00138.73           C
ATOM   1253  CD2 LEU D  93      -7.551  31.698-123.733  1.00138.73           C
ATOM   1254  H   LEU D  93      -3.397  29.802-122.410  1.00  0.00           H
ATOM   1255  HA  LEU D  93      -6.038  30.931-121.591  1.00  0.00           H
ATOM   1256  HB2 LEU D  93      -6.998  29.094-123.099  1.00  0.00           H
ATOM   1257  HB3 LEU D  93      -5.397  28.967-123.810  1.00  0.00           H
ATOM   1258  HG  LEU D  93      -5.548  31.410-124.463  1.00  0.00           H
ATOM   1259 HD11 LEU D  93      -7.158  31.013-126.297  1.00  0.00           H
ATOM   1260 HD12 LEU D  93      -7.778  29.577-125.453  1.00  0.00           H
ATOM   1261 HD13 LEU D  93      -6.101  29.624-126.048  1.00  0.00           H
ATOM   1262 HD21 LEU D  93      -7.821  32.438-124.486  1.00  0.00           H
ATOM   1263 HD22 LEU D  93      -8.426  31.102-123.479  1.00  0.00           H
ATOM   1264 HD23 LEU D  93      -7.197  32.236-122.855  1.00  0.00           H
ATOM   1265  N   LEU D  94      -6.349  29.179-119.906  1.00133.17           N
ATOM   1266  CA  LEU D  94      -6.553  28.175-118.869  1.00133.17           C
ATOM   1267  C   LEU D  94      -7.601  27.156-119.323  1.00133.17           C
ATOM   1268  O   LEU D  94      -8.795  27.439-119.311  1.00133.17           O
ATOM   1269  CB  LEU D  94      -6.911  28.872-117.549  1.00129.42           C
ATOM   1270  CG  LEU D  94      -7.396  27.915-116.443  1.00129.42           C
ATOM   1271  CD1 LEU D  94      -6.357  26.861-116.057  1.00129.42           C
ATOM   1272  CD2 LEU D  94      -7.775  28.742-115.224  1.00129.42           C
ATOM   1273  H   LEU D  94      -6.894  30.033-119.863  1.00  0.00           H
ATOM   1274  HA  LEU D  94      -5.613  27.648-118.710  1.00  0.00           H
ATOM   1275  HB2 LEU D  94      -7.700  29.594-117.751  1.00  0.00           H
ATOM   1276  HB3 LEU D  94      -6.043  29.432-117.196  1.00  0.00           H
ATOM   1277  HG  LEU D  94      -8.290  27.394-116.776  1.00  0.00           H
ATOM   1278 HD11 LEU D  94      -6.836  26.105-115.436  1.00  0.00           H
ATOM   1279 HD12 LEU D  94      -5.551  27.320-115.496  1.00  0.00           H
ATOM   1280 HD13 LEU D  94      -5.950  26.370-116.935  1.00  0.00           H
ATOM   1281 HD21 LEU D  94      -8.175  28.108-114.439  1.00  0.00           H
ATOM   1282 HD22 LEU D  94      -8.555  29.438-115.506  1.00  0.00           H
ATOM   1283 HD23 LEU D  94      -6.921  29.312-114.854  1.00  0.00           H
ATOM   1284  N   ALA D  95      -7.148  25.973-119.732  1.00135.00           N
ATOM   1285  CA  ALA D  95      -7.999  24.815-119.994  1.00135.00           C
ATOM   1286  C   ALA D  95      -8.200  23.943-118.737  1.00135.00           C
ATOM   1287  O   ALA D  95      -7.323  23.855-117.870  1.00135.00           O
ATOM   1288  CB  ALA D  95      -7.410  24.038-121.173  1.00109.88           C
ATOM   1289  H   ALA D  95      -6.156  25.847-119.783  1.00  0.00           H
ATOM   1290  HA  ALA D  95      -8.980  25.170-120.305  1.00  0.00           H
ATOM   1291  HB1 ALA D  95      -8.029  23.169-121.398  1.00  0.00           H
ATOM   1292  HB2 ALA D  95      -7.374  24.687-122.048  1.00  0.00           H
ATOM   1293  HB3 ALA D  95      -6.401  23.707-120.938  1.00  0.00           H
ATOM   1294  N   MET D  96      -9.371  23.310-118.652  1.00113.90           N
ATOM   1295  CA  MET D  96      -9.871  22.527-117.515  1.00113.90           C
ATOM   1296  C   MET D  96     -11.011  21.582-117.935  1.00113.90           C
ATOM   1297  O   MET D  96     -11.541  21.699-119.044  1.00113.90           O
ATOM   1298  CB  MET D  96     -10.261  23.461-116.360  1.00129.34           C
ATOM   1299  CG  MET D  96     -11.134  24.648-116.771  1.00129.34           C
ATOM   1300  SD  MET D  96     -11.425  25.845-115.450  1.00129.34           S
ATOM   1301  CE  MET D  96     -13.186  25.558-115.204  1.00129.34           C
ATOM   1302  H   MET D  96     -10.063  23.520-119.365  1.00  0.00           H
ATOM   1303  HA  MET D  96      -9.094  21.884-117.135  1.00  0.00           H
ATOM   1304  HB2 MET D  96      -9.347  23.854-115.911  1.00  0.00           H
ATOM   1305  HB3 MET D  96     -10.776  22.878-115.603  1.00  0.00           H
ATOM   1306  HG2 MET D  96     -12.086  24.269-117.134  1.00  0.00           H
ATOM   1307  HG3 MET D  96     -10.648  25.194-117.577  1.00  0.00           H
ATOM   1308  HE1 MET D  96     -13.516  26.190-114.387  1.00  0.00           H
ATOM   1309  HE2 MET D  96     -13.366  24.510-114.965  1.00  0.00           H
ATOM   1310  HE3 MET D  96     -13.730  25.815-116.111  1.00  0.00           H
ATOM   1311  N   GLU D  97     -11.253  20.533-117.140  1.00120.69           N
ATOM   1312  CA  GLU D  97     -12.379  19.610-117.359  1.00120.69           C
ATOM   1313  C   GLU D  97     -13.738  20.344-117.354  1.00120.69           C
ATOM   1314  O   GLU D  97     -13.874  21.460-116.845  1.00120.69           O
ATOM   1315  CB  GLU D  97     -12.354  18.449-116.337  1.00123.53           C
ATOM   1316  CG  GLU D  97     -12.554  18.900-114.880  1.00123.53           C
ATOM   1317  CD  GLU D  97     -12.865  17.764-113.893  1.00123.53           C
ATOM   1318  OE1 GLU D  97     -13.817  16.989-114.129  1.00123.53           O
ATOM   1319  OE2 GLU D  97     -12.294  17.804-112.780  1.00123.53           O
ATOM   1320  H   GLU D  97     -10.730  20.439-116.273  1.00  0.00           H
ATOM   1321  HA  GLU D  97     -12.260  19.170-118.350  1.00  0.00           H
ATOM   1322  HB2 GLU D  97     -11.400  17.924-116.418  1.00  0.00           H
ATOM   1323  HB3 GLU D  97     -13.141  17.746-116.609  1.00  0.00           H
ATOM   1324  HG2 GLU D  97     -11.640  19.392-114.564  1.00  0.00           H
ATOM   1325  HG3 GLU D  97     -13.362  19.629-114.829  1.00  0.00           H
ATOM   1326  N   TYR D  98     -14.764  19.712-117.931  1.00109.59           N
ATOM   1327  CA  TYR D  98     -16.144  20.188-117.865  1.00109.59           C
ATOM   1328  C   TYR D  98     -17.010  19.258-117.008  1.00109.59           C
ATOM   1329  O   TYR D  98     -17.360  18.150-117.419  1.00109.59           O
ATOM   1330  CB  TYR D  98     -16.716  20.331-119.277  1.00117.18           C
ATOM   1331  CG  TYR D  98     -18.208  20.629-119.297  1.00117.18           C
ATOM   1332  CD1 TYR D  98     -18.673  21.920-118.995  1.00117.18           C
ATOM   1333  CD2 TYR D  98     -19.120  19.591-119.568  1.00117.18           C
ATOM   1334  CE1 TYR D  98     -20.055  22.155-118.895  1.00117.18           C
ATOM   1335  CE2 TYR D  98     -20.498  19.840-119.564  1.00117.18           C
ATOM   1336  CZ  TYR D  98     -20.973  21.111-119.167  1.00117.18           C
ATOM   1337  OH  TYR D  98     -22.309  21.329-119.028  1.00117.18           O
ATOM   1338  H   TYR D  98     -14.609  18.791-118.316  1.00  0.00           H
ATOM   1339  HA  TYR D  98     -16.166  21.175-117.406  1.00  0.00           H
ATOM   1340  HB2 TYR D  98     -16.174  21.110-119.814  1.00  0.00           H
ATOM   1341  HB3 TYR D  98     -16.556  19.387-119.786  1.00  0.00           H
ATOM   1342  HD1 TYR D  98     -17.968  22.705-118.777  1.00  0.00           H
ATOM   1343  HD2 TYR D  98     -18.756  18.592-119.751  1.00  0.00           H
ATOM   1344  HE1 TYR D  98     -20.424  23.127-118.603  1.00  0.00           H
ATOM   1345  HE2 TYR D  98     -21.192  19.054-119.782  1.00  0.00           H
ATOM   1346  HH  TYR D  98     -22.460  22.002-118.373  1.00  0.00           H
ATOM   1347  N   CYS D  99     -17.541  19.810-115.922  1.00 98.98           N
ATOM   1348  CA  CYS D  99     -18.390  19.092-114.984  1.00 98.98           C
ATOM   1349  C   CYS D  99     -19.874  19.325-115.314  1.00 98.98           C
ATOM   1350  O   CYS D  99     -20.428  20.388-115.030  1.00 98.98           O
ATOM   1351  CB  CYS D  99     -18.035  19.562-113.571  1.00102.17           C
ATOM   1352  SG  CYS D  99     -16.241  19.682-113.322  1.00102.17           S
ATOM   1353  H   CYS D  99     -17.200  20.714-115.630  1.00  0.00           H
ATOM   1354  HA  CYS D  99     -18.174  18.025-115.046  1.00  0.00           H
ATOM   1355  HB2 CYS D  99     -18.452  18.869-112.849  1.00  0.00           H
ATOM   1356  HB3 CYS D  99     -18.484  20.537-113.399  1.00  0.00           H
ATOM   1357  HG  CYS D  99     -15.916  18.391-113.561  1.00  0.00           H
ATOM   1358  N   GLN D 100     -20.522  18.390-116.013  1.00128.96           N
ATOM   1359  CA  GLN D 100     -21.932  18.563-116.375  1.00128.96           C
ATOM   1360  C   GLN D 100     -22.856  18.426-115.155  1.00128.96           C
ATOM   1361  O   GLN D 100     -22.835  17.404-114.471  1.00128.96           O
ATOM   1362  CB  GLN D 100     -22.344  17.596-117.491  1.00160.08           C
ATOM   1363  CG  GLN D 100     -23.648  18.064-118.160  1.00160.08           C
ATOM   1364  CD  GLN D 100     -23.924  17.306-119.450  1.00160.08           C
ATOM   1365  OE1 GLN D 100     -24.203  16.125-119.465  1.00160.08           O
ATOM   1366  NE2 GLN D 100     -23.910  17.961-120.590  1.00160.08           N
ATOM   1367  H   GLN D 100     -20.030  17.554-116.291  1.00  0.00           H
ATOM   1368  HA  GLN D 100     -22.034  19.579-116.759  1.00  0.00           H
ATOM   1369  HB2 GLN D 100     -22.479  16.593-117.084  1.00  0.00           H
ATOM   1370  HB3 GLN D 100     -21.552  17.554-118.236  1.00  0.00           H
ATOM   1371  HG2 GLN D 100     -24.488  17.920-117.482  1.00  0.00           H
ATOM   1372  HG3 GLN D 100     -23.579  19.126-118.389  1.00  0.00           H
ATOM   1373 HE21 GLN D 100     -23.673  18.934-120.614  1.00  0.00           H
ATOM   1374 HE22 GLN D 100     -24.051  17.383-121.400  1.00  0.00           H
ATOM   1375  N   GLY D 101     -23.826  19.341-115.050  1.00155.01           N
ATOM   1376  CA  GLY D 101     -24.754  19.382-113.920  1.00155.01           C
ATOM   1377  C   GLY D 101     -24.107  19.918-112.641  1.00155.01           C
ATOM   1378  O   GLY D 101     -22.889  19.944-112.493  1.00155.01           O
ATOM   1379  H   GLY D 101     -23.746  20.166-115.620  1.00  0.00           H
ATOM   1380  HA2 GLY D 101     -25.127  18.380-113.710  1.00  0.00           H
ATOM   1381  HA3 GLY D 101     -25.600  20.019-114.179  1.00  0.00           H
ATOM   1382  N   GLY D 102     -24.934  20.485-111.766  1.00113.31           N
ATOM   1383  CA  GLY D 102     -24.463  21.238-110.615  1.00113.31           C
ATOM   1384  C   GLY D 102     -25.164  22.571-110.491  1.00113.31           C
ATOM   1385  O   GLY D 102     -26.394  22.567-110.511  1.00113.31           O
ATOM   1386  H   GLY D 102     -25.918  20.538-111.969  1.00  0.00           H
ATOM   1387  HA2 GLY D 102     -24.655  20.667-109.713  1.00  0.00           H
ATOM   1388  HA3 GLY D 102     -23.403  21.417-110.708  1.00  0.00           H
ATOM   1389  N   ASP D 103     -24.383  23.657-110.391  1.00114.72           N
ATOM   1390  CA  ASP D 103     -24.874  24.987-110.015  1.00114.72           C
ATOM   1391  C   ASP D 103     -25.617  24.874-108.671  1.00114.72           C
ATOM   1392  O   ASP D 103     -26.838  24.747-108.654  1.00114.72           O
ATOM   1393  CB  ASP D 103     -25.738  25.573-111.164  1.00139.99           C
ATOM   1394  CG  ASP D 103     -24.997  26.546-112.076  1.00139.99           C
ATOM   1395  OD1 ASP D 103     -25.344  26.515-113.280  1.00139.99           O
ATOM   1396  OD2 ASP D 103     -24.506  27.538-111.498  1.00139.99           O
ATOM   1397  H   ASP D 103     -23.381  23.553-110.440  1.00  0.00           H
ATOM   1398  HA  ASP D 103     -24.022  25.653-109.855  1.00  0.00           H
ATOM   1399  HB2 ASP D 103     -26.582  26.121-110.745  1.00  0.00           H
ATOM   1400  HB3 ASP D 103     -26.148  24.770-111.779  1.00  0.00           H
ATOM   1401  N   LEU D 104     -24.912  24.722-107.535  1.00 82.46           N
ATOM   1402  CA  LEU D 104     -25.522  24.346-106.238  1.00 82.46           C
ATOM   1403  C   LEU D 104     -26.726  25.230-105.857  1.00 82.46           C
ATOM   1404  O   LEU D 104     -27.715  24.719-105.333  1.00 82.46           O
ATOM   1405  CB  LEU D 104     -24.434  24.349-105.140  1.00 64.65           C
ATOM   1406  CG  LEU D 104     -24.899  24.019-103.705  1.00 64.65           C
ATOM   1407  CD1 LEU D 104     -25.378  22.576-103.558  1.00 64.65           C
ATOM   1408  CD2 LEU D 104     -23.754  24.222-102.710  1.00 64.65           C
ATOM   1409  H   LEU D 104     -23.894  24.712-107.595  1.00  0.00           H
ATOM   1410  HA  LEU D 104     -25.897  23.330-106.335  1.00  0.00           H
ATOM   1411  HB2 LEU D 104     -23.642  23.652-105.417  1.00  0.00           H
ATOM   1412  HB3 LEU D 104     -23.993  25.342-105.119  1.00  0.00           H
ATOM   1413  HG  LEU D 104     -25.710  24.685-103.427  1.00  0.00           H
ATOM   1414 HD21 LEU D 104     -23.391  25.245-102.748  1.00  0.00           H
ATOM   1415 HD22 LEU D 104     -22.926  23.554-102.942  1.00  0.00           H
ATOM   1416 HD23 LEU D 104     -24.105  24.023-101.696  1.00  0.00           H
ATOM   1417 HD11 LEU D 104     -26.224  22.392-104.219  1.00  0.00           H
ATOM   1418 HD12 LEU D 104     -24.564  21.890-103.787  1.00  0.00           H
ATOM   1419 HD13 LEU D 104     -25.702  22.404-102.530  1.00  0.00           H
ATOM   1420  N   ARG D 105     -26.779  26.472-106.357  1.00118.85           N
ATOM   1421  CA  ARG D 105     -27.988  27.311-106.328  1.00118.85           C
ATOM   1422  C   ARG D 105     -29.213  26.687-106.982  1.00118.85           C
ATOM   1423  O   ARG D 105     -30.262  26.707-106.356  1.00118.85           O
ATOM   1424  CB  ARG D 105     -27.714  28.699-106.937  1.00117.62           C
ATOM   1425  CG  ARG D 105     -27.810  29.773-105.844  1.00117.62           C
ATOM   1426  CD  ARG D 105     -26.657  29.631-104.842  1.00117.62           C
ATOM   1427  NE  ARG D 105     -26.888  30.271-103.539  1.00117.62           N
ATOM   1428  CZ  ARG D 105     -27.237  31.517-103.327  1.00117.62           C
ATOM   1429  NH1 ARG D 105     -27.302  32.414-104.257  1.00117.62           N
ATOM   1430  NH2 ARG D 105     -27.772  31.850-102.191  1.00117.62           N
ATOM   1431  H   ARG D 105     -25.971  26.785-106.882  1.00  0.00           H
ATOM   1432  HA  ARG D 105     -28.276  27.420-105.282  1.00  0.00           H
ATOM   1433  HB2 ARG D 105     -28.460  28.929-107.699  1.00  0.00           H
ATOM   1434  HB3 ARG D 105     -26.733  28.736-107.413  1.00  0.00           H
ATOM   1435  HG2 ARG D 105     -28.749  29.663-105.307  1.00  0.00           H
ATOM   1436  HG3 ARG D 105     -27.788  30.754-106.314  1.00  0.00           H
ATOM   1437  HD2 ARG D 105     -26.526  28.559-104.651  1.00  0.00           H
ATOM   1438  HD3 ARG D 105     -25.734  29.989-105.311  1.00  0.00           H
ATOM   1439  HE  ARG D 105     -26.830  29.690-102.720  1.00  0.00           H
ATOM   1440 HH11 ARG D 105     -27.399  33.373-104.022  1.00  0.00           H
ATOM   1441 HH12 ARG D 105     -26.765  32.211-105.105  1.00  0.00           H
ATOM   1442 HH21 ARG D 105     -28.591  32.413-102.294  1.00  0.00           H
ATOM   1443 HH22 ARG D 105     -27.877  31.050-101.529  1.00  0.00           H
ATOM   1444  N   LYS D 106     -29.124  26.092-108.168  1.00124.52           N
ATOM   1445  CA  LYS D 106     -30.231  25.370-108.817  1.00124.52           C
ATOM   1446  C   LYS D 106     -30.828  24.275-107.919  1.00124.52           C
ATOM   1447  O   LYS D 106     -32.026  24.020-108.026  1.00124.52           O
ATOM   1448  CB  LYS D 106     -29.694  24.778-110.129  1.00136.60           C
ATOM   1449  CG  LYS D 106     -30.786  24.100-110.963  1.00136.60           C
ATOM   1450  CD  LYS D 106     -30.168  23.241-112.065  1.00136.60           C
ATOM   1451  CE  LYS D 106     -31.277  22.347-112.622  1.00136.60           C
ATOM   1452  NZ  LYS D 106     -30.720  21.296-113.501  1.00136.60           N
ATOM   1453  H   LYS D 106     -28.197  26.004-108.575  1.00  0.00           H
ATOM   1454  HA  LYS D 106     -31.033  26.074-109.042  1.00  0.00           H
ATOM   1455  HB2 LYS D 106     -28.928  24.040-109.885  1.00  0.00           H
ATOM   1456  HB3 LYS D 106     -29.232  25.567-110.726  1.00  0.00           H
ATOM   1457  HG2 LYS D 106     -31.445  24.854-111.397  1.00  0.00           H
ATOM   1458  HG3 LYS D 106     -31.377  23.439-110.333  1.00  0.00           H
ATOM   1459  HD2 LYS D 106     -29.746  23.880-112.843  1.00  0.00           H
ATOM   1460  HD3 LYS D 106     -29.378  22.622-111.635  1.00  0.00           H
ATOM   1461  HE2 LYS D 106     -31.998  22.972-113.159  1.00  0.00           H
ATOM   1462  HE3 LYS D 106     -31.798  21.883-111.777  1.00  0.00           H
ATOM   1463  HZ1 LYS D 106     -31.460  20.704-113.855  1.00  0.00           H
ATOM   1464  HZ2 LYS D 106     -30.071  20.725-112.973  1.00  0.00           H
ATOM   1465  HZ3 LYS D 106     -30.223  21.719-114.274  1.00  0.00           H
ATOM   1466  N   TYR D 107     -30.026  23.644-107.056  1.00104.87           N
ATOM   1467  CA  TYR D 107     -30.498  22.691-106.042  1.00104.87           C
ATOM   1468  C   TYR D 107     -31.108  23.363-104.803  1.00104.87           C
ATOM   1469  O   TYR D 107     -32.219  23.007-104.424  1.00104.87           O
ATOM   1470  CB  TYR D 107     -29.366  21.748-105.629  1.00112.37           C
ATOM   1471  CG  TYR D 107     -29.072  20.664-106.643  1.00112.37           C
ATOM   1472  CD1 TYR D 107     -29.926  19.547-106.722  1.00112.37           C
ATOM   1473  CD2 TYR D 107     -27.944  20.750-107.479  1.00112.37           C
ATOM   1474  CE1 TYR D 107     -29.631  18.493-107.607  1.00112.37           C
ATOM   1475  CE2 TYR D 107     -27.638  19.691-108.356  1.00112.37           C
ATOM   1476  CZ  TYR D 107     -28.465  18.548-108.399  1.00112.37           C
ATOM   1477  OH  TYR D 107     -28.127  17.490-109.182  1.00112.37           O
ATOM   1478  H   TYR D 107     -29.053  23.918-107.031  1.00  0.00           H
ATOM   1479  HA  TYR D 107     -31.278  22.072-106.481  1.00  0.00           H
ATOM   1480  HB2 TYR D 107     -28.460  22.316-105.425  1.00  0.00           H
ATOM   1481  HB3 TYR D 107     -29.648  21.256-104.696  1.00  0.00           H
ATOM   1482  HD1 TYR D 107     -30.796  19.486-106.081  1.00  0.00           H
ATOM   1483  HD2 TYR D 107     -27.300  21.618-107.426  1.00  0.00           H
ATOM   1484  HE1 TYR D 107     -30.267  17.622-107.653  1.00  0.00           H
ATOM   1485  HE2 TYR D 107     -26.760  19.741-108.978  1.00  0.00           H
ATOM   1486  HH  TYR D 107     -27.188  17.296-109.128  1.00  0.00           H
ATOM   1487  N   LEU D 108     -30.458  24.385-104.238  1.00115.03           N
ATOM   1488  CA  LEU D 108     -30.970  25.138-103.078  1.00115.03           C
ATOM   1489  C   LEU D 108     -32.273  25.906-103.395  1.00115.03           C
ATOM   1490  O   LEU D 108     -33.160  26.006-102.560  1.00115.03           O
ATOM   1491  CB  LEU D 108     -29.879  26.117-102.599  1.00 81.24           C
ATOM   1492  CG  LEU D 108     -28.574  25.461-102.099  1.00 81.24           C
ATOM   1493  CD1 LEU D 108     -27.448  26.497-102.097  1.00 81.24           C
ATOM   1494  CD2 LEU D 108     -28.719  24.891-100.690  1.00 81.24           C
ATOM   1495  H   LEU D 108     -29.529  24.607-104.580  1.00  0.00           H
ATOM   1496  HA  LEU D 108     -31.202  24.441-102.269  1.00  0.00           H
ATOM   1497  HB2 LEU D 108     -29.643  26.783-103.428  1.00  0.00           H
ATOM   1498  HB3 LEU D 108     -30.286  26.732-101.794  1.00  0.00           H
ATOM   1499  HG  LEU D 108     -28.280  24.651-102.764  1.00  0.00           H
ATOM   1500 HD21 LEU D 108     -27.780  24.429-100.390  1.00  0.00           H
ATOM   1501 HD22 LEU D 108     -28.973  25.683 -99.985  1.00  0.00           H
ATOM   1502 HD23 LEU D 108     -29.501  24.133-100.669  1.00  0.00           H
ATOM   1503 HD11 LEU D 108     -26.544  26.063-101.668  1.00  0.00           H
ATOM   1504 HD12 LEU D 108     -27.243  26.812-103.117  1.00  0.00           H
ATOM   1505 HD13 LEU D 108     -27.746  27.358-101.500  1.00  0.00           H
ATOM   1506  N   ASN D 109     -32.438  26.355-104.643  1.00104.29           N
ATOM   1507  CA  ASN D 109     -33.644  27.010-105.168  1.00104.29           C
ATOM   1508  C   ASN D 109     -34.761  26.027-105.602  1.00104.29           C
ATOM   1509  O   ASN D 109     -35.748  26.457-106.200  1.00104.29           O
ATOM   1510  CB  ASN D 109     -33.242  27.947-106.328  1.00112.69           C
ATOM   1511  CG  ASN D 109     -32.540  29.213-105.869  1.00112.69           C
ATOM   1512  OD1 ASN D 109     -33.148  30.224-105.574  1.00112.69           O
ATOM   1513  ND2 ASN D 109     -31.239  29.274-105.985  1.00112.69           N
ATOM   1514  H   ASN D 109     -31.656  26.235-105.270  1.00  0.00           H
ATOM   1515  HA  ASN D 109     -34.077  27.621-104.372  1.00  0.00           H
ATOM   1516  HB2 ASN D 109     -32.622  27.408-107.042  1.00  0.00           H
ATOM   1517  HB3 ASN D 109     -34.134  28.273-106.858  1.00  0.00           H
ATOM   1518 HD21 ASN D 109     -30.743  28.412-106.152  1.00  0.00           H
ATOM   1519 HD22 ASN D 109     -30.806  30.124-105.681  1.00  0.00           H
ATOM   1520  N   GLN D 110     -34.596  24.708-105.433  1.00119.30           N
ATOM   1521  CA  GLN D 110     -35.673  23.747-105.714  1.00119.30           C
ATOM   1522  C   GLN D 110     -36.872  23.961-104.777  1.00119.30           C
ATOM   1523  O   GLN D 110     -36.713  24.044-103.566  1.00119.30           O
ATOM   1524  CB  GLN D 110     -35.174  22.303-105.560  1.00166.13           C
ATOM   1525  CG  GLN D 110     -34.228  21.822-106.659  1.00166.13           C
ATOM   1526  CD  GLN D 110     -34.863  21.822-108.040  1.00166.13           C
ATOM   1527  OE1 GLN D 110     -35.959  21.342-108.266  1.00166.13           O
ATOM   1528  NE2 GLN D 110     -34.257  22.478-109.001  1.00166.13           N
ATOM   1529  H   GLN D 110     -33.795  24.387-104.900  1.00  0.00           H
ATOM   1530  HA  GLN D 110     -36.018  23.898-106.736  1.00  0.00           H
ATOM   1531  HB2 GLN D 110     -36.025  21.623-105.508  1.00  0.00           H
ATOM   1532  HB3 GLN D 110     -34.630  22.243-104.627  1.00  0.00           H
ATOM   1533  HG2 GLN D 110     -33.365  22.474-106.665  1.00  0.00           H
ATOM   1534  HG3 GLN D 110     -33.887  20.814-106.424  1.00  0.00           H
ATOM   1535 HE21 GLN D 110     -33.471  23.068-108.739  1.00  0.00           H
ATOM   1536 HE22 GLN D 110     -34.817  22.624-109.817  1.00  0.00           H
ATOM   1537  N   PHE D 111     -38.092  23.810-105.298  1.00113.14           N
ATOM   1538  CA  PHE D 111     -39.312  24.003-104.500  1.00113.14           C
ATOM   1539  C   PHE D 111     -39.670  22.831-103.573  1.00113.14           C
ATOM   1540  O   PHE D 111     -40.357  23.037-102.580  1.00113.14           O
ATOM   1541  CB  PHE D 111     -40.493  24.269-105.435  1.00128.46           C
ATOM   1542  CG  PHE D 111     -40.339  25.401-106.437  1.00128.46           C
ATOM   1543  CD1 PHE D 111     -39.638  26.583-106.118  1.00128.46           C
ATOM   1544  CD2 PHE D 111     -40.880  25.242-107.726  1.00128.46           C
ATOM   1545  CE1 PHE D 111     -39.514  27.607-107.073  1.00128.46           C
ATOM   1546  CE2 PHE D 111     -40.758  26.267-108.679  1.00128.46           C
ATOM   1547  CZ  PHE D 111     -40.079  27.453-108.351  1.00128.46           C
ATOM   1548  H   PHE D 111     -38.179  23.738-106.299  1.00  0.00           H
ATOM   1549  HA  PHE D 111     -39.170  24.871-103.854  1.00  0.00           H
ATOM   1550  HB2 PHE D 111     -40.693  23.346-105.981  1.00  0.00           H
ATOM   1551  HB3 PHE D 111     -41.369  24.483-104.823  1.00  0.00           H
ATOM   1552  HD1 PHE D 111     -39.195  26.718-105.141  1.00  0.00           H
ATOM   1553  HD2 PHE D 111     -41.404  24.332-107.981  1.00  0.00           H
ATOM   1554  HE1 PHE D 111     -38.979  28.513-106.822  1.00  0.00           H
ATOM   1555  HE2 PHE D 111     -41.187  26.142-109.663  1.00  0.00           H
ATOM   1556  HZ  PHE D 111     -39.983  28.243-109.082  1.00  0.00           H
ATOM   1557  N   GLU D 112     -39.245  21.600-103.875  1.00143.42           N
ATOM   1558  CA  GLU D 112     -39.351  20.491-102.905  1.00143.42           C
ATOM   1559  C   GLU D 112     -38.337  20.643-101.757  1.00143.42           C
ATOM   1560  O   GLU D 112     -38.637  20.328-100.609  1.00143.42           O
ATOM   1561  CB  GLU D 112     -39.186  19.154-103.641  1.00223.96           C
ATOM   1562  CG  GLU D 112     -39.459  17.964-102.710  1.00223.96           C
ATOM   1563  CD  GLU D 112     -39.528  16.625-103.459  1.00223.96           C
ATOM   1564  OE1 GLU D 112     -38.692  16.413-104.367  1.00223.96           O
ATOM   1565  OE2 GLU D 112     -40.407  15.811-103.092  1.00223.96           O
ATOM   1566  H   GLU D 112     -38.707  21.458-104.714  1.00  0.00           H
ATOM   1567  HA  GLU D 112     -40.343  20.509-102.451  1.00  0.00           H
ATOM   1568  HB2 GLU D 112     -39.901  19.127-104.465  1.00  0.00           H
ATOM   1569  HB3 GLU D 112     -38.177  19.088-104.051  1.00  0.00           H
ATOM   1570  HG2 GLU D 112     -40.409  18.138-102.202  1.00  0.00           H
ATOM   1571  HG3 GLU D 112     -38.675  17.908-101.954  1.00  0.00           H
ATOM   1572  N   ASN D 113     -37.248  21.357-102.048  1.00107.92           N
ATOM   1573  CA  ASN D 113     -36.221  21.840-101.130  1.00107.92           C
ATOM   1574  C   ASN D 113     -36.589  23.191-100.472  1.00107.92           C
ATOM   1575  O   ASN D 113     -35.720  23.933-100.018  1.00107.92           O
ATOM   1576  CB  ASN D 113     -34.919  21.899-101.955  1.00121.97           C
ATOM   1577  CG  ASN D 113     -33.734  21.319-101.237  1.00121.97           C
ATOM   1578  OD1 ASN D 113     -33.734  21.155-100.042  1.00121.97           O
ATOM   1579  ND2 ASN D 113     -32.865  20.653-101.959  1.00121.97           N
ATOM   1580  H   ASN D 113     -37.171  21.700-102.991  1.00  0.00           H
ATOM   1581  HA  ASN D 113     -36.122  21.115-100.320  1.00  0.00           H
ATOM   1582  HB2 ASN D 113     -35.045  21.285-102.841  1.00  0.00           H
ATOM   1583  HB3 ASN D 113     -34.684  22.923-102.251  1.00  0.00           H
ATOM   1584 HD21 ASN D 113     -32.227  20.089-101.424  1.00  0.00           H
ATOM   1585 HD22 ASN D 113     -32.899  20.691-102.957  1.00  0.00           H
ATOM   1586  N   CYS D 114     -37.871  23.580-100.532  1.00127.89           N
ATOM   1587  CA  CYS D 114     -38.367  24.795 -99.891  1.00127.89           C
ATOM   1588  C   CYS D 114     -38.064  24.774 -98.391  1.00127.89           C
ATOM   1589  O   CYS D 114     -38.197  23.743 -97.734  1.00127.89           O
ATOM   1590  CB  CYS D 114     -39.875  24.937-100.140  1.00158.18           C
ATOM   1591  SG  CYS D 114     -40.527  26.504 -99.488  1.00158.18           S
ATOM   1592  H   CYS D 114     -38.540  22.929-100.911  1.00  0.00           H
ATOM   1593  HA  CYS D 114     -37.848  25.646-100.336  1.00  0.00           H
ATOM   1594  HB2 CYS D 114     -40.061  24.914-101.210  1.00  0.00           H
ATOM   1595  HB3 CYS D 114     -40.387  24.096 -99.665  1.00  0.00           H
ATOM   1596  HG  CYS D 114     -41.785  26.338 -99.914  1.00  0.00           H
ATOM   1597  N   CYS D 115     -37.866  25.965 -97.833  1.00161.15           N
ATOM   1598  CA  CYS D 115     -37.368  26.190 -96.483  1.00161.15           C
ATOM   1599  C   CYS D 115     -35.890  25.806 -96.331  1.00161.15           C
ATOM   1600  O   CYS D 115     -35.136  26.752 -96.171  1.00161.15           O
ATOM   1601  CB  CYS D 115     -38.360  25.681 -95.414  1.00102.06           C
ATOM   1602  SG  CYS D 115     -37.775  24.252 -94.457  1.00102.06           S
ATOM   1603  H   CYS D 115     -37.798  26.744 -98.468  1.00  0.00           H
ATOM   1604  HA  CYS D 115     -37.368  27.274 -96.364  1.00  0.00           H
ATOM   1605  HB2 CYS D 115     -38.570  26.493 -94.718  1.00  0.00           H
ATOM   1606  HB3 CYS D 115     -39.295  25.399 -95.902  1.00  0.00           H
ATOM   1607  HG  CYS D 115     -36.727  24.860 -93.863  1.00  0.00           H
ATOM   1608  N   GLY D 116     -35.477  24.569 -96.654  1.00107.75           N
ATOM   1609  CA  GLY D 116     -34.103  24.031 -96.583  1.00107.75           C
ATOM   1610  C   GLY D 116     -34.019  22.523 -96.906  1.00107.75           C
ATOM   1611  O   GLY D 116     -35.053  21.848 -96.917  1.00107.75           O
ATOM   1612  H   GLY D 116     -36.196  23.895 -96.897  1.00  0.00           H
ATOM   1613  HA2 GLY D 116     -33.713  24.179 -95.575  1.00  0.00           H
ATOM   1614  HA3 GLY D 116     -33.463  24.561 -97.285  1.00  0.00           H
ATOM   1615  N   LEU D 117     -32.804  21.966 -97.074  1.00119.83           N
ATOM   1616  CA  LEU D 117     -32.610  20.513 -97.252  1.00119.83           C
ATOM   1617  C   LEU D 117     -33.006  19.757 -95.976  1.00119.83           C
ATOM   1618  O   LEU D 117     -32.401  19.911 -94.916  1.00119.83           O
ATOM   1619  CB  LEU D 117     -31.171  20.139 -97.681  1.00 66.88           C
ATOM   1620  CG  LEU D 117     -30.720  20.510 -99.118  1.00 66.88           C
ATOM   1621  CD1 LEU D 117     -29.282  21.031 -99.215  1.00 66.88           C
ATOM   1622  CD2 LEU D 117     -30.762  19.278-100.031  1.00 66.88           C
ATOM   1623  H   LEU D 117     -31.978  22.533 -96.949  1.00  0.00           H
ATOM   1624  HA  LEU D 117     -33.281  20.158 -98.029  1.00  0.00           H
ATOM   1625  HB2 LEU D 117     -31.091  19.062 -97.576  1.00  0.00           H
ATOM   1626  HB3 LEU D 117     -30.478  20.524 -96.945  1.00  0.00           H
ATOM   1627  HG  LEU D 117     -31.356  21.288 -99.525  1.00  0.00           H
ATOM   1628 HD21 LEU D 117     -30.064  18.528 -99.656  1.00  0.00           H
ATOM   1629 HD22 LEU D 117     -31.767  18.850-100.005  1.00  0.00           H
ATOM   1630 HD23 LEU D 117     -30.486  19.542-101.051  1.00  0.00           H
ATOM   1631 HD11 LEU D 117     -28.903  20.956-100.233  1.00  0.00           H
ATOM   1632 HD12 LEU D 117     -28.635  20.476 -98.539  1.00  0.00           H
ATOM   1633 HD13 LEU D 117     -29.288  22.083 -98.947  1.00  0.00           H
ATOM   1634  N   ARG D 118     -34.016  18.891 -96.098  1.00206.24           N
ATOM   1635  CA  ARG D 118     -34.599  18.094 -95.004  1.00206.24           C
ATOM   1636  C   ARG D 118     -34.089  16.646 -94.953  1.00206.24           C
ATOM   1637  O   ARG D 118     -34.844  15.733 -94.609  1.00206.24           O
ATOM   1638  CB  ARG D 118     -36.133  18.218 -95.040  1.00210.83           C
ATOM   1639  CG  ARG D 118     -36.734  17.594 -96.314  1.00210.83           C
ATOM   1640  CD  ARG D 118     -37.710  16.452 -96.006  1.00210.83           C
ATOM   1641  NE  ARG D 118     -39.092  16.952 -95.853  1.00210.83           N
ATOM   1642  CZ  ARG D 118     -40.166  16.471 -96.452  1.00210.83           C
ATOM   1643  NH1 ARG D 118     -41.326  17.041 -96.289  1.00210.83           N
ATOM   1644  NH2 ARG D 118     -40.119  15.423 -97.227  1.00210.83           N
ATOM   1645  H   ARG D 118     -34.386  18.780 -97.034  1.00  0.00           H
ATOM   1646  HA  ARG D 118     -34.259  18.537 -94.066  1.00  0.00           H
ATOM   1647  HB2 ARG D 118     -36.401  19.275 -94.995  1.00  0.00           H
ATOM   1648  HB3 ARG D 118     -36.538  17.737 -94.151  1.00  0.00           H
ATOM   1649  HG2 ARG D 118     -37.239  18.367 -96.893  1.00  0.00           H
ATOM   1650  HG3 ARG D 118     -35.940  17.186 -96.942  1.00  0.00           H
ATOM   1651  HD2 ARG D 118     -37.642  15.745 -96.834  1.00  0.00           H
ATOM   1652  HD3 ARG D 118     -37.394  15.922 -95.102  1.00  0.00           H
ATOM   1653  HE  ARG D 118     -39.189  17.825 -95.365  1.00  0.00           H
ATOM   1654 HH11 ARG D 118     -42.118  16.704 -96.802  1.00  0.00           H
ATOM   1655 HH12 ARG D 118     -41.383  17.904 -95.777  1.00  0.00           H
ATOM   1656 HH21 ARG D 118     -39.207  15.062 -97.450  1.00  0.00           H
ATOM   1657 HH22 ARG D 118     -40.904  15.159 -97.789  1.00  0.00           H
ATOM   1658  N   GLU D 119     -32.880  16.388 -95.444  1.00151.31           N
ATOM   1659  CA  GLU D 119     -32.321  15.041 -95.565  1.00151.31           C
ATOM   1660  C   GLU D 119     -30.802  15.003 -95.316  1.00151.31           C
ATOM   1661  O   GLU D 119     -30.115  15.997 -95.091  1.00151.31           O
ATOM   1662  CB  GLU D 119     -32.744  14.374 -96.914  1.00 92.76           C
ATOM   1663  CG  GLU D 119     -32.097  14.806 -98.227  1.00 92.76           C
ATOM   1664  CD  GLU D 119     -31.873  16.332 -98.272  1.00 92.76           C
ATOM   1665  OE1 GLU D 119     -30.754  16.656 -97.910  1.00 92.76           O
ATOM   1666  OE2 GLU D 119     -32.961  17.034 -98.340  1.00 92.76           O
ATOM   1667  H   GLU D 119     -32.361  17.156 -95.855  1.00  0.00           H
ATOM   1668  HA  GLU D 119     -32.755  14.450 -94.766  1.00  0.00           H
ATOM   1669  HB2 GLU D 119     -33.817  14.495 -97.004  1.00  0.00           H
ATOM   1670  HB3 GLU D 119     -32.583  13.326 -96.802  1.00  0.00           H
ATOM   1671  HG2 GLU D 119     -31.143  14.320 -98.297  1.00  0.00           H
ATOM   1672  HG3 GLU D 119     -32.696  14.454 -99.048  1.00  0.00           H
ATOM   1673  N   GLY D 120     -30.255  13.790 -95.250  1.00 80.31           N
ATOM   1674  CA  GLY D 120     -28.814  13.591 -95.105  1.00 80.31           C
ATOM   1675  C   GLY D 120     -27.998  13.868 -96.377  1.00 80.31           C
ATOM   1676  O   GLY D 120     -26.829  13.487 -96.405  1.00 80.31           O
ATOM   1677  H   GLY D 120     -30.853  12.988 -95.354  1.00  0.00           H
ATOM   1678  HA2 GLY D 120     -28.616  12.573 -94.776  1.00  0.00           H
ATOM   1679  HA3 GLY D 120     -28.454  14.272 -94.331  1.00  0.00           H
ATOM   1680  N   ALA D 121     -28.566  14.453 -97.441  1.00102.01           N
ATOM   1681  CA  ALA D 121     -27.787  14.817 -98.633  1.00102.01           C
ATOM   1682  C   ALA D 121     -26.811  15.975 -98.356  1.00102.01           C
ATOM   1683  O   ALA D 121     -25.726  16.003 -98.940  1.00102.01           O
ATOM   1684  CB  ALA D 121     -28.716  15.147 -99.803  1.00140.31           C
ATOM   1685  H   ALA D 121     -29.481  14.889 -97.335  1.00  0.00           H
ATOM   1686  HA  ALA D 121     -27.185  13.957 -98.924  1.00  0.00           H
ATOM   1687  HB1 ALA D 121     -28.126  15.319-100.702  1.00  0.00           H
ATOM   1688  HB2 ALA D 121     -29.270  16.059 -99.602  1.00  0.00           H
ATOM   1689  HB3 ALA D 121     -29.410  14.328 -99.981  1.00  0.00           H
ATOM   1690  N   ILE D 122     -27.044  16.712 -97.265  1.00 87.74           N
ATOM   1691  CA  ILE D 122     -26.112  17.683 -96.677  1.00 87.74           C
ATOM   1692  C   ILE D 122     -24.756  17.049 -96.325  1.00 87.74           C
ATOM   1693  O   ILE D 122     -23.721  17.689 -96.487  1.00 87.74           O
ATOM   1694  CB  ILE D 122     -26.761  18.298 -95.417  1.00 71.36           C
ATOM   1695  CG1 ILE D 122     -28.154  18.885 -95.740  1.00 71.36           C
ATOM   1696  CG2 ILE D 122     -25.837  19.361 -94.789  1.00 71.36           C
ATOM   1697  CD1 ILE D 122     -28.884  19.388 -94.502  1.00 71.36           C
ATOM   1698  H   ILE D 122     -27.976  16.653 -96.860  1.00  0.00           H
ATOM   1699  HA  ILE D 122     -25.935  18.479 -97.401  1.00  0.00           H
ATOM   1700  HB  ILE D 122     -26.896  17.500 -94.683  1.00  0.00           H
ATOM   1701 HG12 ILE D 122     -28.049  19.706 -96.448  1.00  0.00           H
ATOM   1702 HG13 ILE D 122     -28.798  18.129 -96.185  1.00  0.00           H
ATOM   1703 HD11 ILE D 122     -28.908  18.623 -93.726  1.00  0.00           H
ATOM   1704 HD12 ILE D 122     -29.900  19.663 -94.769  1.00  0.00           H
ATOM   1705 HD13 ILE D 122     -28.373  20.266 -94.140  1.00  0.00           H
ATOM   1706 HG21 ILE D 122     -26.249  19.715 -93.850  1.00  0.00           H
ATOM   1707 HG22 ILE D 122     -25.705  20.202 -95.471  1.00  0.00           H
ATOM   1708 HG23 ILE D 122     -24.866  18.938 -94.554  1.00  0.00           H
ATOM   1709  N   LEU D 123     -24.723  15.768 -95.930  1.00 82.62           N
ATOM   1710  CA  LEU D 123     -23.478  15.068 -95.587  1.00 82.62           C
ATOM   1711  C   LEU D 123     -22.546  14.934 -96.799  1.00 82.62           C
ATOM   1712  O   LEU D 123     -21.332  14.993 -96.630  1.00 82.62           O
ATOM   1713  CB  LEU D 123     -23.766  13.661 -95.009  1.00 66.53           C
ATOM   1714  CG  LEU D 123     -24.292  13.526 -93.564  1.00 66.53           C
ATOM   1715  CD1 LEU D 123     -23.304  14.062 -92.527  1.00 66.53           C
ATOM   1716  CD2 LEU D 123     -25.687  14.102 -93.320  1.00 66.53           C
ATOM   1717  H   LEU D 123     -25.589  15.247 -95.910  1.00  0.00           H
ATOM   1718  HA  LEU D 123     -22.935  15.668 -94.857  1.00  0.00           H
ATOM   1719  HB2 LEU D 123     -22.829  13.102 -95.044  1.00  0.00           H
ATOM   1720  HB3 LEU D 123     -24.444  13.142 -95.684  1.00  0.00           H
ATOM   1721  HG  LEU D 123     -24.383  12.458 -93.371  1.00  0.00           H
ATOM   1722 HD11 LEU D 123     -23.811  14.477 -91.658  1.00  0.00           H
ATOM   1723 HD12 LEU D 123     -22.675  13.239 -92.187  1.00  0.00           H
ATOM   1724 HD13 LEU D 123     -22.668  14.832 -92.955  1.00  0.00           H
ATOM   1725 HD21 LEU D 123     -25.912  14.115 -92.254  1.00  0.00           H
ATOM   1726 HD22 LEU D 123     -26.409  13.450 -93.804  1.00  0.00           H
ATOM   1727 HD23 LEU D 123     -25.777  15.115 -93.706  1.00  0.00           H
ATOM   1728  N   THR D 124     -23.112  14.797 -98.002  1.00106.97           N
ATOM   1729  CA  THR D 124     -22.371  14.780 -99.274  1.00106.97           C
ATOM   1730  C   THR D 124     -21.660  16.115 -99.492  1.00106.97           C
ATOM   1731  O   THR D 124     -20.434  16.142 -99.514  1.00106.97           O
ATOM   1732  CB  THR D 124     -23.289  14.488-100.485  1.00120.55           C
ATOM   1733  OG1 THR D 124     -24.531  13.926-100.102  1.00120.55           O
ATOM   1734  CG2 THR D 124     -22.651  13.503-101.456  1.00120.55           C
ATOM   1735  H   THR D 124     -24.120  14.782 -98.051  1.00  0.00           H
ATOM   1736  HA  THR D 124     -21.600  14.012 -99.224  1.00  0.00           H
ATOM   1737  HB  THR D 124     -23.506  15.413-101.015  1.00  0.00           H
ATOM   1738  HG1 THR D 124     -25.052  14.687 -99.791  1.00  0.00           H
ATOM   1739 HG21 THR D 124     -23.314  13.355-102.308  1.00  0.00           H
ATOM   1740 HG22 THR D 124     -21.704  13.906-101.818  1.00  0.00           H
ATOM   1741 HG23 THR D 124     -22.475  12.552-100.955  1.00  0.00           H
ATOM   1742  N   LEU D 125     -22.396  17.226 -99.345  1.00107.21           N
ATOM   1743  CA  LEU D 125     -21.855  18.584 -99.457  1.00107.21           C
ATOM   1744  C   LEU D 125     -20.740  18.825 -98.437  1.00107.21           C
ATOM   1745  O   LEU D 125     -19.652  19.265 -98.800  1.00107.21           O
ATOM   1746  CB  LEU D 125     -23.022  19.589 -99.327  1.00106.46           C
ATOM   1747  CG  LEU D 125     -22.690  21.091 -99.414  1.00106.46           C
ATOM   1748  CD1 LEU D 125     -21.860  21.616 -98.238  1.00106.46           C
ATOM   1749  CD2 LEU D 125     -22.036  21.452-100.748  1.00106.46           C
ATOM   1750  H   LEU D 125     -23.394  17.126 -99.238  1.00  0.00           H
ATOM   1751  HA  LEU D 125     -21.406  18.692-100.442  1.00  0.00           H
ATOM   1752  HB2 LEU D 125     -23.745  19.368-100.113  1.00  0.00           H
ATOM   1753  HB3 LEU D 125     -23.529  19.424 -98.376  1.00  0.00           H
ATOM   1754  HG  LEU D 125     -23.641  21.613 -99.376  1.00  0.00           H
ATOM   1755 HD21 LEU D 125     -22.747  21.288-101.554  1.00  0.00           H
ATOM   1756 HD22 LEU D 125     -21.157  20.834-100.918  1.00  0.00           H
ATOM   1757 HD23 LEU D 125     -21.736  22.498-100.747  1.00  0.00           H
ATOM   1758 HD11 LEU D 125     -22.061  22.671 -98.097  1.00  0.00           H
ATOM   1759 HD12 LEU D 125     -20.796  21.495 -98.433  1.00  0.00           H
ATOM   1760 HD13 LEU D 125     -22.135  21.102 -97.318  1.00  0.00           H
ATOM   1761  N   LEU D 126     -21.001  18.495 -97.171  1.00 99.13           N
ATOM   1762  CA  LEU D 126     -20.054  18.692 -96.082  1.00 99.13           C
ATOM   1763  C   LEU D 126     -18.772  17.882 -96.295  1.00 99.13           C
ATOM   1764  O   LEU D 126     -17.696  18.460 -96.244  1.00 99.13           O
ATOM   1765  CB  LEU D 126     -20.722  18.313 -94.752  1.00 68.82           C
ATOM   1766  CG  LEU D 126     -21.820  19.278 -94.281  1.00 68.82           C
ATOM   1767  CD1 LEU D 126     -22.545  18.661 -93.084  1.00 68.82           C
ATOM   1768  CD2 LEU D 126     -21.279  20.638 -93.850  1.00 68.82           C
ATOM   1769  H   LEU D 126     -21.921  18.128 -96.961  1.00  0.00           H
ATOM   1770  HA  LEU D 126     -19.756  19.740 -96.057  1.00  0.00           H
ATOM   1771  HB2 LEU D 126     -19.961  18.255 -93.977  1.00  0.00           H
ATOM   1772  HB3 LEU D 126     -21.153  17.319 -94.867  1.00  0.00           H
ATOM   1773  HG  LEU D 126     -22.538  19.439 -95.081  1.00  0.00           H
ATOM   1774 HD21 LEU D 126     -22.109  21.250 -93.513  1.00  0.00           H
ATOM   1775 HD22 LEU D 126     -20.794  21.139 -94.688  1.00  0.00           H
ATOM   1776 HD23 LEU D 126     -20.574  20.530 -93.029  1.00  0.00           H
ATOM   1777 HD11 LEU D 126     -23.338  19.330 -92.752  1.00  0.00           H
ATOM   1778 HD12 LEU D 126     -22.983  17.707 -93.374  1.00  0.00           H
ATOM   1779 HD13 LEU D 126     -21.851  18.504 -92.263  1.00  0.00           H
ATOM   1780  N   SER D 127     -18.874  16.573 -96.526  1.00 97.72           N
ATOM   1781  CA  SER D 127     -17.716  15.680 -96.646  1.00 97.72           C
ATOM   1782  C   SER D 127     -16.846  15.992 -97.880  1.00 97.72           C
ATOM   1783  O   SER D 127     -15.621  16.095 -97.759  1.00 97.72           O
ATOM   1784  CB  SER D 127     -18.238  14.243 -96.678  1.00116.00           C
ATOM   1785  OG  SER D 127     -17.241  13.296 -96.344  1.00116.00           O
ATOM   1786  H   SER D 127     -19.799  16.169 -96.613  1.00  0.00           H
ATOM   1787  HA  SER D 127     -17.088  15.796 -95.763  1.00  0.00           H
ATOM   1788  HB2 SER D 127     -19.037  14.147 -95.951  1.00  0.00           H
ATOM   1789  HB3 SER D 127     -18.645  14.022 -97.666  1.00  0.00           H
ATOM   1790  HG  SER D 127     -17.410  12.499 -96.848  1.00  0.00           H
ATOM   1791  N   ASP D 128     -17.482  16.375 -98.997  1.00 96.83           N
ATOM   1792  CA  ASP D 128     -16.801  16.749-100.242  1.00 96.83           C
ATOM   1793  C   ASP D 128     -16.158  18.140-100.176  1.00 96.83           C
ATOM   1794  O   ASP D 128     -14.951  18.264-100.384  1.00 96.83           O
ATOM   1795  CB  ASP D 128     -17.765  16.716-101.424  1.00124.69           C
ATOM   1796  CG  ASP D 128     -18.159  15.313-101.941  1.00124.69           C
ATOM   1797  OD1 ASP D 128     -17.709  14.281-101.374  1.00124.69           O
ATOM   1798  OD2 ASP D 128     -18.940  15.301-102.933  1.00124.69           O
ATOM   1799  H   ASP D 128     -18.495  16.329 -99.021  1.00  0.00           H
ATOM   1800  HA  ASP D 128     -16.000  16.033-100.432  1.00  0.00           H
ATOM   1801  HB2 ASP D 128     -18.669  17.231-101.150  1.00  0.00           H
ATOM   1802  HB3 ASP D 128     -17.308  17.232-102.251  1.00  0.00           H
ATOM   1803  N   ILE D 129     -16.909  19.198 -99.819  1.00 92.86           N
ATOM   1804  CA  ILE D 129     -16.362  20.570 -99.689  1.00 92.86           C
ATOM   1805  C   ILE D 129     -15.370  20.660 -98.522  1.00 92.86           C
ATOM   1806  O   ILE D 129     -14.371  21.365 -98.637  1.00 92.86           O
ATOM   1807  CB  ILE D 129     -17.478  21.634 -99.553  1.00 94.69           C
ATOM   1808  CG1 ILE D 129     -18.456  21.647-100.744  1.00 94.69           C
ATOM   1809  CG2 ILE D 129     -16.927  23.060 -99.357  1.00 94.69           C
ATOM   1810  CD1 ILE D 129     -17.874  22.081-102.095  1.00 94.69           C
ATOM   1811  H   ILE D 129     -17.897  19.054 -99.631  1.00  0.00           H
ATOM   1812  HA  ILE D 129     -15.799  20.789-100.594  1.00  0.00           H
ATOM   1813  HB  ILE D 129     -18.052  21.385 -98.661  1.00  0.00           H
ATOM   1814 HG12 ILE D 129     -18.878  20.652-100.866  1.00  0.00           H
ATOM   1815 HG13 ILE D 129     -19.275  22.324-100.500  1.00  0.00           H
ATOM   1816 HD11 ILE D 129     -18.606  21.868-102.871  1.00  0.00           H
ATOM   1817 HD12 ILE D 129     -16.963  21.530-102.323  1.00  0.00           H
ATOM   1818 HD13 ILE D 129     -17.667  23.151-102.096  1.00  0.00           H
ATOM   1819 HG21 ILE D 129     -16.369  23.133 -98.423  1.00  0.00           H
ATOM   1820 HG22 ILE D 129     -16.269  23.331-100.183  1.00  0.00           H
ATOM   1821 HG23 ILE D 129     -17.749  23.774 -99.309  1.00  0.00           H
ATOM   1822  N   ALA D 130     -15.506  19.828 -97.483  1.00 88.55           N
ATOM   1823  CA  ALA D 130     -14.441  19.650 -96.502  1.00 88.55           C
ATOM   1824  C   ALA D 130     -13.179  19.098 -97.170  1.00 88.55           C
ATOM   1825  O   ALA D 130     -12.147  19.760 -97.109  1.00 88.55           O
ATOM   1826  CB  ALA D 130     -14.901  18.757 -95.345  1.00 80.29           C
ATOM   1827  H   ALA D 130     -16.326  19.234 -97.426  1.00  0.00           H
ATOM   1828  HA  ALA D 130     -14.188  20.629 -96.092  1.00  0.00           H
ATOM   1829  HB1 ALA D 130     -14.096  18.634 -94.623  1.00  0.00           H
ATOM   1830  HB2 ALA D 130     -15.204  17.778 -95.719  1.00  0.00           H
ATOM   1831  HB3 ALA D 130     -15.743  19.230 -94.849  1.00  0.00           H
ATOM   1832  N   SER D 131     -13.243  17.932 -97.825  1.00110.81           N
ATOM   1833  CA  SER D 131     -12.087  17.355 -98.531  1.00110.81           C
ATOM   1834  C   SER D 131     -11.485  18.324 -99.565  1.00110.81           C
ATOM   1835  O   SER D 131     -10.264  18.413 -99.659  1.00110.81           O
ATOM   1836  CB  SER D 131     -12.486  16.019 -99.171  1.00147.73           C
ATOM   1837  OG  SER D 131     -11.379  15.393 -99.804  1.00147.73           O
ATOM   1838  H   SER D 131     -14.135  17.444 -97.879  1.00  0.00           H
ATOM   1839  HA  SER D 131     -11.309  17.146 -97.798  1.00  0.00           H
ATOM   1840  HB2 SER D 131     -13.289  16.173 -99.893  1.00  0.00           H
ATOM   1841  HB3 SER D 131     -12.854  15.355 -98.387  1.00  0.00           H
ATOM   1842  HG  SER D 131     -11.061  15.940-100.539  1.00  0.00           H
ATOM   1843  N   ALA D 132     -12.302  19.205-100.156  1.00104.34           N
ATOM   1844  CA  ALA D 132     -11.858  20.329-100.980  1.00104.34           C
ATOM   1845  C   ALA D 132     -11.053  21.389-100.213  1.00104.34           C
ATOM   1846  O   ALA D 132      -9.865  21.555-100.474  1.00104.34           O
ATOM   1847  CB  ALA D 132     -13.051  20.907-101.748  1.00 82.30           C
ATOM   1848  H   ALA D 132     -13.303  19.074-100.036  1.00  0.00           H
ATOM   1849  HA  ALA D 132     -11.176  19.950-101.719  1.00  0.00           H
ATOM   1850  HB1 ALA D 132     -12.687  21.565-102.536  1.00  0.00           H
ATOM   1851  HB2 ALA D 132     -13.631  20.106-102.202  1.00  0.00           H
ATOM   1852  HB3 ALA D 132     -13.697  21.478-101.086  1.00  0.00           H
ATOM   1853  N   LEU D 133     -11.639  22.062 -99.223  1.00100.03           N
ATOM   1854  CA  LEU D 133     -10.963  23.136 -98.481  1.00100.03           C
ATOM   1855  C   LEU D 133      -9.727  22.632 -97.738  1.00100.03           C
ATOM   1856  O   LEU D 133      -8.672  23.252 -97.820  1.00100.03           O
ATOM   1857  CB  LEU D 133     -11.943  23.759 -97.479  1.00 89.20           C
ATOM   1858  CG  LEU D 133     -12.743  24.935 -98.054  1.00 89.20           C
ATOM   1859  CD1 LEU D 133     -13.505  24.593 -99.336  1.00 89.20           C
ATOM   1860  CD2 LEU D 133     -13.727  25.376 -96.973  1.00 89.20           C
ATOM   1861  H   LEU D 133     -12.615  21.865 -99.019  1.00  0.00           H
ATOM   1862  HA  LEU D 133     -10.619  23.904 -99.177  1.00  0.00           H
ATOM   1863  HB2 LEU D 133     -12.619  22.987 -97.103  1.00  0.00           H
ATOM   1864  HB3 LEU D 133     -11.374  24.142 -96.630  1.00  0.00           H
ATOM   1865  HG  LEU D 133     -12.062  25.758 -98.264  1.00  0.00           H
ATOM   1866 HD21 LEU D 133     -14.268  26.252 -97.321  1.00  0.00           H
ATOM   1867 HD22 LEU D 133     -14.431  24.570 -96.762  1.00  0.00           H
ATOM   1868 HD23 LEU D 133     -13.187  25.644 -96.066  1.00  0.00           H
ATOM   1869 HD11 LEU D 133     -12.813  24.321-100.131  1.00  0.00           H
ATOM   1870 HD12 LEU D 133     -14.062  25.456 -99.683  1.00  0.00           H
ATOM   1871 HD13 LEU D 133     -14.189  23.772 -99.153  1.00  0.00           H
ATOM   1872  N   ARG D 134      -9.818  21.444 -97.132  1.00120.73           N
ATOM   1873  CA  ARG D 134      -8.702  20.783 -96.442  1.00120.73           C
ATOM   1874  C   ARG D 134      -7.496  20.617 -97.372  1.00120.73           C
ATOM   1875  O   ARG D 134      -6.415  21.109 -97.053  1.00120.73           O
ATOM   1876  CB  ARG D 134      -9.176  19.422 -95.902  1.00170.48           C
ATOM   1877  CG  ARG D 134     -10.218  19.553 -94.772  1.00170.48           C
ATOM   1878  CD  ARG D 134     -11.057  18.289 -94.516  1.00170.48           C
ATOM   1879  NE  ARG D 134     -10.302  17.030 -94.596  1.00170.48           N
ATOM   1880  CZ  ARG D 134     -10.844  15.830 -94.730  1.00170.48           C
ATOM   1881  NH1 ARG D 134     -12.131  15.643 -94.838  1.00170.48           N
ATOM   1882  NH2 ARG D 134     -10.093  14.774 -94.815  1.00170.48           N
ATOM   1883  H   ARG D 134     -10.706  20.955 -97.201  1.00  0.00           H
ATOM   1884  HA  ARG D 134      -8.369  21.411 -95.619  1.00  0.00           H
ATOM   1885  HB2 ARG D 134      -8.312  18.879 -95.514  1.00  0.00           H
ATOM   1886  HB3 ARG D 134      -9.599  18.847 -96.727  1.00  0.00           H
ATOM   1887  HG2 ARG D 134      -9.714  19.834 -93.856  1.00  0.00           H
ATOM   1888  HG3 ARG D 134     -10.911  20.361 -94.998  1.00  0.00           H
ATOM   1889  HD2 ARG D 134     -11.841  18.247 -95.263  1.00  0.00           H
ATOM   1890  HD3 ARG D 134     -11.540  18.371 -93.540  1.00  0.00           H
ATOM   1891  HE  ARG D 134      -9.301  17.082 -94.521  1.00  0.00           H
ATOM   1892 HH11 ARG D 134     -12.714  16.431 -94.646  1.00  0.00           H
ATOM   1893 HH12 ARG D 134     -12.490  14.738 -94.574  1.00  0.00           H
ATOM   1894 HH21 ARG D 134      -9.114  14.864 -94.626  1.00  0.00           H
ATOM   1895 HH22 ARG D 134     -10.552  13.887 -94.748  1.00  0.00           H
ATOM   1896  N   TYR D 135      -7.758  20.204 -98.615  1.00110.83           N
ATOM   1897  CA  TYR D 135      -6.747  20.077 -99.659  1.00110.83           C
ATOM   1898  C   TYR D 135      -6.074  21.412-100.008  1.00110.83           C
ATOM   1899  O   TYR D 135      -4.850  21.484-100.038  1.00110.83           O
ATOM   1900  CB  TYR D 135      -7.390  19.439-100.899  1.00116.78           C
ATOM   1901  CG  TYR D 135      -6.401  19.056-101.969  1.00116.78           C
ATOM   1902  CD1 TYR D 135      -5.753  17.813-101.883  1.00116.78           C
ATOM   1903  CD2 TYR D 135      -6.140  19.924-103.046  1.00116.78           C
ATOM   1904  CE1 TYR D 135      -4.829  17.430-102.869  1.00116.78           C
ATOM   1905  CE2 TYR D 135      -5.215  19.543-104.033  1.00116.78           C
ATOM   1906  CZ  TYR D 135      -4.560  18.294-103.948  1.00116.78           C
ATOM   1907  OH  TYR D 135      -3.665  17.905-104.890  1.00116.78           O
ATOM   1908  H   TYR D 135      -8.710  19.949 -98.844  1.00  0.00           H
ATOM   1909  HA  TYR D 135      -5.969  19.406 -99.295  1.00  0.00           H
ATOM   1910  HB2 TYR D 135      -7.922  18.538-100.600  1.00  0.00           H
ATOM   1911  HB3 TYR D 135      -8.115  20.120-101.337  1.00  0.00           H
ATOM   1912  HD1 TYR D 135      -5.966  17.157-101.049  1.00  0.00           H
ATOM   1913  HD2 TYR D 135      -6.632  20.885-103.110  1.00  0.00           H
ATOM   1914  HE1 TYR D 135      -4.327  16.479-102.793  1.00  0.00           H
ATOM   1915  HE2 TYR D 135      -4.995  20.219-104.840  1.00  0.00           H
ATOM   1916  HH  TYR D 135      -3.411  16.991-104.763  1.00  0.00           H
ATOM   1917  N   LEU D 136      -6.836  22.474-100.286  1.00 91.25           N
ATOM   1918  CA  LEU D 136      -6.267  23.781-100.654  1.00 91.25           C
ATOM   1919  C   LEU D 136      -5.490  24.425 -99.495  1.00 91.25           C
ATOM   1920  O   LEU D 136      -4.355  24.865 -99.697  1.00 91.25           O
ATOM   1921  CB  LEU D 136      -7.379  24.724-101.143  1.00 62.63           C
ATOM   1922  CG  LEU D 136      -7.822  24.480-102.598  1.00 62.63           C
ATOM   1923  CD1 LEU D 136      -8.799  23.319-102.750  1.00 62.63           C
ATOM   1924  CD2 LEU D 136      -8.542  25.713-103.132  1.00 62.63           C
ATOM   1925  H   LEU D 136      -7.844  22.380-100.212  1.00  0.00           H
ATOM   1926  HA  LEU D 136      -5.547  23.641-101.462  1.00  0.00           H
ATOM   1927  HB2 LEU D 136      -8.236  24.670-100.470  1.00  0.00           H
ATOM   1928  HB3 LEU D 136      -6.993  25.742-101.078  1.00  0.00           H
ATOM   1929  HG  LEU D 136      -6.948  24.294-103.222  1.00  0.00           H
ATOM   1930 HD21 LEU D 136      -8.891  25.529-104.145  1.00  0.00           H
ATOM   1931 HD22 LEU D 136      -7.859  26.556-103.154  1.00  0.00           H
ATOM   1932 HD23 LEU D 136      -9.393  25.959-102.495  1.00  0.00           H
ATOM   1933 HD11 LEU D 136      -9.150  23.265-103.780  1.00  0.00           H
ATOM   1934 HD12 LEU D 136      -8.315  22.380-102.496  1.00  0.00           H
ATOM   1935 HD13 LEU D 136      -9.655  23.480-102.093  1.00  0.00           H
ATOM   1936  N   HIS D 137      -6.011  24.326 -98.271  1.00111.18           N
ATOM   1937  CA  HIS D 137      -5.408  24.910 -97.071  1.00111.18           C
ATOM   1938  C   HIS D 137      -4.055  24.276 -96.738  1.00111.18           C
ATOM   1939  O   HIS D 137      -3.065  24.988 -96.550  1.00111.18           O
ATOM   1940  CB  HIS D 137      -6.373  24.737 -95.887  1.00124.14           C
ATOM   1941  CG  HIS D 137      -7.681  25.480 -95.995  1.00124.14           C
ATOM   1942  ND1 HIS D 137      -8.072  26.293 -97.053  1.00124.14           N
ATOM   1943  CD2 HIS D 137      -8.626  25.556 -95.014  1.00124.14           C
ATOM   1944  CE1 HIS D 137      -9.248  26.823 -96.709  1.00124.14           C
ATOM   1945  NE2 HIS D 137      -9.607  26.410 -95.481  1.00124.14           N
ATOM   1946  H   HIS D 137      -6.958  23.967 -98.188  1.00  0.00           H
ATOM   1947  HA  HIS D 137      -5.251  25.977 -97.241  1.00  0.00           H
ATOM   1948  HB2 HIS D 137      -5.869  25.094 -94.990  1.00  0.00           H
ATOM   1949  HB3 HIS D 137      -6.594  23.675 -95.763  1.00  0.00           H
ATOM   1950  HD2 HIS D 137      -8.565  25.075 -94.052  1.00  0.00           H
ATOM   1951  HE1 HIS D 137      -9.792  27.531 -97.316  1.00  0.00           H
ATOM   1952  HE2 HIS D 137     -10.380  26.796 -94.960  1.00  0.00           H
ATOM   1953  N   GLU D 138      -3.978  22.943 -96.785  1.00130.72           N
ATOM   1954  CA  GLU D 138      -2.738  22.174 -96.597  1.00130.72           C
ATOM   1955  C   GLU D 138      -1.730  22.404 -97.745  1.00130.72           C
ATOM   1956  O   GLU D 138      -0.520  22.404 -97.513  1.00130.72           O
ATOM   1957  CB  GLU D 138      -3.075  20.675 -96.434  1.00208.41           C
ATOM   1958  CG  GLU D 138      -3.905  20.384 -95.166  1.00208.41           C
ATOM   1959  CD  GLU D 138      -4.628  19.018 -95.182  1.00208.41           C
ATOM   1960  OE1 GLU D 138      -5.636  18.878 -94.446  1.00208.41           O
ATOM   1961  OE2 GLU D 138      -4.079  18.063 -95.778  1.00208.41           O
ATOM   1962  H   GLU D 138      -4.829  22.419 -96.976  1.00  0.00           H
ATOM   1963  HA  GLU D 138      -2.247  22.510 -95.683  1.00  0.00           H
ATOM   1964  HB2 GLU D 138      -3.630  20.348 -97.314  1.00  0.00           H
ATOM   1965  HB3 GLU D 138      -2.148  20.103 -96.376  1.00  0.00           H
ATOM   1966  HG2 GLU D 138      -4.646  21.169 -95.057  1.00  0.00           H
ATOM   1967  HG3 GLU D 138      -3.255  20.450 -94.290  1.00  0.00           H
ATOM   1968  N   ASN D 139      -2.219  22.826 -98.920  1.00112.90           N
ATOM   1969  CA  ASN D 139      -1.425  23.186-100.099  1.00112.90           C
ATOM   1970  C   ASN D 139      -1.090  24.688-100.239  1.00112.90           C
ATOM   1971  O   ASN D 139      -0.392  25.033-101.195  1.00112.90           O
ATOM   1972  CB  ASN D 139      -2.128  22.629-101.348  1.00148.79           C
ATOM   1973  CG  ASN D 139      -2.024  21.117-101.447  1.00148.79           C
ATOM   1974  OD1 ASN D 139      -0.959  20.532-101.345  1.00148.79           O
ATOM   1975  ND2 ASN D 139      -3.064  20.465-101.893  1.00148.79           N
ATOM   1976  H   ASN D 139      -3.228  22.872 -99.008  1.00  0.00           H
ATOM   1977  HA  ASN D 139      -0.458  22.685-100.020  1.00  0.00           H
ATOM   1978  HB2 ASN D 139      -3.173  22.939-101.341  1.00  0.00           H
ATOM   1979  HB3 ASN D 139      -1.673  23.043-102.246  1.00  0.00           H
ATOM   1980 HD21 ASN D 139      -3.963  20.897-101.732  1.00  0.00           H
ATOM   1981 HD22 ASN D 139      -2.986  19.469-101.907  1.00  0.00           H
ATOM   1982  N   ARG D 140      -1.417  25.529 -99.234  1.00107.38           N
ATOM   1983  CA  ARG D 140      -1.118  26.986 -99.115  1.00107.38           C
ATOM   1984  C   ARG D 140      -2.073  27.965 -99.827  1.00107.38           C
ATOM   1985  O   ARG D 140      -1.789  29.171 -99.845  1.00107.38           O
ATOM   1986  CB  ARG D 140       0.364  27.300 -99.440  1.00153.11           C
ATOM   1987  CG  ARG D 140       1.387  26.366 -98.770  1.00153.11           C
ATOM   1988  CD  ARG D 140       1.469  26.543 -97.241  1.00153.11           C
ATOM   1989  NE  ARG D 140       1.924  27.889 -96.838  1.00153.11           N
ATOM   1990  CZ  ARG D 140       3.051  28.479 -97.192  1.00153.11           C
ATOM   1991  NH1 ARG D 140       3.994  27.877 -97.848  1.00153.11           N
ATOM   1992  NH2 ARG D 140       3.214  29.746 -96.977  1.00153.11           N
ATOM   1993  H   ARG D 140      -2.002  25.120 -98.512  1.00  0.00           H
ATOM   1994  HA  ARG D 140      -1.268  27.224 -98.066  1.00  0.00           H
ATOM   1995  HB2 ARG D 140       0.588  28.331 -99.162  1.00  0.00           H
ATOM   1996  HB3 ARG D 140       0.511  27.248-100.520  1.00  0.00           H
ATOM   1997  HG2 ARG D 140       1.153  25.323 -98.980  1.00  0.00           H
ATOM   1998  HG3 ARG D 140       2.356  26.545 -99.230  1.00  0.00           H
ATOM   1999  HD2 ARG D 140       0.474  26.359 -96.822  1.00  0.00           H
ATOM   2000  HD3 ARG D 140       2.141  25.783 -96.833  1.00  0.00           H
ATOM   2001  HE  ARG D 140       1.237  28.471 -96.407  1.00  0.00           H
ATOM   2002 HH11 ARG D 140       3.804  26.952 -98.183  1.00  0.00           H
ATOM   2003 HH12 ARG D 140       4.441  28.457 -98.574  1.00  0.00           H
ATOM   2004 HH21 ARG D 140       2.478  30.298 -96.609  1.00  0.00           H
ATOM   2005 HH22 ARG D 140       3.877  30.183 -97.635  1.00  0.00           H
ATOM   2006  N   ILE D 141      -3.251  27.497-100.246  1.00 98.99           N
ATOM   2007  CA  ILE D 141      -4.267  28.260-100.992  1.00 98.99           C
ATOM   2008  C   ILE D 141      -5.472  28.601-100.100  1.00 98.99           C
ATOM   2009  O   ILE D 141      -5.773  27.892 -99.144  1.00 98.99           O
ATOM   2010  CB  ILE D 141      -4.668  27.503-102.286  1.00 58.09           C
ATOM   2011  CG1 ILE D 141      -3.439  27.258-103.194  1.00 58.09           C
ATOM   2012  CG2 ILE D 141      -5.724  28.257-103.114  1.00 58.09           C
ATOM   2013  CD1 ILE D 141      -2.837  25.863-103.001  1.00 58.09           C
ATOM   2014  H   ILE D 141      -3.478  26.529-100.032  1.00  0.00           H
ATOM   2015  HA  ILE D 141      -3.831  29.207-101.300  1.00  0.00           H
ATOM   2016  HB  ILE D 141      -5.098  26.540-102.010  1.00  0.00           H
ATOM   2017 HG12 ILE D 141      -2.681  28.016-102.994  1.00  0.00           H
ATOM   2018 HG13 ILE D 141      -3.711  27.341-104.247  1.00  0.00           H
ATOM   2019 HD11 ILE D 141      -3.435  25.119-103.525  1.00  0.00           H
ATOM   2020 HD12 ILE D 141      -2.825  25.606-101.948  1.00  0.00           H
ATOM   2021 HD13 ILE D 141      -1.817  25.853-103.389  1.00  0.00           H
ATOM   2022 HG21 ILE D 141      -5.947  27.700-104.027  1.00  0.00           H
ATOM   2023 HG22 ILE D 141      -5.355  29.245-103.388  1.00  0.00           H
ATOM   2024 HG23 ILE D 141      -6.655  28.358-102.557  1.00  0.00           H
ATOM   2025  N   ILE D 142      -6.136  29.718-100.402  1.00 96.79           N
ATOM   2026  CA  ILE D 142      -7.381  30.200 -99.791  1.00 96.79           C
ATOM   2027  C   ILE D 142      -8.329  30.557-100.948  1.00 96.79           C
ATOM   2028  O   ILE D 142      -7.936  31.322-101.832  1.00 96.79           O
ATOM   2029  CB  ILE D 142      -7.082  31.417 -98.879  1.00 94.56           C
ATOM   2030  CG1 ILE D 142      -6.015  31.080 -97.811  1.00 94.56           C
ATOM   2031  CG2 ILE D 142      -8.354  31.921 -98.181  1.00 94.56           C
ATOM   2032  CD1 ILE D 142      -5.616  32.231 -96.876  1.00 94.56           C
ATOM   2033  H   ILE D 142      -5.795  30.256-101.196  1.00  0.00           H
ATOM   2034  HA  ILE D 142      -7.839  29.408 -99.194  1.00  0.00           H
ATOM   2035  HB  ILE D 142      -6.697  32.222 -99.505  1.00  0.00           H
ATOM   2036 HG12 ILE D 142      -6.389  30.254 -97.211  1.00  0.00           H
ATOM   2037 HG13 ILE D 142      -5.099  30.744 -98.298  1.00  0.00           H
ATOM   2038 HG21 ILE D 142      -9.192  31.953 -98.872  1.00  0.00           H
ATOM   2039 HG22 ILE D 142      -8.631  31.242 -97.372  1.00  0.00           H
ATOM   2040 HG23 ILE D 142      -8.191  32.921 -97.786  1.00  0.00           H
ATOM   2041 HD11 ILE D 142      -5.162  33.035 -97.452  1.00  0.00           H
ATOM   2042 HD12 ILE D 142      -6.481  32.611 -96.336  1.00  0.00           H
ATOM   2043 HD13 ILE D 142      -4.893  31.861 -96.150  1.00  0.00           H
ATOM   2044  N   HIS D 143      -9.519  29.951-101.023  1.00103.22           N
ATOM   2045  CA  HIS D 143     -10.478  30.248-102.109  1.00103.22           C
ATOM   2046  C   HIS D 143     -11.228  31.558-101.861  1.00103.22           C
ATOM   2047  O   HIS D 143     -11.349  32.369-102.776  1.00103.22           O
ATOM   2048  CB  HIS D 143     -11.462  29.084-102.305  1.00122.33           C
ATOM   2049  CG  HIS D 143     -12.344  29.177-103.536  1.00122.33           C
ATOM   2050  ND1 HIS D 143     -13.409  28.315-103.797  1.00122.33           N
ATOM   2051  CD2 HIS D 143     -12.237  30.059-104.580  1.00122.33           C
ATOM   2052  CE1 HIS D 143     -13.944  28.721-104.959  1.00122.33           C
ATOM   2053  NE2 HIS D 143     -13.257  29.760-105.458  1.00122.33           N
ATOM   2054  H   HIS D 143      -9.845  29.440-100.201  1.00  0.00           H
ATOM   2055  HA  HIS D 143      -9.922  30.374-103.037  1.00  0.00           H
ATOM   2056  HB2 HIS D 143     -12.108  29.015-101.427  1.00  0.00           H
ATOM   2057  HB3 HIS D 143     -10.897  28.155-102.375  1.00  0.00           H
ATOM   2058  HD2 HIS D 143     -11.515  30.856-104.685  1.00  0.00           H
ATOM   2059  HE1 HIS D 143     -14.808  28.272-105.430  1.00  0.00           H
ATOM   2060  HE2 HIS D 143     -13.479  30.236-106.324  1.00  0.00           H
ATOM   2061  N   ARG D 144     -11.498  31.866-100.586  1.00120.48           N
ATOM   2062  CA  ARG D 144     -12.189  33.061-100.082  1.00120.48           C
ATOM   2063  C   ARG D 144     -13.661  33.087-100.523  1.00120.48           C
ATOM   2064  O   ARG D 144     -14.566  32.907 -99.699  1.00120.48           O
ATOM   2065  CB  ARG D 144     -11.411  34.342-100.465  1.00109.75           C
ATOM   2066  CG  ARG D 144      -9.890  34.345-100.211  1.00109.75           C
ATOM   2067  CD  ARG D 144      -9.200  35.399-101.074  1.00109.75           C
ATOM   2068  NE  ARG D 144      -9.490  36.797-100.727  1.00109.75           N
ATOM   2069  CZ  ARG D 144      -9.407  37.800-101.593  1.00109.75           C
ATOM   2070  NH1 ARG D 144      -9.381  37.639-102.884  1.00109.75           N
ATOM   2071  NH2 ARG D 144      -9.226  39.007-101.150  1.00109.75           N
ATOM   2072  H   ARG D 144     -11.449  31.082 -99.932  1.00  0.00           H
ATOM   2073  HA  ARG D 144     -12.210  32.981 -98.995  1.00  0.00           H
ATOM   2074  HB2 ARG D 144     -11.575  34.545-101.523  1.00  0.00           H
ATOM   2075  HB3 ARG D 144     -11.850  35.169 -99.934  1.00  0.00           H
ATOM   2076  HG2 ARG D 144      -9.462  33.396-100.530  1.00  0.00           H
ATOM   2077  HG3 ARG D 144      -9.664  34.504 -99.158  1.00  0.00           H
ATOM   2078  HD2 ARG D 144      -8.127  35.253-101.041  1.00  0.00           H
ATOM   2079  HD3 ARG D 144      -9.511  35.200-102.081  1.00  0.00           H
ATOM   2080  HE  ARG D 144      -9.441  37.038 -99.757  1.00  0.00           H
ATOM   2081 HH11 ARG D 144      -9.444  36.707-103.277  1.00  0.00           H
ATOM   2082 HH12 ARG D 144      -8.948  38.349-103.462  1.00  0.00           H
ATOM   2083 HH21 ARG D 144      -9.048  39.153-100.182  1.00  0.00           H
ATOM   2084 HH22 ARG D 144      -8.753  39.618-101.824  1.00  0.00           H
ATOM   2085  N   ASP D 145     -13.881  33.273-101.826  1.00114.56           N
ATOM   2086  CA  ASP D 145     -15.169  33.240-102.530  1.00114.56           C
ATOM   2087  C   ASP D 145     -15.687  31.808-102.726  1.00114.56           C
ATOM   2088  O   ASP D 145     -15.717  31.239-103.820  1.00114.56           O
ATOM   2089  CB  ASP D 145     -15.051  33.990-103.860  1.00132.66           C
ATOM   2090  CG  ASP D 145     -16.372  33.978-104.635  1.00132.66           C
ATOM   2091  OD1 ASP D 145     -17.396  34.441-104.086  1.00132.66           O
ATOM   2092  OD2 ASP D 145     -16.437  33.296-105.685  1.00132.66           O
ATOM   2093  H   ASP D 145     -13.047  33.321-102.402  1.00  0.00           H
ATOM   2094  HA  ASP D 145     -15.919  33.751-101.933  1.00  0.00           H
ATOM   2095  HB2 ASP D 145     -14.271  33.515-104.455  1.00  0.00           H
ATOM   2096  HB3 ASP D 145     -14.761  35.024-103.667  1.00  0.00           H
ATOM   2097  N   LEU D 146     -16.237  31.263-101.648  1.00 91.11           N
ATOM   2098  CA  LEU D 146     -16.900  29.968-101.669  1.00 91.11           C
ATOM   2099  C   LEU D 146     -18.419  30.152-101.674  1.00 91.11           C
ATOM   2100  O   LEU D 146     -19.104  29.891-100.685  1.00 91.11           O
ATOM   2101  CB  LEU D 146     -16.319  29.110-100.545  1.00 94.49           C
ATOM   2102  CG  LEU D 146     -16.766  27.645-100.607  1.00 94.49           C
ATOM   2103  CD1 LEU D 146     -16.156  26.898-101.794  1.00 94.49           C
ATOM   2104  CD2 LEU D 146     -16.340  26.991 -99.299  1.00 94.49           C
ATOM   2105  H   LEU D 146     -16.191  31.781-100.782  1.00  0.00           H
ATOM   2106  HA  LEU D 146     -16.652  29.469-102.605  1.00  0.00           H
ATOM   2107  HB2 LEU D 146     -15.228  29.149-100.600  1.00  0.00           H
ATOM   2108  HB3 LEU D 146     -16.619  29.533 -99.593  1.00  0.00           H
ATOM   2109  HG  LEU D 146     -17.847  27.581-100.681  1.00  0.00           H
ATOM   2110 HD11 LEU D 146     -16.558  27.287-102.730  1.00  0.00           H
ATOM   2111 HD12 LEU D 146     -16.396  25.838-101.734  1.00  0.00           H
ATOM   2112 HD13 LEU D 146     -15.072  27.026-101.803  1.00  0.00           H
ATOM   2113 HD21 LEU D 146     -16.539  25.922 -99.330  1.00  0.00           H
ATOM   2114 HD22 LEU D 146     -16.892  27.439 -98.476  1.00  0.00           H
ATOM   2115 HD23 LEU D 146     -15.278  27.173 -99.146  1.00  0.00           H
ATOM   2116  N   LYS D 147     -18.925  30.782-102.737  1.00 99.33           N
ATOM   2117  CA  LYS D 147     -20.362  30.844-103.034  1.00 99.33           C
ATOM   2118  C   LYS D 147     -20.821  29.569-103.764  1.00 99.33           C
ATOM   2119  O   LYS D 147     -20.212  29.197-104.764  1.00 99.33           O
ATOM   2120  CB  LYS D 147     -20.730  32.120-103.809  1.00118.53           C
ATOM   2121  CG  LYS D 147     -19.846  32.390-105.031  1.00118.53           C
ATOM   2122  CD  LYS D 147     -20.300  33.649-105.787  1.00118.53           C
ATOM   2123  CE  LYS D 147     -19.223  34.208-106.726  1.00118.53           C
ATOM   2124  NZ  LYS D 147     -18.429  33.147-107.380  1.00118.53           N
ATOM   2125  H   LYS D 147     -18.271  31.043-103.465  1.00  0.00           H
ATOM   2126  HA  LYS D 147     -20.877  30.914-102.079  1.00  0.00           H
ATOM   2127  HB2 LYS D 147     -21.768  32.050-104.125  1.00  0.00           H
ATOM   2128  HB3 LYS D 147     -20.638  32.969-103.134  1.00  0.00           H
ATOM   2129  HG2 LYS D 147     -19.872  31.537-105.709  1.00  0.00           H
ATOM   2130  HG3 LYS D 147     -18.824  32.523-104.687  1.00  0.00           H
ATOM   2131  HD2 LYS D 147     -20.552  34.430-105.069  1.00  0.00           H
ATOM   2132  HD3 LYS D 147     -21.196  33.412-106.359  1.00  0.00           H
ATOM   2133  HE2 LYS D 147     -19.689  34.856-107.469  1.00  0.00           H
ATOM   2134  HE3 LYS D 147     -18.535  34.812-106.122  1.00  0.00           H
ATOM   2135  HZ1 LYS D 147     -17.984  33.471-108.225  1.00  0.00           H
ATOM   2136  HZ2 LYS D 147     -17.663  32.943-106.725  1.00  0.00           H
ATOM   2137  HZ3 LYS D 147     -18.946  32.292-107.502  1.00  0.00           H
ATOM   2138  N   PRO D 148     -22.015  29.034-103.457  1.00 88.50           N
ATOM   2139  CA  PRO D 148     -22.644  27.924-104.181  1.00 88.50           C
ATOM   2140  C   PRO D 148     -22.729  28.055-105.718  1.00 88.50           C
ATOM   2141  O   PRO D 148     -22.750  27.037-106.407  1.00 88.50           O
ATOM   2142  CB  PRO D 148     -24.038  27.885-103.572  1.00 78.86           C
ATOM   2143  CG  PRO D 148     -23.819  28.251-102.119  1.00 78.86           C
ATOM   2144  CD  PRO D 148     -22.813  29.382-102.292  1.00 78.86           C
ATOM   2145  HA  PRO D 148     -22.116  27.003-103.941  1.00  0.00           H
ATOM   2146  HB2 PRO D 148     -24.584  28.692-104.020  1.00  0.00           H
ATOM   2147  HB3 PRO D 148     -24.560  26.940-103.692  1.00  0.00           H
ATOM   2148  HG2 PRO D 148     -23.370  27.411-101.602  1.00  0.00           H
ATOM   2149  HG3 PRO D 148     -24.737  28.576-101.629  1.00  0.00           H
ATOM   2150  HD2 PRO D 148     -22.212  29.486-101.386  1.00  0.00           H
ATOM   2151  HD3 PRO D 148     -23.339  30.309-102.518  1.00  0.00           H
ATOM   2152  N   GLU D 149     -22.716  29.267-106.284  1.00105.68           N
ATOM   2153  CA  GLU D 149     -22.595  29.522-107.734  1.00105.68           C
ATOM   2154  C   GLU D 149     -21.333  28.934-108.402  1.00105.68           C
ATOM   2155  O   GLU D 149     -21.297  28.838-109.624  1.00105.68           O
ATOM   2156  CB  GLU D 149     -22.583  31.041-107.982  1.00124.47           C
ATOM   2157  CG  GLU D 149     -23.953  31.730-107.921  1.00124.47           C
ATOM   2158  CD  GLU D 149     -24.531  31.938-106.517  1.00124.47           C
ATOM   2159  OE1 GLU D 149     -25.743  32.234-106.436  1.00124.47           O
ATOM   2160  OE2 GLU D 149     -23.831  31.722-105.504  1.00124.47           O
ATOM   2161  H   GLU D 149     -22.810  30.086-105.683  1.00  0.00           H
ATOM   2162  HA  GLU D 149     -23.448  29.085-108.252  1.00  0.00           H
ATOM   2163  HB2 GLU D 149     -21.887  31.516-107.292  1.00  0.00           H
ATOM   2164  HB3 GLU D 149     -22.199  31.221-108.987  1.00  0.00           H
ATOM   2165  HG2 GLU D 149     -24.659  31.155-108.523  1.00  0.00           H
ATOM   2166  HG3 GLU D 149     -23.848  32.713-108.386  1.00  0.00           H
ATOM   2167  N   ASN D 150     -20.276  28.592-107.655  1.00100.49           N
ATOM   2168  CA  ASN D 150     -19.098  27.899-108.197  1.00100.49           C
ATOM   2169  C   ASN D 150     -18.965  26.446-107.705  1.00100.49           C
ATOM   2170  O   ASN D 150     -17.941  25.821-107.967  1.00100.49           O
ATOM   2171  CB  ASN D 150     -17.822  28.752-108.020  1.00111.33           C
ATOM   2172  CG  ASN D 150     -17.486  29.095-106.575  1.00111.33           C
ATOM   2173  OD1 ASN D 150     -17.622  28.287-105.676  1.00111.33           O
ATOM   2174  ND2 ASN D 150     -17.030  30.303-106.321  1.00111.33           N
ATOM   2175  H   ASN D 150     -20.324  28.720-106.647  1.00  0.00           H
ATOM   2176  HA  ASN D 150     -19.235  27.786-109.274  1.00  0.00           H
ATOM   2177  HB2 ASN D 150     -17.950  29.672-108.587  1.00  0.00           H
ATOM   2178  HB3 ASN D 150     -16.969  28.224-108.442  1.00  0.00           H
ATOM   2179 HD21 ASN D 150     -16.612  30.843-107.052  1.00  0.00           H
ATOM   2180 HD22 ASN D 150     -16.706  30.486-105.370  1.00  0.00           H
ATOM   2181  N   ILE D 151     -20.030  25.857-107.144  1.00 91.16           N
ATOM   2182  CA  ILE D 151     -20.055  24.453-106.712  1.00 91.16           C
ATOM   2183  C   ILE D 151     -20.974  23.647-107.637  1.00 91.16           C
ATOM   2184  O   ILE D 151     -22.202  23.755-107.597  1.00 91.16           O
ATOM   2185  CB  ILE D 151     -20.406  24.336-105.213  1.00 87.11           C
ATOM   2186  CG1 ILE D 151     -19.343  25.093-104.384  1.00 87.11           C
ATOM   2187  CG2 ILE D 151     -20.461  22.851-104.794  1.00 87.11           C
ATOM   2188  CD1 ILE D 151     -19.664  25.213-102.898  1.00 87.11           C
ATOM   2189  H   ILE D 151     -20.872  26.406-107.011  1.00  0.00           H
ATOM   2190  HA  ILE D 151     -19.053  24.034-106.815  1.00  0.00           H
ATOM   2191  HB  ILE D 151     -21.383  24.789-105.038  1.00  0.00           H
ATOM   2192 HG12 ILE D 151     -19.233  26.113-104.753  1.00  0.00           H
ATOM   2193 HG13 ILE D 151     -18.385  24.597-104.495  1.00  0.00           H
ATOM   2194 HD11 ILE D 151     -20.576  25.792-102.792  1.00  0.00           H
ATOM   2195 HD12 ILE D 151     -18.840  25.728-102.400  1.00  0.00           H
ATOM   2196 HD13 ILE D 151     -19.798  24.240-102.432  1.00  0.00           H
ATOM   2197 HG21 ILE D 151     -20.738  22.757-103.745  1.00  0.00           H
ATOM   2198 HG22 ILE D 151     -19.480  22.394-104.945  1.00  0.00           H
ATOM   2199 HG23 ILE D 151     -21.196  22.305-105.383  1.00  0.00           H
ATOM   2200  N   VAL D 152     -20.371  22.835-108.503  1.00 83.69           N
ATOM   2201  CA  VAL D 152     -21.051  21.855-109.358  1.00 83.69           C
ATOM   2202  C   VAL D 152     -21.164  20.498-108.677  1.00 83.69           C
ATOM   2203  O   VAL D 152     -20.256  20.012-108.017  1.00 83.69           O
ATOM   2204  CB  VAL D 152     -20.413  21.696-110.754  1.00 58.92           C
ATOM   2205  CG1 VAL D 152     -21.032  22.707-111.724  1.00 58.92           C
ATOM   2206  CG2 VAL D 152     -18.889  21.824-110.720  1.00 58.92           C
ATOM   2207  H   VAL D 152     -19.367  22.719-108.388  1.00  0.00           H
ATOM   2208  HA  VAL D 152     -22.061  22.222-109.492  1.00  0.00           H
ATOM   2209  HB  VAL D 152     -20.645  20.706-111.141  1.00  0.00           H
ATOM   2210 HG21 VAL D 152     -18.466  21.740-111.715  1.00  0.00           H
ATOM   2211 HG22 VAL D 152     -18.477  21.047-110.083  1.00  0.00           H
ATOM   2212 HG23 VAL D 152     -18.604  22.784-110.311  1.00  0.00           H
ATOM   2213 HG11 VAL D 152     -22.054  22.430-111.968  1.00  0.00           H
ATOM   2214 HG12 VAL D 152     -21.042  23.702-111.278  1.00  0.00           H
ATOM   2215 HG13 VAL D 152     -20.473  22.713-112.661  1.00  0.00           H
ATOM   2216  N   LEU D 153     -22.277  19.824-108.931  1.00103.61           N
ATOM   2217  CA  LEU D 153     -22.575  18.486-108.447  1.00103.61           C
ATOM   2218  C   LEU D 153     -22.407  17.527-109.620  1.00103.61           C
ATOM   2219  O   LEU D 153     -23.389  17.098-110.232  1.00103.61           O
ATOM   2220  CB  LEU D 153     -23.977  18.426-107.823  1.00 96.83           C
ATOM   2221  CG  LEU D 153     -24.204  19.300-106.578  1.00 96.83           C
ATOM   2222  CD1 LEU D 153     -24.389  20.794-106.867  1.00 96.83           C
ATOM   2223  CD2 LEU D 153     -25.445  18.771-105.846  1.00 96.83           C
ATOM   2224  H   LEU D 153     -22.885  20.195-109.638  1.00  0.00           H
ATOM   2225  HA  LEU D 153     -21.852  18.194-107.683  1.00  0.00           H
ATOM   2226  HB2 LEU D 153     -24.123  17.386-107.528  1.00  0.00           H
ATOM   2227  HB3 LEU D 153     -24.725  18.662-108.579  1.00  0.00           H
ATOM   2228  HG  LEU D 153     -23.348  19.195-105.922  1.00  0.00           H
ATOM   2229 HD11 LEU D 153     -23.451  21.249-107.179  1.00  0.00           H
ATOM   2230 HD12 LEU D 153     -24.693  21.308-105.962  1.00  0.00           H
ATOM   2231 HD13 LEU D 153     -25.145  20.951-107.629  1.00  0.00           H
ATOM   2232 HD21 LEU D 153     -25.132  18.038-105.101  1.00  0.00           H
ATOM   2233 HD22 LEU D 153     -26.125  18.275-106.537  1.00  0.00           H
ATOM   2234 HD23 LEU D 153     -25.988  19.574-105.346  1.00  0.00           H
ATOM   2235  N   GLN D 154     -21.159  17.405-110.070  1.00129.95           N
ATOM   2236  CA  GLN D 154     -20.799  16.458-111.114  1.00129.95           C
ATOM   2237  C   GLN D 154     -21.276  15.056-110.728  1.00129.95           C
ATOM   2238  O   GLN D 154     -21.145  14.641-109.575  1.00129.95           O
ATOM   2239  CB  GLN D 154     -19.279  16.473-111.305  1.00112.36           C
ATOM   2240  CG  GLN D 154     -18.860  15.629-112.515  1.00112.36           C
ATOM   2241  CD  GLN D 154     -17.362  15.647-112.725  1.00112.36           C
ATOM   2242  OE1 GLN D 154     -16.831  16.593-113.259  1.00112.36           O
ATOM   2243  NE2 GLN D 154     -16.625  14.626-112.336  1.00112.36           N
ATOM   2244  H   GLN D 154     -20.421  17.803-109.502  1.00  0.00           H
ATOM   2245  HA  GLN D 154     -21.285  16.764-112.042  1.00  0.00           H
ATOM   2246  HB2 GLN D 154     -18.949  17.499-111.441  1.00  0.00           H
ATOM   2247  HB3 GLN D 154     -18.796  16.086-110.406  1.00  0.00           H
ATOM   2248  HG2 GLN D 154     -19.338  16.017-113.415  1.00  0.00           H
ATOM   2249  HG3 GLN D 154     -19.170  14.601-112.386  1.00  0.00           H
ATOM   2250 HE21 GLN D 154     -17.121  13.777-112.094  1.00  0.00           H
ATOM   2251 HE22 GLN D 154     -15.747  14.606-112.839  1.00  0.00           H
ATOM   2252  N   GLN D 155     -21.733  14.282-111.709  1.00141.17           N
ATOM   2253  CA  GLN D 155     -22.031  12.873-111.474  1.00141.17           C
ATOM   2254  C   GLN D 155     -20.764  12.055-111.144  1.00141.17           C
ATOM   2255  O   GLN D 155     -19.660  12.384-111.588  1.00141.17           O
ATOM   2256  CB  GLN D 155     -22.826  12.311-112.666  1.00121.12           C
ATOM   2257  CG  GLN D 155     -23.505  10.951-112.413  1.00121.12           C
ATOM   2258  CD  GLN D 155     -24.402  10.942-111.175  1.00121.12           C
ATOM   2259  OE1 GLN D 155     -23.954  10.977-110.044  1.00121.12           O
ATOM   2260  NE2 GLN D 155     -25.704  11.040-111.325  1.00121.12           N
ATOM   2261  H   GLN D 155     -21.806  14.653-112.642  1.00  0.00           H
ATOM   2262  HA  GLN D 155     -22.663  12.855-110.589  1.00  0.00           H
ATOM   2263  HB2 GLN D 155     -22.154  12.214-113.521  1.00  0.00           H
ATOM   2264  HB3 GLN D 155     -23.603  13.029-112.933  1.00  0.00           H
ATOM   2265  HG2 GLN D 155     -22.749  10.176-112.302  1.00  0.00           H
ATOM   2266  HG3 GLN D 155     -24.102  10.699-113.290  1.00  0.00           H
ATOM   2267 HE21 GLN D 155     -26.228  11.023-110.468  1.00  0.00           H
ATOM   2268 HE22 GLN D 155     -26.121  10.998-112.234  1.00  0.00           H
ATOM   2269  N   GLY D 156     -20.939  10.961-110.409  1.00134.71           N
ATOM   2270  CA  GLY D 156     -19.895   9.979-110.123  1.00134.71           C
ATOM   2271  C   GLY D 156     -20.466   8.563-110.045  1.00134.71           C
ATOM   2272  O   GLY D 156     -21.439   8.239-110.726  1.00134.71           O
ATOM   2273  H   GLY D 156     -21.880  10.727-110.106  1.00  0.00           H
ATOM   2274  HA2 GLY D 156     -19.432  10.227-109.169  1.00  0.00           H
ATOM   2275  HA3 GLY D 156     -19.124   9.997-110.895  1.00  0.00           H
ATOM   2276  N   GLU D 157     -19.893   7.754-109.155  1.00153.70           N
ATOM   2277  CA  GLU D 157     -20.159   6.316-109.051  1.00153.70           C
ATOM   2278  C   GLU D 157     -21.591   5.978-108.561  1.00153.70           C
ATOM   2279  O   GLU D 157     -22.320   5.226-109.209  1.00153.70           O
ATOM   2280  CB  GLU D 157     -19.120   5.685-108.100  1.00208.56           C
ATOM   2281  CG  GLU D 157     -17.650   6.074-108.311  1.00208.56           C
ATOM   2282  CD  GLU D 157     -17.201   5.957-109.771  1.00208.56           C
ATOM   2283  OE1 GLU D 157     -17.216   7.010-110.449  1.00208.56           O
ATOM   2284  OE2 GLU D 157     -16.975   4.806-110.207  1.00208.56           O
ATOM   2285  H   GLU D 157     -19.016   8.073-108.778  1.00  0.00           H
ATOM   2286  HA  GLU D 157     -20.038   5.872-110.042  1.00  0.00           H
ATOM   2287  HB2 GLU D 157     -19.365   5.967-107.077  1.00  0.00           H
ATOM   2288  HB3 GLU D 157     -19.203   4.602-108.181  1.00  0.00           H
ATOM   2289  HG2 GLU D 157     -17.502   7.101-107.967  1.00  0.00           H
ATOM   2290  HG3 GLU D 157     -17.028   5.433-107.683  1.00  0.00           H
ATOM   2291  N   GLN D 158     -21.946   6.406-107.339  1.00168.77           N
ATOM   2292  CA  GLN D 158     -23.265   6.188-106.716  1.00168.77           C
ATOM   2293  C   GLN D 158     -24.020   7.511-106.510  1.00168.77           C
ATOM   2294  O   GLN D 158     -25.115   7.710-107.032  1.00168.77           O
ATOM   2295  CB  GLN D 158     -23.137   5.450-105.366  1.00185.34           C
ATOM   2296  CG  GLN D 158     -22.746   3.971-105.463  1.00185.34           C
ATOM   2297  CD  GLN D 158     -21.294   3.768-105.871  1.00185.34           C
ATOM   2298  OE1 GLN D 158     -20.383   4.242-105.216  1.00185.34           O
ATOM   2299  NE2 GLN D 158     -21.028   3.014-106.912  1.00185.34           N
ATOM   2300  H   GLN D 158     -21.237   6.906-106.823  1.00  0.00           H
ATOM   2301  HA  GLN D 158     -23.883   5.582-107.378  1.00  0.00           H
ATOM   2302  HB2 GLN D 158     -24.106   5.493-104.865  1.00  0.00           H
ATOM   2303  HB3 GLN D 158     -22.417   5.966-104.726  1.00  0.00           H
ATOM   2304  HG2 GLN D 158     -22.868   3.519-104.476  1.00  0.00           H
ATOM   2305  HG3 GLN D 158     -23.415   3.459-106.154  1.00  0.00           H
ATOM   2306 HE21 GLN D 158     -20.064   3.011-107.206  1.00  0.00           H
ATOM   2307 HE22 GLN D 158     -21.763   2.762-107.548  1.00  0.00           H
ATOM   2308  N   ARG D 159     -23.544   8.290-105.530  1.00143.82           N
ATOM   2309  CA  ARG D 159     -23.943   9.681-105.280  1.00143.82           C
ATOM   2310  C   ARG D 159     -23.091  10.616-106.153  1.00143.82           C
ATOM   2311  O   ARG D 159     -22.293  10.166-106.971  1.00143.82           O
ATOM   2312  CB  ARG D 159     -23.805   9.975-103.774  1.00178.09           C
ATOM   2313  CG  ARG D 159     -24.883   9.262-102.941  1.00178.09           C
ATOM   2314  CD  ARG D 159     -24.422   9.131-101.485  1.00178.09           C
ATOM   2315  NE  ARG D 159     -25.438   8.459-100.651  1.00178.09           N
ATOM   2316  CZ  ARG D 159     -25.229   7.895 -99.476  1.00178.09           C
ATOM   2317  NH1 ARG D 159     -24.050   7.871 -98.919  1.00178.09           N
ATOM   2318  NH2 ARG D 159     -26.211   7.327 -98.834  1.00178.09           N
ATOM   2319  H   ARG D 159     -22.658   8.004-105.143  1.00  0.00           H
ATOM   2320  HA  ARG D 159     -24.978   9.830-105.592  1.00  0.00           H
ATOM   2321  HB2 ARG D 159     -22.811   9.659-103.450  1.00  0.00           H
ATOM   2322  HB3 ARG D 159     -23.894  11.045-103.582  1.00  0.00           H
ATOM   2323  HG2 ARG D 159     -25.810   9.839-102.984  1.00  0.00           H
ATOM   2324  HG3 ARG D 159     -25.075   8.264-103.337  1.00  0.00           H
ATOM   2325  HD2 ARG D 159     -24.214  10.126-101.083  1.00  0.00           H
ATOM   2326  HD3 ARG D 159     -23.498   8.548-101.480  1.00  0.00           H
ATOM   2327  HE  ARG D 159     -26.379   8.459-101.007  1.00  0.00           H
ATOM   2328 HH11 ARG D 159     -23.294   8.346 -99.384  1.00  0.00           H
ATOM   2329 HH12 ARG D 159     -23.905   7.465 -98.015  1.00  0.00           H
ATOM   2330 HH21 ARG D 159     -26.049   6.912 -97.937  1.00  0.00           H
ATOM   2331 HH22 ARG D 159     -27.137   7.346 -99.223  1.00  0.00           H
ATOM   2332  N   LEU D 160     -23.315  11.914-105.991  1.00117.45           N
ATOM   2333  CA  LEU D 160     -22.668  12.970-106.760  1.00117.45           C
ATOM   2334  C   LEU D 160     -21.389  13.438-106.062  1.00117.45           C
ATOM   2335  O   LEU D 160     -21.226  13.207-104.866  1.00117.45           O
ATOM   2336  CB  LEU D 160     -23.652  14.135-106.971  1.00 78.60           C
ATOM   2337  CG  LEU D 160     -24.999  13.724-107.605  1.00 78.60           C
ATOM   2338  CD1 LEU D 160     -25.997  13.143-106.587  1.00 78.60           C
ATOM   2339  CD2 LEU D 160     -25.646  14.939-108.266  1.00 78.60           C
ATOM   2340  H   LEU D 160     -23.824  12.203-105.174  1.00  0.00           H
ATOM   2341  HA  LEU D 160     -22.385  12.576-107.739  1.00  0.00           H
ATOM   2342  HB2 LEU D 160     -23.159  14.849-107.632  1.00  0.00           H
ATOM   2343  HB3 LEU D 160     -23.828  14.642-106.020  1.00  0.00           H
ATOM   2344  HG  LEU D 160     -24.820  12.984-108.384  1.00  0.00           H
ATOM   2345 HD11 LEU D 160     -27.023  13.357-106.882  1.00  0.00           H
ATOM   2346 HD12 LEU D 160     -25.822  13.564-105.596  1.00  0.00           H
ATOM   2347 HD13 LEU D 160     -25.884  12.060-106.549  1.00  0.00           H
ATOM   2348 HD21 LEU D 160     -26.575  14.640-108.748  1.00  0.00           H
ATOM   2349 HD22 LEU D 160     -25.842  15.705-107.517  1.00  0.00           H
ATOM   2350 HD23 LEU D 160     -24.971  15.327-109.030  1.00  0.00           H
ATOM   2351  N   ILE D 161     -20.549  14.152-106.809  1.00104.95           N
ATOM   2352  CA  ILE D 161     -19.285  14.738-106.359  1.00104.95           C
ATOM   2353  C   ILE D 161     -19.444  16.266-106.360  1.00104.95           C
ATOM   2354  O   ILE D 161     -19.647  16.855-107.428  1.00104.95           O
ATOM   2355  CB  ILE D 161     -18.129  14.306-107.301  1.00130.85           C
ATOM   2356  CG1 ILE D 161     -18.151  12.806-107.699  1.00130.85           C
ATOM   2357  CG2 ILE D 161     -16.786  14.686-106.651  1.00130.85           C
ATOM   2358  CD1 ILE D 161     -17.157  12.446-108.813  1.00130.85           C
ATOM   2359  H   ILE D 161     -20.803  14.317-107.777  1.00  0.00           H
ATOM   2360  HA  ILE D 161     -19.063  14.399-105.344  1.00  0.00           H
ATOM   2361  HB  ILE D 161     -18.226  14.873-108.227  1.00  0.00           H
ATOM   2362 HG12 ILE D 161     -17.958  12.187-106.822  1.00  0.00           H
ATOM   2363 HG13 ILE D 161     -19.135  12.542-108.086  1.00  0.00           H
ATOM   2364 HD11 ILE D 161     -17.301  11.403-109.099  1.00  0.00           H
ATOM   2365 HD12 ILE D 161     -16.131  12.570-108.472  1.00  0.00           H
ATOM   2366 HD13 ILE D 161     -17.337  13.074-109.686  1.00  0.00           H
ATOM   2367 HG21 ILE D 161     -16.783  15.741-106.376  1.00  0.00           H
ATOM   2368 HG22 ILE D 161     -16.649  14.103-105.736  1.00  0.00           H
ATOM   2369 HG23 ILE D 161     -15.959  14.494-107.326  1.00  0.00           H
ATOM   2370  N   HIS D 162     -19.329  16.931-105.209  1.00 88.56           N
ATOM   2371  CA  HIS D 162     -19.398  18.398-105.112  1.00 88.56           C
ATOM   2372  C   HIS D 162     -18.099  19.076-105.591  1.00 88.56           C
ATOM   2373  O   HIS D 162     -17.308  19.573-104.793  1.00 88.56           O
ATOM   2374  CB  HIS D 162     -19.786  18.829-103.691  1.00111.03           C
ATOM   2375  CG  HIS D 162     -21.196  18.479-103.303  1.00111.03           C
ATOM   2376  ND1 HIS D 162     -22.298  19.259-103.546  1.00111.03           N
ATOM   2377  CD2 HIS D 162     -21.630  17.347-102.666  1.00111.03           C
ATOM   2378  CE1 HIS D 162     -23.371  18.637-103.035  1.00111.03           C
ATOM   2379  NE2 HIS D 162     -23.020  17.461-102.497  1.00111.03           N
ATOM   2380  H   HIS D 162     -19.166  16.388-104.354  1.00  0.00           H
ATOM   2381  HA  HIS D 162     -20.191  18.744-105.773  1.00  0.00           H
ATOM   2382  HB2 HIS D 162     -19.091  18.404-102.977  1.00  0.00           H
ATOM   2383  HB3 HIS D 162     -19.691  19.912-103.623  1.00  0.00           H
ATOM   2384  HD2 HIS D 162     -21.004  16.532-102.322  1.00  0.00           H
ATOM   2385  HE1 HIS D 162     -24.384  19.018-103.064  1.00  0.00           H
ATOM   2386  HD1 HIS D 162     -22.292  20.137-104.039  1.00  0.00           H
ATOM   2387  N   LYS D 163     -17.852  19.062-106.907  1.00 87.13           N
ATOM   2388  CA  LYS D 163     -16.746  19.789-107.550  1.00 87.13           C
ATOM   2389  C   LYS D 163     -16.868  21.314-107.432  1.00 87.13           C
ATOM   2390  O   LYS D 163     -17.943  21.877-107.600  1.00 87.13           O
ATOM   2391  CB  LYS D 163     -16.528  19.325-109.000  1.00 98.47           C
ATOM   2392  CG  LYS D 163     -15.614  18.091-109.057  1.00 98.47           C
ATOM   2393  CD  LYS D 163     -15.222  17.792-110.509  1.00 98.47           C
ATOM   2394  CE  LYS D 163     -14.099  16.764-110.659  1.00 98.47           C
ATOM   2395  NZ  LYS D 163     -14.482  15.430-110.152  1.00 98.47           N
ATOM   2396  H   LYS D 163     -18.609  18.719-107.489  1.00  0.00           H
ATOM   2397  HA  LYS D 163     -15.853  19.559-107.001  1.00  0.00           H
ATOM   2398  HB2 LYS D 163     -17.484  19.100-109.476  1.00  0.00           H
ATOM   2399  HB3 LYS D 163     -16.048  20.132-109.557  1.00  0.00           H
ATOM   2400  HG2 LYS D 163     -14.706  18.288-108.490  1.00  0.00           H
ATOM   2401  HG3 LYS D 163     -16.131  17.234-108.623  1.00  0.00           H
ATOM   2402  HD2 LYS D 163     -14.867  18.709-110.978  1.00  0.00           H
ATOM   2403  HD3 LYS D 163     -16.105  17.457-111.045  1.00  0.00           H
ATOM   2404  HE2 LYS D 163     -13.198  17.144-110.161  1.00  0.00           H
ATOM   2405  HE3 LYS D 163     -13.862  16.686-111.727  1.00  0.00           H
ATOM   2406  HZ1 LYS D 163     -13.705  14.796-110.282  1.00  0.00           H
ATOM   2407  HZ2 LYS D 163     -15.277  15.095-110.688  1.00  0.00           H
ATOM   2408  HZ3 LYS D 163     -14.728  15.488-109.177  1.00  0.00           H
ATOM   2409  N   ILE D 164     -15.721  21.983-107.352  1.00 85.20           N
ATOM   2410  CA  ILE D 164     -15.592  23.446-107.348  1.00 85.20           C
ATOM   2411  C   ILE D 164     -14.966  23.923-108.659  1.00 85.20           C
ATOM   2412  O   ILE D 164     -14.073  23.271-109.200  1.00 85.20           O
ATOM   2413  CB  ILE D 164     -14.779  23.938-106.132  1.00 61.57           C
ATOM   2414  CG1 ILE D 164     -15.401  23.467-104.800  1.00 61.57           C
ATOM   2415  CG2 ILE D 164     -14.678  25.474-106.125  1.00 61.57           C
ATOM   2416  CD1 ILE D 164     -14.524  23.788-103.585  1.00 61.57           C
ATOM   2417  H   ILE D 164     -14.885  21.447-107.180  1.00  0.00           H
ATOM   2418  HA  ILE D 164     -16.586  23.885-107.274  1.00  0.00           H
ATOM   2419  HB  ILE D 164     -13.772  23.525-106.215  1.00  0.00           H
ATOM   2420 HG12 ILE D 164     -15.562  22.395-104.816  1.00  0.00           H
ATOM   2421 HG13 ILE D 164     -16.372  23.932-104.670  1.00  0.00           H
ATOM   2422 HD11 ILE D 164     -14.788  23.124-102.763  1.00  0.00           H
ATOM   2423 HD12 ILE D 164     -14.689  24.819-103.274  1.00  0.00           H
ATOM   2424 HD13 ILE D 164     -13.471  23.652-103.834  1.00  0.00           H
ATOM   2425 HG21 ILE D 164     -14.150  25.833-107.005  1.00  0.00           H
ATOM   2426 HG22 ILE D 164     -14.103  25.817-105.266  1.00  0.00           H
ATOM   2427 HG23 ILE D 164     -15.675  25.920-106.088  1.00  0.00           H
ATOM   2428  N   ILE D 165     -15.463  25.049-109.165  1.00103.26           N
ATOM   2429  CA  ILE D 165     -15.072  25.687-110.424  1.00103.26           C
ATOM   2430  C   ILE D 165     -14.185  26.921-110.159  1.00103.26           C
ATOM   2431  O   ILE D 165     -13.512  26.969-109.152  1.00103.26           O
ATOM   2432  CB  ILE D 165     -16.330  26.043-111.246  1.00 83.77           C
ATOM   2433  CG1 ILE D 165     -17.421  24.957-111.179  1.00 83.77           C
ATOM   2434  CG2 ILE D 165     -15.920  26.299-112.716  1.00 83.77           C
ATOM   2435  CD1 ILE D 165     -18.731  25.440-111.775  1.00 83.77           C
ATOM   2436  H   ILE D 165     -16.202  25.494-108.630  1.00  0.00           H
ATOM   2437  HA  ILE D 165     -14.474  24.977-110.993  1.00  0.00           H
ATOM   2438  HB  ILE D 165     -16.759  26.959-110.833  1.00  0.00           H
ATOM   2439 HG12 ILE D 165     -17.654  24.697-110.153  1.00  0.00           H
ATOM   2440 HG13 ILE D 165     -17.075  24.063-111.698  1.00  0.00           H
ATOM   2441 HD11 ILE D 165     -19.301  26.036-111.063  1.00  0.00           H
ATOM   2442 HD12 ILE D 165     -18.503  26.044-112.625  1.00  0.00           H
ATOM   2443 HD13 ILE D 165     -19.304  24.594-112.123  1.00  0.00           H
ATOM   2444 HG21 ILE D 165     -16.461  25.649-113.380  1.00  0.00           H
ATOM   2445 HG22 ILE D 165     -16.116  27.333-112.994  1.00  0.00           H
ATOM   2446 HG23 ILE D 165     -14.867  26.075-112.859  1.00  0.00           H
ATOM   2447  N   ASP D 166     -14.192  27.906-111.059  1.00134.65           N
ATOM   2448  CA  ASP D 166     -13.483  29.178-111.059  1.00134.65           C
ATOM   2449  C   ASP D 166     -13.031  29.700-109.678  1.00134.65           C
ATOM   2450  O   ASP D 166     -13.815  30.104-108.813  1.00134.65           O
ATOM   2451  CB  ASP D 166     -14.380  30.158-111.823  1.00183.48           C
ATOM   2452  CG  ASP D 166     -13.630  31.387-112.348  1.00183.48           C
ATOM   2453  OD1 ASP D 166     -12.772  31.885-111.586  1.00183.48           O
ATOM   2454  OD2 ASP D 166     -13.523  31.523-113.591  1.00183.48           O
ATOM   2455  H   ASP D 166     -14.777  27.754-111.859  1.00  0.00           H
ATOM   2456  HA  ASP D 166     -12.585  29.039-111.664  1.00  0.00           H
ATOM   2457  HB2 ASP D 166     -14.788  29.642-112.684  1.00  0.00           H
ATOM   2458  HB3 ASP D 166     -15.187  30.503-111.184  1.00  0.00           H
ATOM   2459  N   LEU D 167     -11.705  29.748-109.552  1.00108.11           N
ATOM   2460  CA  LEU D 167     -10.930  30.188-108.397  1.00108.11           C
ATOM   2461  C   LEU D 167     -10.410  31.625-108.620  1.00108.11           C
ATOM   2462  O   LEU D 167      -9.310  31.938-108.199  1.00108.11           O
ATOM   2463  CB  LEU D 167      -9.819  29.129-108.148  1.00 60.30           C
ATOM   2464  CG  LEU D 167     -10.072  28.106-107.029  1.00 60.30           C
ATOM   2465  CD1 LEU D 167     -11.333  27.293-107.252  1.00 60.30           C
ATOM   2466  CD2 LEU D 167      -8.926  27.092-107.004  1.00 60.30           C
ATOM   2467  H   LEU D 167     -11.170  29.447-110.348  1.00  0.00           H
ATOM   2468  HA  LEU D 167     -11.578  30.229-107.524  1.00  0.00           H
ATOM   2469  HB2 LEU D 167      -8.871  29.616-107.918  1.00  0.00           H
ATOM   2470  HB3 LEU D 167      -9.671  28.571-109.070  1.00  0.00           H
ATOM   2471  HG  LEU D 167     -10.128  28.615-106.070  1.00  0.00           H
ATOM   2472 HD21 LEU D 167      -9.105  26.363-106.216  1.00  0.00           H
ATOM   2473 HD22 LEU D 167      -8.870  26.562-107.957  1.00  0.00           H
ATOM   2474 HD23 LEU D 167      -7.979  27.596-106.815  1.00  0.00           H
ATOM   2475 HD11 LEU D 167     -11.455  26.545-106.469  1.00  0.00           H
ATOM   2476 HD12 LEU D 167     -12.202  27.948-107.235  1.00  0.00           H
ATOM   2477 HD13 LEU D 167     -11.273  26.793-108.220  1.00  0.00           H
ATOM   2478  N   GLY D 168     -11.118  32.483-109.366  1.00157.40           N
ATOM   2479  CA  GLY D 168     -10.618  33.816-109.737  1.00157.40           C
ATOM   2480  C   GLY D 168     -10.237  34.675-108.531  1.00157.40           C
ATOM   2481  O   GLY D 168      -9.060  34.949-108.318  1.00157.40           O
ATOM   2482  H   GLY D 168     -11.965  32.147-109.815  1.00  0.00           H
ATOM   2483  HA2 GLY D 168      -9.732  33.709-110.361  1.00  0.00           H
ATOM   2484  HA3 GLY D 168     -11.386  34.345-110.295  1.00  0.00           H
ATOM   2485  N   TYR D 169     -11.186  34.871-107.616  1.00125.73           N
ATOM   2486  CA  TYR D 169     -10.980  35.552-106.332  1.00125.73           C
ATOM   2487  C   TYR D 169     -10.086  34.782-105.337  1.00125.73           C
ATOM   2488  O   TYR D 169     -10.057  35.189-104.183  1.00125.73           O
ATOM   2489  CB  TYR D 169     -12.335  35.909-105.669  1.00112.07           C
ATOM   2490  CG  TYR D 169     -13.539  36.003-106.608  1.00112.07           C
ATOM   2491  CD1 TYR D 169     -14.113  34.801-107.047  1.00112.07           C
ATOM   2492  CD2 TYR D 169     -14.072  37.244-107.014  1.00112.07           C
ATOM   2493  CE1 TYR D 169     -15.198  34.812-107.912  1.00112.07           C
ATOM   2494  CE2 TYR D 169     -15.192  37.270-107.867  1.00112.07           C
ATOM   2495  CZ  TYR D 169     -15.774  36.043-108.307  1.00112.07           C
ATOM   2496  OH  TYR D 169     -16.967  36.007-108.989  1.00112.07           O
ATOM   2497  H   TYR D 169     -12.139  34.661-107.869  1.00  0.00           H
ATOM   2498  HA  TYR D 169     -10.469  36.492-106.541  1.00  0.00           H
ATOM   2499  HB2 TYR D 169     -12.570  35.145-104.928  1.00  0.00           H
ATOM   2500  HB3 TYR D 169     -12.221  36.847-105.120  1.00  0.00           H
ATOM   2501  HD1 TYR D 169     -13.736  33.860-106.697  1.00  0.00           H
ATOM   2502  HD2 TYR D 169     -13.654  38.173-106.667  1.00  0.00           H
ATOM   2503  HE1 TYR D 169     -15.652  33.905-108.238  1.00  0.00           H
ATOM   2504  HE2 TYR D 169     -15.612  38.220-108.183  1.00  0.00           H
ATOM   2505  HH  TYR D 169     -17.522  36.657-108.616  1.00  0.00           H
ATOM   2506  N   ALA D 170      -9.454  33.654-105.703  1.00 97.23           N
ATOM   2507  CA  ALA D 170      -8.554  32.898-104.824  1.00 97.23           C
ATOM   2508  C   ALA D 170      -7.300  33.693-104.407  1.00 97.23           C
ATOM   2509  O   ALA D 170      -7.177  34.899-104.604  1.00 97.23           O
ATOM   2510  CB  ALA D 170      -8.160  31.574-105.507  1.00 33.64           C
ATOM   2511  H   ALA D 170      -9.459  33.405-106.684  1.00  0.00           H
ATOM   2512  HA  ALA D 170      -9.092  32.648-103.910  1.00  0.00           H
ATOM   2513  HB1 ALA D 170      -7.563  30.952-104.839  1.00  0.00           H
ATOM   2514  HB2 ALA D 170      -7.563  31.781-106.397  1.00  0.00           H
ATOM   2515  HB3 ALA D 170      -9.052  31.014-105.782  1.00  0.00           H
ATOM   2516  N   LYS D 171      -6.398  33.013-103.699  1.00 88.23           N
ATOM   2517  CA  LYS D 171      -5.249  33.596-103.010  1.00 88.23           C
ATOM   2518  C   LYS D 171      -4.275  32.487-102.634  1.00 88.23           C
ATOM   2519  O   LYS D 171      -4.700  31.439-102.153  1.00 88.23           O
ATOM   2520  CB  LYS D 171      -5.829  34.316-101.783  1.00 68.22           C
ATOM   2521  CG  LYS D 171      -4.949  34.456-100.549  1.00 68.22           C
ATOM   2522  CD  LYS D 171      -3.796  35.453-100.719  1.00 68.22           C
ATOM   2523  CE  LYS D 171      -2.904  35.441 -99.478  1.00 68.22           C
ATOM   2524  NZ  LYS D 171      -3.721  35.639 -98.255  1.00 68.22           N
ATOM   2525  H   LYS D 171      -6.657  32.070-103.431  1.00  0.00           H
ATOM   2526  HA  LYS D 171      -4.743  34.316-103.659  1.00  0.00           H
ATOM   2527  HB2 LYS D 171      -6.171  35.306-102.095  1.00  0.00           H
ATOM   2528  HB3 LYS D 171      -6.697  33.748-101.447  1.00  0.00           H
ATOM   2529  HG2 LYS D 171      -4.561  33.485-100.247  1.00  0.00           H
ATOM   2530  HG3 LYS D 171      -5.608  34.787 -99.751  1.00  0.00           H
ATOM   2531  HD2 LYS D 171      -4.179  36.457-100.902  1.00  0.00           H
ATOM   2532  HD3 LYS D 171      -3.198  35.189-101.581  1.00  0.00           H
ATOM   2533  HE2 LYS D 171      -2.159  36.231 -99.589  1.00  0.00           H
ATOM   2534  HE3 LYS D 171      -2.380  34.482 -99.446  1.00  0.00           H
ATOM   2535  HZ1 LYS D 171      -3.159  35.849 -97.447  1.00  0.00           H
ATOM   2536  HZ2 LYS D 171      -4.391  36.391 -98.429  1.00  0.00           H
ATOM   2537  HZ3 LYS D 171      -4.280  34.813 -98.088  1.00  0.00           H
ATOM   2538  N   GLU D 172      -2.997  32.826-102.530  1.00111.29           N
ATOM   2539  CA  GLU D 172      -1.959  31.945-101.998  1.00111.29           C
ATOM   2540  C   GLU D 172      -1.004  32.713-101.067  1.00111.29           C
ATOM   2541  O   GLU D 172      -0.760  33.906-101.239  1.00111.29           O
ATOM   2542  CB  GLU D 172      -1.290  31.261-103.197  1.00132.93           C
ATOM   2543  CG  GLU D 172      -0.081  30.392-102.823  1.00132.93           C
ATOM   2544  CD  GLU D 172       0.228  29.276-103.833  1.00132.93           C
ATOM   2545  OE1 GLU D 172       1.337  28.706-103.771  1.00132.93           O
ATOM   2546  OE2 GLU D 172      -0.660  28.860-104.601  1.00132.93           O
ATOM   2547  H   GLU D 172      -2.696  33.721-102.914  1.00  0.00           H
ATOM   2548  HA  GLU D 172      -2.421  31.160-101.399  1.00  0.00           H
ATOM   2549  HB2 GLU D 172      -2.060  30.648-103.665  1.00  0.00           H
ATOM   2550  HB3 GLU D 172      -0.975  32.015-103.918  1.00  0.00           H
ATOM   2551  HG2 GLU D 172       0.784  31.049-102.729  1.00  0.00           H
ATOM   2552  HG3 GLU D 172      -0.258  29.931-101.851  1.00  0.00           H
ATOM   2553  N   LEU D 173      -0.546  32.097 -99.970  1.00103.97           N
ATOM   2554  CA  LEU D 173       0.388  32.787 -99.058  1.00103.97           C
ATOM   2555  C   LEU D 173       1.823  32.885 -99.623  1.00103.97           C
ATOM   2556  O   LEU D 173       2.584  33.742 -99.184  1.00103.97           O
ATOM   2557  CB  LEU D 173       0.308  32.165 -97.651  1.00143.39           C
ATOM   2558  CG  LEU D 173       1.211  32.825 -96.583  1.00143.39           C
ATOM   2559  CD1 LEU D 173       1.010  34.338 -96.425  1.00143.39           C
ATOM   2560  CD2 LEU D 173       0.905  32.205 -95.217  1.00143.39           C
ATOM   2561  H   LEU D 173      -0.782  31.119 -99.824  1.00  0.00           H
ATOM   2562  HA  LEU D 173       0.053  33.819 -98.965  1.00  0.00           H
ATOM   2563  HB2 LEU D 173      -0.728  32.229 -97.317  1.00  0.00           H
ATOM   2564  HB3 LEU D 173       0.572  31.109 -97.727  1.00  0.00           H
ATOM   2565  HG  LEU D 173       2.256  32.623 -96.816  1.00  0.00           H
ATOM   2566 HD21 LEU D 173       1.587  32.615 -94.471  1.00  0.00           H
ATOM   2567 HD22 LEU D 173      -0.121  32.434 -94.926  1.00  0.00           H
ATOM   2568 HD23 LEU D 173       1.032  31.126 -95.254  1.00  0.00           H
ATOM   2569 HD11 LEU D 173       1.286  34.852 -97.345  1.00  0.00           H
ATOM   2570 HD12 LEU D 173       1.668  34.712 -95.640  1.00  0.00           H
ATOM   2571 HD13 LEU D 173      -0.025  34.566 -96.180  1.00  0.00           H
ATOM   2572  N   ASP D 174       2.147  32.092-100.645  1.00104.53           N
ATOM   2573  CA  ASP D 174       3.462  32.093-101.306  1.00104.53           C
ATOM   2574  C   ASP D 174       3.533  33.004-102.539  1.00104.53           C
ATOM   2575  O   ASP D 174       4.543  33.669-102.751  1.00104.53           O
ATOM   2576  CB  ASP D 174       3.846  30.640-101.624  1.00150.38           C
ATOM   2577  CG  ASP D 174       4.220  29.854-100.357  1.00150.38           C
ATOM   2578  OD1 ASP D 174       4.297  28.609-100.407  1.00150.38           O
ATOM   2579  OD2 ASP D 174       4.370  30.436 -99.254  1.00150.38           O
ATOM   2580  H   ASP D 174       1.459  31.435-100.977  1.00  0.00           H
ATOM   2581  HA  ASP D 174       4.211  32.483-100.617  1.00  0.00           H
ATOM   2582  HB2 ASP D 174       4.702  30.622-102.295  1.00  0.00           H
ATOM   2583  HB3 ASP D 174       3.016  30.143-102.129  1.00  0.00           H
ATOM   2584  N   GLN D 175       2.408  33.182-103.236  1.00119.20           N
ATOM   2585  CA  GLN D 175       2.320  33.905-104.512  1.00119.20           C
ATOM   2586  C   GLN D 175       1.520  35.225-104.396  1.00119.20           C
ATOM   2587  O   GLN D 175       1.397  35.979-105.359  1.00119.20           O
ATOM   2588  CB  GLN D 175       1.715  32.962-105.562  1.00138.21           C
ATOM   2589  CG  GLN D 175       2.340  31.552-105.654  1.00138.21           C
ATOM   2590  CD  GLN D 175       3.568  31.491-106.557  1.00138.21           C
ATOM   2591  OE1 GLN D 175       4.433  32.348-106.562  1.00138.21           O
ATOM   2592  NE2 GLN D 175       3.651  30.502-107.418  1.00138.21           N
ATOM   2593  H   GLN D 175       1.612  32.623-102.978  1.00  0.00           H
ATOM   2594  HA  GLN D 175       3.323  34.172-104.849  1.00  0.00           H
ATOM   2595  HB2 GLN D 175       0.655  32.845-105.336  1.00  0.00           H
ATOM   2596  HB3 GLN D 175       1.798  33.442-106.536  1.00  0.00           H
ATOM   2597  HG2 GLN D 175       2.601  31.150-104.678  1.00  0.00           H
ATOM   2598  HG3 GLN D 175       1.589  30.873-106.053  1.00  0.00           H
ATOM   2599 HE21 GLN D 175       2.863  29.901-107.550  1.00  0.00           H
ATOM   2600 HE22 GLN D 175       4.357  30.590-108.127  1.00  0.00           H
ATOM   2601  N   GLY D 176       1.034  35.538-103.188  1.00114.71           N
ATOM   2602  CA  GLY D 176       0.124  36.646-102.902  1.00114.71           C
ATOM   2603  C   GLY D 176      -1.336  36.418-103.323  1.00114.71           C
ATOM   2604  O   GLY D 176      -1.779  35.295-103.568  1.00114.71           O
ATOM   2605  H   GLY D 176       1.207  34.879-102.446  1.00  0.00           H
ATOM   2606  HA2 GLY D 176       0.484  37.544-103.404  1.00  0.00           H
ATOM   2607  HA3 GLY D 176       0.129  36.830-101.830  1.00  0.00           H
HETATM 2608  N   SEP D 177      -2.149  37.502-103.039  1.00 81.35           N
HETATM 2609  CA  SEP D 177      -3.483  37.701-103.668  1.00 81.35           C
HETATM 2610  C   SEP D 177      -3.465  37.227-105.117  1.00 81.35           C
HETATM 2611  O   SEP D 177      -2.523  37.544-105.823  1.00 81.35           O
HETATM 2612  CB  SEP D 177      -3.831  39.212-103.732  1.00  0.00           C
HETATM 2613  OG  SEP D 177      -4.781  39.577-102.736  1.00  0.00           O
HETATM 2614  P   SEP D 177      -6.261  38.970-102.792  1.00  0.00           P
HETATM 2615  O1P SEP D 177      -6.498  38.194-104.026  1.00  0.00           O
HETATM 2616  O2P SEP D 177      -6.402  38.091-101.609  1.00  0.00           O
HETATM 2617  O3P SEP D 177      -7.271  40.061-102.717  1.00  0.00           O
HETATM 2618  H   SEP D 177      -1.658  38.346-102.813  1.00  0.00           H
HETATM 2619  HA  SEP D 177      -4.242  37.129-103.126  1.00  0.00           H
HETATM 2620  HB2 SEP D 177      -4.254  39.459-104.716  1.00  0.00           H
HETATM 2621  HB3 SEP D 177      -2.908  39.810-103.638  1.00  0.00           H
ATOM   2622  N   LEU D 178      -4.660  36.805-105.651  1.00117.46           N
ATOM   2623  CA  LEU D 178      -4.809  36.539-107.082  1.00117.46           C
ATOM   2624  C   LEU D 178      -5.492  37.687-107.843  1.00117.46           C
ATOM   2625  O   LEU D 178      -4.947  38.200-108.827  1.00117.46           O
ATOM   2626  CB  LEU D 178      -5.538  35.200-107.244  1.00137.33           C
ATOM   2627  CG  LEU D 178      -5.699  34.644-108.664  1.00137.33           C
ATOM   2628  CD1 LEU D 178      -4.432  34.664-109.520  1.00137.33           C
ATOM   2629  CD2 LEU D 178      -6.178  33.196-108.523  1.00137.33           C
ATOM   2630  H   LEU D 178      -5.484  36.816-105.046  1.00  0.00           H
ATOM   2631  HA  LEU D 178      -3.808  36.429-107.485  1.00  0.00           H
ATOM   2632  HB2 LEU D 178      -5.018  34.469-106.624  1.00  0.00           H
ATOM   2633  HB3 LEU D 178      -6.549  35.325-106.861  1.00  0.00           H
ATOM   2634  HG  LEU D 178      -6.460  35.223-109.184  1.00  0.00           H
ATOM   2635 HD21 LEU D 178      -6.145  32.673-109.470  1.00  0.00           H
ATOM   2636 HD22 LEU D 178      -7.212  33.213-108.188  1.00  0.00           H
ATOM   2637 HD23 LEU D 178      -5.582  32.651-107.791  1.00  0.00           H
ATOM   2638 HD11 LEU D 178      -3.772  35.485-109.271  1.00  0.00           H
ATOM   2639 HD12 LEU D 178      -3.883  33.728-109.431  1.00  0.00           H
ATOM   2640 HD13 LEU D 178      -4.729  34.836-110.552  1.00  0.00           H
ATOM   2641  N   CYS D 179      -6.612  38.198-107.334  1.00129.18           N
ATOM   2642  CA  CYS D 179      -7.311  39.344-107.912  1.00129.18           C
ATOM   2643  C   CYS D 179      -8.280  39.982-106.905  1.00129.18           C
ATOM   2644  O   CYS D 179      -8.664  39.387-105.900  1.00129.18           O
ATOM   2645  CB  CYS D 179      -8.026  38.943-109.214  1.00128.57           C
ATOM   2646  SG  CYS D 179      -9.432  37.860-108.886  1.00128.57           S
ATOM   2647  H   CYS D 179      -6.942  37.848-106.435  1.00  0.00           H
ATOM   2648  HA  CYS D 179      -6.567  40.095-108.161  1.00  0.00           H
ATOM   2649  HB2 CYS D 179      -8.413  39.828-109.718  1.00  0.00           H
ATOM   2650  HB3 CYS D 179      -7.327  38.439-109.879  1.00  0.00           H
ATOM   2651  HG  CYS D 179      -8.708  36.805-108.396  1.00  0.00           H
ATOM   2652  N   THR D 180      -8.665  41.226-107.188  1.00117.21           N
ATOM   2653  CA  THR D 180      -9.542  42.021-106.323  1.00117.21           C
ATOM   2654  C   THR D 180     -10.719  42.548-107.140  1.00117.21           C
ATOM   2655  O   THR D 180     -10.557  43.501-107.904  1.00117.21           O
ATOM   2656  CB  THR D 180      -8.765  43.156-105.638  1.00 86.11           C
ATOM   2657  OG1 THR D 180      -7.561  42.677-105.047  1.00 86.11           O
ATOM   2658  CG2 THR D 180      -9.605  43.833-104.556  1.00 86.11           C
ATOM   2659  H   THR D 180      -8.394  41.636-108.065  1.00  0.00           H
ATOM   2660  HA  THR D 180      -9.951  41.384-105.539  1.00  0.00           H
ATOM   2661  HB  THR D 180      -8.487  43.901-106.380  1.00  0.00           H
ATOM   2662  HG1 THR D 180      -7.788  41.963-104.435  1.00  0.00           H
ATOM   2663 HG21 THR D 180      -9.015  44.597-104.050  1.00  0.00           H
ATOM   2664 HG22 THR D 180     -10.474  44.309-105.009  1.00  0.00           H
ATOM   2665 HG23 THR D 180      -9.944  43.097-103.825  1.00  0.00           H
HETATM 2666  N   SEP D 181     -11.834  41.737-107.146  1.00123.10           N
HETATM 2667  CA  SEP D 181     -13.126  42.044-107.813  1.00123.10           C
HETATM 2668  C   SEP D 181     -14.201  42.023-106.711  1.00123.10           C
HETATM 2669  O   SEP D 181     -14.580  41.009-106.151  1.00123.10           O
HETATM 2670  CB  SEP D 181     -13.466  41.059-108.983  1.00  0.00           C
HETATM 2671  OG  SEP D 181     -14.408  41.652-109.911  1.00  0.00           O
HETATM 2672  P   SEP D 181     -14.911  40.869-111.249  1.00  0.00           P
HETATM 2673  O2P SEP D 181     -13.823  40.552-112.211  1.00  0.00           O
HETATM 2674  O1P SEP D 181     -15.790  41.752-112.073  1.00  0.00           O
HETATM 2675  O3P SEP D 181     -15.773  39.683-111.003  1.00  0.00           O
HETATM 2676  H   SEP D 181     -11.852  40.957-106.498  1.00  0.00           H
HETATM 2677  HA  SEP D 181     -13.079  43.061-108.219  1.00  0.00           H
HETATM 2678  HB2 SEP D 181     -12.533  40.828-109.512  1.00  0.00           H
HETATM 2679  HB3 SEP D 181     -13.855  40.120-108.570  1.00  0.00           H
ATOM   2680  N   PHE D 182     -14.645  43.247-106.256  1.00185.33           N
ATOM   2681  CA  PHE D 182     -15.721  43.358-105.253  1.00185.33           C
ATOM   2682  C   PHE D 182     -17.113  43.100-105.865  1.00185.33           C
ATOM   2683  O   PHE D 182     -18.101  43.764-105.530  1.00185.33           O
ATOM   2684  CB  PHE D 182     -15.594  44.685-104.470  1.00164.64           C
ATOM   2685  CG  PHE D 182     -15.726  44.566-102.959  1.00164.64           C
ATOM   2686  CD1 PHE D 182     -16.527  45.473-102.235  1.00164.64           C
ATOM   2687  CD2 PHE D 182     -15.020  43.559-102.269  1.00164.64           C
ATOM   2688  CE1 PHE D 182     -16.574  45.407-100.831  1.00164.64           C
ATOM   2689  CE2 PHE D 182     -15.084  43.478-100.871  1.00164.64           C
ATOM   2690  CZ  PHE D 182     -15.836  44.421-100.155  1.00164.64           C
ATOM   2691  H   PHE D 182     -14.248  44.069-106.673  1.00  0.00           H
ATOM   2692  HA  PHE D 182     -15.580  42.536-104.554  1.00  0.00           H
ATOM   2693  HB2 PHE D 182     -14.606  45.112-104.653  1.00  0.00           H
ATOM   2694  HB3 PHE D 182     -16.316  45.411-104.848  1.00  0.00           H
ATOM   2695  HD1 PHE D 182     -17.068  46.249-102.754  1.00  0.00           H
ATOM   2696  HD2 PHE D 182     -14.394  42.863-102.809  1.00  0.00           H
ATOM   2697  HE1 PHE D 182     -17.143  46.131-100.269  1.00  0.00           H
ATOM   2698  HE2 PHE D 182     -14.511  42.725-100.349  1.00  0.00           H
ATOM   2699  HZ  PHE D 182     -15.810  44.406 -99.080  1.00  0.00           H
ATOM   2700  N   VAL D 183     -17.164  42.231-106.878  1.00122.34           N
ATOM   2701  CA  VAL D 183     -18.321  42.001-107.747  1.00122.34           C
ATOM   2702  C   VAL D 183     -18.829  40.570-107.593  1.00122.34           C
ATOM   2703  O   VAL D 183     -18.097  39.588-107.682  1.00122.34           O
ATOM   2704  CB  VAL D 183     -18.039  42.335-109.228  1.00125.87           C
ATOM   2705  CG1 VAL D 183     -19.371  42.494-109.981  1.00125.87           C
ATOM   2706  CG2 VAL D 183     -17.252  43.640-109.415  1.00125.87           C
ATOM   2707  H   VAL D 183     -16.326  41.668-107.034  1.00  0.00           H
ATOM   2708  HA  VAL D 183     -19.113  42.671-107.419  1.00  0.00           H
ATOM   2709  HB  VAL D 183     -17.479  41.521-109.683  1.00  0.00           H
ATOM   2710 HG21 VAL D 183     -17.238  43.917-110.469  1.00  0.00           H
ATOM   2711 HG22 VAL D 183     -17.686  44.441-108.818  1.00  0.00           H
ATOM   2712 HG23 VAL D 183     -16.217  43.476-109.112  1.00  0.00           H
ATOM   2713 HG11 VAL D 183     -19.165  42.711-111.030  1.00  0.00           H
ATOM   2714 HG12 VAL D 183     -19.942  41.569-109.935  1.00  0.00           H
ATOM   2715 HG13 VAL D 183     -19.948  43.312-109.549  1.00  0.00           H
ATOM   2716  N   GLY D 184     -20.145  40.439-107.437  1.00129.46           N
ATOM   2717  CA  GLY D 184     -20.807  39.150-107.282  1.00129.46           C
ATOM   2718  C   GLY D 184     -21.702  39.105-106.053  1.00129.46           C
ATOM   2719  O   GLY D 184     -22.132  40.127-105.514  1.00129.46           O
ATOM   2720  H   GLY D 184     -20.686  41.275-107.284  1.00  0.00           H
ATOM   2721  HA2 GLY D 184     -21.399  38.935-108.169  1.00  0.00           H
ATOM   2722  HA3 GLY D 184     -20.061  38.361-107.173  1.00  0.00           H
ATOM   2723  N   THR D 185     -22.032  37.887-105.634  1.00155.85           N
ATOM   2724  CA  THR D 185     -22.912  37.633-104.490  1.00155.85           C
ATOM   2725  C   THR D 185     -22.150  37.801-103.168  1.00155.85           C
ATOM   2726  O   THR D 185     -21.910  36.822-102.463  1.00155.85           O
ATOM   2727  CB  THR D 185     -23.576  36.247-104.602  1.00158.31           C
ATOM   2728  OG1 THR D 185     -23.954  35.981-105.940  1.00158.31           O
ATOM   2729  CG2 THR D 185     -24.857  36.194-103.775  1.00158.31           C
ATOM   2730  H   THR D 185     -21.696  37.096-106.156  1.00  0.00           H
ATOM   2731  HA  THR D 185     -23.708  38.377-104.508  1.00  0.00           H
ATOM   2732  HB  THR D 185     -22.888  35.464-104.278  1.00  0.00           H
ATOM   2733  HG1 THR D 185     -23.459  35.217-106.237  1.00  0.00           H
ATOM   2734 HG21 THR D 185     -25.245  35.175-103.772  1.00  0.00           H
ATOM   2735 HG22 THR D 185     -24.646  36.499-102.757  1.00  0.00           H
ATOM   2736 HG23 THR D 185     -25.602  36.867-104.204  1.00  0.00           H
ATOM   2737  N   LEU D 186     -21.859  39.052-102.779  1.00120.05           N
ATOM   2738  CA  LEU D 186     -21.083  39.437-101.574  1.00120.05           C
ATOM   2739  C   LEU D 186     -21.709  39.011-100.215  1.00120.05           C
ATOM   2740  O   LEU D 186     -21.263  39.428 -99.157  1.00120.05           O
ATOM   2741  CB  LEU D 186     -20.810  40.963-101.649  1.00118.36           C
ATOM   2742  CG  LEU D 186     -19.794  41.545-100.636  1.00118.36           C
ATOM   2743  CD1 LEU D 186     -18.470  40.780-100.637  1.00118.36           C
ATOM   2744  CD2 LEU D 186     -19.519  43.012-100.967  1.00118.36           C
ATOM   2745  H   LEU D 186     -22.032  39.786-103.459  1.00  0.00           H
ATOM   2746  HA  LEU D 186     -20.124  38.921-101.648  1.00  0.00           H
ATOM   2747  HB2 LEU D 186     -20.446  41.195-102.652  1.00  0.00           H
ATOM   2748  HB3 LEU D 186     -21.758  41.486-101.513  1.00  0.00           H
ATOM   2749  HG  LEU D 186     -20.210  41.536 -99.632  1.00  0.00           H
ATOM   2750 HD21 LEU D 186     -18.864  43.437-100.210  1.00  0.00           H
ATOM   2751 HD22 LEU D 186     -20.452  43.570-100.979  1.00  0.00           H
ATOM   2752 HD23 LEU D 186     -19.028  43.096-101.938  1.00  0.00           H
ATOM   2753 HD11 LEU D 186     -17.721  41.322-100.060  1.00  0.00           H
ATOM   2754 HD12 LEU D 186     -18.614  39.805-100.171  1.00  0.00           H
ATOM   2755 HD13 LEU D 186     -18.109  40.650-101.658  1.00  0.00           H
ATOM   2756  N   GLN D 187     -22.800  38.244-100.240  1.00147.63           N
ATOM   2757  CA  GLN D 187     -23.495  37.702 -99.069  1.00147.63           C
ATOM   2758  C   GLN D 187     -22.670  36.721 -98.218  1.00147.63           C
ATOM   2759  O   GLN D 187     -23.005  36.491 -97.054  1.00147.63           O
ATOM   2760  CB  GLN D 187     -24.731  36.935 -99.581  1.00149.80           C
ATOM   2761  CG  GLN D 187     -26.049  37.704 -99.506  1.00149.80           C
ATOM   2762  CD  GLN D 187     -26.281  38.257 -98.115  1.00149.80           C
ATOM   2763  OE1 GLN D 187     -26.022  39.414 -97.861  1.00149.80           O
ATOM   2764  NE2 GLN D 187     -26.636  37.413 -97.171  1.00149.80           N
ATOM   2765  H   GLN D 187     -23.084  37.919-101.145  1.00  0.00           H
ATOM   2766  HA  GLN D 187     -23.767  38.526 -98.411  1.00  0.00           H
ATOM   2767  HB2 GLN D 187     -24.844  36.034 -98.990  1.00  0.00           H
ATOM   2768  HB3 GLN D 187     -24.566  36.602-100.602  1.00  0.00           H
ATOM   2769  HG2 GLN D 187     -26.867  37.029 -99.760  1.00  0.00           H
ATOM   2770  HG3 GLN D 187     -26.040  38.527-100.217  1.00  0.00           H
ATOM   2771 HE21 GLN D 187     -26.932  36.495 -97.399  1.00  0.00           H
ATOM   2772 HE22 GLN D 187     -26.741  37.794 -96.236  1.00  0.00           H
ATOM   2773  N   TYR D 188     -21.844  35.908 -98.881  1.00130.17           N
ATOM   2774  CA  TYR D 188     -20.848  35.075 -98.198  1.00130.17           C
ATOM   2775  C   TYR D 188     -19.628  35.947 -97.879  1.00130.17           C
ATOM   2776  O   TYR D 188     -19.796  37.149 -97.714  1.00130.17           O
ATOM   2777  CB  TYR D 188     -20.534  33.853 -99.068  1.00100.89           C
ATOM   2778  CG  TYR D 188     -21.774  33.108 -99.503  1.00100.89           C
ATOM   2779  CD1 TYR D 188     -22.410  32.207 -98.626  1.00100.89           C
ATOM   2780  CD2 TYR D 188     -22.290  33.339-100.790  1.00100.89           C
ATOM   2781  CE1 TYR D 188     -23.560  31.511 -99.048  1.00100.89           C
ATOM   2782  CE2 TYR D 188     -23.427  32.644-101.218  1.00100.89           C
ATOM   2783  CZ  TYR D 188     -24.051  31.724-100.356  1.00100.89           C
ATOM   2784  OH  TYR D 188     -25.120  31.054-100.841  1.00100.89           O
ATOM   2785  H   TYR D 188     -21.676  36.118 -99.854  1.00  0.00           H
ATOM   2786  HA  TYR D 188     -21.252  34.718 -97.252  1.00  0.00           H
ATOM   2787  HB2 TYR D 188     -19.996  34.176 -99.960  1.00  0.00           H
ATOM   2788  HB3 TYR D 188     -19.888  33.167 -98.517  1.00  0.00           H
ATOM   2789  HD1 TYR D 188     -22.001  32.044 -97.637  1.00  0.00           H
ATOM   2790  HD2 TYR D 188     -21.799  34.040-101.452  1.00  0.00           H
ATOM   2791  HE1 TYR D 188     -24.042  30.803 -98.390  1.00  0.00           H
ATOM   2792  HE2 TYR D 188     -23.814  32.782-102.217  1.00  0.00           H
ATOM   2793  HH  TYR D 188     -25.770  30.772-100.151  1.00  0.00           H
ATOM   2794  N   LEU D 189     -18.410  35.392 -97.939  1.00130.56           N
ATOM   2795  CA  LEU D 189     -17.151  36.103 -97.698  1.00130.56           C
ATOM   2796  C   LEU D 189     -17.067  36.618 -96.249  1.00130.56           C
ATOM   2797  O   LEU D 189     -17.920  37.346 -95.746  1.00130.56           O
ATOM   2798  CB  LEU D 189     -16.911  37.229 -98.738  1.00162.16           C
ATOM   2799  CG  LEU D 189     -16.767  36.861-100.230  1.00162.16           C
ATOM   2800  CD1 LEU D 189     -15.584  35.932-100.439  1.00162.16           C
ATOM   2801  CD2 LEU D 189     -17.974  36.189-100.890  1.00162.16           C
ATOM   2802  H   LEU D 189     -18.343  34.404 -98.134  1.00  0.00           H
ATOM   2803  HA  LEU D 189     -16.348  35.376 -97.822  1.00  0.00           H
ATOM   2804  HB2 LEU D 189     -15.999  37.749 -98.448  1.00  0.00           H
ATOM   2805  HB3 LEU D 189     -17.703  37.972 -98.657  1.00  0.00           H
ATOM   2806  HG  LEU D 189     -16.568  37.786-100.770  1.00  0.00           H
ATOM   2807 HD21 LEU D 189     -17.842  36.201-101.974  1.00  0.00           H
ATOM   2808 HD22 LEU D 189     -18.046  35.147-100.582  1.00  0.00           H
ATOM   2809 HD23 LEU D 189     -18.888  36.722-100.633  1.00  0.00           H
ATOM   2810 HD11 LEU D 189     -14.707  36.300 -99.928  1.00  0.00           H
ATOM   2811 HD12 LEU D 189     -15.358  35.875-101.502  1.00  0.00           H
ATOM   2812 HD13 LEU D 189     -15.830  34.949-100.050  1.00  0.00           H
ATOM   2813  N   ALA D 190     -16.057  36.165 -95.513  1.00134.37           N
ATOM   2814  CA  ALA D 190     -16.005  36.437 -94.081  1.00134.37           C
ATOM   2815  C   ALA D 190     -16.012  37.943 -93.744  1.00134.37           C
ATOM   2816  O   ALA D 190     -15.392  38.734 -94.455  1.00134.37           O
ATOM   2817  CB  ALA D 190     -14.801  35.726 -93.501  1.00166.21           C
ATOM   2818  H   ALA D 190     -15.428  35.480 -95.903  1.00  0.00           H
ATOM   2819  HA  ALA D 190     -16.890  35.984 -93.653  1.00  0.00           H
ATOM   2820  HB1 ALA D 190     -13.889  36.290 -93.701  1.00  0.00           H
ATOM   2821  HB2 ALA D 190     -14.728  34.746 -93.957  1.00  0.00           H
ATOM   2822  HB3 ALA D 190     -14.938  35.599 -92.429  1.00  0.00           H
ATOM   2823  N   PRO D 191     -16.563  38.373 -92.591  1.00104.51           N
ATOM   2824  CA  PRO D 191     -16.653  39.799 -92.277  1.00104.51           C
ATOM   2825  C   PRO D 191     -15.291  40.514 -92.178  1.00104.51           C
ATOM   2826  O   PRO D 191     -15.213  41.719 -92.411  1.00104.51           O
ATOM   2827  CB  PRO D 191     -17.420  39.866 -90.953  1.00121.13           C
ATOM   2828  CG  PRO D 191     -18.277  38.601 -90.969  1.00121.13           C
ATOM   2829  CD  PRO D 191     -17.375  37.593 -91.672  1.00121.13           C
ATOM   2830  HA  PRO D 191     -17.244  40.278 -93.060  1.00  0.00           H
ATOM   2831  HB2 PRO D 191     -16.719  39.818 -90.117  1.00  0.00           H
ATOM   2832  HB3 PRO D 191     -18.032  40.767 -90.893  1.00  0.00           H
ATOM   2833  HG2 PRO D 191     -19.174  38.765 -91.567  1.00  0.00           H
ATOM   2834  HG3 PRO D 191     -18.540  38.268 -89.965  1.00  0.00           H
ATOM   2835  HD2 PRO D 191     -16.731  37.085 -90.952  1.00  0.00           H
ATOM   2836  HD3 PRO D 191     -17.999  36.873 -92.197  1.00  0.00           H
ATOM   2837  N   GLU D 192     -14.220  39.799 -91.816  1.00113.42           N
ATOM   2838  CA  GLU D 192     -12.829  40.309 -91.808  1.00113.42           C
ATOM   2839  C   GLU D 192     -12.131  40.328 -93.174  1.00113.42           C
ATOM   2840  O   GLU D 192     -11.074  40.941 -93.297  1.00113.42           O
ATOM   2841  CB  GLU D 192     -11.943  39.618 -90.754  1.00120.81           C
ATOM   2842  CG  GLU D 192     -12.355  38.217 -90.314  1.00120.81           C
ATOM   2843  CD  GLU D 192     -12.162  37.096 -91.330  1.00120.81           C
ATOM   2844  OE1 GLU D 192     -12.920  36.126 -91.142  1.00120.81           O
ATOM   2845  OE2 GLU D 192     -11.134  37.092 -92.037  1.00120.81           O
ATOM   2846  H   GLU D 192     -14.348  38.803 -91.686  1.00  0.00           H
ATOM   2847  HA  GLU D 192     -12.868  41.359 -91.524  1.00  0.00           H
ATOM   2848  HB2 GLU D 192     -10.901  39.597 -91.078  1.00  0.00           H
ATOM   2849  HB3 GLU D 192     -11.980  40.239 -89.858  1.00  0.00           H
ATOM   2850  HG2 GLU D 192     -13.403  38.257 -90.021  1.00  0.00           H
ATOM   2851  HG3 GLU D 192     -11.763  37.969 -89.434  1.00  0.00           H
ATOM   2852  N   LEU D 193     -12.809  39.859 -94.219  1.00124.50           N
ATOM   2853  CA  LEU D 193     -12.415  40.020 -95.614  1.00124.50           C
ATOM   2854  C   LEU D 193     -13.126  41.197 -96.314  1.00124.50           C
ATOM   2855  O   LEU D 193     -12.670  41.650 -97.357  1.00124.50           O
ATOM   2856  CB  LEU D 193     -12.721  38.679 -96.291  1.00144.97           C
ATOM   2857  CG  LEU D 193     -12.193  38.576 -97.725  1.00144.97           C
ATOM   2858  CD1 LEU D 193     -10.694  38.299 -97.710  1.00144.97           C
ATOM   2859  CD2 LEU D 193     -12.911  37.477 -98.488  1.00144.97           C
ATOM   2860  H   LEU D 193     -13.679  39.368 -94.051  1.00  0.00           H
ATOM   2861  HA  LEU D 193     -11.342  40.208 -95.662  1.00  0.00           H
ATOM   2862  HB2 LEU D 193     -13.801  38.550 -96.310  1.00  0.00           H
ATOM   2863  HB3 LEU D 193     -12.291  37.875 -95.692  1.00  0.00           H
ATOM   2864  HG  LEU D 193     -12.374  39.487 -98.279  1.00  0.00           H
ATOM   2865 HD21 LEU D 193     -13.218  37.868 -99.458  1.00  0.00           H
ATOM   2866 HD22 LEU D 193     -13.784  37.111 -97.949  1.00  0.00           H
ATOM   2867 HD23 LEU D 193     -12.236  36.659 -98.653  1.00  0.00           H
ATOM   2868 HD11 LEU D 193     -10.348  38.212 -98.730  1.00  0.00           H
ATOM   2869 HD12 LEU D 193     -10.492  37.378 -97.162  1.00  0.00           H
ATOM   2870 HD13 LEU D 193     -10.174  39.129 -97.236  1.00  0.00           H
ATOM   2871  N   LEU D 194     -14.230  41.702 -95.750  1.00111.59           N
ATOM   2872  CA  LEU D 194     -15.127  42.709 -96.349  1.00111.59           C
ATOM   2873  C   LEU D 194     -14.476  44.126 -96.424  1.00111.59           C
ATOM   2874  O   LEU D 194     -14.900  45.030 -95.709  1.00111.59           O
ATOM   2875  CB  LEU D 194     -16.469  42.661 -95.554  1.00 80.87           C
ATOM   2876  CG  LEU D 194     -17.784  42.760 -96.354  1.00 80.87           C
ATOM   2877  CD1 LEU D 194     -18.952  43.008 -95.394  1.00 80.87           C
ATOM   2878  CD2 LEU D 194     -17.812  43.870 -97.398  1.00 80.87           C
ATOM   2879  H   LEU D 194     -14.548  41.240 -94.912  1.00  0.00           H
ATOM   2880  HA  LEU D 194     -15.326  42.394 -97.373  1.00  0.00           H
ATOM   2881  HB2 LEU D 194     -16.526  41.714 -95.012  1.00  0.00           H
ATOM   2882  HB3 LEU D 194     -16.474  43.439 -94.793  1.00  0.00           H
ATOM   2883  HG  LEU D 194     -17.956  41.812 -96.860  1.00  0.00           H
ATOM   2884 HD11 LEU D 194     -19.888  42.934 -95.949  1.00  0.00           H
ATOM   2885 HD12 LEU D 194     -18.866  44.000 -94.950  1.00  0.00           H
ATOM   2886 HD13 LEU D 194     -18.956  42.245 -94.617  1.00  0.00           H
ATOM   2887 HD21 LEU D 194     -18.816  44.269 -97.538  1.00  0.00           H
ATOM   2888 HD22 LEU D 194     -17.507  43.426 -98.342  1.00  0.00           H
ATOM   2889 HD23 LEU D 194     -17.142  44.686 -97.123  1.00  0.00           H
ATOM   2890  N   GLU D 195     -13.375  44.283 -97.175  1.00163.93           N
ATOM   2891  CA  GLU D 195     -12.488  45.479 -97.247  1.00163.93           C
ATOM   2892  C   GLU D 195     -11.860  45.900 -95.895  1.00163.93           C
ATOM   2893  O   GLU D 195     -11.437  47.037 -95.680  1.00163.93           O
ATOM   2894  CB  GLU D 195     -13.171  46.640 -97.997  1.00210.69           C
ATOM   2895  CG  GLU D 195     -13.258  46.401 -99.515  1.00210.69           C
ATOM   2896  CD  GLU D 195     -11.983  46.752-100.306  1.00210.69           C
ATOM   2897  OE1 GLU D 195     -12.089  46.844-101.550  1.00210.69           O
ATOM   2898  OE2 GLU D 195     -10.923  46.976 -99.677  1.00210.69           O
ATOM   2899  H   GLU D 195     -13.056  43.461 -97.681  1.00  0.00           H
ATOM   2900  HA  GLU D 195     -11.625  45.197 -97.856  1.00  0.00           H
ATOM   2901  HB2 GLU D 195     -12.643  47.577 -97.824  1.00  0.00           H
ATOM   2902  HB3 GLU D 195     -14.180  46.761 -97.603  1.00  0.00           H
ATOM   2903  HG2 GLU D 195     -13.491  45.354 -99.690  1.00  0.00           H
ATOM   2904  HG3 GLU D 195     -14.085  47.006 -99.895  1.00  0.00           H
ATOM   2905  N   GLN D 196     -11.792  44.958 -94.952  1.00133.02           N
ATOM   2906  CA  GLN D 196     -11.052  45.101 -93.697  1.00133.02           C
ATOM   2907  C   GLN D 196      -9.524  44.946 -93.928  1.00133.02           C
ATOM   2908  O   GLN D 196      -9.002  45.084 -95.031  1.00133.02           O
ATOM   2909  CB  GLN D 196     -11.645  44.085 -92.688  1.00156.71           C
ATOM   2910  CG  GLN D 196     -12.805  44.607 -91.825  1.00156.71           C
ATOM   2911  CD  GLN D 196     -13.952  45.249 -92.598  1.00156.71           C
ATOM   2912  OE1 GLN D 196     -14.119  46.454 -92.568  1.00156.71           O
ATOM   2913  NE2 GLN D 196     -14.986  44.498 -92.904  1.00156.71           N
ATOM   2914  H   GLN D 196     -12.112  44.040 -95.217  1.00  0.00           H
ATOM   2915  HA  GLN D 196     -11.204  46.107 -93.307  1.00  0.00           H
ATOM   2916  HB2 GLN D 196     -10.877  43.748 -91.992  1.00  0.00           H
ATOM   2917  HB3 GLN D 196     -11.992  43.213 -93.237  1.00  0.00           H
ATOM   2918  HG2 GLN D 196     -12.415  45.355 -91.138  1.00  0.00           H
ATOM   2919  HG3 GLN D 196     -13.198  43.779 -91.240  1.00  0.00           H
ATOM   2920 HE21 GLN D 196     -14.894  43.487 -92.887  1.00  0.00           H
ATOM   2921 HE22 GLN D 196     -15.529  44.922 -93.646  1.00  0.00           H
ATOM   2922  N   GLN D 197      -8.758  44.808 -92.843  1.00168.99           N
ATOM   2923  CA  GLN D 197      -7.316  44.553 -92.860  1.00168.99           C
ATOM   2924  C   GLN D 197      -6.957  43.166 -93.467  1.00168.99           C
ATOM   2925  O   GLN D 197      -7.566  42.663 -94.401  1.00168.99           O
ATOM   2926  CB  GLN D 197      -6.776  44.731 -91.418  1.00191.27           C
ATOM   2927  CG  GLN D 197      -6.925  46.147 -90.835  1.00191.27           C
ATOM   2928  CD  GLN D 197      -8.186  46.324 -89.988  1.00191.27           C
ATOM   2929  OE1 GLN D 197      -9.305  46.154 -90.426  1.00191.27           O
ATOM   2930  NE2 GLN D 197      -8.065  46.583 -88.705  1.00191.27           N
ATOM   2931  H   GLN D 197      -9.227  44.868 -91.950  1.00  0.00           H
ATOM   2932  HA  GLN D 197      -6.847  45.302 -93.500  1.00  0.00           H
ATOM   2933  HB2 GLN D 197      -7.254  44.006 -90.756  1.00  0.00           H
ATOM   2934  HB3 GLN D 197      -5.706  44.524 -91.417  1.00  0.00           H
ATOM   2935  HG2 GLN D 197      -6.914  46.888 -91.635  1.00  0.00           H
ATOM   2936  HG3 GLN D 197      -6.060  46.340 -90.200  1.00  0.00           H
ATOM   2937 HE21 GLN D 197      -7.172  46.669 -88.264  1.00  0.00           H
ATOM   2938 HE22 GLN D 197      -8.940  46.687 -88.220  1.00  0.00           H
ATOM   2939  N   LYS D 198      -5.852  42.569 -93.005  1.00151.75           N
ATOM   2940  CA  LYS D 198      -5.443  41.217 -93.391  1.00151.75           C
ATOM   2941  C   LYS D 198      -6.506  40.213 -92.932  1.00151.75           C
ATOM   2942  O   LYS D 198      -7.010  40.340 -91.816  1.00151.75           O
ATOM   2943  CB  LYS D 198      -4.089  40.834 -92.772  1.00168.76           C
ATOM   2944  CG  LYS D 198      -2.900  41.713 -93.185  1.00168.76           C
ATOM   2945  CD  LYS D 198      -2.798  43.025 -92.390  1.00168.76           C
ATOM   2946  CE  LYS D 198      -1.477  43.722 -92.715  1.00168.76           C
ATOM   2947  NZ  LYS D 198      -1.294  44.936 -91.884  1.00168.76           N
ATOM   2948  H   LYS D 198      -5.463  42.946 -92.164  1.00  0.00           H
ATOM   2949  HA  LYS D 198      -5.388  41.162 -94.479  1.00  0.00           H
ATOM   2950  HB2 LYS D 198      -3.857  39.814 -93.081  1.00  0.00           H
ATOM   2951  HB3 LYS D 198      -4.178  40.827 -91.684  1.00  0.00           H
ATOM   2952  HG2 LYS D 198      -2.955  41.929 -94.253  1.00  0.00           H
ATOM   2953  HG3 LYS D 198      -1.989  41.138 -93.001  1.00  0.00           H
ATOM   2954  HD2 LYS D 198      -3.615  43.691 -92.660  1.00  0.00           H
ATOM   2955  HD3 LYS D 198      -2.847  42.798 -91.322  1.00  0.00           H
ATOM   2956  HE2 LYS D 198      -0.660  43.015 -92.544  1.00  0.00           H
ATOM   2957  HE3 LYS D 198      -1.480  43.984 -93.779  1.00  0.00           H
ATOM   2958  HZ1 LYS D 198      -0.418  45.388 -92.113  1.00  0.00           H
ATOM   2959  HZ2 LYS D 198      -2.047  45.592 -92.053  1.00  0.00           H
ATOM   2960  HZ3 LYS D 198      -1.288  44.691 -90.902  1.00  0.00           H
ATOM   2961  N   TYR D 199      -6.463  39.060 -93.583  1.00132.44           N
ATOM   2962  CA  TYR D 199      -7.329  37.913 -93.353  1.00132.44           C
ATOM   2963  C   TYR D 199      -6.466  36.641 -93.468  1.00132.44           C
ATOM   2964  O   TYR D 199      -5.455  36.611 -94.186  1.00132.44           O
ATOM   2965  CB  TYR D 199      -8.473  37.965 -94.383  1.00142.03           C
ATOM   2966  CG  TYR D 199      -7.948  37.860 -95.819  1.00142.03           C
ATOM   2967  CD1 TYR D 199      -7.448  39.013 -96.462  1.00142.03           C
ATOM   2968  CD2 TYR D 199      -7.941  36.594 -96.428  1.00142.03           C
ATOM   2969  CE1 TYR D 199      -6.807  38.869 -97.704  1.00142.03           C
ATOM   2970  CE2 TYR D 199      -7.340  36.454 -97.681  1.00142.03           C
ATOM   2971  CZ  TYR D 199      -6.710  37.572 -98.302  1.00142.03           C
ATOM   2972  OH  TYR D 199      -5.818  37.316 -99.309  1.00142.03           O
ATOM   2973  H   TYR D 199      -5.868  38.989 -94.396  1.00  0.00           H
ATOM   2974  HA  TYR D 199      -7.770  37.958 -92.363  1.00  0.00           H
ATOM   2975  HB2 TYR D 199      -9.174  37.149 -94.200  1.00  0.00           H
ATOM   2976  HB3 TYR D 199      -9.024  38.906 -94.277  1.00  0.00           H
ATOM   2977  HD1 TYR D 199      -7.491  39.968 -95.993  1.00  0.00           H
ATOM   2978  HD2 TYR D 199      -8.331  35.738 -95.924  1.00  0.00           H
ATOM   2979  HE1 TYR D 199      -6.337  39.699 -98.198  1.00  0.00           H
ATOM   2980  HE2 TYR D 199      -7.280  35.502 -98.160  1.00  0.00           H
ATOM   2981  HH  TYR D 199      -6.111  37.674-100.201  1.00  0.00           H
ATOM   2982  N   THR D 200      -6.707  35.677 -92.578  1.00125.42           N
ATOM   2983  CA  THR D 200      -6.032  34.365 -92.586  1.00125.42           C
ATOM   2984  C   THR D 200      -6.838  33.369 -93.439  1.00125.42           C
ATOM   2985  O   THR D 200      -7.769  33.751 -94.144  1.00125.42           O
ATOM   2986  CB  THR D 200      -5.842  33.836 -91.159  1.00142.92           C
ATOM   2987  OG1 THR D 200      -7.105  33.503 -90.584  1.00142.92           O
ATOM   2988  CG2 THR D 200      -5.106  34.801 -90.232  1.00142.92           C
ATOM   2989  H   THR D 200      -7.546  35.769 -92.020  1.00  0.00           H
ATOM   2990  HA  THR D 200      -5.054  34.457 -93.033  1.00  0.00           H
ATOM   2991  HB  THR D 200      -5.257  32.916 -91.200  1.00  0.00           H
ATOM   2992  HG1 THR D 200      -6.950  33.122 -89.726  1.00  0.00           H
ATOM   2993 HG21 THR D 200      -4.973  34.344 -89.250  1.00  0.00           H
ATOM   2994 HG22 THR D 200      -5.666  35.729 -90.119  1.00  0.00           H
ATOM   2995 HG23 THR D 200      -4.130  35.018 -90.656  1.00  0.00           H
ATOM   2996  N   VAL D 201      -6.578  32.068 -93.274  1.00115.65           N
ATOM   2997  CA  VAL D 201      -7.386  30.961 -93.819  1.00115.65           C
ATOM   2998  C   VAL D 201      -8.813  30.903 -93.229  1.00115.65           C
ATOM   2999  O   VAL D 201      -9.697  30.269 -93.796  1.00115.65           O
ATOM   3000  CB  VAL D 201      -6.663  29.615 -93.570  1.00103.09           C
ATOM   3001  CG1 VAL D 201      -7.041  28.577 -94.620  1.00103.09           C
ATOM   3002  CG2 VAL D 201      -5.125  29.718 -93.560  1.00103.09           C
ATOM   3003  H   VAL D 201      -5.819  31.810 -92.668  1.00  0.00           H
ATOM   3004  HA  VAL D 201      -7.491  31.107 -94.895  1.00  0.00           H
ATOM   3005  HB  VAL D 201      -6.964  29.235 -92.594  1.00  0.00           H
ATOM   3006 HG21 VAL D 201      -4.684  28.722 -93.619  1.00  0.00           H
ATOM   3007 HG22 VAL D 201      -4.786  30.177 -92.632  1.00  0.00           H
ATOM   3008 HG23 VAL D 201      -4.780  30.297 -94.417  1.00  0.00           H
ATOM   3009 HG11 VAL D 201      -6.602  27.612 -94.370  1.00  0.00           H
ATOM   3010 HG12 VAL D 201      -6.686  28.867 -95.606  1.00  0.00           H
ATOM   3011 HG13 VAL D 201      -8.121  28.468 -94.662  1.00  0.00           H
ATOM   3012  N   THR D 202      -9.070  31.605 -92.114  1.00119.24           N
ATOM   3013  CA  THR D 202     -10.372  31.607 -91.404  1.00119.24           C
ATOM   3014  C   THR D 202     -11.522  32.197 -92.223  1.00119.24           C
ATOM   3015  O   THR D 202     -12.657  31.759 -92.058  1.00119.24           O
ATOM   3016  CB  THR D 202     -10.294  32.343 -90.056  1.00141.08           C
ATOM   3017  OG1 THR D 202      -9.972  33.708 -90.201  1.00141.08           O
ATOM   3018  CG2 THR D 202      -9.269  31.721 -89.102  1.00141.08           C
ATOM   3019  H   THR D 202      -8.326  32.169 -91.731  1.00  0.00           H
ATOM   3020  HA  THR D 202     -10.649  30.573 -91.199  1.00  0.00           H
ATOM   3021  HB  THR D 202     -11.273  32.287 -89.577  1.00  0.00           H
ATOM   3022  HG1 THR D 202      -9.157  33.796 -90.703  1.00  0.00           H
ATOM   3023 HG21 THR D 202      -9.794  31.091 -88.385  1.00  0.00           H
ATOM   3024 HG22 THR D 202      -8.540  31.110 -89.632  1.00  0.00           H
ATOM   3025 HG23 THR D 202      -8.745  32.503 -88.554  1.00  0.00           H
ATOM   3026  N   VAL D 203     -11.199  32.944 -93.284  1.00102.55           N
ATOM   3027  CA  VAL D 203     -12.173  33.440 -94.259  1.00102.55           C
ATOM   3028  C   VAL D 203     -13.012  32.324 -94.902  1.00102.55           C
ATOM   3029  O   VAL D 203     -14.239  32.414 -94.951  1.00102.55           O
ATOM   3030  CB  VAL D 203     -11.466  34.295 -95.322  1.00102.78           C
ATOM   3031  CG1 VAL D 203     -10.423  33.525 -96.142  1.00102.78           C
ATOM   3032  CG2 VAL D 203     -12.458  34.901 -96.313  1.00102.78           C
ATOM   3033  H   VAL D 203     -10.242  33.250 -93.378  1.00  0.00           H
ATOM   3034  HA  VAL D 203     -12.836  34.086 -93.698  1.00  0.00           H
ATOM   3035  HB  VAL D 203     -10.948  35.110 -94.820  1.00  0.00           H
ATOM   3036 HG11 VAL D 203      -9.859  34.227 -96.752  1.00  0.00           H
ATOM   3037 HG12 VAL D 203      -9.728  33.000 -95.489  1.00  0.00           H
ATOM   3038 HG13 VAL D 203     -10.900  32.802 -96.805  1.00  0.00           H
ATOM   3039 HG21 VAL D 203     -13.210  34.181 -96.641  1.00  0.00           H
ATOM   3040 HG22 VAL D 203     -11.911  35.227 -97.190  1.00  0.00           H
ATOM   3041 HG23 VAL D 203     -12.958  35.751 -95.854  1.00  0.00           H
ATOM   3042  N   ASP D 204     -12.373  31.226 -95.310  1.00102.36           N
ATOM   3043  CA  ASP D 204     -13.056  30.099 -95.953  1.00102.36           C
ATOM   3044  C   ASP D 204     -13.929  29.318 -94.974  1.00102.36           C
ATOM   3045  O   ASP D 204     -14.940  28.740 -95.371  1.00102.36           O
ATOM   3046  CB  ASP D 204     -12.018  29.167 -96.598  1.00108.13           C
ATOM   3047  CG  ASP D 204     -11.580  29.671 -97.973  1.00108.13           C
ATOM   3048  OD1 ASP D 204     -12.460  30.101 -98.740  1.00108.13           O
ATOM   3049  OD2 ASP D 204     -10.388  29.538 -98.320  1.00108.13           O
ATOM   3050  H   ASP D 204     -11.372  31.168 -95.175  1.00  0.00           H
ATOM   3051  HA  ASP D 204     -13.725  30.481 -96.726  1.00  0.00           H
ATOM   3052  HB2 ASP D 204     -11.158  29.058 -95.935  1.00  0.00           H
ATOM   3053  HB3 ASP D 204     -12.462  28.181 -96.736  1.00  0.00           H
ATOM   3054  N   TYR D 205     -13.607  29.369 -93.679  1.00 98.78           N
ATOM   3055  CA  TYR D 205     -14.431  28.756 -92.645  1.00 98.78           C
ATOM   3056  C   TYR D 205     -15.785  29.448 -92.517  1.00 98.78           C
ATOM   3057  O   TYR D 205     -16.800  28.764 -92.598  1.00 98.78           O
ATOM   3058  CB  TYR D 205     -13.688  28.743 -91.304  1.00119.46           C
ATOM   3059  CG  TYR D 205     -12.403  27.925 -91.225  1.00119.46           C
ATOM   3060  CD1 TYR D 205     -11.636  28.017 -90.048  1.00119.46           C
ATOM   3061  CD2 TYR D 205     -11.980  27.074 -92.270  1.00119.46           C
ATOM   3062  CE1 TYR D 205     -10.470  27.244 -89.894  1.00119.46           C
ATOM   3063  CE2 TYR D 205     -10.817  26.302 -92.124  1.00119.46           C
ATOM   3064  CZ  TYR D 205     -10.069  26.376 -90.931  1.00119.46           C
ATOM   3065  OH  TYR D 205      -8.985  25.581 -90.771  1.00119.46           O
ATOM   3066  H   TYR D 205     -12.835  29.961 -93.398  1.00  0.00           H
ATOM   3067  HA  TYR D 205     -14.638  27.730 -92.940  1.00  0.00           H
ATOM   3068  HB2 TYR D 205     -13.469  29.762 -90.999  1.00  0.00           H
ATOM   3069  HB3 TYR D 205     -14.375  28.362 -90.550  1.00  0.00           H
ATOM   3070  HD1 TYR D 205     -11.971  28.666 -89.256  1.00  0.00           H
ATOM   3071  HD2 TYR D 205     -12.547  26.991 -93.183  1.00  0.00           H
ATOM   3072  HE1 TYR D 205      -9.887  27.287 -88.990  1.00  0.00           H
ATOM   3073  HE2 TYR D 205     -10.504  25.637 -92.911  1.00  0.00           H
ATOM   3074  HH  TYR D 205      -8.863  24.973 -91.498  1.00  0.00           H
ATOM   3075  N   TRP D 206     -15.824  30.783 -92.567  1.00 85.47           N
ATOM   3076  CA  TRP D 206     -17.087  31.526 -92.625  1.00 85.47           C
ATOM   3077  C   TRP D 206     -17.908  31.193 -93.873  1.00 85.47           C
ATOM   3078  O   TRP D 206     -19.108  30.925 -93.760  1.00 85.47           O
ATOM   3079  CB  TRP D 206     -16.813  33.026 -92.620  1.00115.94           C
ATOM   3080  CG  TRP D 206     -18.049  33.865 -92.741  1.00115.94           C
ATOM   3081  CD1 TRP D 206     -18.679  34.191 -93.895  1.00115.94           C
ATOM   3082  CD2 TRP D 206     -18.867  34.423 -91.676  1.00115.94           C
ATOM   3083  NE1 TRP D 206     -19.816  34.923 -93.615  1.00115.94           N
ATOM   3084  CE2 TRP D 206     -19.984  35.091 -92.257  1.00115.94           C
ATOM   3085  CE3 TRP D 206     -18.754  34.446 -90.273  1.00115.94           C
ATOM   3086  CZ2 TRP D 206     -20.948  35.745 -91.477  1.00115.94           C
ATOM   3087  CZ3 TRP D 206     -19.724  35.081 -89.475  1.00115.94           C
ATOM   3088  CH2 TRP D 206     -20.815  35.734 -90.077  1.00115.94           C
ATOM   3089  H   TRP D 206     -14.949  31.294 -92.615  1.00  0.00           H
ATOM   3090  HA  TRP D 206     -17.692  31.270 -91.756  1.00  0.00           H
ATOM   3091  HB2 TRP D 206     -16.282  33.293 -91.705  1.00  0.00           H
ATOM   3092  HB3 TRP D 206     -16.170  33.251 -93.463  1.00  0.00           H
ATOM   3093  HD1 TRP D 206     -18.346  33.907 -94.888  1.00  0.00           H
ATOM   3094  HE3 TRP D 206     -17.915  33.939 -89.829  1.00  0.00           H
ATOM   3095  HZ2 TRP D 206     -21.794  36.222 -91.950  1.00  0.00           H
ATOM   3096  HZ3 TRP D 206     -19.649  35.040 -88.396  1.00  0.00           H
ATOM   3097  HH2 TRP D 206     -21.569  36.205 -89.462  1.00  0.00           H
ATOM   3098  HE1 TRP D 206     -20.438  35.274 -94.334  1.00  0.00           H
ATOM   3099  N   SER D 207     -17.288  31.255 -95.060  1.00 94.70           N
ATOM   3100  CA  SER D 207     -17.988  30.993 -96.321  1.00 94.70           C
ATOM   3101  C   SER D 207     -18.545  29.567 -96.345  1.00 94.70           C
ATOM   3102  O   SER D 207     -19.758  29.413 -96.439  1.00 94.70           O
ATOM   3103  CB  SER D 207     -17.084  31.238 -97.535  1.00 84.13           C
ATOM   3104  OG  SER D 207     -16.645  32.586 -97.608  1.00 84.13           O
ATOM   3105  H   SER D 207     -16.317  31.551 -95.097  1.00  0.00           H
ATOM   3106  HA  SER D 207     -18.836  31.676 -96.399  1.00  0.00           H
ATOM   3107  HB2 SER D 207     -16.218  30.577 -97.480  1.00  0.00           H
ATOM   3108  HB3 SER D 207     -17.655  31.012 -98.436  1.00  0.00           H
ATOM   3109  HG  SER D 207     -15.890  32.617 -98.225  1.00  0.00           H
ATOM   3110  N   PHE D 208     -17.747  28.562 -95.957  1.00 79.53           N
ATOM   3111  CA  PHE D 208     -18.193  27.167 -95.818  1.00 79.53           C
ATOM   3112  C   PHE D 208     -19.265  26.975 -94.738  1.00 79.53           C
ATOM   3113  O   PHE D 208     -20.221  26.228 -94.944  1.00 79.53           O
ATOM   3114  CB  PHE D 208     -16.982  26.274 -95.506  1.00100.24           C
ATOM   3115  CG  PHE D 208     -17.207  24.765 -95.509  1.00100.24           C
ATOM   3116  CD1 PHE D 208     -18.231  24.170 -96.276  1.00100.24           C
ATOM   3117  CD2 PHE D 208     -16.388  23.944 -94.708  1.00100.24           C
ATOM   3118  CE1 PHE D 208     -18.420  22.778 -96.254  1.00100.24           C
ATOM   3119  CE2 PHE D 208     -16.567  22.547 -94.699  1.00100.24           C
ATOM   3120  CZ  PHE D 208     -17.582  21.965 -95.474  1.00100.24           C
ATOM   3121  H   PHE D 208     -16.767  28.762 -95.776  1.00  0.00           H
ATOM   3122  HA  PHE D 208     -18.620  26.866 -96.772  1.00  0.00           H
ATOM   3123  HB2 PHE D 208     -16.209  26.492 -96.238  1.00  0.00           H
ATOM   3124  HB3 PHE D 208     -16.593  26.563 -94.527  1.00  0.00           H
ATOM   3125  HD1 PHE D 208     -18.877  24.769 -96.897  1.00  0.00           H
ATOM   3126  HD2 PHE D 208     -15.605  24.387 -94.115  1.00  0.00           H
ATOM   3127  HE1 PHE D 208     -19.201  22.333 -96.852  1.00  0.00           H
ATOM   3128  HE2 PHE D 208     -15.925  21.917 -94.101  1.00  0.00           H
ATOM   3129  HZ  PHE D 208     -17.717  20.893 -95.475  1.00  0.00           H
ATOM   3130  N   GLY D 209     -19.172  27.736 -93.646  1.00 76.06           N
ATOM   3131  CA  GLY D 209     -20.172  27.806 -92.593  1.00 76.06           C
ATOM   3132  C   GLY D 209     -21.506  28.321 -93.130  1.00 76.06           C
ATOM   3133  O   GLY D 209     -22.411  27.521 -93.329  1.00 76.06           O
ATOM   3134  H   GLY D 209     -18.339  28.304 -93.530  1.00  0.00           H
ATOM   3135  HA2 GLY D 209     -19.810  28.463 -91.803  1.00  0.00           H
ATOM   3136  HA3 GLY D 209     -20.321  26.809 -92.179  1.00  0.00           H
ATOM   3137  N   THR D 210     -21.606  29.587 -93.548  1.00 96.53           N
ATOM   3138  CA  THR D 210     -22.845  30.143 -94.150  1.00 96.53           C
ATOM   3139  C   THR D 210     -23.373  29.363 -95.357  1.00 96.53           C
ATOM   3140  O   THR D 210     -24.589  29.252 -95.515  1.00 96.53           O
ATOM   3141  CB  THR D 210     -22.713  31.612 -94.588  1.00 92.10           C
ATOM   3142  OG1 THR D 210     -21.446  31.919 -95.141  1.00 92.10           O
ATOM   3143  CG2 THR D 210     -23.084  32.594 -93.484  1.00 92.10           C
ATOM   3144  H   THR D 210     -20.793  30.180 -93.427  1.00  0.00           H
ATOM   3145  HA  THR D 210     -23.626  30.097 -93.396  1.00  0.00           H
ATOM   3146  HB  THR D 210     -23.439  31.784 -95.378  1.00  0.00           H
ATOM   3147  HG1 THR D 210     -20.754  31.438 -94.671  1.00  0.00           H
ATOM   3148 HG21 THR D 210     -23.035  33.613 -93.867  1.00  0.00           H
ATOM   3149 HG22 THR D 210     -24.106  32.397 -93.164  1.00  0.00           H
ATOM   3150 HG23 THR D 210     -22.414  32.505 -92.638  1.00  0.00           H
ATOM   3151  N   LEU D 211     -22.499  28.719 -96.129  1.00 92.60           N
ATOM   3152  CA  LEU D 211     -22.848  27.824 -97.229  1.00 92.60           C
ATOM   3153  C   LEU D 211     -23.552  26.556 -96.752  1.00 92.60           C
ATOM   3154  O   LEU D 211     -24.648  26.253 -97.219  1.00 92.60           O
ATOM   3155  CB  LEU D 211     -21.550  27.509 -97.978  1.00 96.19           C
ATOM   3156  CG  LEU D 211     -21.711  26.632 -99.223  1.00 96.19           C
ATOM   3157  CD1 LEU D 211     -20.576  26.919-100.202  1.00 96.19           C
ATOM   3158  CD2 LEU D 211     -21.704  25.128 -98.960  1.00 96.19           C
ATOM   3159  H   LEU D 211     -21.510  28.885 -95.965  1.00  0.00           H
ATOM   3160  HA  LEU D 211     -23.526  28.345 -97.907  1.00  0.00           H
ATOM   3161  HB2 LEU D 211     -21.155  28.477 -98.286  1.00  0.00           H
ATOM   3162  HB3 LEU D 211     -20.831  27.042 -97.308  1.00  0.00           H
ATOM   3163  HG  LEU D 211     -22.657  26.888 -99.689  1.00  0.00           H
ATOM   3164 HD21 LEU D 211     -22.563  24.837 -98.365  1.00  0.00           H
ATOM   3165 HD22 LEU D 211     -21.767  24.602 -99.912  1.00  0.00           H
ATOM   3166 HD23 LEU D 211     -20.787  24.836 -98.448  1.00  0.00           H
ATOM   3167 HD11 LEU D 211     -20.011  27.795 -99.903  1.00  0.00           H
ATOM   3168 HD12 LEU D 211     -19.870  26.091-100.251  1.00  0.00           H
ATOM   3169 HD13 LEU D 211     -20.996  27.124-101.181  1.00  0.00           H
ATOM   3170  N   ALA D 212     -22.971  25.837 -95.790  1.00 69.82           N
ATOM   3171  CA  ALA D 212     -23.615  24.686 -95.169  1.00 69.82           C
ATOM   3172  C   ALA D 212     -24.849  25.096 -94.361  1.00 69.82           C
ATOM   3173  O   ALA D 212     -25.824  24.357 -94.301  1.00 69.82           O
ATOM   3174  CB  ALA D 212     -22.612  23.981 -94.262  1.00 69.21           C
ATOM   3175  H   ALA D 212     -22.077  26.146 -95.416  1.00  0.00           H
ATOM   3176  HA  ALA D 212     -23.934  23.993 -95.947  1.00  0.00           H
ATOM   3177  HB1 ALA D 212     -23.117  23.145 -93.782  1.00  0.00           H
ATOM   3178  HB2 ALA D 212     -21.768  23.621 -94.850  1.00  0.00           H
ATOM   3179  HB3 ALA D 212     -22.254  24.668 -93.493  1.00  0.00           H
ATOM   3180  N   PHE D 213     -24.861  26.310 -93.823  1.00 83.87           N
ATOM   3181  CA  PHE D 213     -25.988  26.868 -93.100  1.00 83.87           C
ATOM   3182  C   PHE D 213     -27.170  27.180 -94.019  1.00 83.87           C
ATOM   3183  O   PHE D 213     -28.309  26.907 -93.642  1.00 83.87           O
ATOM   3184  CB  PHE D 213     -25.490  28.114 -92.365  1.00135.50           C
ATOM   3185  CG  PHE D 213     -26.151  28.507 -91.071  1.00135.50           C
ATOM   3186  CD1 PHE D 213     -25.649  29.655 -90.452  1.00135.50           C
ATOM   3187  CD2 PHE D 213     -27.189  27.773 -90.461  1.00135.50           C
ATOM   3188  CE1 PHE D 213     -26.213  30.099 -89.260  1.00135.50           C
ATOM   3189  CE2 PHE D 213     -27.754  28.221 -89.255  1.00135.50           C
ATOM   3190  CZ  PHE D 213     -27.296  29.414 -88.680  1.00135.50           C
ATOM   3191  H   PHE D 213     -23.996  26.842 -93.850  1.00  0.00           H
ATOM   3192  HA  PHE D 213     -26.321  26.114 -92.395  1.00  0.00           H
ATOM   3193  HB2 PHE D 213     -24.445  27.985 -92.103  1.00  0.00           H
ATOM   3194  HB3 PHE D 213     -25.548  28.965 -93.043  1.00  0.00           H
ATOM   3195  HD1 PHE D 213     -24.832  30.210 -90.894  1.00  0.00           H
ATOM   3196  HD2 PHE D 213     -27.557  26.867 -90.905  1.00  0.00           H
ATOM   3197  HE1 PHE D 213     -25.814  30.996 -88.821  1.00  0.00           H
ATOM   3198  HE2 PHE D 213     -28.552  27.669 -88.784  1.00  0.00           H
ATOM   3199  HZ  PHE D 213     -27.752  29.785 -87.776  1.00  0.00           H
ATOM   3200  N   GLU D 214     -26.911  27.564 -95.272  1.00 70.42           N
ATOM   3201  CA  GLU D 214     -27.904  27.561 -96.350  1.00 70.42           C
ATOM   3202  C   GLU D 214     -28.236  26.145 -96.822  1.00 70.42           C
ATOM   3203  O   GLU D 214     -29.408  25.833 -96.913  1.00 70.42           O
ATOM   3204  CB  GLU D 214     -27.415  28.431 -97.517  1.00114.93           C
ATOM   3205  CG  GLU D 214     -28.535  28.822 -98.499  1.00114.93           C
ATOM   3206  CD  GLU D 214     -28.002  29.687 -99.652  1.00114.93           C
ATOM   3207  OE1 GLU D 214     -27.104  30.525 -99.434  1.00114.93           O
ATOM   3208  OE2 GLU D 214     -28.564  29.693-100.768  1.00114.93           O
ATOM   3209  H   GLU D 214     -25.947  27.783 -95.517  1.00  0.00           H
ATOM   3210  HA  GLU D 214     -28.828  27.986 -95.965  1.00  0.00           H
ATOM   3211  HB2 GLU D 214     -26.981  29.341 -97.105  1.00  0.00           H
ATOM   3212  HB3 GLU D 214     -26.637  27.896 -98.064  1.00  0.00           H
ATOM   3213  HG2 GLU D 214     -29.001  27.922 -98.905  1.00  0.00           H
ATOM   3214  HG3 GLU D 214     -29.300  29.386 -97.958  1.00  0.00           H
ATOM   3215  N   CYS D 215     -27.283  25.215 -96.901  1.00 85.23           N
ATOM   3216  CA  CYS D 215     -27.623  23.825 -97.219  1.00 85.23           C
ATOM   3217  C   CYS D 215     -28.562  23.191 -96.171  1.00 85.23           C
ATOM   3218  O   CYS D 215     -29.566  22.619 -96.560  1.00 85.23           O
ATOM   3219  CB  CYS D 215     -26.359  22.990 -97.463  1.00110.23           C
ATOM   3220  SG  CYS D 215     -25.436  23.666 -98.875  1.00110.23           S
ATOM   3221  H   CYS D 215     -26.312  25.491 -96.840  1.00  0.00           H
ATOM   3222  HA  CYS D 215     -28.192  23.831 -98.147  1.00  0.00           H
ATOM   3223  HB2 CYS D 215     -25.737  22.974 -96.569  1.00  0.00           H
ATOM   3224  HB3 CYS D 215     -26.655  21.965 -97.699  1.00  0.00           H
ATOM   3225  HG  CYS D 215     -25.146  24.864 -98.340  1.00  0.00           H
ATOM   3226  N   ILE D 216     -28.383  23.436 -94.869  1.00 74.20           N
ATOM   3227  CA  ILE D 216     -29.282  22.894 -93.835  1.00 74.20           C
ATOM   3228  C   ILE D 216     -30.561  23.726 -93.738  1.00 74.20           C
ATOM   3229  O   ILE D 216     -31.666  23.216 -93.889  1.00 74.20           O
ATOM   3230  CB  ILE D 216     -28.589  22.757 -92.455  1.00 49.07           C
ATOM   3231  CG1 ILE D 216     -27.226  22.024 -92.474  1.00 49.07           C
ATOM   3232  CG2 ILE D 216     -29.509  22.019 -91.464  1.00 49.07           C
ATOM   3233  CD1 ILE D 216     -26.308  22.503 -91.352  1.00 49.07           C
ATOM   3234  H   ILE D 216     -27.578  23.985 -94.595  1.00  0.00           H
ATOM   3235  HA  ILE D 216     -29.619  21.909 -94.152  1.00  0.00           H
ATOM   3236  HB  ILE D 216     -28.424  23.767 -92.079  1.00  0.00           H
ATOM   3237 HG12 ILE D 216     -26.708  22.195 -93.416  1.00  0.00           H
ATOM   3238 HG13 ILE D 216     -27.366  20.950 -92.357  1.00  0.00           H
ATOM   3239 HD11 ILE D 216     -25.289  22.162 -91.539  1.00  0.00           H
ATOM   3240 HD12 ILE D 216     -26.648  22.111 -90.394  1.00  0.00           H
ATOM   3241 HD13 ILE D 216     -26.325  23.589 -91.335  1.00  0.00           H
ATOM   3242 HG21 ILE D 216     -30.472  22.523 -91.372  1.00  0.00           H
ATOM   3243 HG22 ILE D 216     -29.049  21.972 -90.478  1.00  0.00           H
ATOM   3244 HG23 ILE D 216     -29.691  21.002 -91.817  1.00  0.00           H
ATOM   3245  N   THR D 217     -30.428  24.994 -93.349  1.00 85.21           N
ATOM   3246  CA  THR D 217     -31.594  25.812 -92.997  1.00 85.21           C
ATOM   3247  C   THR D 217     -32.314  26.421 -94.197  1.00 85.21           C
ATOM   3248  O   THR D 217     -33.406  26.939 -94.005  1.00 85.21           O
ATOM   3249  CB  THR D 217     -31.248  26.948 -92.038  1.00139.95           C
ATOM   3250  OG1 THR D 217     -30.498  27.957 -92.667  1.00139.95           O
ATOM   3251  CG2 THR D 217     -30.461  26.488 -90.822  1.00139.95           C
ATOM   3252  H   THR D 217     -29.501  25.377 -93.238  1.00  0.00           H
ATOM   3253  HA  THR D 217     -32.306  25.167 -92.496  1.00  0.00           H
ATOM   3254  HB  THR D 217     -32.179  27.388 -91.686  1.00  0.00           H
ATOM   3255  HG1 THR D 217     -29.686  27.544 -93.017  1.00  0.00           H
ATOM   3256 HG21 THR D 217     -31.021  25.729 -90.276  1.00  0.00           H
ATOM   3257 HG22 THR D 217     -30.288  27.354 -90.186  1.00  0.00           H
ATOM   3258 HG23 THR D 217     -29.510  26.061 -91.125  1.00  0.00           H
ATOM   3259  N   GLY D 218     -31.618  26.529 -95.338  1.00 90.26           N
ATOM   3260  CA  GLY D 218     -32.103  27.033 -96.631  1.00 90.26           C
ATOM   3261  C   GLY D 218     -32.165  28.544 -96.821  1.00 90.26           C
ATOM   3262  O   GLY D 218     -32.552  28.996 -97.895  1.00 90.26           O
ATOM   3263  H   GLY D 218     -30.712  26.076 -95.367  1.00  0.00           H
ATOM   3264  HA2 GLY D 218     -31.462  26.664 -97.420  1.00  0.00           H
ATOM   3265  HA3 GLY D 218     -33.060  26.608 -96.857  1.00  0.00           H
ATOM   3266  N   PHE D 219     -31.607  29.341 -95.903  1.00109.68           N
ATOM   3267  CA  PHE D 219     -31.681  30.806 -96.025  1.00109.68           C
ATOM   3268  C   PHE D 219     -30.421  31.577 -95.599  1.00109.68           C
ATOM   3269  O   PHE D 219     -30.548  32.725 -95.179  1.00109.68           O
ATOM   3270  CB  PHE D 219     -33.007  31.325 -95.417  1.00118.33           C
ATOM   3271  CG  PHE D 219     -33.446  30.800 -94.055  1.00118.33           C
ATOM   3272  CD1 PHE D 219     -32.510  30.438 -93.075  1.00118.33           C
ATOM   3273  CD2 PHE D 219     -34.816  30.616 -93.787  1.00118.33           C
ATOM   3274  CE1 PHE D 219     -32.931  29.928 -91.833  1.00118.33           C
ATOM   3275  CE2 PHE D 219     -35.242  30.098 -92.549  1.00118.33           C
ATOM   3276  CZ  PHE D 219     -34.298  29.753 -91.568  1.00118.33           C
ATOM   3277  H   PHE D 219     -31.368  28.926 -95.012  1.00  0.00           H
ATOM   3278  HA  PHE D 219     -31.738  31.043 -97.087  1.00  0.00           H
ATOM   3279  HB2 PHE D 219     -33.790  31.067 -96.129  1.00  0.00           H
ATOM   3280  HB3 PHE D 219     -32.988  32.415 -95.369  1.00  0.00           H
ATOM   3281  HD1 PHE D 219     -31.462  30.544 -93.288  1.00  0.00           H
ATOM   3282  HD2 PHE D 219     -35.547  30.865 -94.542  1.00  0.00           H
ATOM   3283  HE1 PHE D 219     -32.198  29.647 -91.096  1.00  0.00           H
ATOM   3284  HE2 PHE D 219     -36.295  29.950 -92.363  1.00  0.00           H
ATOM   3285  HZ  PHE D 219     -34.621  29.343 -90.622  1.00  0.00           H
ATOM   3286  N   ARG D 220     -29.220  30.978 -95.753  1.00140.93           N
ATOM   3287  CA  ARG D 220     -27.892  31.555 -95.407  1.00140.93           C
ATOM   3288  C   ARG D 220     -27.986  32.496 -94.200  1.00140.93           C
ATOM   3289  O   ARG D 220     -27.996  33.718 -94.394  1.00140.93           O
ATOM   3290  CB  ARG D 220     -27.350  32.320 -96.607  1.00112.03           C
ATOM   3291  CG  ARG D 220     -25.907  32.870 -96.516  1.00112.03           C
ATOM   3292  CD  ARG D 220     -25.628  34.016 -97.504  1.00112.03           C
ATOM   3293  NE  ARG D 220     -26.393  33.892 -98.764  1.00112.03           N
ATOM   3294  CZ  ARG D 220     -27.601  34.361 -99.017  1.00112.03           C
ATOM   3295  NH1 ARG D 220     -28.302  35.053 -98.153  1.00112.03           N
ATOM   3296  NH2 ARG D 220     -28.174  34.042-100.136  1.00112.03           N
ATOM   3297  H   ARG D 220     -29.225  30.082 -96.220  1.00  0.00           H
ATOM   3298  HA  ARG D 220     -27.183  30.762 -95.162  1.00  0.00           H
ATOM   3299  HB2 ARG D 220     -27.418  31.690 -97.476  1.00  0.00           H
ATOM   3300  HB3 ARG D 220     -28.048  33.130 -96.746  1.00  0.00           H
ATOM   3301  HG2 ARG D 220     -25.215  32.056 -96.724  1.00  0.00           H
ATOM   3302  HG3 ARG D 220     -25.690  33.246 -95.515  1.00  0.00           H
ATOM   3303  HD2 ARG D 220     -24.559  34.028 -97.736  1.00  0.00           H
ATOM   3304  HD3 ARG D 220     -25.845  34.965 -97.013  1.00  0.00           H
ATOM   3305  HE  ARG D 220     -25.971  33.307 -99.470  1.00  0.00           H
ATOM   3306 HH11 ARG D 220     -28.033  34.966 -97.178  1.00  0.00           H
ATOM   3307 HH12 ARG D 220     -29.248  35.308 -98.355  1.00  0.00           H
ATOM   3308 HH21 ARG D 220     -27.723  33.303-100.660  1.00  0.00           H
ATOM   3309 HH22 ARG D 220     -29.143  34.254-100.270  1.00  0.00           H
ATOM   3310  N   PRO D 221     -28.330  31.960 -93.017  1.00101.76           N
ATOM   3311  CA  PRO D 221     -28.504  32.788 -91.837  1.00101.76           C
ATOM   3312  C   PRO D 221     -27.264  33.637 -91.568  1.00101.76           C
ATOM   3313  O   PRO D 221     -26.241  33.493 -92.233  1.00101.76           O
ATOM   3314  CB  PRO D 221     -28.763  31.830 -90.683  1.00148.92           C
ATOM   3315  CG  PRO D 221     -29.307  30.594 -91.373  1.00148.92           C
ATOM   3316  CD  PRO D 221     -28.550  30.562 -92.695  1.00148.92           C
ATOM   3317  HA  PRO D 221     -29.371  33.432 -91.986  1.00  0.00           H
ATOM   3318  HB2 PRO D 221     -29.467  32.235 -89.960  1.00  0.00           H
ATOM   3319  HB3 PRO D 221     -27.819  31.609 -90.211  1.00  0.00           H
ATOM   3320  HG2 PRO D 221     -29.175  29.685 -90.798  1.00  0.00           H
ATOM   3321  HG3 PRO D 221     -30.357  30.770 -91.545  1.00  0.00           H
ATOM   3322  HD2 PRO D 221     -27.591  30.065 -92.575  1.00  0.00           H
ATOM   3323  HD3 PRO D 221     -29.143  30.044 -93.445  1.00  0.00           H
ATOM   3324  N   PHE D 222     -27.333  34.421 -90.495  1.00134.06           N
ATOM   3325  CA  PHE D 222     -26.475  35.584 -90.285  1.00134.06           C
ATOM   3326  C   PHE D 222     -26.853  36.734 -91.241  1.00134.06           C
ATOM   3327  O   PHE D 222     -25.993  37.535 -91.591  1.00134.06           O
ATOM   3328  CB  PHE D 222     -24.975  35.192 -90.253  1.00133.93           C
ATOM   3329  CG  PHE D 222     -24.247  35.407 -88.947  1.00133.93           C
ATOM   3330  CD1 PHE D 222     -24.477  36.542 -88.154  1.00133.93           C
ATOM   3331  CD2 PHE D 222     -23.362  34.414 -88.497  1.00133.93           C
ATOM   3332  CE1 PHE D 222     -23.798  36.703 -86.933  1.00133.93           C
ATOM   3333  CE2 PHE D 222     -22.693  34.558 -87.273  1.00133.93           C
ATOM   3334  CZ  PHE D 222     -22.912  35.705 -86.490  1.00133.93           C
ATOM   3335  H   PHE D 222     -28.150  34.341 -89.920  1.00  0.00           H
ATOM   3336  HA  PHE D 222     -26.726  35.936 -89.290  1.00  0.00           H
ATOM   3337  HB2 PHE D 222     -24.873  34.128 -90.452  1.00  0.00           H
ATOM   3338  HB3 PHE D 222     -24.432  35.699 -91.051  1.00  0.00           H
ATOM   3339  HD1 PHE D 222     -25.182  37.284 -88.488  1.00  0.00           H
ATOM   3340  HD2 PHE D 222     -23.193  33.540 -89.103  1.00  0.00           H
ATOM   3341  HE1 PHE D 222     -23.975  37.579 -86.325  1.00  0.00           H
ATOM   3342  HE2 PHE D 222     -22.025  33.779 -86.929  1.00  0.00           H
ATOM   3343  HZ  PHE D 222     -22.409  35.804 -85.539  1.00  0.00           H
ATOM   3344  N   LEU D 223     -28.177  36.956 -91.388  1.00 99.20           N
ATOM   3345  CA  LEU D 223     -28.865  37.951 -92.233  1.00 99.20           C
ATOM   3346  C   LEU D 223     -28.944  37.545 -93.739  1.00 99.20           C
ATOM   3347  O   LEU D 223     -27.925  37.212 -94.335  1.00 99.20           O
ATOM   3348  CB  LEU D 223     -28.228  39.338 -91.970  1.00 81.00           C
ATOM   3349  CG  LEU D 223     -29.128  40.569 -91.868  1.00 81.00           C
ATOM   3350  CD1 LEU D 223     -30.262  40.588 -92.881  1.00 81.00           C
ATOM   3351  CD2 LEU D 223     -29.741  40.683 -90.474  1.00 81.00           C
ATOM   3352  H   LEU D 223     -28.795  36.340 -90.886  1.00  0.00           H
ATOM   3353  HA  LEU D 223     -29.883  38.006 -91.855  1.00  0.00           H
ATOM   3354  HB2 LEU D 223     -27.674  39.307 -91.034  1.00  0.00           H
ATOM   3355  HB3 LEU D 223     -27.487  39.520 -92.741  1.00  0.00           H
ATOM   3356  HG  LEU D 223     -28.490  41.435 -92.036  1.00  0.00           H
ATOM   3357 HD21 LEU D 223     -28.951  40.836 -89.739  1.00  0.00           H
ATOM   3358 HD22 LEU D 223     -30.432  41.524 -90.441  1.00  0.00           H
ATOM   3359 HD23 LEU D 223     -30.288  39.770 -90.240  1.00  0.00           H
ATOM   3360 HD11 LEU D 223     -31.058  39.939 -92.541  1.00  0.00           H
ATOM   3361 HD12 LEU D 223     -30.686  41.588 -92.938  1.00  0.00           H
ATOM   3362 HD13 LEU D 223     -29.893  40.283 -93.859  1.00  0.00           H
ATOM   3363  N   PRO D 224     -30.128  37.546 -94.403  1.00 93.19           N
ATOM   3364  CA  PRO D 224     -30.222  37.220 -95.833  1.00 93.19           C
ATOM   3365  C   PRO D 224     -30.164  38.458 -96.756  1.00 93.19           C
ATOM   3366  O   PRO D 224     -29.125  38.787 -97.300  1.00 93.19           O
ATOM   3367  CB  PRO D 224     -31.497  36.380 -95.970  1.00106.83           C
ATOM   3368  CG  PRO D 224     -32.413  36.994 -94.914  1.00106.83           C
ATOM   3369  CD  PRO D 224     -31.444  37.362 -93.790  1.00106.83           C
ATOM   3370  HA  PRO D 224     -29.386  36.581 -96.115  1.00  0.00           H
ATOM   3371  HB2 PRO D 224     -31.277  35.348 -95.694  1.00  0.00           H
ATOM   3372  HB3 PRO D 224     -31.926  36.417 -96.972  1.00  0.00           H
ATOM   3373  HG2 PRO D 224     -32.884  37.899 -95.302  1.00  0.00           H
ATOM   3374  HG3 PRO D 224     -33.176  36.292 -94.579  1.00  0.00           H
ATOM   3375  HD2 PRO D 224     -31.807  38.259 -93.301  1.00  0.00           H
ATOM   3376  HD3 PRO D 224     -31.396  36.544 -93.071  1.00  0.00           H
ATOM   3377  N   ASN D 225     -31.299  39.048 -97.123  1.00138.60           N
ATOM   3378  CA  ASN D 225     -31.433  40.061 -98.180  1.00138.60           C
ATOM   3379  C   ASN D 225     -30.993  41.496 -97.790  1.00138.60           C
ATOM   3380  O   ASN D 225     -31.721  42.449 -98.074  1.00138.60           O
ATOM   3381  CB  ASN D 225     -32.882  39.999 -98.710  1.00154.97           C
ATOM   3382  CG  ASN D 225     -34.001  40.204 -97.687  1.00154.97           C
ATOM   3383  OD1 ASN D 225     -35.130  39.850 -97.959  1.00154.97           O
ATOM   3384  ND2 ASN D 225     -33.724  40.533 -96.441  1.00154.97           N
ATOM   3385  H   ASN D 225     -32.154  38.713 -96.709  1.00  0.00           H
ATOM   3386  HA  ASN D 225     -30.774  39.775 -99.004  1.00  0.00           H
ATOM   3387  HB2 ASN D 225     -33.009  40.745 -99.494  1.00  0.00           H
ATOM   3388  HB3 ASN D 225     -33.041  39.023 -99.167  1.00  0.00           H
ATOM   3389 HD21 ASN D 225     -32.832  40.923 -96.201  1.00  0.00           H
ATOM   3390 HD22 ASN D 225     -34.516  40.645 -95.821  1.00  0.00           H
ATOM   3391  N   TRP D 226     -29.873  41.674 -97.080  1.00 91.04           N
ATOM   3392  CA  TRP D 226     -29.384  43.012 -96.701  1.00 91.04           C
ATOM   3393  C   TRP D 226     -28.026  43.322 -97.307  1.00 91.04           C
ATOM   3394  O   TRP D 226     -27.182  42.464 -97.512  1.00 91.04           O
ATOM   3395  CB  TRP D 226     -29.398  43.250 -95.176  1.00 80.06           C
ATOM   3396  CG  TRP D 226     -30.390  44.237 -94.602  1.00 80.06           C
ATOM   3397  CD1 TRP D 226     -31.236  45.038 -95.296  1.00 80.06           C
ATOM   3398  CD2 TRP D 226     -30.702  44.499 -93.190  1.00 80.06           C
ATOM   3399  NE1 TRP D 226     -32.066  45.720 -94.432  1.00 80.06           N
ATOM   3400  CE2 TRP D 226     -31.823  45.380 -93.124  1.00 80.06           C
ATOM   3401  CE3 TRP D 226     -30.197  44.042 -91.953  1.00 80.06           C
ATOM   3402  CZ2 TRP D 226     -32.461  45.716 -91.921  1.00 80.06           C
ATOM   3403  CZ3 TRP D 226     -30.850  44.335 -90.739  1.00 80.06           C
ATOM   3404  CH2 TRP D 226     -31.994  45.153 -90.723  1.00 80.06           C
ATOM   3405  H   TRP D 226     -29.226  40.892 -96.997  1.00  0.00           H
ATOM   3406  HA  TRP D 226     -30.041  43.744 -97.150  1.00  0.00           H
ATOM   3407  HB2 TRP D 226     -28.402  43.554 -94.848  1.00  0.00           H
ATOM   3408  HB3 TRP D 226     -29.579  42.292 -94.709  1.00  0.00           H
ATOM   3409  HD1 TRP D 226     -31.311  45.096 -96.372  1.00  0.00           H
ATOM   3410  HE3 TRP D 226     -29.337  43.395 -91.950  1.00  0.00           H
ATOM   3411  HZ2 TRP D 226     -33.350  46.326 -91.928  1.00  0.00           H
ATOM   3412  HZ3 TRP D 226     -30.500  43.888 -89.819  1.00  0.00           H
ATOM   3413  HH2 TRP D 226     -32.527  45.327 -89.799  1.00  0.00           H
ATOM   3414  HE1 TRP D 226     -32.861  46.256 -94.744  1.00  0.00           H
ATOM   3415  N   GLN D 227     -27.855  44.592 -97.645  1.00116.70           N
ATOM   3416  CA  GLN D 227     -26.630  45.130 -98.206  1.00116.70           C
ATOM   3417  C   GLN D 227     -25.585  45.226 -97.075  1.00116.70           C
ATOM   3418  O   GLN D 227     -25.983  45.497 -95.936  1.00116.70           O
ATOM   3419  CB  GLN D 227     -26.911  46.505 -98.849  1.00142.68           C
ATOM   3420  CG  GLN D 227     -28.205  46.626 -99.688  1.00142.68           C
ATOM   3421  CD  GLN D 227     -29.501  46.578 -98.865  1.00142.68           C
ATOM   3422  OE1 GLN D 227     -29.557  46.974 -97.715  1.00142.68           O
ATOM   3423  NE2 GLN D 227     -30.474  45.790 -99.265  1.00142.68           N
ATOM   3424  H   GLN D 227     -28.558  45.257 -97.345  1.00  0.00           H
ATOM   3425  HA  GLN D 227     -26.285  44.439 -98.975  1.00  0.00           H
ATOM   3426  HB2 GLN D 227     -26.960  47.249 -98.063  1.00  0.00           H
ATOM   3427  HB3 GLN D 227     -26.064  46.762 -99.485  1.00  0.00           H
ATOM   3428  HG2 GLN D 227     -28.216  45.840-100.442  1.00  0.00           H
ATOM   3429  HG3 GLN D 227     -28.189  47.584-100.205  1.00  0.00           H
ATOM   3430 HE21 GLN D 227     -31.244  45.671 -98.631  1.00  0.00           H
ATOM   3431 HE22 GLN D 227     -30.397  45.256-100.110  1.00  0.00           H
ATOM   3432  N   PRO D 228     -24.273  45.291 -97.381  1.00 64.81           N
ATOM   3433  CA  PRO D 228     -23.204  45.368 -96.371  1.00 64.81           C
ATOM   3434  C   PRO D 228     -23.278  46.554 -95.370  1.00 64.81           C
ATOM   3435  O   PRO D 228     -22.664  46.505 -94.304  1.00 64.81           O
ATOM   3436  CB  PRO D 228     -21.902  45.367 -97.180  1.00 58.40           C
ATOM   3437  CG  PRO D 228     -22.265  44.543 -98.415  1.00 58.40           C
ATOM   3438  CD  PRO D 228     -23.698  44.989 -98.687  1.00 58.40           C
ATOM   3439  HA  PRO D 228     -23.225  44.435 -95.811  1.00  0.00           H
ATOM   3440  HB2 PRO D 228     -21.643  46.383 -97.483  1.00  0.00           H
ATOM   3441  HB3 PRO D 228     -21.083  44.911 -96.623  1.00  0.00           H
ATOM   3442  HG2 PRO D 228     -21.609  44.760 -99.258  1.00  0.00           H
ATOM   3443  HG3 PRO D 228     -22.250  43.478 -98.176  1.00  0.00           H
ATOM   3444  HD2 PRO D 228     -24.230  44.188 -99.200  1.00  0.00           H
ATOM   3445  HD3 PRO D 228     -23.692  45.892 -99.300  1.00  0.00           H
ATOM   3446  N   VAL D 229     -24.137  47.548 -95.636  1.00120.51           N
ATOM   3447  CA  VAL D 229     -24.425  48.755 -94.832  1.00120.51           C
ATOM   3448  C   VAL D 229     -25.167  48.493 -93.502  1.00120.51           C
ATOM   3449  O   VAL D 229     -24.554  48.518 -92.435  1.00120.51           O
ATOM   3450  CB  VAL D 229     -25.185  49.793 -95.692  1.00 95.80           C
ATOM   3451  CG1 VAL D 229     -24.314  50.349 -96.823  1.00 95.80           C
ATOM   3452  CG2 VAL D 229     -26.488  49.266 -96.323  1.00 95.80           C
ATOM   3453  H   VAL D 229     -24.705  47.410 -96.457  1.00  0.00           H
ATOM   3454  HA  VAL D 229     -23.468  49.198 -94.553  1.00  0.00           H
ATOM   3455  HB  VAL D 229     -25.445  50.631 -95.045  1.00  0.00           H
ATOM   3456 HG21 VAL D 229     -26.502  49.410 -97.403  1.00  0.00           H
ATOM   3457 HG22 VAL D 229     -26.645  48.207 -96.125  1.00  0.00           H
ATOM   3458 HG23 VAL D 229     -27.324  49.824 -95.909  1.00  0.00           H
ATOM   3459 HG11 VAL D 229     -24.881  51.097 -97.380  1.00  0.00           H
ATOM   3460 HG12 VAL D 229     -24.016  49.553 -97.505  1.00  0.00           H
ATOM   3461 HG13 VAL D 229     -23.426  50.824 -96.409  1.00  0.00           H
ATOM   3462  N   GLN D 230     -26.469  48.171 -93.536  1.00160.87           N
ATOM   3463  CA  GLN D 230     -27.276  47.764 -92.371  1.00160.87           C
ATOM   3464  C   GLN D 230     -26.864  46.368 -91.838  1.00160.87           C
ATOM   3465  O   GLN D 230     -27.335  45.934 -90.787  1.00160.87           O
ATOM   3466  CB  GLN D 230     -28.781  47.827 -92.725  1.00153.80           C
ATOM   3467  CG  GLN D 230     -29.275  49.226 -93.155  1.00153.80           C
ATOM   3468  CD  GLN D 230     -30.152  49.203 -94.407  1.00153.80           C
ATOM   3469  OE1 GLN D 230     -29.705  49.481 -95.501  1.00153.80           O
ATOM   3470  NE2 GLN D 230     -31.457  49.097 -94.289  1.00153.80           N
ATOM   3471  H   GLN D 230     -26.920  48.128 -94.436  1.00  0.00           H
ATOM   3472  HA  GLN D 230     -27.091  48.464 -91.557  1.00  0.00           H
ATOM   3473  HB2 GLN D 230     -28.982  47.109 -93.522  1.00  0.00           H
ATOM   3474  HB3 GLN D 230     -29.366  47.520 -91.855  1.00  0.00           H
ATOM   3475  HG2 GLN D 230     -29.833  49.683 -92.339  1.00  0.00           H
ATOM   3476  HG3 GLN D 230     -28.430  49.880 -93.369  1.00  0.00           H
ATOM   3477 HE21 GLN D 230     -31.886  48.888 -93.408  1.00  0.00           H
ATOM   3478 HE22 GLN D 230     -31.954  49.112 -95.162  1.00  0.00           H
ATOM   3479  N   TRP D 231     -25.868  45.751 -92.485  1.00106.44           N
ATOM   3480  CA  TRP D 231     -25.259  44.474 -92.151  1.00106.44           C
ATOM   3481  C   TRP D 231     -24.103  44.640 -91.175  1.00106.44           C
ATOM   3482  O   TRP D 231     -24.270  44.340 -90.001  1.00106.44           O
ATOM   3483  CB  TRP D 231     -24.779  43.818 -93.438  1.00105.20           C
ATOM   3484  CG  TRP D 231     -24.163  42.466 -93.315  1.00105.20           C
ATOM   3485  CD1 TRP D 231     -22.966  42.134 -92.774  1.00105.20           C
ATOM   3486  CD2 TRP D 231     -24.726  41.228 -93.814  1.00105.20           C
ATOM   3487  NE1 TRP D 231     -22.800  40.764 -92.828  1.00105.20           N
ATOM   3488  CE2 TRP D 231     -23.852  40.158 -93.469  1.00105.20           C
ATOM   3489  CE3 TRP D 231     -25.884  40.923 -94.551  1.00105.20           C
ATOM   3490  CZ2 TRP D 231     -24.128  38.832 -93.800  1.00105.20           C
ATOM   3491  CZ3 TRP D 231     -26.163  39.598 -94.901  1.00105.20           C
ATOM   3492  CH2 TRP D 231     -25.295  38.554 -94.521  1.00105.20           C
ATOM   3493  H   TRP D 231     -25.450  46.255 -93.253  1.00  0.00           H
ATOM   3494  HA  TRP D 231     -26.007  43.829 -91.694  1.00  0.00           H
ATOM   3495  HB2 TRP D 231     -25.634  43.734 -94.110  1.00  0.00           H
ATOM   3496  HB3 TRP D 231     -24.056  44.464 -93.909  1.00  0.00           H
ATOM   3497  HD1 TRP D 231     -22.246  42.824 -92.363  1.00  0.00           H
ATOM   3498  HE3 TRP D 231     -26.545  41.711 -94.876  1.00  0.00           H
ATOM   3499  HZ2 TRP D 231     -23.466  38.032 -93.513  1.00  0.00           H
ATOM   3500  HZ3 TRP D 231     -27.058  39.396 -95.470  1.00  0.00           H
ATOM   3501  HH2 TRP D 231     -25.509  37.527 -94.777  1.00  0.00           H
ATOM   3502  HE1 TRP D 231     -21.972  40.271 -92.533  1.00  0.00           H
ATOM   3503  N   HIS D 232     -22.950  45.178 -91.604  1.00 96.61           N
ATOM   3504  CA  HIS D 232     -21.719  45.153 -90.796  1.00 96.61           C
ATOM   3505  C   HIS D 232     -21.870  45.890 -89.460  1.00 96.61           C
ATOM   3506  O   HIS D 232     -21.375  45.405 -88.456  1.00 96.61           O
ATOM   3507  CB  HIS D 232     -20.533  45.693 -91.609  1.00 89.01           C
ATOM   3508  CG  HIS D 232     -19.229  45.681 -90.842  1.00 89.01           C
ATOM   3509  ND1 HIS D 232     -18.913  46.524 -89.774  1.00 89.01           N
ATOM   3510  CD2 HIS D 232     -18.158  44.871 -91.086  1.00 89.01           C
ATOM   3511  CE1 HIS D 232     -17.665  46.211 -89.407  1.00 89.01           C
ATOM   3512  NE2 HIS D 232     -17.183  45.221 -90.179  1.00 89.01           N
ATOM   3513  H   HIS D 232     -22.878  45.470 -92.576  1.00  0.00           H
ATOM   3514  HA  HIS D 232     -21.493  44.118 -90.538  1.00  0.00           H
ATOM   3515  HB2 HIS D 232     -20.745  46.718 -91.916  1.00  0.00           H
ATOM   3516  HB3 HIS D 232     -20.414  45.088 -92.510  1.00  0.00           H
ATOM   3517  HD2 HIS D 232     -18.065  44.152 -91.889  1.00  0.00           H
ATOM   3518  HE1 HIS D 232     -17.115  46.723 -88.628  1.00  0.00           H
ATOM   3519  HE2 HIS D 232     -16.212  44.939 -90.227  1.00  0.00           H
ATOM   3520  N   SER D 233     -22.799  46.837 -89.354  1.00131.05           N
ATOM   3521  CA  SER D 233     -23.220  47.352 -88.049  1.00131.05           C
ATOM   3522  C   SER D 233     -24.014  46.326 -87.217  1.00131.05           C
ATOM   3523  O   SER D 233     -23.569  45.910 -86.144  1.00131.05           O
ATOM   3524  CB  SER D 233     -23.985  48.652 -88.267  1.00123.09           C
ATOM   3525  OG  SER D 233     -24.369  49.236 -87.038  1.00123.09           O
ATOM   3526  H   SER D 233     -23.275  47.124 -90.197  1.00  0.00           H
ATOM   3527  HA  SER D 233     -22.322  47.587 -87.476  1.00  0.00           H
ATOM   3528  HB2 SER D 233     -23.336  49.344 -88.806  1.00  0.00           H
ATOM   3529  HB3 SER D 233     -24.872  48.458 -88.871  1.00  0.00           H
ATOM   3530  HG  SER D 233     -24.473  50.179 -87.187  1.00  0.00           H
ATOM   3531  N   LYS D 234     -25.201  45.907 -87.684  1.00128.33           N
ATOM   3532  CA  LYS D 234     -26.142  45.097 -86.893  1.00128.33           C
ATOM   3533  C   LYS D 234     -25.722  43.632 -86.742  1.00128.33           C
ATOM   3534  O   LYS D 234     -25.812  43.108 -85.646  1.00128.33           O
ATOM   3535  CB  LYS D 234     -27.555  45.212 -87.498  1.00 95.80           C
ATOM   3536  CG  LYS D 234     -28.665  45.148 -86.439  1.00 95.80           C
ATOM   3537  CD  LYS D 234     -28.725  46.430 -85.587  1.00 95.80           C
ATOM   3538  CE  LYS D 234     -29.954  46.448 -84.674  1.00 95.80           C
ATOM   3539  NZ  LYS D 234     -29.926  45.313 -83.718  1.00 95.80           N
ATOM   3540  H   LYS D 234     -25.474  46.184 -88.617  1.00  0.00           H
ATOM   3541  HA  LYS D 234     -26.142  45.499 -85.882  1.00  0.00           H
ATOM   3542  HB2 LYS D 234     -27.656  46.154 -88.040  1.00  0.00           H
ATOM   3543  HB3 LYS D 234     -27.706  44.404 -88.218  1.00  0.00           H
ATOM   3544  HG2 LYS D 234     -29.621  45.025 -86.949  1.00  0.00           H
ATOM   3545  HG3 LYS D 234     -28.504  44.281 -85.797  1.00  0.00           H
ATOM   3546  HD2 LYS D 234     -28.770  47.298 -86.248  1.00  0.00           H
ATOM   3547  HD3 LYS D 234     -27.825  46.520 -84.978  1.00  0.00           H
ATOM   3548  HE2 LYS D 234     -29.964  47.397 -84.129  1.00  0.00           H
ATOM   3549  HE3 LYS D 234     -30.853  46.408 -85.297  1.00  0.00           H
ATOM   3550  HZ1 LYS D 234     -29.064  45.349 -83.169  1.00  0.00           H
ATOM   3551  HZ2 LYS D 234     -29.923  44.434 -84.221  1.00  0.00           H
ATOM   3552  HZ3 LYS D 234     -30.725  45.333 -83.101  1.00  0.00           H
ATOM   3553  N   VAL D 235     -25.152  43.014 -87.768  1.00120.68           N
ATOM   3554  CA  VAL D 235     -24.682  41.616 -87.767  1.00120.68           C
ATOM   3555  C   VAL D 235     -23.519  41.392 -86.793  1.00120.68           C
ATOM   3556  O   VAL D 235     -23.506  40.418 -86.051  1.00120.68           O
ATOM   3557  CB  VAL D 235     -24.274  41.218 -89.200  1.00148.78           C
ATOM   3558  CG1 VAL D 235     -23.615  39.843 -89.266  1.00148.78           C
ATOM   3559  CG2 VAL D 235     -25.512  41.200 -90.102  1.00148.78           C
ATOM   3560  H   VAL D 235     -25.077  43.533 -88.634  1.00  0.00           H
ATOM   3561  HA  VAL D 235     -25.498  40.964 -87.446  1.00  0.00           H
ATOM   3562  HB  VAL D 235     -23.554  41.939 -89.583  1.00  0.00           H
ATOM   3563 HG21 VAL D 235     -25.958  42.189 -90.171  1.00  0.00           H
ATOM   3564 HG22 VAL D 235     -25.237  40.874 -91.104  1.00  0.00           H
ATOM   3565 HG23 VAL D 235     -26.249  40.504 -89.705  1.00  0.00           H
ATOM   3566 HG11 VAL D 235     -22.689  39.816 -88.695  1.00  0.00           H
ATOM   3567 HG12 VAL D 235     -23.400  39.577 -90.301  1.00  0.00           H
ATOM   3568 HG13 VAL D 235     -24.306  39.119 -88.857  1.00  0.00           H
ATOM   3569  N   ARG D 236     -22.531  42.295 -86.783  1.00 92.18           N
ATOM   3570  CA  ARG D 236     -21.366  42.254 -85.872  1.00 92.18           C
ATOM   3571  C   ARG D 236     -21.718  42.629 -84.424  1.00 92.18           C
ATOM   3572  O   ARG D 236     -20.867  42.531 -83.534  1.00 92.18           O
ATOM   3573  CB  ARG D 236     -20.318  43.244 -86.401  1.00 74.52           C
ATOM   3574  CG  ARG D 236     -18.930  42.706 -86.719  1.00 74.52           C
ATOM   3575  CD  ARG D 236     -18.931  41.863 -88.011  1.00 74.52           C
ATOM   3576  NE  ARG D 236     -19.036  40.415 -87.750  1.00 74.52           N
ATOM   3577  CZ  ARG D 236     -18.107  39.671 -87.186  1.00 74.52           C
ATOM   3578  NH1 ARG D 236     -16.995  40.214 -86.757  1.00 74.52           N
ATOM   3579  NH2 ARG D 236     -18.290  38.387 -87.054  1.00 74.52           N
ATOM   3580  H   ARG D 236     -22.608  43.068 -87.430  1.00  0.00           H
ATOM   3581  HA  ARG D 236     -20.969  41.239 -85.841  1.00  0.00           H
ATOM   3582  HB2 ARG D 236     -20.675  43.624 -87.335  1.00  0.00           H
ATOM   3583  HB3 ARG D 236     -20.221  44.091 -85.719  1.00  0.00           H
ATOM   3584  HG2 ARG D 236     -18.547  42.152 -85.862  1.00  0.00           H
ATOM   3585  HG3 ARG D 236     -18.280  43.566 -86.887  1.00  0.00           H
ATOM   3586  HD2 ARG D 236     -18.009  42.064 -88.563  1.00  0.00           H
ATOM   3587  HD3 ARG D 236     -19.755  42.174 -88.659  1.00  0.00           H
ATOM   3588  HE  ARG D 236     -19.862  39.942 -88.083  1.00  0.00           H
ATOM   3589 HH11 ARG D 236     -16.886  41.207 -86.852  1.00  0.00           H
ATOM   3590 HH12 ARG D 236     -16.265  39.668 -86.328  1.00  0.00           H
ATOM   3591 HH21 ARG D 236     -17.603  37.785 -86.639  1.00  0.00           H
ATOM   3592 HH22 ARG D 236     -19.159  37.959 -87.341  1.00  0.00           H
ATOM   3593  N   GLN D 237     -22.823  43.360 -84.233  1.00101.13           N
ATOM   3594  CA  GLN D 237     -23.242  43.877 -82.934  1.00101.13           C
ATOM   3595  C   GLN D 237     -23.466  42.731 -81.938  1.00101.13           C
ATOM   3596  O   GLN D 237     -24.595  42.308 -81.704  1.00101.13           O
ATOM   3597  CB  GLN D 237     -24.480  44.774 -83.105  1.00120.56           C
ATOM   3598  CG  GLN D 237     -25.080  45.289 -81.787  1.00120.56           C
ATOM   3599  CD  GLN D 237     -26.345  46.126 -81.956  1.00120.56           C
ATOM   3600  OE1 GLN D 237     -27.364  45.736 -82.517  1.00120.56           O
ATOM   3601  NE2 GLN D 237     -26.422  47.212 -81.220  1.00120.56           N
ATOM   3602  H   GLN D 237     -23.390  43.574 -85.047  1.00  0.00           H
ATOM   3603  HA  GLN D 237     -22.435  44.499 -82.565  1.00  0.00           H
ATOM   3604  HB2 GLN D 237     -24.211  45.638 -83.713  1.00  0.00           H
ATOM   3605  HB3 GLN D 237     -25.261  44.219 -83.620  1.00  0.00           H
ATOM   3606  HG2 GLN D 237     -24.316  45.873 -81.277  1.00  0.00           H
ATOM   3607  HG3 GLN D 237     -25.361  44.465 -81.138  1.00  0.00           H
ATOM   3608 HE21 GLN D 237     -27.286  47.719 -81.244  1.00  0.00           H
ATOM   3609 HE22 GLN D 237     -25.628  47.520 -80.695  1.00  0.00           H
ATOM   3610  N   LYS D 238     -22.452  42.522 -81.074  1.00167.27           N
ATOM   3611  CA  LYS D 238     -22.533  41.506 -79.987  1.00167.27           C
ATOM   3612  C   LYS D 238     -22.714  40.147 -80.651  1.00167.27           C
ATOM   3613  O   LYS D 238     -21.835  39.790 -81.422  1.00167.27           O
ATOM   3614  CB  LYS D 238     -23.558  41.858 -78.878  1.00130.04           C
ATOM   3615  CG  LYS D 238     -23.115  43.001 -77.959  1.00130.04           C
ATOM   3616  CD  LYS D 238     -23.357  44.408 -78.531  1.00130.04           C
ATOM   3617  CE  LYS D 238     -22.162  45.326 -78.259  1.00130.04           C
ATOM   3618  NZ  LYS D 238     -20.992  44.951 -79.097  1.00130.04           N
ATOM   3619  H   LYS D 238     -21.544  42.592 -81.539  1.00  0.00           H
ATOM   3620  HA  LYS D 238     -21.553  41.414 -79.521  1.00  0.00           H
ATOM   3621  HB2 LYS D 238     -24.546  42.081 -79.288  1.00  0.00           H
ATOM   3622  HB3 LYS D 238     -23.677  40.991 -78.232  1.00  0.00           H
ATOM   3623  HG2 LYS D 238     -22.064  42.853 -77.716  1.00  0.00           H
ATOM   3624  HG3 LYS D 238     -23.677  42.921 -77.022  1.00  0.00           H
ATOM   3625  HD2 LYS D 238     -23.547  44.363 -79.599  1.00  0.00           H
ATOM   3626  HD3 LYS D 238     -24.251  44.823 -78.061  1.00  0.00           H
ATOM   3627  HE2 LYS D 238     -22.458  46.359 -78.462  1.00  0.00           H
ATOM   3628  HE3 LYS D 238     -21.911  45.250 -77.196  1.00  0.00           H
ATOM   3629  HZ1 LYS D 238     -20.168  45.471 -78.823  1.00  0.00           H
ATOM   3630  HZ2 LYS D 238     -20.794  43.962 -78.999  1.00  0.00           H
ATOM   3631  HZ3 LYS D 238     -21.178  45.130 -80.076  1.00  0.00           H
ATOM   3632  N   SER D 239     -23.710  39.385 -80.209  1.00131.75           N
ATOM   3633  CA  SER D 239     -24.089  38.070 -80.738  1.00131.75           C
ATOM   3634  C   SER D 239     -22.894  37.121 -80.941  1.00131.75           C
ATOM   3635  O   SER D 239     -22.460  36.877 -82.066  1.00131.75           O
ATOM   3636  CB  SER D 239     -24.984  38.242 -81.973  1.00102.41           C
ATOM   3637  OG  SER D 239     -24.270  38.873 -83.023  1.00102.41           O
ATOM   3638  H   SER D 239     -24.388  39.812 -79.600  1.00  0.00           H
ATOM   3639  HA  SER D 239     -24.711  37.625 -79.964  1.00  0.00           H
ATOM   3640  HB2 SER D 239     -25.838  38.852 -81.700  1.00  0.00           H
ATOM   3641  HB3 SER D 239     -25.346  37.279 -82.311  1.00  0.00           H
ATOM   3642  HG  SER D 239     -23.492  38.327 -83.178  1.00  0.00           H
ATOM   3643  N   GLU D 240     -22.171  36.868 -79.843  1.00153.20           N
ATOM   3644  CA  GLU D 240     -20.995  35.988 -79.856  1.00153.20           C
ATOM   3645  C   GLU D 240     -21.454  34.531 -79.799  1.00153.20           C
ATOM   3646  O   GLU D 240     -22.289  34.181 -78.968  1.00153.20           O
ATOM   3647  CB  GLU D 240     -20.056  36.300 -78.680  1.00147.23           C
ATOM   3648  CG  GLU D 240     -18.741  35.498 -78.694  1.00147.23           C
ATOM   3649  CD  GLU D 240     -17.955  35.587 -80.017  1.00147.23           C
ATOM   3650  OE1 GLU D 240     -17.096  36.490 -80.119  1.00147.23           O
ATOM   3651  OE2 GLU D 240     -18.109  34.668 -80.866  1.00147.23           O
ATOM   3652  H   GLU D 240     -22.665  36.944 -78.968  1.00  0.00           H
ATOM   3653  HA  GLU D 240     -20.453  36.147 -80.790  1.00  0.00           H
ATOM   3654  HB2 GLU D 240     -19.821  37.363 -78.683  1.00  0.00           H
ATOM   3655  HB3 GLU D 240     -20.580  36.079 -77.748  1.00  0.00           H
ATOM   3656  HG2 GLU D 240     -18.966  34.456 -78.501  1.00  0.00           H
ATOM   3657  HG3 GLU D 240     -18.121  35.831 -77.859  1.00  0.00           H
ATOM   3658  N   VAL D 241     -20.830  33.663 -80.599  1.00117.76           N
ATOM   3659  CA  VAL D 241     -21.259  32.259 -80.765  1.00117.76           C
ATOM   3660  C   VAL D 241     -22.726  32.149 -81.272  1.00117.76           C
ATOM   3661  O   VAL D 241     -23.373  31.117 -81.111  1.00117.76           O
ATOM   3662  CB  VAL D 241     -20.970  31.406 -79.492  1.00130.97           C
ATOM   3663  CG1 VAL D 241     -20.745  29.933 -79.829  1.00130.97           C
ATOM   3664  CG2 VAL D 241     -19.744  31.855 -78.686  1.00130.97           C
ATOM   3665  H   VAL D 241     -20.021  33.996 -81.114  1.00  0.00           H
ATOM   3666  HA  VAL D 241     -20.650  31.858 -81.573  1.00  0.00           H
ATOM   3667  HB  VAL D 241     -21.828  31.466 -78.825  1.00  0.00           H
ATOM   3668 HG21 VAL D 241     -19.412  31.078 -77.999  1.00  0.00           H
ATOM   3669 HG22 VAL D 241     -18.925  32.133 -79.349  1.00  0.00           H
ATOM   3670 HG23 VAL D 241     -20.047  32.700 -78.072  1.00  0.00           H
ATOM   3671 HG11 VAL D 241     -20.299  29.389 -78.999  1.00  0.00           H
ATOM   3672 HG12 VAL D 241     -21.721  29.493 -79.991  1.00  0.00           H
ATOM   3673 HG13 VAL D 241     -20.115  29.828 -80.713  1.00  0.00           H
ATOM   3674  N   ASP D 242     -23.259  33.210 -81.890  1.00111.10           N
ATOM   3675  CA  ASP D 242     -24.554  33.227 -82.571  1.00111.10           C
ATOM   3676  C   ASP D 242     -24.425  32.849 -84.048  1.00111.10           C
ATOM   3677  O   ASP D 242     -23.347  32.875 -84.644  1.00111.10           O
ATOM   3678  CB  ASP D 242     -25.251  34.562 -82.392  1.00109.37           C
ATOM   3679  CG  ASP D 242     -25.920  34.666 -81.030  1.00109.37           C
ATOM   3680  OD1 ASP D 242     -27.010  34.098 -80.924  1.00109.37           O
ATOM   3681  OD2 ASP D 242     -25.496  35.535 -80.244  1.00109.37           O
ATOM   3682  H   ASP D 242     -22.681  34.026 -81.995  1.00  0.00           H
ATOM   3683  HA  ASP D 242     -25.186  32.457 -82.129  1.00  0.00           H
ATOM   3684  HB2 ASP D 242     -24.536  35.332 -82.544  1.00  0.00           H
ATOM   3685  HB3 ASP D 242     -26.006  34.680 -83.142  1.00  0.00           H
ATOM   3686  N   ILE D 243     -25.562  32.460 -84.633  1.00 68.82           N
ATOM   3687  CA  ILE D 243     -25.655  31.902 -85.991  1.00 68.82           C
ATOM   3688  C   ILE D 243     -26.901  32.425 -86.742  1.00 68.82           C
ATOM   3689  O   ILE D 243     -26.807  32.906 -87.869  1.00 68.82           O
ATOM   3690  CB  ILE D 243     -25.551  30.348 -85.919  1.00 54.47           C
ATOM   3691  CG1 ILE D 243     -26.682  29.628 -85.160  1.00 54.47           C
ATOM   3692  CG2 ILE D 243     -24.233  29.872 -85.325  1.00 54.47           C
ATOM   3693  CD1 ILE D 243     -26.813  28.125 -85.451  1.00 54.47           C
ATOM   3694  H   ILE D 243     -26.414  32.515 -84.086  1.00  0.00           H
ATOM   3695  HA  ILE D 243     -24.794  32.256 -86.562  1.00  0.00           H
ATOM   3696  HB  ILE D 243     -25.531  29.974 -86.922  1.00  0.00           H
ATOM   3697 HG12 ILE D 243     -27.632  30.082 -85.387  1.00  0.00           H
ATOM   3698 HG13 ILE D 243     -26.513  29.765 -84.099  1.00  0.00           H
ATOM   3699 HG21 ILE D 243     -23.397  30.390 -85.791  1.00  0.00           H
ATOM   3700 HG22 ILE D 243     -24.132  28.807 -85.526  1.00  0.00           H
ATOM   3701 HG23 ILE D 243     -24.207  30.051 -84.253  1.00  0.00           H
ATOM   3702 HD11 ILE D 243     -27.671  27.747 -84.907  1.00  0.00           H
ATOM   3703 HD12 ILE D 243     -25.934  27.574 -85.121  1.00  0.00           H
ATOM   3704 HD13 ILE D 243     -26.970  27.943 -86.512  1.00  0.00           H
ATOM   3705  N   VAL D 244     -28.072  32.450 -86.107  1.00 82.99           N
ATOM   3706  CA  VAL D 244     -29.330  32.914 -86.702  1.00 82.99           C
ATOM   3707  C   VAL D 244     -29.520  34.398 -86.427  1.00 82.99           C
ATOM   3708  O   VAL D 244     -29.765  34.812 -85.293  1.00 82.99           O
ATOM   3709  CB  VAL D 244     -30.529  32.133 -86.159  1.00167.88           C
ATOM   3710  CG1 VAL D 244     -31.882  32.657 -86.666  1.00167.88           C
ATOM   3711  CG2 VAL D 244     -30.483  30.661 -86.527  1.00167.88           C
ATOM   3712  H   VAL D 244     -28.088  32.218 -85.119  1.00  0.00           H
ATOM   3713  HA  VAL D 244     -29.290  32.759 -87.777  1.00  0.00           H
ATOM   3714  HB  VAL D 244     -30.499  32.190 -85.082  1.00  0.00           H
ATOM   3715 HG21 VAL D 244     -29.544  30.213 -86.227  1.00  0.00           H
ATOM   3716 HG22 VAL D 244     -31.272  30.157 -85.968  1.00  0.00           H
ATOM   3717 HG23 VAL D 244     -30.621  30.532 -87.601  1.00  0.00           H
ATOM   3718 HG11 VAL D 244     -32.055  33.677 -86.325  1.00  0.00           H
ATOM   3719 HG12 VAL D 244     -32.687  32.035 -86.274  1.00  0.00           H
ATOM   3720 HG13 VAL D 244     -31.910  32.632 -87.756  1.00  0.00           H
ATOM   3721  N   VAL D 245     -29.674  35.151 -87.513  1.00104.84           N
ATOM   3722  CA  VAL D 245     -29.955  36.584 -87.472  1.00104.84           C
ATOM   3723  C   VAL D 245     -31.004  36.893 -88.532  1.00104.84           C
ATOM   3724  O   VAL D 245     -30.694  36.948 -89.722  1.00104.84           O
ATOM   3725  CB  VAL D 245     -28.669  37.422 -87.610  1.00 34.04           C
ATOM   3726  CG1 VAL D 245     -28.947  38.905 -87.355  1.00 34.04           C
ATOM   3727  CG2 VAL D 245     -27.579  36.980 -86.622  1.00 34.04           C
ATOM   3728  H   VAL D 245     -29.597  34.710 -88.413  1.00  0.00           H
ATOM   3729  HA  VAL D 245     -30.389  36.824 -86.508  1.00  0.00           H
ATOM   3730  HB  VAL D 245     -28.279  37.316 -88.619  1.00  0.00           H
ATOM   3731 HG21 VAL D 245     -26.731  37.662 -86.661  1.00  0.00           H
ATOM   3732 HG22 VAL D 245     -27.220  35.979 -86.866  1.00  0.00           H
ATOM   3733 HG23 VAL D 245     -27.981  36.968 -85.609  1.00  0.00           H
ATOM   3734 HG11 VAL D 245     -29.733  39.257 -88.018  1.00  0.00           H
ATOM   3735 HG12 VAL D 245     -29.263  39.051 -86.322  1.00  0.00           H
ATOM   3736 HG13 VAL D 245     -28.040  39.482 -87.540  1.00  0.00           H
ATOM   3737  N   SER D 246     -32.265  36.775 -88.126  1.00102.71           N
ATOM   3738  CA  SER D 246     -33.456  36.984 -88.955  1.00102.71           C
ATOM   3739  C   SER D 246     -34.431  37.945 -88.273  1.00102.71           C
ATOM   3740  O   SER D 246     -34.222  38.380 -87.136  1.00102.71           O
ATOM   3741  CB  SER D 246     -34.136  35.647 -89.289  1.00 92.34           C
ATOM   3742  OG  SER D 246     -34.443  34.905 -88.122  1.00 92.34           O
ATOM   3743  H   SER D 246     -32.435  36.598 -87.146  1.00  0.00           H
ATOM   3744  HA  SER D 246     -33.163  37.448 -89.896  1.00  0.00           H
ATOM   3745  HB2 SER D 246     -35.061  35.841 -89.836  1.00  0.00           H
ATOM   3746  HB3 SER D 246     -33.481  35.057 -89.930  1.00  0.00           H
ATOM   3747  HG  SER D 246     -34.998  34.161 -88.374  1.00  0.00           H
ATOM   3748  N   GLU D 247     -35.460  38.332 -89.019  1.00 73.83           N
ATOM   3749  CA  GLU D 247     -36.476  39.296 -88.619  1.00 73.83           C
ATOM   3750  C   GLU D 247     -37.859  38.619 -88.585  1.00 73.83           C
ATOM   3751  O   GLU D 247     -38.373  38.193 -89.619  1.00 73.83           O
ATOM   3752  CB  GLU D 247     -36.367  40.584 -89.474  1.00118.96           C
ATOM   3753  CG  GLU D 247     -36.033  40.402 -90.973  1.00118.96           C
ATOM   3754  CD  GLU D 247     -35.737  41.739 -91.686  1.00118.96           C
ATOM   3755  OE1 GLU D 247     -34.958  42.544 -91.119  1.00118.96           O
ATOM   3756  OE2 GLU D 247     -36.082  41.841 -92.887  1.00118.96           O
ATOM   3757  H   GLU D 247     -35.568  37.956 -89.948  1.00  0.00           H
ATOM   3758  HA  GLU D 247     -36.271  39.582 -87.597  1.00  0.00           H
ATOM   3759  HB2 GLU D 247     -35.569  41.179 -89.027  1.00  0.00           H
ATOM   3760  HB3 GLU D 247     -37.290  41.158 -89.380  1.00  0.00           H
ATOM   3761  HG2 GLU D 247     -36.857  39.886 -91.465  1.00  0.00           H
ATOM   3762  HG3 GLU D 247     -35.140  39.783 -91.079  1.00  0.00           H
ATOM   3763  N   ASP D 248     -38.304  38.239 -87.377  1.00 86.26           N
ATOM   3764  CA  ASP D 248     -39.608  37.604 -87.151  1.00 86.26           C
ATOM   3765  C   ASP D 248     -40.725  38.663 -87.095  1.00 86.26           C
ATOM   3766  O   ASP D 248     -40.517  39.747 -86.562  1.00 86.26           O
ATOM   3767  CB  ASP D 248     -39.601  36.759 -85.860  1.00153.75           C
ATOM   3768  CG  ASP D 248     -39.659  37.597 -84.565  1.00153.75           C
ATOM   3769  OD1 ASP D 248     -40.333  37.131 -83.615  1.00153.75           O
ATOM   3770  OD2 ASP D 248     -38.728  38.414 -84.371  1.00153.75           O
ATOM   3771  H   ASP D 248     -37.834  38.598 -86.556  1.00  0.00           H
ATOM   3772  HA  ASP D 248     -39.810  36.936 -87.984  1.00  0.00           H
ATOM   3773  HB2 ASP D 248     -38.692  36.157 -85.834  1.00  0.00           H
ATOM   3774  HB3 ASP D 248     -40.446  36.070 -85.889  1.00  0.00           H
ATOM   3775  N   LEU D 249     -41.965  38.284 -87.433  1.00136.88           N
ATOM   3776  CA  LEU D 249     -43.161  39.134 -87.287  1.00136.88           C
ATOM   3777  C   LEU D 249     -42.983  40.552 -87.896  1.00136.88           C
ATOM   3778  O   LEU D 249     -43.052  40.713 -89.114  1.00136.88           O
ATOM   3779  CB  LEU D 249     -43.616  39.145 -85.805  1.00184.32           C
ATOM   3780  CG  LEU D 249     -44.100  37.806 -85.231  1.00184.32           C
ATOM   3781  CD1 LEU D 249     -44.289  37.953 -83.719  1.00184.32           C
ATOM   3782  CD2 LEU D 249     -45.451  37.400 -85.829  1.00184.32           C
ATOM   3783  H   LEU D 249     -42.082  37.358 -87.808  1.00  0.00           H
ATOM   3784  HA  LEU D 249     -43.955  38.682 -87.878  1.00  0.00           H
ATOM   3785  HB2 LEU D 249     -42.780  39.495 -85.196  1.00  0.00           H
ATOM   3786  HB3 LEU D 249     -44.433  39.857 -85.686  1.00  0.00           H
ATOM   3787  HG  LEU D 249     -43.368  37.021 -85.420  1.00  0.00           H
ATOM   3788 HD21 LEU D 249     -45.794  36.476 -85.365  1.00  0.00           H
ATOM   3789 HD22 LEU D 249     -46.186  38.186 -85.654  1.00  0.00           H
ATOM   3790 HD23 LEU D 249     -45.349  37.234 -86.900  1.00  0.00           H
ATOM   3791 HD11 LEU D 249     -43.326  38.193 -83.263  1.00  0.00           H
ATOM   3792 HD12 LEU D 249     -44.999  38.752 -83.505  1.00  0.00           H
ATOM   3793 HD13 LEU D 249     -44.648  37.015 -83.297  1.00  0.00           H
ATOM   3794  N   ASN D 250     -43.106  41.587 -87.056  1.00136.76           N
ATOM   3795  CA  ASN D 250     -42.955  43.003 -87.391  1.00136.76           C
ATOM   3796  C   ASN D 250     -41.456  43.385 -87.529  1.00136.76           C
ATOM   3797  O   ASN D 250     -40.585  42.536 -87.652  1.00136.76           O
ATOM   3798  CB  ASN D 250     -43.694  43.823 -86.303  1.00161.82           C
ATOM   3799  CG  ASN D 250     -45.107  43.335 -85.999  1.00161.82           C
ATOM   3800  OD1 ASN D 250     -45.325  42.413 -85.235  1.00161.82           O
ATOM   3801  ND2 ASN D 250     -46.129  44.044 -86.423  1.00161.82           N
ATOM   3802  H   ASN D 250     -43.141  41.350 -86.076  1.00  0.00           H
ATOM   3803  HA  ASN D 250     -43.426  43.185 -88.357  1.00  0.00           H
ATOM   3804  HB2 ASN D 250     -43.129  43.755 -85.371  1.00  0.00           H
ATOM   3805  HB3 ASN D 250     -43.738  44.870 -86.595  1.00  0.00           H
ATOM   3806 HD21 ASN D 250     -46.003  44.836 -87.021  1.00  0.00           H
ATOM   3807 HD22 ASN D 250     -47.031  43.691 -86.156  1.00  0.00           H
ATOM   3808  N   GLY D 251     -41.115  44.681 -87.503  1.00158.64           N
ATOM   3809  CA  GLY D 251     -39.712  45.125 -87.512  1.00158.64           C
ATOM   3810  C   GLY D 251     -38.958  44.798 -86.212  1.00158.64           C
ATOM   3811  O   GLY D 251     -38.777  45.677 -85.368  1.00158.64           O
ATOM   3812  H   GLY D 251     -41.838  45.376 -87.444  1.00  0.00           H
ATOM   3813  HA2 GLY D 251     -39.670  46.201 -87.669  1.00  0.00           H
ATOM   3814  HA3 GLY D 251     -39.190  44.641 -88.339  1.00  0.00           H
ATOM   3815  N   THR D 252     -38.432  43.578 -86.097  1.00 87.72           N
ATOM   3816  CA  THR D 252     -37.652  43.074 -84.953  1.00 87.72           C
ATOM   3817  C   THR D 252     -36.492  42.209 -85.431  1.00 87.72           C
ATOM   3818  O   THR D 252     -36.679  41.376 -86.299  1.00 87.72           O
ATOM   3819  CB  THR D 252     -38.520  42.268 -83.965  1.00129.76           C
ATOM   3820  OG1 THR D 252     -39.487  41.439 -84.555  1.00129.76           O
ATOM   3821  CG2 THR D 252     -39.362  43.183 -83.085  1.00129.76           C
ATOM   3822  H   THR D 252     -38.709  42.888 -86.795  1.00  0.00           H
ATOM   3823  HA  THR D 252     -37.228  43.919 -84.417  1.00  0.00           H
ATOM   3824  HB  THR D 252     -37.873  41.666 -83.326  1.00  0.00           H
ATOM   3825  HG1 THR D 252     -39.106  40.729 -85.100  1.00  0.00           H
ATOM   3826 HG21 THR D 252     -39.929  42.574 -82.379  1.00  0.00           H
ATOM   3827 HG22 THR D 252     -38.727  43.880 -82.546  1.00  0.00           H
ATOM   3828 HG23 THR D 252     -40.067  43.734 -83.709  1.00  0.00           H
ATOM   3829  N   VAL D 253     -35.302  42.352 -84.834  1.00109.65           N
ATOM   3830  CA  VAL D 253     -34.098  41.569 -85.197  1.00109.65           C
ATOM   3831  C   VAL D 253     -33.811  40.547 -84.099  1.00109.65           C
ATOM   3832  O   VAL D 253     -33.708  40.925 -82.926  1.00109.65           O
ATOM   3833  CB  VAL D 253     -32.843  42.447 -85.455  1.00 51.13           C
ATOM   3834  CG1 VAL D 253     -32.063  41.944 -86.675  1.00 51.13           C
ATOM   3835  CG2 VAL D 253     -33.137  43.940 -85.678  1.00 51.13           C
ATOM   3836  H   VAL D 253     -35.223  42.994 -84.064  1.00  0.00           H
ATOM   3837  HA  VAL D 253     -34.306  41.016 -86.116  1.00  0.00           H
ATOM   3838  HB  VAL D 253     -32.176  42.388 -84.593  1.00  0.00           H
ATOM   3839 HG21 VAL D 253     -32.221  44.469 -85.938  1.00  0.00           H
ATOM   3840 HG22 VAL D 253     -33.555  44.376 -84.771  1.00  0.00           H
ATOM   3841 HG23 VAL D 253     -33.849  44.051 -86.498  1.00  0.00           H
ATOM   3842 HG11 VAL D 253     -31.159  42.534 -86.823  1.00  0.00           H
ATOM   3843 HG12 VAL D 253     -31.776  40.900 -86.535  1.00  0.00           H
ATOM   3844 HG13 VAL D 253     -32.682  42.020 -87.572  1.00  0.00           H
ATOM   3845  N   LYS D 254     -33.690  39.268 -84.458  1.00128.54           N
ATOM   3846  CA  LYS D 254     -33.294  38.179 -83.550  1.00128.54           C
ATOM   3847  C   LYS D 254     -31.800  37.865 -83.675  1.00128.54           C
ATOM   3848  O   LYS D 254     -31.203  38.082 -84.722  1.00128.54           O
ATOM   3849  CB  LYS D 254     -34.202  36.948 -83.780  1.00141.85           C
ATOM   3850  CG  LYS D 254     -35.694  37.224 -83.502  1.00141.85           C
ATOM   3851  CD  LYS D 254     -35.974  37.638 -82.047  1.00141.85           C
ATOM   3852  CE  LYS D 254     -37.424  38.099 -81.907  1.00141.85           C
ATOM   3853  NZ  LYS D 254     -37.701  38.693 -80.585  1.00141.85           N
ATOM   3854  H   LYS D 254     -33.814  39.031 -85.442  1.00  0.00           H
ATOM   3855  HA  LYS D 254     -33.418  38.516 -82.527  1.00  0.00           H
ATOM   3856  HB2 LYS D 254     -34.101  36.618 -84.817  1.00  0.00           H
ATOM   3857  HB3 LYS D 254     -33.875  36.129 -83.138  1.00  0.00           H
ATOM   3858  HG2 LYS D 254     -36.268  36.322 -83.726  1.00  0.00           H
ATOM   3859  HG3 LYS D 254     -36.043  38.008 -84.175  1.00  0.00           H
ATOM   3860  HD2 LYS D 254     -35.338  38.476 -81.773  1.00  0.00           H
ATOM   3861  HD3 LYS D 254     -35.774  36.794 -81.383  1.00  0.00           H
ATOM   3862  HE2 LYS D 254     -37.605  38.859 -82.671  1.00  0.00           H
ATOM   3863  HE3 LYS D 254     -38.109  37.269 -82.120  1.00  0.00           H
ATOM   3864  HZ1 LYS D 254     -38.666  38.997 -80.578  1.00  0.00           H
ATOM   3865  HZ2 LYS D 254     -37.098  39.491 -80.448  1.00  0.00           H
ATOM   3866  HZ3 LYS D 254     -37.553  38.012 -79.854  1.00  0.00           H
ATOM   3867  N   PHE D 255     -31.222  37.412 -82.568  1.00101.56           N
ATOM   3868  CA  PHE D 255     -29.850  36.929 -82.436  1.00101.56           C
ATOM   3869  C   PHE D 255     -29.926  35.589 -81.688  1.00101.56           C
ATOM   3870  O   PHE D 255     -30.064  35.591 -80.462  1.00101.56           O
ATOM   3871  CB  PHE D 255     -28.992  37.954 -81.679  1.00127.54           C
ATOM   3872  CG  PHE D 255     -28.658  39.221 -82.443  1.00127.54           C
ATOM   3873  CD1 PHE D 255     -27.756  39.168 -83.521  1.00127.54           C
ATOM   3874  CD2 PHE D 255     -29.199  40.461 -82.049  1.00127.54           C
ATOM   3875  CE1 PHE D 255     -27.388  40.343 -84.198  1.00127.54           C
ATOM   3876  CE2 PHE D 255     -28.835  41.639 -82.726  1.00127.54           C
ATOM   3877  CZ  PHE D 255     -27.931  41.576 -83.799  1.00127.54           C
ATOM   3878  H   PHE D 255     -31.812  37.260 -81.767  1.00  0.00           H
ATOM   3879  HA  PHE D 255     -29.404  36.746 -83.411  1.00  0.00           H
ATOM   3880  HB2 PHE D 255     -29.491  38.223 -80.745  1.00  0.00           H
ATOM   3881  HB3 PHE D 255     -28.048  37.478 -81.404  1.00  0.00           H
ATOM   3882  HD1 PHE D 255     -27.316  38.224 -83.812  1.00  0.00           H
ATOM   3883  HD2 PHE D 255     -29.880  40.509 -81.213  1.00  0.00           H
ATOM   3884  HE1 PHE D 255     -26.669  40.294 -85.005  1.00  0.00           H
ATOM   3885  HE2 PHE D 255     -29.230  42.587 -82.408  1.00  0.00           H
ATOM   3886  HZ  PHE D 255     -27.637  42.475 -84.306  1.00  0.00           H
ATOM   3887  N   SER D 256     -30.377  34.573 -82.434  1.00117.21           N
ATOM   3888  CA  SER D 256     -30.421  33.194 -81.941  1.00117.21           C
ATOM   3889  C   SER D 256     -29.103  32.483 -82.256  1.00117.21           C
ATOM   3890  O   SER D 256     -28.593  32.532 -83.378  1.00117.21           O
ATOM   3891  CB  SER D 256     -31.601  32.423 -82.537  1.00 79.86           C
ATOM   3892  OG  SER D 256     -32.828  32.742 -81.907  1.00 79.86           O
ATOM   3893  H   SER D 256     -30.343  34.695 -83.445  1.00  0.00           H
ATOM   3894  HA  SER D 256     -30.547  33.204 -80.863  1.00  0.00           H
ATOM   3895  HB2 SER D 256     -31.713  32.668 -83.590  1.00  0.00           H
ATOM   3896  HB3 SER D 256     -31.424  31.349 -82.440  1.00  0.00           H
ATOM   3897  HG  SER D 256     -33.498  32.148 -82.260  1.00  0.00           H
ATOM   3898  N   SER D 257     -28.701  31.595 -81.352  1.00109.40           N
ATOM   3899  CA  SER D 257     -27.497  30.760 -81.483  1.00109.40           C
ATOM   3900  C   SER D 257     -27.817  29.286 -81.716  1.00109.40           C
ATOM   3901  O   SER D 257     -26.916  28.516 -82.039  1.00109.40           O
ATOM   3902  CB  SER D 257     -26.651  30.917 -80.223  1.00 63.12           C
ATOM   3903  OG  SER D 257     -27.431  30.699 -79.059  1.00 63.12           O
ATOM   3904  H   SER D 257     -29.124  31.615 -80.435  1.00  0.00           H
ATOM   3905  HA  SER D 257     -26.907  31.097 -82.326  1.00  0.00           H
ATOM   3906  HB2 SER D 257     -25.829  30.210 -80.244  1.00  0.00           H
ATOM   3907  HB3 SER D 257     -26.234  31.921 -80.188  1.00  0.00           H
ATOM   3908  HG  SER D 257     -27.167  31.375 -78.432  1.00  0.00           H
ATOM   3909  N   SER D 258     -29.092  28.905 -81.617  1.00122.33           N
ATOM   3910  CA  SER D 258     -29.564  27.542 -81.857  1.00122.33           C
ATOM   3911  C   SER D 258     -30.004  27.387 -83.313  1.00122.33           C
ATOM   3912  O   SER D 258     -30.693  28.263 -83.853  1.00122.33           O
ATOM   3913  CB  SER D 258     -30.718  27.167 -80.915  1.00 88.97           C
ATOM   3914  OG  SER D 258     -30.683  27.840 -79.655  1.00 88.97           O
ATOM   3915  H   SER D 258     -29.769  29.585 -81.321  1.00  0.00           H
ATOM   3916  HA  SER D 258     -28.738  26.865 -81.669  1.00  0.00           H
ATOM   3917  HB2 SER D 258     -30.675  26.091 -80.730  1.00  0.00           H
ATOM   3918  HB3 SER D 258     -31.668  27.402 -81.385  1.00  0.00           H
ATOM   3919  HG  SER D 258     -30.499  27.179 -78.990  1.00  0.00           H
[truncated: 64,482 more chars]
