# Supplementary material for: Dual-specific autophosphorylation of kinase IKK2 enables phosphorylation of substrate IκBα through a phosphoenzyme intermediate
Source: eLife. 2025 Jun 30;13:RP98009. doi: 10.7554/eLife.98009 (PMC12208667; doi:10.7554/eLife.98009)
Supplement: Figure 5—source data 1. [file elife-98009-fig5-data1.zip]

Archive with 11 entries (8 files):
- Figure 5-source data 1/
- Figure 5-source data 1/Fig5B-autorad.tif
- Figure 5-source data 1/.DS_Store
- __MACOSX/
- __MACOSX/Figure 5-source data 1/
- __MACOSX/Figure 5-source data 1/._.DS_Store
- Figure 5-source data 1/Fig5E-pTyr.tif
- Figure 5-source data 1/Fig5E-IkBa.tif
- Figure 5-source data 1/Fig5E-Ponceau.tif
- Figure 5-source data 1/Fig5E-pIkBa.tif
- Figure 5-source data 1/Fig5E-IKK2.tif
