# Supplementary material for: Dual-specific autophosphorylation of kinase IKK2 enables phosphorylation of substrate IκBα through a phosphoenzyme intermediate
Source: eLife. 2025 Jun 30;13:RP98009. doi: 10.7554/eLife.98009 (PMC12208667; doi:10.7554/eLife.98009)
Supplement: Figure 5—figure supplement 1—source data 1. [file elife-98009-fig5-figsupp1-data1.zip]

Archive with 9 entries (8 files):
- Figure 5-figure supplement 1-source data 1/
- Figure 5-figure supplement 1-source data 1/Fig5-fig supp 1B-IKK2.tif
- Figure 5-figure supplement 1-source data 1/Fig5-fig supp 1C-50_adp_atp_500-510.tif
- Figure 5-figure supplement 1-source data 1/Fig5-fig supp 1B-Ponceau.tif
- Figure 5-figure supplement 1-source data 1/Fig5-fig supp 1C-50_adp_atp_400-520.tif
- Figure 5-figure supplement 1-source data 1/Fig5-fig supp 1B-pTyr.tif
- Figure 5-figure supplement 1-source data 1/Fig5-fig supp 1C-50_adp_atp_505-511.tif
- Figure 5-figure supplement 1-source data 1/Fig5-fig supp 1B-pikba.tif
- Figure 5-figure supplement 1-source data 1/Fig5-fig supp 1D-TLC-gray.tif
